# Supplementary material for: Function and firing of the Streptomyces coelicolor contractile injection system requires the membrane protein CisA
Source: eLife. 2025 Jul 8;14:RP104064. doi: 10.7554/eLife.104064 (PMC12237407; doi:10.7554/eLife.104064)
Supplement: Figure 4—source data 2. [file elife-104064-fig4-data2.zip]

Archive with 3 entries (2 files):
- Figure 4-source data 2/
- Figure 4-source data 2/Figure 4d.czi
- Figure 4-source data 2/Figure 4e.czi
