# Supplementary material for: Function and firing of the Streptomyces coelicolor contractile injection system requires the membrane protein CisA
Source: eLife. 2025 Jul 8;14:RP104064. doi: 10.7554/eLife.104064 (PMC12237407; doi:10.7554/eLife.104064)
Supplement: Figure 5—figure supplement 3—source data 1. [file elife-104064-fig5-figsupp3-data1.zip]

Archive with 3 entries (2 files):
- Figure 5-source data 4/
- Figure 5-source data 4/anti-GFP(composite).jpg
- Figure 5-source data 4/anti-WhiA(composite).jpg
