# Supplementary material for: Function and firing of the Streptomyces coelicolor contractile injection system requires the membrane protein CisA
Source: eLife. 2025 Jul 8;14:RP104064. doi: 10.7554/eLife.104064 (PMC12237407; doi:10.7554/eLife.104064)
Supplement: Figure 5—figure supplement 3—source data 2. [file elife-104064-fig5-figsupp3-data2.zip]

Archive with 2 entries (1 files):
- Figure 5-source data 5/
- Figure 5-source data 5/Anti-GFP_anti-WhiA_raw+annotated.tif
