# Supplementary material for: Function and firing of the Streptomyces coelicolor contractile injection system requires the membrane protein CisA
Source: eLife. 2025 Jul 8;14:RP104064. doi: 10.7554/eLife.104064 (PMC12237407; doi:10.7554/eLife.104064)
Supplement: Figure 6—figure supplement 1—source data 2. [file elife-104064-fig6-figsupp1-data2.zip]

Archive with 6 entries (5 files):
- Figure 6-figure supplement 1-source data 1/
- __MACOSX/._Figure 6-figure supplement 1-source data 1
- Figure 6-figure supplement 1-source data 1/.DS_Store
- __MACOSX/Figure 6-figure supplement 1-source data 1/._.DS_Store
- Figure 6-figure supplement 1-source data 1/CisA-Cis11_complex.pdb
- __MACOSX/Figure 6-figure supplement 1-source data 1/._CisA-Cis11_complex.pdb
