# Supplementary material for: Function and firing of the Streptomyces coelicolor contractile injection system requires the membrane protein CisA
Source: eLife. 2025 Jul 8;14:RP104064. doi: 10.7554/eLife.104064 (PMC12237407; doi:10.7554/eLife.104064)
Supplement: Figure 6—figure supplement 1—source data 2. [file elife-104064-fig6-figsupp1-data2.zip › Figure 6-figure supplement 1-source data 1/CisA-Cis11_complex.pdb]

ATOM      1  N   MET A   1     -59.415  11.017   1.635  1.00 35.76      A    N  
ATOM      2  CA  MET A   1     -58.219  11.018   0.765  1.00 42.06      A    C  
ATOM      3  C   MET A   1     -57.135  11.766   1.520  1.00 43.67      A    C  
ATOM      4  O   MET A   1     -57.281  12.957   1.733  1.00 40.75      A    O  
ATOM      5  CB  MET A   1     -58.523  11.701  -0.570  1.00 41.16      A    C  
ATOM      6  CG  MET A   1     -59.432  10.848  -1.469  1.00 39.06      A    C  
ATOM      7  SD  MET A   1     -60.011  11.749  -2.918  1.00 36.14      A    S  
ATOM      8  CE  MET A   1     -60.841  10.424  -3.833  1.00 30.57      A    C  
ATOM      9  N   THR A   2     -56.137  11.076   2.053  1.00 49.53      A    N  
ATOM     10  CA  THR A   2     -55.050  11.705   2.801  1.00 49.52      A    C  
ATOM     11  C   THR A   2     -54.130  12.382   1.797  1.00 48.62      A    C  
ATOM     12  O   THR A   2     -53.412  11.706   1.071  1.00 45.65      A    O  
ATOM     13  CB  THR A   2     -54.290  10.664   3.633  1.00 45.98      A    C  
ATOM     14  CG2 THR A   2     -55.060  10.298   4.907  1.00 43.67      A    C  
ATOM     15  OG1 THR A   2     -54.141   9.470   2.894  1.00 43.80      A    O  
ATOM     16  N   THR A   3     -54.201  13.710   1.722  1.00 54.13      A    N  
ATOM     17  CA  THR A   3     -53.261  14.515   0.929  1.00 55.38      A    C  
ATOM     18  C   THR A   3     -51.865  14.292   1.497  1.00 56.43      A    C  
ATOM     19  O   THR A   3     -51.527  14.822   2.553  1.00 53.42      A    O  
ATOM     20  CB  THR A   3     -53.639  16.001   0.995  1.00 51.59      A    C  
ATOM     21  CG2 THR A   3     -54.857  16.311   0.119  1.00 47.18      A    C  
ATOM     22  OG1 THR A   3     -53.982  16.373   2.313  1.00 48.51      A    O  
ATOM     23  N   GLN A   4     -51.080  13.453   0.831  1.00 59.48      A    N  
ATOM     24  CA  GLN A   4     -49.693  13.264   1.226  1.00 61.43      A    C  
ATOM     25  C   GLN A   4     -48.918  14.504   0.809  1.00 63.29      A    C  
ATOM     26  O   GLN A   4     -48.797  14.807  -0.369  1.00 60.06      A    O  
ATOM     27  CB  GLN A   4     -49.117  11.982   0.617  1.00 57.41      A    C  
ATOM     28  CG  GLN A   4     -49.638  10.723   1.351  1.00 54.29      A    C  
ATOM     29  CD  GLN A   4     -48.985   9.433   0.862  1.00 50.23      A    C  
ATOM     30  NE2 GLN A   4     -49.185   8.332   1.548  1.00 43.37      A    N  
ATOM     31  OE1 GLN A   4     -48.280   9.382  -0.117  1.00 45.10      A    O  
ATOM     32  N   ASN A   5     -48.430  15.251   1.780  1.00 70.17      A    N  
ATOM     33  CA  ASN A   5     -47.524  16.344   1.498  1.00 72.18      A    C  
ATOM     34  C   ASN A   5     -46.152  15.777   1.144  1.00 71.93      A    C  
ATOM     35  O   ASN A   5     -45.695  14.811   1.761  1.00 67.76      A    O  
ATOM     36  CB  ASN A   5     -47.481  17.311   2.687  1.00 69.15      A    C  
ATOM     37  CG  ASN A   5     -48.780  18.081   2.879  1.00 66.58      A    C  
ATOM     38  ND2 ASN A   5     -48.892  18.807   3.971  1.00 60.20      A    N  
ATOM     39  OD1 ASN A   5     -49.696  18.054   2.080  1.00 58.78      A    O  
ATOM     40  N   CYS A   6     -45.493  16.389   0.187  1.00 70.78      A    N  
ATOM     41  CA  CYS A   6     -44.119  16.035  -0.128  1.00 71.44      A    C  
ATOM     42  C   CYS A   6     -43.240  16.210   1.115  1.00 70.49      A    C  
ATOM     43  O   CYS A   6     -43.137  17.305   1.652  1.00 67.42      A    O  
ATOM     44  CB  CYS A   6     -43.646  16.915  -1.290  1.00 71.42      A    C  
ATOM     45  SG  CYS A   6     -41.904  16.551  -1.689  1.00 69.51      A    S  
ATOM     46  N   ALA A   7     -42.581  15.145   1.537  1.00 71.85      A    N  
ATOM     47  CA  ALA A   7     -41.733  15.173   2.729  1.00 71.75      A    C  
ATOM     48  C   ALA A   7     -40.597  16.195   2.631  1.00 71.48      A    C  
ATOM     49  O   ALA A   7     -40.081  16.657   3.649  1.00 67.10      A    O  
ATOM     50  CB  ALA A   7     -41.185  13.761   2.938  1.00 69.16      A    C  
ATOM     51  N   GLU A   8     -40.207  16.552   1.407  1.00 67.96      A    N  
ATOM     52  CA  GLU A   8     -39.114  17.480   1.182  1.00 70.42      A    C  
ATOM     53  C   GLU A   8     -39.545  18.946   1.051  1.00 70.62      A    C  
ATOM     54  O   GLU A   8     -38.822  19.814   1.527  1.00 66.60      A    O  
ATOM     55  CB  GLU A   8     -38.336  17.068  -0.072  1.00 68.47      A    C  
ATOM     56  CG  GLU A   8     -37.527  15.779   0.098  1.00 64.78      A    C  
ATOM     57  CD  GLU A   8     -36.418  15.669  -0.956  1.00 60.38      A    C  
ATOM     58  OE1 GLU A   8     -35.701  14.646  -0.927  1.00 52.16      A    O  
ATOM     59  OE2 GLU A   8     -36.239  16.644  -1.727  1.00 54.96      A    O1-
ATOM     60  N   CYS A   9     -40.662  19.250   0.413  1.00 73.28      A    N  
ATOM     61  CA  CYS A   9     -41.073  20.639   0.177  1.00 74.41      A    C  
ATOM     62  C   CYS A   9     -42.402  21.033   0.829  1.00 74.81      A    C  
ATOM     63  O   CYS A   9     -42.772  22.208   0.780  1.00 69.05      A    O  
ATOM     64  CB  CYS A   9     -41.065  20.933  -1.330  1.00 72.82      A    C  
ATOM     65  SG  CYS A   9     -42.341  19.973  -2.190  1.00 69.82      A    S  
ATOM     66  N   GLY A  10     -43.122  20.084   1.424  1.00 72.10      A    N  
ATOM     67  CA  GLY A  10     -44.411  20.327   2.060  1.00 72.78      A    C  
ATOM     68  C   GLY A  10     -45.561  20.602   1.092  1.00 74.10      A    C  
ATOM     69  O   GLY A  10     -46.679  20.839   1.543  1.00 69.38      A    O  
ATOM     70  N   THR A  11     -45.331  20.557  -0.223  1.00 73.47      A    N  
ATOM     71  CA  THR A  11     -46.366  20.779  -1.232  1.00 74.12      A    C  
ATOM     72  C   THR A  11     -47.398  19.653  -1.163  1.00 73.91      A    C  
ATOM     73  O   THR A  11     -46.997  18.485  -1.157  1.00 71.97      A    O  
ATOM     74  CB  THR A  11     -45.781  20.853  -2.644  1.00 72.37      A    C  
ATOM     75  CG2 THR A  11     -46.769  21.434  -3.648  1.00 64.50      A    C  
ATOM     76  OG1 THR A  11     -44.652  21.690  -2.656  1.00 65.26      A    O  
ATOM     77  N   PRO A  12     -48.689  19.960  -1.105  1.00 71.57      A    N  
ATOM     78  CA  PRO A  12     -49.718  18.942  -1.149  1.00 72.99      A    C  
ATOM     79  C   PRO A  12     -49.660  18.211  -2.490  1.00 73.62      A    C  
ATOM     80  O   PRO A  12     -49.639  18.845  -3.547  1.00 71.89      A    O  
ATOM     81  CB  PRO A  12     -51.040  19.681  -0.919  1.00 71.05      A    C  
ATOM     82  CG  PRO A  12     -50.754  21.101  -1.399  1.00 70.70      A    C  
ATOM     83  CD  PRO A  12     -49.272  21.289  -1.077  1.00 74.53      A    C  
ATOM     84  N   ALA A  13     -49.629  16.898  -2.439  1.00 69.57      A    N  
ATOM     85  CA  ALA A  13     -49.632  16.035  -3.601  1.00 70.12      A    C  
ATOM     86  C   ALA A  13     -51.004  15.378  -3.765  1.00 70.47      A    C  
ATOM     87  O   ALA A  13     -51.644  14.995  -2.790  1.00 67.56      A    O  
ATOM     88  CB  ALA A  13     -48.510  15.009  -3.455  1.00 66.95      A    C  
ATOM     89  N   GLU A  14     -51.432  15.239  -5.012  1.00 69.65      A    N  
ATOM     90  CA  GLU A  14     -52.631  14.479  -5.306  1.00 71.53      A    C  
ATOM     91  C   GLU A  14     -52.420  12.985  -5.033  1.00 71.53      A    C  
ATOM     92  O   GLU A  14     -51.319  12.454  -5.235  1.00 69.26      A    O  
ATOM     93  CB  GLU A  14     -53.108  14.710  -6.744  1.00 68.48      A    C  
ATOM     94  CG  GLU A  14     -53.664  16.130  -6.951  1.00 62.64      A    C  
ATOM     95  CD  GLU A  14     -54.370  16.309  -8.303  1.00 57.91      A    C  
ATOM     96  OE1 GLU A  14     -55.130  17.293  -8.421  1.00 50.88      A    O  
ATOM     97  OE2 GLU A  14     -54.192  15.443  -9.196  1.00 52.98      A    O1-
ATOM     98  N   PRO A  15     -53.455  12.274  -4.590  1.00 68.37      A    N  
ATOM     99  CA  PRO A  15     -53.357  10.842  -4.366  1.00 69.56      A    C  
ATOM    100  C   PRO A  15     -53.065  10.123  -5.697  1.00 70.66      A    C  
ATOM    101  O   PRO A  15     -53.816  10.227  -6.656  1.00 66.65      A    O  
ATOM    102  CB  PRO A  15     -54.694  10.435  -3.731  1.00 67.13      A    C  
ATOM    103  CG  PRO A  15     -55.669  11.517  -4.183  1.00 66.77      A    C  
ATOM    104  CD  PRO A  15     -54.797  12.758  -4.294  1.00 69.30      A    C  
ATOM    105  N   GLY A  16     -51.961   9.376  -5.730  1.00 64.98      A    N  
ATOM    106  CA  GLY A  16     -51.476   8.658  -6.904  1.00 66.40      A    C  
ATOM    107  C   GLY A  16     -50.380   9.381  -7.700  1.00 68.47      A    C  
ATOM    108  O   GLY A  16     -49.839   8.794  -8.640  1.00 63.27      A    O  
ATOM    109  N   GLN A  17     -50.001  10.607  -7.327  1.00 62.19      A    N  
ATOM    110  CA  GLN A  17     -48.810  11.239  -7.880  1.00 64.94      A    C  
ATOM    111  C   GLN A  17     -47.547  10.494  -7.439  1.00 66.03      A    C  
ATOM    112  O   GLN A  17     -47.294  10.319  -6.251  1.00 63.58      A    O  
ATOM    113  CB  GLN A  17     -48.732  12.716  -7.473  1.00 63.74      A    C  
ATOM    114  CG  GLN A  17     -49.338  13.651  -8.523  1.00 60.89      A    C  
ATOM    115  CD  GLN A  17     -49.267  15.119  -8.096  1.00 57.07      A    C  
ATOM    116  NE2 GLN A  17     -49.291  16.048  -9.013  1.00 51.92      A    N  
ATOM    117  OE1 GLN A  17     -49.176  15.442  -6.937  1.00 54.37      A    O  
ATOM    118  N   SER A  18     -46.718  10.100  -8.419  1.00 61.85      A    N  
ATOM    119  CA  SER A  18     -45.438   9.443  -8.145  1.00 64.66      A    C  
ATOM    120  C   SER A  18     -44.319  10.447  -7.847  1.00 65.14      A    C  
ATOM    121  O   SER A  18     -43.367  10.115  -7.151  1.00 62.13      A    O  
ATOM    122  CB  SER A  18     -45.023   8.576  -9.332  1.00 62.89      A    C  
ATOM    123  OG  SER A  18     -46.072   7.719  -9.714  1.00 57.78      A    O  
ATOM    124  N   PHE A  19     -44.455  11.660  -8.388  1.00 66.65      A    N  
ATOM    125  CA  PHE A  19     -43.475  12.731  -8.242  1.00 68.05      A    C  
ATOM    126  C   PHE A  19     -44.149  14.011  -7.742  1.00 68.21      A    C  
ATOM    127  O   PHE A  19     -45.272  14.321  -8.120  1.00 65.76      A    O  
ATOM    128  CB  PHE A  19     -42.758  12.980  -9.571  1.00 66.38      A    C  
ATOM    129  CG  PHE A  19     -42.063  11.763 -10.140  1.00 65.38      A    C  
ATOM    130  CD1 PHE A  19     -40.778  11.421  -9.693  1.00 61.45      A    C  
ATOM    131  CD2 PHE A  19     -42.696  10.959 -11.097  1.00 59.24      A    C  
ATOM    132  CE1 PHE A  19     -40.135  10.284 -10.200  1.00 55.78      A    C  
ATOM    133  CE2 PHE A  19     -42.060   9.823 -11.596  1.00 56.21      A    C  
ATOM    134  CZ  PHE A  19     -40.778   9.483 -11.152  1.00 59.05      A    C  
ATOM    135  N   CYS A  20     -43.451  14.774  -6.915  1.00 66.77      A    N  
ATOM    136  CA  CYS A  20     -43.907  16.089  -6.488  1.00 68.11      A    C  
ATOM    137  C   CYS A  20     -43.745  17.090  -7.641  1.00 67.31      A    C  
ATOM    138  O   CYS A  20     -42.631  17.318  -8.096  1.00 64.95      A    O  
ATOM    139  CB  CYS A  20     -43.103  16.515  -5.262  1.00 68.03      A    C  
ATOM    140  SG  CYS A  20     -43.642  18.156  -4.688  1.00 65.62      A    S  
ATOM    141  N   ASP A  21     -44.834  17.761  -8.026  1.00 71.92      A    N  
ATOM    142  CA  ASP A  21     -44.806  18.762  -9.102  1.00 71.81      A    C  
ATOM    143  C   ASP A  21     -43.941  19.983  -8.755  1.00 70.98      A    C  
ATOM    144  O   ASP A  21     -43.396  20.634  -9.635  1.00 66.04      A    O  
ATOM    145  CB  ASP A  21     -46.245  19.213  -9.422  1.00 68.74      A    C  
ATOM    146  CG  ASP A  21     -47.121  18.100 -10.006  1.00 64.37      A    C  
ATOM    147  OD1 ASP A  21     -46.578  17.067 -10.458  1.00 57.82      A    O  
ATOM    148  OD2 ASP A  21     -48.357  18.279  -9.982  1.00 57.59      A    O1-
ATOM    149  N   ALA A  22     -43.773  20.286  -7.474  1.00 69.00      A    N  
ATOM    150  CA  ALA A  22     -43.023  21.455  -7.027  1.00 70.65      A    C  
ATOM    151  C   ALA A  22     -41.510  21.222  -6.882  1.00 70.94      A    C  
ATOM    152  O   ALA A  22     -40.735  22.176  -7.000  1.00 65.88      A    O  
ATOM    153  CB  ALA A  22     -43.619  21.956  -5.716  1.00 68.59      A    C  
ATOM    154  N   CYS A  23     -41.066  20.008  -6.596  1.00 69.69      A    N  
ATOM    155  CA  CYS A  23     -39.642  19.734  -6.384  1.00 70.89      A    C  
ATOM    156  C   CYS A  23     -39.104  18.498  -7.122  1.00 70.66      A    C  
ATOM    157  O   CYS A  23     -37.902  18.222  -7.043  1.00 65.79      A    O  
ATOM    158  CB  CYS A  23     -39.348  19.684  -4.880  1.00 69.34      A    C  
ATOM    159  SG  CYS A  23     -40.047  18.183  -4.113  1.00 65.59      A    S  
ATOM    160  N   GLY A  24     -39.947  17.746  -7.805  1.00 61.25      A    N  
ATOM    161  CA  GLY A  24     -39.577  16.530  -8.525  1.00 62.27      A    C  
ATOM    162  C   GLY A  24     -39.196  15.339  -7.639  1.00 64.09      A    C  
ATOM    163  O   GLY A  24     -38.761  14.312  -8.155  1.00 60.38      A    O  
ATOM    164  N   ALA A  25     -39.359  15.453  -6.319  1.00 60.95      A    N  
ATOM    165  CA  ALA A  25     -39.063  14.356  -5.406  1.00 63.55      A    C  
ATOM    166  C   ALA A  25     -40.053  13.194  -5.602  1.00 63.31      A    C  
ATOM    167  O   ALA A  25     -41.236  13.411  -5.845  1.00 63.97      A    O  
ATOM    168  CB  ALA A  25     -39.074  14.869  -3.963  1.00 63.02      A    C  
ATOM    169  N   VAL A  26     -39.578  11.971  -5.460  1.00 61.94      A    N  
ATOM    170  CA  VAL A  26     -40.436  10.777  -5.474  1.00 64.31      A    C  
ATOM    171  C   VAL A  26     -41.253  10.747  -4.184  1.00 64.61      A    C  
ATOM    172  O   VAL A  26     -40.690  10.763  -3.097  1.00 63.27      A    O  
ATOM    173  CB  VAL A  26     -39.612   9.499  -5.647  1.00 63.40      A    C  
ATOM    174  CG1 VAL A  26     -40.519   8.271  -5.692  1.00 57.25      A    C  
ATOM    175  CG2 VAL A  26     -38.803   9.528  -6.944  1.00 59.18      A    C  
ATOM    176  N   LEU A  27     -42.595  10.697  -4.318  1.00 62.50      A    N  
ATOM    177  CA  LEU A  27     -43.514  10.733  -3.173  1.00 63.44      A    C  
ATOM    178  C   LEU A  27     -43.723   9.356  -2.556  1.00 63.89      A    C  
ATOM    179  O   LEU A  27     -43.688   9.216  -1.336  1.00 60.50      A    O  
ATOM    180  CB  LEU A  27     -44.855  11.325  -3.632  1.00 61.21      A    C  
ATOM    181  CG  LEU A  27     -44.789  12.813  -4.006  1.00 59.65      A    C  
ATOM    182  CD1 LEU A  27     -46.095  13.224  -4.677  1.00 54.50      A    C  
ATOM    183  CD2 LEU A  27     -44.571  13.696  -2.773  1.00 58.57      A    C  
ATOM    184  N   SER A  28     -43.938   8.351  -3.399  1.00 59.38      A    N  
ATOM    185  CA  SER A  28     -44.105   6.974  -2.954  1.00 58.70      A    C  
ATOM    186  C   SER A  28     -43.182   6.058  -3.744  1.00 56.75      A    C  
ATOM    187  O   SER A  28     -43.269   5.972  -4.963  1.00 53.49      A    O  
ATOM    188  CB  SER A  28     -45.571   6.524  -3.042  1.00 55.25      A    C  
ATOM    189  OG  SER A  28     -46.026   6.460  -4.366  1.00 50.65      A    O  
ATOM    190  N   TRP A  29     -42.324   5.369  -3.035  1.00 57.08      A    N  
ATOM    191  CA  TRP A  29     -41.685   4.176  -3.558  1.00 55.19      A    C  
ATOM    192  C   TRP A  29     -42.590   3.002  -3.207  1.00 53.71      A    C  
ATOM    193  O   TRP A  29     -42.538   2.512  -2.075  1.00 50.15      A    O  
ATOM    194  CB  TRP A  29     -40.287   4.011  -2.965  1.00 52.22      A    C  
ATOM    195  CG  TRP A  29     -39.296   5.033  -3.414  1.00 51.61      A    C  
ATOM    196  CD1 TRP A  29     -39.092   6.245  -2.841  1.00 45.29      A    C  
ATOM    197  CD2 TRP A  29     -38.355   4.951  -4.537  1.00 48.13      A    C  
ATOM    198  CE2 TRP A  29     -37.614   6.158  -4.569  1.00 47.09      A    C  
ATOM    199  CE3 TRP A  29     -38.072   3.958  -5.506  1.00 47.17      A    C  
ATOM    200  NE1 TRP A  29     -38.090   6.924  -3.526  1.00 43.53      A    N  
ATOM    201  CZ2 TRP A  29     -36.614   6.400  -5.546  1.00 49.07      A    C  
ATOM    202  CZ3 TRP A  29     -37.076   4.203  -6.473  1.00 45.05      A    C  
ATOM    203  CH2 TRP A  29     -36.361   5.398  -6.497  1.00 46.45      A    C  
ATOM    204  N   ASP A  30     -43.438   2.578  -4.143  1.00 50.75      A    N  
ATOM    205  CA  ASP A  30     -44.195   1.358  -3.930  1.00 50.88      A    C  
ATOM    206  C   ASP A  30     -43.197   0.219  -3.755  1.00 48.58      A    C  
ATOM    207  O   ASP A  30     -42.449  -0.143  -4.664  1.00 45.38      A    O  
ATOM    208  CB  ASP A  30     -45.186   1.094  -5.079  1.00 47.64      A    C  
ATOM    209  CG  ASP A  30     -46.487   1.892  -4.960  1.00 44.43      A    C  
ATOM    210  OD1 ASP A  30     -46.811   2.331  -3.832  1.00 40.74      A    O  
ATOM    211  OD2 ASP A  30     -47.170   2.027  -5.994  1.00 40.66      A    O1-
ATOM    212  N   GLN A  31     -43.144  -0.347  -2.566  1.00 39.64      A    N  
ATOM    213  CA  GLN A  31     -42.315  -1.510  -2.278  1.00 38.82      A    C  
ATOM    214  C   GLN A  31     -42.919  -2.718  -3.002  1.00 37.29      A    C  
ATOM    215  O   GLN A  31     -43.638  -3.521  -2.412  1.00 35.05      A    O  
ATOM    216  CB  GLN A  31     -42.200  -1.758  -0.763  1.00 36.33      A    C  
ATOM    217  CG  GLN A  31     -41.234  -0.790  -0.060  1.00 35.34      A    C  
ATOM    218  CD  GLN A  31     -41.013  -1.167   1.422  1.00 33.52      A    C  
ATOM    219  NE2 GLN A  31     -40.105  -0.506   2.101  1.00 33.70      A    N  
ATOM    220  OE1 GLN A  31     -41.633  -2.054   1.976  1.00 32.42      A    O  
ATOM    221  N   ALA A  32     -42.590  -2.879  -4.266  1.00 37.44      A    N  
ATOM    222  CA  ALA A  32     -42.975  -4.048  -5.060  1.00 36.87      A    C  
ATOM    223  C   ALA A  32     -42.423  -5.371  -4.496  1.00 36.13      A    C  
ATOM    224  O   ALA A  32     -42.747  -6.443  -4.998  1.00 34.60      A    O  
ATOM    225  CB  ALA A  32     -42.510  -3.804  -6.501  1.00 34.18      A    C  
ATOM    226  N   GLY A  33     -41.589  -5.325  -3.471  1.00 34.06      A    N  
ATOM    227  CA  GLY A  33     -40.914  -6.502  -2.941  1.00 33.73      A    C  
ATOM    228  C   GLY A  33     -41.806  -7.528  -2.250  1.00 33.58      A    C  
ATOM    229  O   GLY A  33     -41.468  -8.715  -2.262  1.00 31.77      A    O  
ATOM    230  N   ALA A  34     -42.919  -7.130  -1.662  1.00 33.11      A    N  
ATOM    231  CA  ALA A  34     -43.680  -8.031  -0.792  1.00 33.39      A    C  
ATOM    232  C   ALA A  34     -44.432  -9.150  -1.533  1.00 32.52      A    C  
ATOM    233  O   ALA A  34     -44.679 -10.213  -0.968  1.00 31.42      A    O  
ATOM    234  CB  ALA A  34     -44.632  -7.185   0.056  1.00 31.94      A    C  
ATOM    235  N   ALA A  35     -44.811  -8.936  -2.789  1.00 33.26      A    N  
ATOM    236  CA  ALA A  35     -45.760  -9.816  -3.471  1.00 33.45      A    C  
ATOM    237  C   ALA A  35     -45.197 -11.191  -3.896  1.00 32.55      A    C  
ATOM    238  O   ALA A  35     -45.959 -12.033  -4.371  1.00 31.46      A    O  
ATOM    239  CB  ALA A  35     -46.357  -9.054  -4.650  1.00 31.97      A    C  
ATOM    240  N   ARG A  36     -43.893 -11.438  -3.768  1.00 31.50      A    N  
ATOM    241  CA  ARG A  36     -43.293 -12.667  -4.313  1.00 32.00      A    C  
ATOM    242  C   ARG A  36     -43.683 -13.964  -3.595  1.00 30.65      A    C  
ATOM    243  O   ARG A  36     -43.479 -15.032  -4.167  1.00 28.99      A    O  
ATOM    244  CB  ARG A  36     -41.758 -12.554  -4.383  1.00 30.51      A    C  
ATOM    245  CG  ARG A  36     -41.282 -12.021  -5.742  1.00 29.40      A    C  
ATOM    246  CD  ARG A  36     -39.750 -12.130  -5.848  1.00 28.11      A    C  
ATOM    247  NE  ARG A  36     -39.260 -11.689  -7.155  1.00 25.95      A    N  
ATOM    248  CZ  ARG A  36     -37.992 -11.690  -7.576  1.00 25.30      A    C  
ATOM    249  NH1 ARG A  36     -37.030 -12.103  -6.802  1.00 24.51      A    N1+
ATOM    250  NH2 ARG A  36     -37.688 -11.273  -8.770  1.00 21.90      A    N  
ATOM    251  N   THR A  37     -44.186 -13.917  -2.388  1.00 33.52      A    N  
ATOM    252  CA  THR A  37     -44.441 -15.151  -1.629  1.00 34.18      A    C  
ATOM    253  C   THR A  37     -45.701 -15.900  -2.039  1.00 33.79      A    C  
ATOM    254  O   THR A  37     -45.923 -17.012  -1.550  1.00 31.41      A    O  
ATOM    255  CB  THR A  37     -44.493 -14.890  -0.117  1.00 30.79      A    C  
ATOM    256  CG2 THR A  37     -43.100 -14.633   0.466  1.00 29.71      A    C  
ATOM    257  OG1 THR A  37     -45.289 -13.763   0.151  1.00 29.34      A    O  
ATOM    258  N   ALA A  38     -46.543 -15.349  -2.910  1.00 32.32      A    N  
ATOM    259  CA  ALA A  38     -47.738 -16.047  -3.351  1.00 33.27      A    C  
ATOM    260  C   ALA A  38     -47.328 -17.318  -4.115  1.00 32.68      A    C  
ATOM    261  O   ALA A  38     -46.795 -17.249  -5.218  1.00 31.62      A    O  
ATOM    262  CB  ALA A  38     -48.618 -15.107  -4.177  1.00 31.32      A    C  
ATOM    263  N   ARG A  39     -47.560 -18.472  -3.513  1.00 28.01      A    N  
ATOM    264  CA  ARG A  39     -47.375 -19.782  -4.152  1.00 28.99      A    C  
ATOM    265  C   ARG A  39     -48.137 -19.783  -5.480  1.00 27.51      A    C  
ATOM    266  O   ARG A  39     -49.344 -19.558  -5.450  1.00 26.45      A    O  
ATOM    267  CB  ARG A  39     -47.921 -20.911  -3.263  1.00 28.32      A    C  
ATOM    268  CG  ARG A  39     -46.855 -21.547  -2.352  1.00 27.34      A    C  
ATOM    269  CD  ARG A  39     -47.483 -22.677  -1.541  1.00 26.61      A    C  
ATOM    270  NE  ARG A  39     -46.466 -23.469  -0.821  1.00 24.11      A    N  
ATOM    271  CZ  ARG A  39     -46.701 -24.443   0.048  1.00 23.91      A    C  
ATOM    272  NH1 ARG A  39     -47.916 -24.779   0.385  1.00 23.14      A    N1+
ATOM    273  NH2 ARG A  39     -45.704 -25.098   0.588  1.00 21.26      A    N  
ATOM    274  N   PRO A  40     -47.502 -20.083  -6.607  1.00 32.32      A    N  
ATOM    275  CA  PRO A  40     -48.217 -20.298  -7.841  1.00 32.79      A    C  
ATOM    276  C   PRO A  40     -49.150 -21.489  -7.628  1.00 32.12      A    C  
ATOM    277  O   PRO A  40     -48.696 -22.593  -7.310  1.00 30.53      A    O  
ATOM    278  CB  PRO A  40     -47.145 -20.530  -8.914  1.00 30.40      A    C  
ATOM    279  CG  PRO A  40     -45.951 -21.062  -8.125  1.00 29.90      A    C  
ATOM    280  CD  PRO A  40     -46.084 -20.379  -6.758  1.00 34.63      A    C  
ATOM    281  N   ALA A  41     -50.449 -21.251  -7.725  1.00 31.05      A    N  
ATOM    282  CA  ALA A  41     -51.422 -22.320  -7.679  1.00 31.22      A    C  
ATOM    283  C   ALA A  41     -51.122 -23.281  -8.828  1.00 30.36      A    C  
ATOM    284  O   ALA A  41     -50.937 -22.851  -9.965  1.00 29.11      A    O  
ATOM    285  CB  ALA A  41     -52.833 -21.726  -7.746  1.00 29.64      A    C  
ATOM    286  N   ALA A  42     -51.053 -24.569  -8.525  1.00 29.81      A    N  
ATOM    287  CA  ALA A  42     -50.837 -25.603  -9.516  1.00 30.04      A    C  
ATOM    288  C   ALA A  42     -52.009 -25.569 -10.502  1.00 29.23      A    C  
ATOM    289  O   ALA A  42     -53.104 -26.016 -10.176  1.00 27.94      A    O  
ATOM    290  CB  ALA A  42     -50.699 -26.951  -8.803  1.00 28.66      A    C  
ATOM    291  N   ALA A  43     -51.765 -25.021 -11.687  1.00 31.46      A    N  
ATOM    292  CA  ALA A  43     -52.739 -25.049 -12.761  1.00 32.66      A    C  
ATOM    293  C   ALA A  43     -52.916 -26.514 -13.175  1.00 31.53      A    C  
ATOM    294  O   ALA A  43     -52.035 -27.105 -13.780  1.00 30.06      A    O  
ATOM    295  CB  ALA A  43     -52.266 -24.146 -13.901  1.00 31.00      A    C  
ATOM    296  N   THR A  44     -54.033 -27.104 -12.807  1.00 31.41      A    N  
ATOM    297  CA  THR A  44     -54.423 -28.442 -13.230  1.00 31.51      A    C  
ATOM    298  C   THR A  44     -54.633 -28.427 -14.742  1.00 31.03      A    C  
ATOM    299  O   THR A  44     -55.592 -27.843 -15.231  1.00 29.00      A    O  
ATOM    300  CB  THR A  44     -55.694 -28.893 -12.505  1.00 28.41      A    C  
ATOM    301  CG2 THR A  44     -55.381 -29.360 -11.075  1.00 27.53      A    C  
ATOM    302  OG1 THR A  44     -56.605 -27.821 -12.391  1.00 27.02      A    O  
ATOM    303  N   SER A  45     -53.740 -29.054 -15.477  1.00 30.43      A    N  
ATOM    304  CA  SER A  45     -53.660 -29.058 -16.943  1.00 31.34      A    C  
ATOM    305  C   SER A  45     -54.725 -29.896 -17.654  1.00 30.55      A    C  
ATOM    306  O   SER A  45     -54.623 -30.100 -18.857  1.00 28.89      A    O  
ATOM    307  CB  SER A  45     -52.275 -29.557 -17.338  1.00 28.67      A    C  
ATOM    308  OG  SER A  45     -52.069 -30.852 -16.821  1.00 27.54      A    O  
ATOM    309  N   ASP A  46     -55.704 -30.407 -16.940  1.00 32.52      A    N  
ATOM    310  CA  ASP A  46     -56.563 -31.509 -17.385  1.00 34.31      A    C  
ATOM    311  C   ASP A  46     -57.591 -31.153 -18.474  1.00 33.30      A    C  
ATOM    312  O   ASP A  46     -58.486 -31.952 -18.748  1.00 31.23      A    O  
ATOM    313  CB  ASP A  46     -57.240 -32.139 -16.152  1.00 31.41      A    C  
ATOM    314  CG  ASP A  46     -56.626 -33.455 -15.676  1.00 29.35      A    C  
ATOM    315  OD1 ASP A  46     -55.657 -33.934 -16.299  1.00 28.89      A    O  
ATOM    316  OD2 ASP A  46     -57.180 -34.008 -14.696  1.00 29.42      A    O1-
ATOM    317  N   GLN A  47     -57.527 -29.994 -19.095  1.00 28.00      A    N  
ATOM    318  CA  GLN A  47     -58.512 -29.643 -20.125  1.00 30.74      A    C  
ATOM    319  C   GLN A  47     -58.374 -30.565 -21.343  1.00 29.53      A    C  
ATOM    320  O   GLN A  47     -57.659 -30.292 -22.302  1.00 28.12      A    O  
ATOM    321  CB  GLN A  47     -58.470 -28.155 -20.488  1.00 28.69      A    C  
ATOM    322  CG  GLN A  47     -59.183 -27.309 -19.436  1.00 27.98      A    C  
ATOM    323  CD  GLN A  47     -59.418 -25.852 -19.878  1.00 26.71      A    C  
ATOM    324  NE2 GLN A  47     -60.174 -25.092 -19.128  1.00 27.96      A    N  
ATOM    325  OE1 GLN A  47     -58.952 -25.389 -20.893  1.00 26.22      A    O  
ATOM    326  N   ARG A  48     -59.096 -31.677 -21.305  1.00 28.68      A    N  
ATOM    327  CA  ARG A  48     -59.314 -32.569 -22.429  1.00 31.11      A    C  
ATOM    328  C   ARG A  48     -59.957 -31.792 -23.573  1.00 29.03      A    C  
ATOM    329  O   ARG A  48     -60.986 -31.147 -23.351  1.00 28.12      A    O  
ATOM    330  CB  ARG A  48     -60.228 -33.734 -22.028  1.00 31.37      A    C  
ATOM    331  CG  ARG A  48     -59.516 -34.758 -21.137  1.00 30.58      A    C  
ATOM    332  CD  ARG A  48     -60.473 -35.916 -20.813  1.00 30.58      A    C  
ATOM    333  NE  ARG A  48     -59.788 -36.993 -20.077  1.00 28.34      A    N  
ATOM    334  CZ  ARG A  48     -60.324 -38.122 -19.651  1.00 27.96      A    C  
ATOM    335  NH1 ARG A  48     -61.590 -38.381 -19.838  1.00 26.99      A    N1+
ATOM    336  NH2 ARG A  48     -59.592 -39.002 -19.032  1.00 24.78      A    N  
ATOM    337  N   PRO A  49     -59.446 -31.880 -24.793  1.00 30.18      A    N  
ATOM    338  CA  PRO A  49     -60.058 -31.279 -25.958  1.00 31.44      A    C  
ATOM    339  C   PRO A  49     -61.321 -32.072 -26.316  1.00 31.88      A    C  
ATOM    340  O   PRO A  49     -61.266 -33.059 -27.047  1.00 30.06      A    O  
ATOM    341  CB  PRO A  49     -58.965 -31.290 -27.036  1.00 28.80      A    C  
ATOM    342  CG  PRO A  49     -58.121 -32.513 -26.666  1.00 28.57      A    C  
ATOM    343  CD  PRO A  49     -58.206 -32.573 -25.145  1.00 32.62      A    C  
ATOM    344  N   GLY A  50     -62.456 -31.694 -25.755  1.00 30.36      A    N  
ATOM    345  CA  GLY A  50     -63.747 -32.272 -26.085  1.00 31.96      A    C  
ATOM    346  C   GLY A  50     -64.185 -31.897 -27.504  1.00 31.56      A    C  
ATOM    347  O   GLY A  50     -63.945 -30.789 -27.963  1.00 30.21      A    O  
ATOM    348  N   PHE A  51     -64.860 -32.866 -28.185  1.00 29.33      A    N  
ATOM    349  CA  PHE A  51     -65.214 -32.818 -29.615  1.00 31.71      A    C  
ATOM    350  C   PHE A  51     -66.349 -31.864 -30.002  1.00 30.93      A    C  
ATOM    351  O   PHE A  51     -66.509 -31.606 -31.187  1.00 28.86      A    O  
ATOM    352  CB  PHE A  51     -65.618 -34.237 -30.028  1.00 29.69      A    C  
ATOM    353  CG  PHE A  51     -64.573 -35.011 -30.789  1.00 29.48      A    C  
ATOM    354  CD1 PHE A  51     -64.539 -34.937 -32.194  1.00 27.38      A    C  
ATOM    355  CD2 PHE A  51     -63.655 -35.842 -30.126  1.00 28.09      A    C  
ATOM    356  CE1 PHE A  51     -63.601 -35.688 -32.927  1.00 26.06      A    C  
ATOM    357  CE2 PHE A  51     -62.713 -36.587 -30.846  1.00 27.03      A    C  
ATOM    358  CZ  PHE A  51     -62.691 -36.513 -32.249  1.00 27.88      A    C  
ATOM    359  N   ASP A  52     -67.229 -31.481 -29.069  1.00 31.35      A    N  
ATOM    360  CA  ASP A  52     -68.644 -31.319 -29.391  1.00 32.63      A    C  
ATOM    361  C   ASP A  52     -68.985 -30.216 -30.418  1.00 31.18      A    C  
ATOM    362  O   ASP A  52     -68.431 -29.124 -30.446  1.00 29.96      A    O  
ATOM    363  CB  ASP A  52     -69.492 -31.217 -28.118  1.00 31.16      A    C  
ATOM    364  CG  ASP A  52     -69.851 -32.579 -27.523  1.00 29.13      A    C  
ATOM    365  OD1 ASP A  52     -69.773 -33.591 -28.254  1.00 29.07      A    O  
ATOM    366  OD2 ASP A  52     -70.243 -32.600 -26.336  1.00 30.63      A    O1-
ATOM    367  N   ALA A  53     -69.983 -30.573 -31.259  1.00 32.22      A    N  
ATOM    368  CA  ALA A  53     -70.204 -30.013 -32.585  1.00 34.85      A    C  
ATOM    369  C   ALA A  53     -71.251 -28.889 -32.698  1.00 34.79      A    C  
ATOM    370  O   ALA A  53     -71.492 -28.420 -33.810  1.00 33.00      A    O  
ATOM    371  CB  ALA A  53     -70.612 -31.212 -33.461  1.00 32.56      A    C  
ATOM    372  N   PHE A  54     -71.974 -28.573 -31.641  1.00 33.41      A    N  
ATOM    373  CA  PHE A  54     -73.362 -28.127 -31.783  1.00 35.97      A    C  
ATOM    374  C   PHE A  54     -73.615 -26.721 -32.367  1.00 34.75      A    C  
ATOM    375  O   PHE A  54     -72.758 -25.866 -32.478  1.00 31.92      A    O  
ATOM    376  CB  PHE A  54     -74.147 -28.376 -30.485  1.00 33.23      A    C  
ATOM    377  CG  PHE A  54     -75.057 -29.579 -30.569  1.00 33.64      A    C  
ATOM    378  CD1 PHE A  54     -76.317 -29.474 -31.182  1.00 31.89      A    C  
ATOM    379  CD2 PHE A  54     -74.629 -30.819 -30.058  1.00 32.96      A    C  
ATOM    380  CE1 PHE A  54     -77.155 -30.607 -31.275  1.00 30.74      A    C  
ATOM    381  CE2 PHE A  54     -75.449 -31.947 -30.155  1.00 32.11      A    C  
ATOM    382  CZ  PHE A  54     -76.712 -31.846 -30.756  1.00 32.80      A    C  
ATOM    383  N   ALA A  55     -74.884 -26.564 -32.723  1.00 31.63      A    N  
ATOM    384  CA  ALA A  55     -75.465 -25.678 -33.740  1.00 34.05      A    C  
ATOM    385  C   ALA A  55     -75.717 -24.196 -33.351  1.00 33.34      A    C  
ATOM    386  O   ALA A  55     -75.351 -23.705 -32.299  1.00 31.89      A    O  
ATOM    387  CB  ALA A  55     -76.767 -26.377 -34.166  1.00 32.31      A    C  
ATOM    388  N   GLY A  56     -76.401 -23.510 -34.256  1.00 31.08      A    N  
ATOM    389  CA  GLY A  56     -76.420 -22.062 -34.437  1.00 33.03      A    C  
ATOM    390  C   GLY A  56     -77.614 -21.231 -33.950  1.00 32.86      A    C  
ATOM    391  O   GLY A  56     -78.071 -20.386 -34.727  1.00 30.67      A    O  
ATOM    392  N   ALA A  57     -78.187 -21.420 -32.796  1.00 31.81      A    N  
ATOM    393  CA  ALA A  57     -79.248 -20.546 -32.279  1.00 33.99      A    C  
ATOM    394  C   ALA A  57     -78.726 -19.118 -31.958  1.00 34.02      A    C  
ATOM    395  O   ALA A  57     -77.539 -18.937 -31.800  1.00 32.01      A    O  
ATOM    396  CB  ALA A  57     -79.859 -21.230 -31.044  1.00 31.05      A    C  
ATOM    397  N   GLY A  58     -79.448 -18.064 -31.733  1.00 31.45      A    N  
ATOM    398  CA  GLY A  58     -80.830 -17.632 -31.855  1.00 34.14      A    C  
ATOM    399  C   GLY A  58     -80.883 -16.128 -31.514  1.00 34.36      A    C  
ATOM    400  O   GLY A  58     -79.862 -15.493 -31.285  1.00 32.20      A    O  
ATOM    401  N   VAL A  59     -82.100 -15.566 -31.499  1.00 30.37      A    N  
ATOM    402  CA  VAL A  59     -82.403 -14.154 -31.844  1.00 32.96      A    C  
ATOM    403  C   VAL A  59     -82.248 -13.034 -30.776  1.00 32.15      A    C  
ATOM    404  O   VAL A  59     -81.801 -11.956 -31.152  1.00 30.67      A    O  
ATOM    405  CB  VAL A  59     -83.836 -14.112 -32.426  1.00 30.83      A    C  
ATOM    406  CG1 VAL A  59     -84.250 -12.744 -32.956  1.00 29.12      A    C  
ATOM    407  CG2 VAL A  59     -84.047 -15.121 -33.571  1.00 31.21      A    C  
ATOM    408  N   PRO A  60     -82.747 -13.162 -29.584  1.00 31.03      A    N  
ATOM    409  CA  PRO A  60     -83.720 -12.163 -29.101  1.00 33.37      A    C  
ATOM    410  C   PRO A  60     -83.179 -10.924 -28.314  1.00 32.95      A    C  
ATOM    411  O   PRO A  60     -81.989 -10.677 -28.306  1.00 30.55      A    O  
ATOM    412  CB  PRO A  60     -84.721 -13.023 -28.314  1.00 30.93      A    C  
ATOM    413  CG  PRO A  60     -83.822 -14.029 -27.617  1.00 30.43      A    C  
ATOM    414  CD  PRO A  60     -82.737 -14.284 -28.678  1.00 34.32      A    C  
ATOM    415  N   PRO A  61     -84.019 -10.143 -27.622  1.00 33.29      A    N  
ATOM    416  CA  PRO A  61     -84.463  -8.846 -28.132  1.00 34.78      A    C  
ATOM    417  C   PRO A  61     -84.150  -7.563 -27.312  1.00 34.23      A    C  
ATOM    418  O   PRO A  61     -83.736  -6.578 -27.914  1.00 32.20      A    O  
ATOM    419  CB  PRO A  61     -85.986  -9.035 -28.231  1.00 32.39      A    C  
ATOM    420  CG  PRO A  61     -86.320  -9.928 -27.042  1.00 31.98      A    C  
ATOM    421  CD  PRO A  61     -84.995 -10.630 -26.714  1.00 36.93      A    C  
ATOM    422  N   ALA A  62     -84.513  -7.474 -26.015  1.00 32.00      A    N  
ATOM    423  CA  ALA A  62     -85.385  -6.333 -25.653  1.00 34.57      A    C  
ATOM    424  C   ALA A  62     -84.835  -5.144 -24.815  1.00 33.95      A    C  
ATOM    425  O   ALA A  62     -83.904  -4.476 -25.230  1.00 32.18      A    O  
ATOM    426  CB  ALA A  62     -86.703  -6.897 -25.119  1.00 32.08      A    C  
ATOM    427  N   ARG A  63     -85.515  -4.812 -23.716  1.00 30.50      A    N  
ATOM    428  CA  ARG A  63     -86.118  -3.474 -23.536  1.00 33.64      A    C  
ATOM    429  C   ARG A  63     -85.501  -2.447 -22.568  1.00 31.78      A    C  
ATOM    430  O   ARG A  63     -85.249  -1.327 -22.988  1.00 29.94      A    O  
ATOM    431  CB  ARG A  63     -87.586  -3.651 -23.101  1.00 32.78      A    C  
ATOM    432  CG  ARG A  63     -88.622  -3.797 -24.223  1.00 32.07      A    C  
ATOM    433  CD  ARG A  63     -90.006  -3.898 -23.580  1.00 31.96      A    C  
ATOM    434  NE  ARG A  63     -91.085  -3.978 -24.589  1.00 29.19      A    N  
ATOM    435  CZ  ARG A  63     -92.370  -4.147 -24.351  1.00 28.74      A    C  
ATOM    436  NH1 ARG A  63     -92.822  -4.292 -23.129  1.00 27.25      A    N1+
ATOM    437  NH2 ARG A  63     -93.233  -4.176 -25.321  1.00 24.31      A    N  
ATOM    438  N   THR A  64     -85.592  -2.688 -21.277  1.00 33.26      A    N  
ATOM    439  CA  THR A  64     -86.214  -1.673 -20.401  1.00 34.98      A    C  
ATOM    440  C   THR A  64     -85.255  -0.750 -19.634  1.00 34.16      A    C  
ATOM    441  O   THR A  64     -84.156  -1.141 -19.295  1.00 31.87      A    O  
ATOM    442  CB  THR A  64     -87.166  -2.327 -19.375  1.00 31.59      A    C  
ATOM    443  CG2 THR A  64     -88.512  -2.695 -19.986  1.00 32.04      A    C  
ATOM    444  OG1 THR A  64     -86.608  -3.522 -18.866  1.00 31.15      A    O  
ATOM    445  N   GLY A  65     -85.739   0.447 -19.294  1.00 30.85      A    N  
ATOM    446  CA  GLY A  65     -84.936   1.571 -18.825  1.00 34.36      A    C  
ATOM    447  C   GLY A  65     -85.262   2.199 -17.456  1.00 34.21      A    C  
ATOM    448  O   GLY A  65     -85.336   3.427 -17.405  1.00 32.39      A    O  
ATOM    449  N   ARG A  66     -85.485   1.458 -16.404  1.00 31.88      A    N  
ATOM    450  CA  ARG A  66     -86.061   2.045 -15.176  1.00 34.57      A    C  
ATOM    451  C   ARG A  66     -85.088   2.879 -14.306  1.00 32.46      A    C  
ATOM    452  O   ARG A  66     -83.891   2.690 -14.380  1.00 30.99      A    O  
ATOM    453  CB  ARG A  66     -86.778   0.963 -14.353  1.00 33.73      A    C  
ATOM    454  CG  ARG A  66     -88.303   1.029 -14.552  1.00 32.79      A    C  
ATOM    455  CD  ARG A  66     -89.010   0.110 -13.551  1.00 32.65      A    C  
ATOM    456  NE  ARG A  66     -90.474   0.189 -13.693  1.00 29.71      A    N  
ATOM    457  CZ  ARG A  66     -91.363  -0.482 -12.969  1.00 29.10      A    C  
ATOM    458  NH1 ARG A  66     -90.988  -1.322 -12.024  1.00 28.09      A    N1+
ATOM    459  NH2 ARG A  66     -92.643  -0.328 -13.169  1.00 25.85      A    N  
ATOM    460  N   PRO A  67     -85.665   3.775 -13.480  1.00 33.44      A    N  
ATOM    461  CA  PRO A  67     -85.053   5.077 -13.136  1.00 35.15      A    C  
ATOM    462  C   PRO A  67     -84.597   5.310 -11.680  1.00 34.74      A    C  
ATOM    463  O   PRO A  67     -84.288   6.450 -11.332  1.00 32.80      A    O  
ATOM    464  CB  PRO A  67     -86.192   6.037 -13.460  1.00 32.74      A    C  
ATOM    465  CG  PRO A  67     -87.420   5.296 -12.912  1.00 32.66      A    C  
ATOM    466  CD  PRO A  67     -87.075   3.842 -13.203  1.00 38.59      A    C  
ATOM    467  N   ALA A  68     -84.705   4.373 -10.804  1.00 31.65      A    N  
ATOM    468  CA  ALA A  68     -84.861   4.570  -9.343  1.00 33.36      A    C  
ATOM    469  C   ALA A  68     -83.611   5.124  -8.587  1.00 32.48      A    C  
ATOM    470  O   ALA A  68     -82.533   5.084  -9.129  1.00 31.35      A    O  
ATOM    471  CB  ALA A  68     -85.282   3.199  -8.815  1.00 31.75      A    C  
ATOM    472  N   THR A  69     -83.617   5.553  -7.334  1.00 32.21      A    N  
ATOM    473  CA  THR A  69     -84.575   6.196  -6.412  1.00 33.27      A    C  
ATOM    474  C   THR A  69     -83.891   7.081  -5.348  1.00 32.14      A    C  
ATOM    475  O   THR A  69     -84.038   8.282  -5.417  1.00 29.89      A    O  
ATOM    476  CB  THR A  69     -85.460   5.223  -5.596  1.00 30.47      A    C  
ATOM    477  CG2 THR A  69     -86.901   5.144  -6.081  1.00 29.92      A    C  
ATOM    478  OG1 THR A  69     -84.942   3.925  -5.551  1.00 29.25      A    O  
ATOM    479  N   ALA A  70     -83.306   6.492  -4.306  1.00 29.88      A    N  
ATOM    480  CA  ALA A  70     -83.636   6.975  -2.949  1.00 31.97      A    C  
ATOM    481  C   ALA A  70     -82.456   7.557  -2.094  1.00 30.29      A    C  
ATOM    482  O   ALA A  70     -81.427   7.868  -2.659  1.00 28.99      A    O  
ATOM    483  CB  ALA A  70     -84.388   5.823  -2.274  1.00 30.64      A    C  
ATOM    484  N   PRO A  71     -82.607   7.691  -0.767  1.00 30.60      A    N  
ATOM    485  CA  PRO A  71     -82.898   8.987  -0.135  1.00 31.83      A    C  
ATOM    486  C   PRO A  71     -81.975   9.472   1.005  1.00 30.82      A    C  
ATOM    487  O   PRO A  71     -81.823  10.682   1.158  1.00 28.83      A    O  
ATOM    488  CB  PRO A  71     -84.298   8.749   0.442  1.00 29.41      A    C  
ATOM    489  CG  PRO A  71     -84.242   7.289   0.916  1.00 29.22      A    C  
ATOM    490  CD  PRO A  71     -83.114   6.671   0.076  1.00 34.68      A    C  
ATOM    491  N   ALA A  72     -81.516   8.623   1.893  1.00 29.20      A    N  
ATOM    492  CA  ALA A  72     -81.387   8.910   3.342  1.00 30.74      A    C  
ATOM    493  C   ALA A  72     -80.010   9.466   3.815  1.00 29.53      A    C  
ATOM    494  O   ALA A  72     -79.080   9.489   3.037  1.00 28.18      A    O  
ATOM    495  CB  ALA A  72     -81.737   7.599   4.051  1.00 29.22      A    C  
ATOM    496  N   ASP A  73     -79.720   9.796   5.049  1.00 29.10      A    N  
ATOM    497  CA  ASP A  73     -80.448  10.488   6.137  1.00 31.88      A    C  
ATOM    498  C   ASP A  73     -79.468  11.241   7.071  1.00 31.36      A    C  
ATOM    499  O   ASP A  73     -79.473  12.452   7.135  1.00 29.00      A    O  
ATOM    500  CB  ASP A  73     -81.263   9.508   7.020  1.00 29.83      A    C  
ATOM    501  CG  ASP A  73     -82.785   9.586   6.870  1.00 27.55      A    C  
ATOM    502  OD1 ASP A  73     -83.287  10.626   6.407  1.00 27.38      A    O  
ATOM    503  OD2 ASP A  73     -83.444   8.571   7.201  1.00 28.28      A    O1-
ATOM    504  N   GLU A  74     -78.708  10.526   7.842  1.00 28.44      A    N  
ATOM    505  CA  GLU A  74     -78.632  10.776   9.301  1.00 29.48      A    C  
ATOM    506  C   GLU A  74     -77.511  11.711   9.850  1.00 27.83      A    C  
ATOM    507  O   GLU A  74     -76.608  12.108   9.136  1.00 26.22      A    O  
ATOM    508  CB  GLU A  74     -78.679   9.422  10.035  1.00 28.70      A    C  
ATOM    509  CG  GLU A  74     -80.008   9.194  10.776  1.00 28.20      A    C  
ATOM    510  CD  GLU A  74     -79.978   8.057  11.799  1.00 27.91      A    C  
ATOM    511  OE1 GLU A  74     -81.042   7.843  12.428  1.00 26.86      A    O  
ATOM    512  OE2 GLU A  74     -78.905   7.445  11.993  1.00 31.26      A    O1-
ATOM    513  N   PRO A  75     -77.614  12.080  11.152  1.00 29.78      A    N  
ATOM    514  CA  PRO A  75     -77.419  13.479  11.581  1.00 31.15      A    C  
ATOM    515  C   PRO A  75     -76.277  13.812  12.557  1.00 30.31      A    C  
ATOM    516  O   PRO A  75     -76.029  15.000  12.787  1.00 28.41      A    O  
ATOM    517  CB  PRO A  75     -78.756  13.755  12.280  1.00 28.68      A    C  
ATOM    518  CG  PRO A  75     -79.025  12.453  13.031  1.00 28.35      A    C  
ATOM    519  CD  PRO A  75     -78.405  11.395  12.126  1.00 33.65      A    C  
ATOM    520  N   ALA A  76     -75.740  12.879  13.294  1.00 28.15      A    N  
ATOM    521  CA  ALA A  76     -75.464  13.096  14.728  1.00 28.73      A    C  
ATOM    522  C   ALA A  76     -74.281  14.038  15.080  1.00 27.88      A    C  
ATOM    523  O   ALA A  76     -73.275  14.098  14.388  1.00 27.01      A    O  
ATOM    524  CB  ALA A  76     -75.319  11.734  15.398  1.00 27.43      A    C  
ATOM    525  N   GLY A  77     -74.440  14.709  16.219  1.00 29.07      A    N  
ATOM    526  CA  GLY A  77     -73.796  15.972  16.530  1.00 30.61      A    C  
ATOM    527  C   GLY A  77     -73.081  16.229  17.869  1.00 30.17      A    C  
ATOM    528  O   GLY A  77     -73.167  17.367  18.321  1.00 28.56      A    O  
ATOM    529  N   ALA A  78     -72.483  15.300  18.537  1.00 26.00      A    N  
ATOM    530  CA  ALA A  78     -72.153  15.459  19.971  1.00 27.80      A    C  
ATOM    531  C   ALA A  78     -71.071  16.520  20.368  1.00 27.08      A    C  
ATOM    532  O   ALA A  78     -70.352  17.065  19.553  1.00 25.58      A    O  
ATOM    533  CB  ALA A  78     -71.854  14.079  20.556  1.00 26.27      A    C  
ATOM    534  N   ILE A  79     -71.008  16.721  21.673  1.00 27.57      A    N  
ATOM    535  CA  ILE A  79     -70.970  18.029  22.358  1.00 29.57      A    C  
ATOM    536  C   ILE A  79     -69.591  18.669  22.673  1.00 28.47      A    C  
ATOM    537  O   ILE A  79     -69.376  19.835  22.338  1.00 27.01      A    O  
ATOM    538  CB  ILE A  79     -71.798  17.871  23.670  1.00 27.54      A    C  
ATOM    539  CG1 ILE A  79     -73.262  17.431  23.409  1.00 27.27      A    C  
ATOM    540  CG2 ILE A  79     -71.814  19.156  24.534  1.00 30.30      A    C  
ATOM    541  CD1 ILE A  79     -73.997  16.939  24.667  1.00 29.06      A    C  
ATOM    542  N   GLY A  80     -68.737  18.003  23.491  1.00 27.83      A    N  
ATOM    543  CA  GLY A  80     -68.551  18.719  24.759  1.00 30.22      A    C  
ATOM    544  C   GLY A  80     -67.334  19.634  25.059  1.00 29.74      A    C  
ATOM    545  O   GLY A  80     -66.695  20.216  24.202  1.00 27.93      A    O  
ATOM    546  N   GLU A  81     -67.156  19.744  26.339  1.00 27.88      A    N  
ATOM    547  CA  GLU A  81     -66.565  20.817  27.174  1.00 28.95      A    C  
ATOM    548  C   GLU A  81     -65.003  20.893  27.234  1.00 27.80      A    C  
ATOM    549  O   GLU A  81     -64.330  20.129  26.587  1.00 26.35      A    O  
ATOM    550  CB  GLU A  81     -67.093  20.548  28.597  1.00 27.73      A    C  
ATOM    551  CG  GLU A  81     -68.613  20.540  28.809  1.00 28.00      A    C  
ATOM    552  CD  GLU A  81     -68.983  20.249  30.271  1.00 28.03      A    C  
ATOM    553  OE1 GLU A  81     -70.078  20.696  30.689  1.00 26.78      A    O  
ATOM    554  OE2 GLU A  81     -68.177  19.614  30.982  1.00 31.71      A    O1-
ATOM    555  N   ASN A  82     -64.355  21.654  28.042  1.00 28.23      A    N  
ATOM    556  CA  ASN A  82     -64.474  22.995  28.622  1.00 29.17      A    C  
ATOM    557  C   ASN A  82     -63.119  23.551  29.159  1.00 27.80      A    C  
ATOM    558  O   ASN A  82     -62.681  24.581  28.687  1.00 26.28      A    O  
ATOM    559  CB  ASN A  82     -65.508  23.002  29.781  1.00 27.91      A    C  
ATOM    560  CG  ASN A  82     -66.322  24.276  29.926  1.00 25.87      A    C  
ATOM    561  ND2 ASN A  82     -67.331  24.245  30.780  1.00 29.21      A    N  
ATOM    562  OD1 ASN A  82     -66.104  25.291  29.298  1.00 27.55      A    O  
ATOM    563  N   PRO A  83     -62.490  22.994  30.187  1.00 29.42      A    N  
ATOM    564  CA  PRO A  83     -62.036  23.875  31.269  1.00 31.87      A    C  
ATOM    565  C   PRO A  83     -60.552  24.314  31.294  1.00 31.63      A    C  
ATOM    566  O   PRO A  83     -59.747  24.000  30.442  1.00 29.36      A    O  
ATOM    567  CB  PRO A  83     -62.430  23.121  32.544  1.00 29.12      A    C  
ATOM    568  CG  PRO A  83     -62.162  21.667  32.160  1.00 29.15      A    C  
ATOM    569  CD  PRO A  83     -62.570  21.636  30.679  1.00 34.87      A    C  
ATOM    570  N   THR A  84     -60.255  25.063  32.335  1.00 29.43      A    N  
ATOM    571  CA  THR A  84     -59.468  26.304  32.361  1.00 32.16      A    C  
ATOM    572  C   THR A  84     -58.006  26.325  32.864  1.00 31.15      A    C  
ATOM    573  O   THR A  84     -57.122  26.674  32.083  1.00 28.74      A    O  
ATOM    574  CB  THR A  84     -60.244  27.321  33.218  1.00 29.49      A    C  
ATOM    575  CG2 THR A  84     -61.419  27.980  32.477  1.00 30.44      A    C  
ATOM    576  OG1 THR A  84     -60.800  26.690  34.355  1.00 28.50      A    O  
ATOM    577  N   LEU A  85     -57.762  26.204  34.166  1.00 27.02      A    N  
ATOM    578  CA  LEU A  85     -57.109  27.314  34.902  1.00 31.74      A    C  
ATOM    579  C   LEU A  85     -55.606  27.263  35.312  1.00 30.03      A    C  
ATOM    580  O   LEU A  85     -54.818  28.026  34.757  1.00 28.77      A    O  
ATOM    581  CB  LEU A  85     -57.969  27.660  36.138  1.00 30.68      A    C  
ATOM    582  CG  LEU A  85     -58.917  28.869  35.990  1.00 29.58      A    C  
ATOM    583  CD1 LEU A  85     -59.877  28.896  37.188  1.00 30.76      A    C  
ATOM    584  CD2 LEU A  85     -58.198  30.199  35.937  1.00 33.90      A    C  
ATOM    585  N   PRO A  86     -55.262  26.603  36.415  1.00 30.25      A    N  
ATOM    586  CA  PRO A  86     -54.443  27.321  37.411  1.00 33.53      A    C  
ATOM    587  C   PRO A  86     -52.947  26.898  37.506  1.00 33.08      A    C  
ATOM    588  O   PRO A  86     -52.493  26.115  36.710  1.00 30.67      A    O  
ATOM    589  CB  PRO A  86     -55.220  27.025  38.701  1.00 30.72      A    C  
ATOM    590  CG  PRO A  86     -55.581  25.547  38.544  1.00 31.22      A    C  
ATOM    591  CD  PRO A  86     -55.776  25.403  37.028  1.00 37.45      A    C  
ATOM    592  N   GLN A  87     -52.097  27.248  38.429  1.00 28.17      A    N  
ATOM    593  CA  GLN A  87     -51.834  28.446  39.228  1.00 30.65      A    C  
ATOM    594  C   GLN A  87     -50.335  28.614  39.615  1.00 29.27      A    C  
ATOM    595  O   GLN A  87     -49.672  29.464  39.037  1.00 27.71      A    O  
ATOM    596  CB  GLN A  87     -52.675  28.439  40.522  1.00 29.44      A    C  
ATOM    597  CG  GLN A  87     -53.069  29.827  41.031  1.00 29.46      A    C  
ATOM    598  CD  GLN A  87     -53.749  29.782  42.405  1.00 29.04      A    C  
ATOM    599  NE2 GLN A  87     -54.774  30.573  42.635  1.00 31.62      A    N  
ATOM    600  OE1 GLN A  87     -53.357  29.051  43.295  1.00 28.92      A    O  
ATOM    601  N   GLN A  88     -49.842  27.972  40.681  1.00 27.89      A    N  
ATOM    602  CA  GLN A  88     -48.990  28.662  41.675  1.00 29.53      A    C  
ATOM    603  C   GLN A  88     -47.470  28.341  41.806  1.00 28.06      A    C  
ATOM    604  O   GLN A  88     -46.701  28.846  40.994  1.00 26.70      A    O  
ATOM    605  CB  GLN A  88     -49.731  28.681  43.031  1.00 28.10      A    C  
ATOM    606  CG  GLN A  88     -50.383  30.017  43.373  1.00 28.08      A    C  
ATOM    607  CD  GLN A  88     -50.969  30.047  44.790  1.00 27.91      A    C  
ATOM    608  NE2 GLN A  88     -51.756  31.052  45.117  1.00 30.13      A    N  
ATOM    609  OE1 GLN A  88     -50.724  29.208  45.640  1.00 27.33      A    O  
ATOM    610  N   ARG A  89     -46.968  27.709  42.892  1.00 29.66      A    N  
ATOM    611  CA  ARG A  89     -46.228  28.518  43.896  1.00 30.90      A    C  
ATOM    612  C   ARG A  89     -44.756  28.198  44.278  1.00 28.73      A    C  
ATOM    613  O   ARG A  89     -43.926  29.096  44.204  1.00 27.64      A    O  
ATOM    614  CB  ARG A  89     -47.056  28.534  45.198  1.00 30.01      A    C  
ATOM    615  CG  ARG A  89     -46.999  29.856  45.970  1.00 28.94      A    C  
ATOM    616  CD  ARG A  89     -47.779  29.710  47.276  1.00 30.14      A    C  
ATOM    617  NE  ARG A  89     -48.063  31.017  47.898  1.00 27.63      A    N  
ATOM    618  CZ  ARG A  89     -48.693  31.212  49.057  1.00 27.33      A    C  
ATOM    619  NH1 ARG A  89     -49.069  30.206  49.818  1.00 25.67      A    N1+
ATOM    620  NH2 ARG A  89     -48.954  32.410  49.473  1.00 23.53      A    N  
ATOM    621  N   ARG A  90     -44.486  27.087  44.936  1.00 28.24      A    N  
ATOM    622  CA  ARG A  90     -43.569  27.038  46.134  1.00 30.20      A    C  
ATOM    623  C   ARG A  90     -42.191  26.343  45.900  1.00 27.84      A    C  
ATOM    624  O   ARG A  90     -41.974  25.892  44.803  1.00 26.62      A    O  
ATOM    625  CB  ARG A  90     -44.352  26.321  47.254  1.00 29.42      A    C  
ATOM    626  CG  ARG A  90     -45.014  27.253  48.270  1.00 29.07      A    C  
ATOM    627  CD  ARG A  90     -45.583  26.424  49.415  1.00 29.92      A    C  
ATOM    628  NE  ARG A  90     -46.185  27.277  50.472  1.00 28.34      A    N  
ATOM    629  CZ  ARG A  90     -46.747  26.845  51.596  1.00 28.75      A    C  
ATOM    630  NH1 ARG A  90     -46.834  25.566  51.862  1.00 27.16      A    N1+
ATOM    631  NH2 ARG A  90     -47.214  27.683  52.467  1.00 24.98      A    N  
ATOM    632  N   THR A  91     -41.270  26.113  46.814  1.00 29.93      A    N  
ATOM    633  CA  THR A  91     -40.379  26.922  47.678  1.00 31.36      A    C  
ATOM    634  C   THR A  91     -39.041  26.223  48.012  1.00 30.17      A    C  
ATOM    635  O   THR A  91     -38.007  26.818  47.777  1.00 28.14      A    O  
ATOM    636  CB  THR A  91     -40.935  27.246  49.088  1.00 28.70      A    C  
ATOM    637  CG2 THR A  91     -41.535  28.646  49.199  1.00 29.28      A    C  
ATOM    638  OG1 THR A  91     -41.889  26.310  49.515  1.00 28.18      A    O  
ATOM    639  N   ALA A  92     -39.050  25.085  48.691  1.00 28.61      A    N  
ATOM    640  CA  ALA A  92     -37.993  24.660  49.643  1.00 30.55      A    C  
ATOM    641  C   ALA A  92     -36.750  23.964  49.003  1.00 29.56      A    C  
ATOM    642  O   ALA A  92     -36.780  23.656  47.826  1.00 28.54      A    O  
ATOM    643  CB  ALA A  92     -38.694  23.765  50.673  1.00 28.84      A    C  
ATOM    644  N   GLY A  93     -35.638  23.624  49.656  1.00 29.55      A    N  
ATOM    645  CA  GLY A  93     -35.046  24.034  50.932  1.00 31.69      A    C  
ATOM    646  C   GLY A  93     -33.738  23.310  51.290  1.00 30.45      A    C  
ATOM    647  O   GLY A  93     -32.686  23.927  51.254  1.00 28.36      A    O  
ATOM    648  N   ASP A  94     -33.809  22.044  51.688  1.00 30.84      A    N  
ATOM    649  CA  ASP A  94     -32.917  21.513  52.741  1.00 32.04      A    C  
ATOM    650  C   ASP A  94     -31.509  20.993  52.365  1.00 30.21      A    C  
ATOM    651  O   ASP A  94     -31.124  20.894  51.207  1.00 28.27      A    O  
ATOM    652  CB  ASP A  94     -33.699  20.476  53.561  1.00 30.71      A    C  
ATOM    653  CG  ASP A  94     -34.741  21.091  54.502  1.00 28.74      A    C  
ATOM    654  OD1 ASP A  94     -34.543  22.256  54.913  1.00 29.84      A    O  
ATOM    655  OD2 ASP A  94     -35.746  20.404  54.766  1.00 31.40      A    O1-
ATOM    656  N   ALA A  95     -30.741  20.664  53.419  1.00 29.12      A    N  
ATOM    657  CA  ALA A  95     -29.322  20.996  53.587  1.00 31.11      A    C  
ATOM    658  C   ALA A  95     -28.270  19.865  53.699  1.00 29.91      A    C  
ATOM    659  O   ALA A  95     -27.089  20.162  53.509  1.00 28.38      A    O  
ATOM    660  CB  ALA A  95     -29.274  21.814  54.890  1.00 29.40      A    C  
ATOM    661  N   ASP A  96     -28.576  18.678  54.141  1.00 30.07      A    N  
ATOM    662  CA  ASP A  96     -27.747  17.922  55.104  1.00 31.80      A    C  
ATOM    663  C   ASP A  96     -26.358  17.375  54.662  1.00 30.79      A    C  
ATOM    664  O   ASP A  96     -25.998  17.331  53.495  1.00 28.80      A    O  
ATOM    665  CB  ASP A  96     -28.591  16.812  55.747  1.00 30.09      A    C  
ATOM    666  CG  ASP A  96     -29.269  17.223  57.050  1.00 28.64      A    C  
ATOM    667  OD1 ASP A  96     -28.822  18.215  57.672  1.00 30.08      A    O  
ATOM    668  OD2 ASP A  96     -30.190  16.487  57.454  1.00 31.82      A    O1-
ATOM    669  N   SER A  97     -25.563  16.972  55.675  1.00 30.90      A    N  
ATOM    670  CA  SER A  97     -24.125  17.267  55.784  1.00 32.21      A    C  
ATOM    671  C   SER A  97     -23.036  16.159  55.653  1.00 30.39      A    C  
ATOM    672  O   SER A  97     -22.191  16.320  54.770  1.00 28.72      A    O  
ATOM    673  CB  SER A  97     -23.938  18.090  57.070  1.00 31.17      A    C  
ATOM    674  OG  SER A  97     -24.568  17.496  58.182  1.00 30.15      A    O  
ATOM    675  N   PRO A  98     -22.848  15.155  56.586  1.00 32.08      A    N  
ATOM    676  CA  PRO A  98     -21.517  15.159  57.228  1.00 33.59      A    C  
ATOM    677  C   PRO A  98     -20.451  14.069  56.960  1.00 32.75      A    C  
ATOM    678  O   PRO A  98     -19.272  14.428  56.910  1.00 30.47      A    O  
ATOM    679  CB  PRO A  98     -21.866  15.153  58.725  1.00 30.57      A    C  
ATOM    680  CG  PRO A  98     -23.098  14.265  58.794  1.00 31.16      A    C  
ATOM    681  CD  PRO A  98     -23.777  14.486  57.435  1.00 37.94      A    C  
ATOM    682  N   ALA A  99     -20.730  12.768  57.007  1.00 31.48      A    N  
ATOM    683  CA  ALA A  99     -19.849  11.813  57.722  1.00 32.71      A    C  
ATOM    684  C   ALA A  99     -18.597  11.269  56.967  1.00 31.37      A    C  
ATOM    685  O   ALA A  99     -18.542  11.281  55.747  1.00 30.31      A    O  
ATOM    686  CB  ALA A  99     -20.715  10.670  58.242  1.00 31.25      A    C  
ATOM    687  N   GLY A 100     -17.609  10.762  57.722  1.00 32.15      A    N  
ATOM    688  CA  GLY A 100     -16.224  10.655  57.290  1.00 33.67      A    C  
ATOM    689  C   GLY A 100     -15.308   9.455  57.616  1.00 32.49      A    C  
ATOM    690  O   GLY A 100     -14.111   9.694  57.649  1.00 30.55      A    O  
ATOM    691  N   ASP A 101     -15.743   8.234  57.886  1.00 30.92      A    N  
ATOM    692  CA  ASP A 101     -14.912   7.231  58.589  1.00 32.01      A    C  
ATOM    693  C   ASP A 101     -13.701   6.618  57.837  1.00 30.63      A    C  
ATOM    694  O   ASP A 101     -13.561   6.693  56.626  1.00 28.50      A    O  
ATOM    695  CB  ASP A 101     -15.815   6.127  59.170  1.00 29.99      A    C  
ATOM    696  CG  ASP A 101     -16.270   6.392  60.606  1.00 27.97      A    C  
ATOM    697  OD1 ASP A 101     -15.643   7.232  61.277  1.00 29.34      A    O  
ATOM    698  OD2 ASP A 101     -17.223   5.707  61.026  1.00 31.14      A    O1-
ATOM    699  N   ALA A 102     -12.797   5.979  58.635  1.00 31.96      A    N  
ATOM    700  CA  ALA A 102     -11.341   5.992  58.425  1.00 32.96      A    C  
ATOM    701  C   ALA A 102     -10.571   4.663  58.157  1.00 31.12      A    C  
ATOM    702  O   ALA A 102      -9.379   4.745  57.837  1.00 30.01      A    O  
ATOM    703  CB  ALA A 102     -10.776   6.616  59.713  1.00 31.44      A    C  
ATOM    704  N   ALA A 103     -11.075   3.491  58.429  1.00 30.14      A    N  
ATOM    705  CA  ALA A 103     -10.333   2.355  59.017  1.00 30.32      A    C  
ATOM    706  C   ALA A 103      -9.199   1.668  58.188  1.00 29.20      A    C  
ATOM    707  O   ALA A 103      -9.057   1.852  56.991  1.00 27.98      A    O  
ATOM    708  CB  ALA A 103     -11.353   1.339  59.520  1.00 29.17      A    C  
ATOM    709  N   ALA A 104      -8.415   0.820  58.890  1.00 31.37      A    N  
ATOM    710  CA  ALA A 104      -6.965   0.699  58.696  1.00 32.36      A    C  
ATOM    711  C   ALA A 104      -6.311  -0.577  58.077  1.00 31.03      A    C  
ATOM    712  O   ALA A 104      -5.461  -0.415  57.205  1.00 29.67      A    O  
ATOM    713  CB  ALA A 104      -6.352   0.963  60.087  1.00 31.15      A    C  
ATOM    714  N   THR A 105      -6.480  -1.802  58.614  1.00 33.57      A    N  
ATOM    715  CA  THR A 105      -5.306  -2.528  59.167  1.00 34.27      A    C  
ATOM    716  C   THR A 105      -4.520  -3.601  58.372  1.00 32.74      A    C  
ATOM    717  O   THR A 105      -3.404  -3.310  57.955  1.00 30.36      A    O  
ATOM    718  CB  THR A 105      -5.614  -3.119  60.558  1.00 31.27      A    C  
ATOM    719  CG2 THR A 105      -5.223  -2.171  61.684  1.00 33.48      A    C  
ATOM    720  OG1 THR A 105      -6.995  -3.374  60.721  1.00 31.11      A    O  
ATOM    721  N   THR A 106      -4.930  -4.886  58.381  1.00 32.84      A    N  
ATOM    722  CA  THR A 106      -3.996  -6.003  58.702  1.00 33.49      A    C  
ATOM    723  C   THR A 106      -3.426  -6.839  57.532  1.00 32.32      A    C  
ATOM    724  O   THR A 106      -3.859  -6.708  56.408  1.00 30.17      A    O  
ATOM    725  CB  THR A 106      -4.623  -6.975  59.720  1.00 30.52      A    C  
ATOM    726  CG2 THR A 106      -4.301  -6.580  61.147  1.00 32.71      A    C  
ATOM    727  OG1 THR A 106      -6.029  -6.992  59.610  1.00 30.53      A    O  
ATOM    728  N   GLY A 107      -2.445  -7.721  57.807  1.00 30.05      A    N  
ATOM    729  CA  GLY A 107      -1.423  -8.198  56.901  1.00 31.53      A    C  
ATOM    730  C   GLY A 107      -0.855  -9.631  56.947  1.00 30.78      A    C  
ATOM    731  O   GLY A 107       0.366  -9.723  56.923  1.00 28.69      A    O  
ATOM    732  N   ASP A 108      -1.611 -10.714  56.978  1.00 29.94      A    N  
ATOM    733  CA  ASP A 108      -1.056 -12.056  57.266  1.00 32.59      A    C  
ATOM    734  C   ASP A 108      -0.239 -12.761  56.144  1.00 31.40      A    C  
ATOM    735  O   ASP A 108      -0.241 -12.368  54.990  1.00 29.27      A    O  
ATOM    736  CB  ASP A 108      -2.167 -12.974  57.792  1.00 30.73      A    C  
ATOM    737  CG  ASP A 108      -2.301 -12.971  59.312  1.00 29.28      A    C  
ATOM    738  OD1 ASP A 108      -1.338 -12.552  59.991  1.00 30.48      A    O  
ATOM    739  OD2 ASP A 108      -3.356 -13.428  59.782  1.00 31.76      A    O1-
ATOM    740  N   THR A 109       0.499 -13.812  56.558  1.00 33.38      A    N  
ATOM    741  CA  THR A 109       1.815 -14.237  56.043  1.00 34.92      A    C  
ATOM    742  C   THR A 109       1.930 -15.444  55.060  1.00 33.68      A    C  
ATOM    743  O   THR A 109       1.945 -15.192  53.861  1.00 31.49      A    O  
ATOM    744  CB  THR A 109       2.811 -14.359  57.217  1.00 32.49      A    C  
ATOM    745  CG2 THR A 109       3.553 -13.054  57.527  1.00 34.11      A    C  
ATOM    746  OG1 THR A 109       2.181 -14.723  58.422  1.00 31.85      A    O  
ATOM    747  N   PRO A 110       2.202 -16.758  55.489  1.00 32.30      A    N  
ATOM    748  CA  PRO A 110       3.479 -17.351  55.025  1.00 33.88      A    C  
ATOM    749  C   PRO A 110       3.516 -18.662  54.187  1.00 33.56      A    C  
ATOM    750  O   PRO A 110       4.576 -18.959  53.643  1.00 31.35      A    O  
ATOM    751  CB  PRO A 110       4.175 -17.647  56.355  1.00 31.11      A    C  
ATOM    752  CG  PRO A 110       3.040 -18.130  57.259  1.00 32.01      A    C  
ATOM    753  CD  PRO A 110       1.803 -17.441  56.674  1.00 39.11      A    C  
ATOM    754  N   GLY A 111       2.539 -19.523  54.174  1.00 30.97      A    N  
ATOM    755  CA  GLY A 111       2.763 -20.993  54.231  1.00 32.44      A    C  
ATOM    756  C   GLY A 111       3.326 -21.796  53.030  1.00 31.49      A    C  
ATOM    757  O   GLY A 111       3.378 -21.341  51.897  1.00 29.79      A    O  
ATOM    758  N   THR A 112       3.738 -23.048  53.298  1.00 32.46      A    N  
ATOM    759  CA  THR A 112       4.887 -23.789  52.724  1.00 33.58      A    C  
ATOM    760  C   THR A 112       4.670 -25.002  51.790  1.00 32.62      A    C  
ATOM    761  O   THR A 112       5.629 -25.392  51.122  1.00 30.36      A    O  
ATOM    762  CB  THR A 112       5.661 -24.400  53.913  1.00 30.87      A    C  
ATOM    763  CG2 THR A 112       6.502 -23.373  54.676  1.00 32.49      A    C  
ATOM    764  OG1 THR A 112       4.757 -24.955  54.854  1.00 31.08      A    O  
ATOM    765  N   GLY A 113       3.583 -25.715  51.817  1.00 29.90      A    N  
ATOM    766  CA  GLY A 113       3.572 -27.195  51.803  1.00 32.06      A    C  
ATOM    767  C   GLY A 113       4.090 -28.037  50.605  1.00 31.35      A    C  
ATOM    768  O   GLY A 113       4.305 -27.568  49.503  1.00 29.44      A    O  
ATOM    769  N   ASN A 114       4.254 -29.333  50.862  1.00 29.10      A    N  
ATOM    770  CA  ASN A 114       5.287 -30.277  50.378  1.00 31.08      A    C  
ATOM    771  C   ASN A 114       5.029 -31.270  49.212  1.00 30.66      A    C  
ATOM    772  O   ASN A 114       5.942 -31.538  48.451  1.00 28.25      A    O  
ATOM    773  CB  ASN A 114       5.619 -31.159  51.599  1.00 29.12      A    C  
ATOM    774  CG  ASN A 114       6.827 -30.754  52.415  1.00 27.10      A    C  
ATOM    775  ND2 ASN A 114       6.974 -31.324  53.592  1.00 29.21      A    N  
ATOM    776  OD1 ASN A 114       7.665 -29.979  52.028  1.00 27.57      A    O  
ATOM    777  N   THR A 115       3.995 -32.070  49.261  1.00 34.33      A    N  
ATOM    778  CA  THR A 115       4.106 -33.559  49.201  1.00 35.96      A    C  
ATOM    779  C   THR A 115       4.034 -34.268  47.803  1.00 34.67      A    C  
ATOM    780  O   THR A 115       4.023 -33.593  46.797  1.00 32.36      A    O  
ATOM    781  CB  THR A 115       3.140 -34.189  50.230  1.00 33.07      A    C  
ATOM    782  CG2 THR A 115       3.730 -34.286  51.623  1.00 34.20      A    C  
ATOM    783  OG1 THR A 115       1.947 -33.439  50.358  1.00 32.35      A    O  
ATOM    784  N   PRO A 116       3.998 -35.650  47.693  1.00 32.01      A    N  
ATOM    785  CA  PRO A 116       5.153 -36.440  47.212  1.00 33.85      A    C  
ATOM    786  C   PRO A 116       4.965 -37.433  46.039  1.00 33.49      A    C  
ATOM    787  O   PRO A 116       5.947 -37.743  45.379  1.00 31.38      A    O  
ATOM    788  CB  PRO A 116       5.495 -37.255  48.465  1.00 30.85      A    C  
ATOM    789  CG  PRO A 116       4.126 -37.605  49.050  1.00 31.61      A    C  
ATOM    790  CD  PRO A 116       3.212 -36.498  48.542  1.00 37.93      A    C  
ATOM    791  N   GLY A 117       3.842 -38.081  45.843  1.00 29.31      A    N  
ATOM    792  CA  GLY A 117       3.832 -39.543  45.626  1.00 31.06      A    C  
ATOM    793  C   GLY A 117       4.000 -40.179  44.220  1.00 30.22      A    C  
ATOM    794  O   GLY A 117       4.096 -39.503  43.208  1.00 28.57      A    O  
ATOM    795  N   ALA A 118       4.032 -41.513  44.185  1.00 30.23      A    N  
ATOM    796  CA  ALA A 118       4.986 -42.342  43.440  1.00 31.78      A    C  
ATOM    797  C   ALA A 118       4.518 -43.268  42.287  1.00 30.70      A    C  
ATOM    798  O   ALA A 118       5.365 -43.643  41.480  1.00 29.76      A    O  
ATOM    799  CB  ALA A 118       5.635 -43.229  44.520  1.00 30.25      A    C  
ATOM    800  N   ALA A 119       3.343 -43.811  42.303  1.00 30.99      A    N  
ATOM    801  CA  ALA A 119       3.120 -45.252  42.064  1.00 32.96      A    C  
ATOM    802  C   ALA A 119       3.290 -45.819  40.609  1.00 31.83      A    C  
ATOM    803  O   ALA A 119       3.352 -45.079  39.647  1.00 30.56      A    O  
ATOM    804  CB  ALA A 119       1.772 -45.623  42.694  1.00 31.15      A    C  
ATOM    805  N   PRO A 120       3.353 -47.176  40.474  1.00 34.85      A    N  
ATOM    806  CA  PRO A 120       4.326 -47.836  39.587  1.00 36.00      A    C  
ATOM    807  C   PRO A 120       3.845 -48.654  38.365  1.00 35.26      A    C  
ATOM    808  O   PRO A 120       4.668 -48.948  37.505  1.00 33.23      A    O  
ATOM    809  CB  PRO A 120       5.013 -48.800  40.568  1.00 33.25      A    C  
ATOM    810  CG  PRO A 120       3.857 -49.306  41.428  1.00 34.22      A    C  
ATOM    811  CD  PRO A 120       2.948 -48.093  41.518  1.00 40.82      A    C  
ATOM    812  N   GLY A 121       2.607 -49.199  38.358  1.00 32.32      A    N  
ATOM    813  CA  GLY A 121       2.604 -50.647  38.041  1.00 33.45      A    C  
ATOM    814  C   GLY A 121       2.356 -51.166  36.604  1.00 32.31      A    C  
ATOM    815  O   GLY A 121       3.158 -50.953  35.709  1.00 30.67      A    O  
ATOM    816  N   ALA A 122       1.338 -52.032  36.435  1.00 31.31      A    N  
ATOM    817  CA  ALA A 122       1.482 -53.366  35.833  1.00 32.89      A    C  
ATOM    818  C   ALA A 122       1.401 -53.484  34.290  1.00 31.93      A    C  
ATOM    819  O   ALA A 122       0.865 -52.635  33.599  1.00 30.56      A    O  
ATOM    820  CB  ALA A 122       0.425 -54.250  36.502  1.00 30.46      A    C  
ATOM    821  N   GLY A 123       1.885 -54.613  33.790  1.00 31.18      A    N  
ATOM    822  CA  GLY A 123       2.189 -54.931  32.403  1.00 32.01      A    C  
ATOM    823  C   GLY A 123       1.440 -56.096  31.743  1.00 31.19      A    C  
ATOM    824  O   GLY A 123       2.105 -56.968  31.201  1.00 29.49      A    O  
ATOM    825  N   ALA A 124       0.138 -56.164  31.805  1.00 31.01      A    N  
ATOM    826  CA  ALA A 124      -0.593 -57.355  31.367  1.00 32.66      A    C  
ATOM    827  C   ALA A 124      -0.438 -57.694  29.864  1.00 31.10      A    C  
ATOM    828  O   ALA A 124      -0.322 -56.821  29.018  1.00 29.99      A    O  
ATOM    829  CB  ALA A 124      -2.061 -57.213  31.774  1.00 31.30      A    C  
ATOM    830  N   ALA A 125      -0.462 -58.989  29.560  1.00 29.22      A    N  
ATOM    831  CA  ALA A 125       0.215 -59.605  28.411  1.00 30.80      A    C  
ATOM    832  C   ALA A 125      -0.645 -60.056  27.214  1.00 29.81      A    C  
ATOM    833  O   ALA A 125      -0.074 -60.620  26.281  1.00 28.62      A    O  
ATOM    834  CB  ALA A 125       0.930 -60.834  28.995  1.00 29.05      A    C  
ATOM    835  N   ALA A 126      -1.941 -59.981  27.281  1.00 32.26      A    N  
ATOM    836  CA  ALA A 126      -2.849 -61.017  26.803  1.00 34.58      A    C  
ATOM    837  C   ALA A 126      -2.914 -61.346  25.284  1.00 33.12      A    C  
ATOM    838  O   ALA A 126      -2.218 -60.789  24.448  1.00 31.63      A    O  
ATOM    839  CB  ALA A 126      -4.240 -60.723  27.379  1.00 32.69      A    C  
ATOM    840  N   ASP A 127      -3.773 -62.299  25.021  1.00 32.64      A    N  
ATOM    841  CA  ASP A 127      -3.742 -63.370  24.023  1.00 34.60      A    C  
ATOM    842  C   ASP A 127      -3.786 -63.010  22.511  1.00 32.58      A    C  
ATOM    843  O   ASP A 127      -4.344 -62.005  22.096  1.00 30.64      A    O  
ATOM    844  CB  ASP A 127      -4.889 -64.333  24.346  1.00 33.23      A    C  
ATOM    845  CG  ASP A 127      -4.593 -65.269  25.518  1.00 31.40      A    C  
ATOM    846  OD1 ASP A 127      -3.441 -65.733  25.615  1.00 31.90      A    O  
ATOM    847  OD2 ASP A 127      -5.524 -65.489  26.326  1.00 33.17      A    O1-
ATOM    848  N   PRO A 128      -3.245 -63.920  21.704  1.00 32.24      A    N  
ATOM    849  CA  PRO A 128      -2.964 -63.699  20.280  1.00 34.40      A    C  
ATOM    850  C   PRO A 128      -4.060 -64.100  19.288  1.00 33.33      A    C  
ATOM    851  O   PRO A 128      -4.022 -63.666  18.143  1.00 30.84      A    O  
ATOM    852  CB  PRO A 128      -1.709 -64.557  20.055  1.00 31.34      A    C  
ATOM    853  CG  PRO A 128      -1.944 -65.762  20.953  1.00 33.59      A    C  
ATOM    854  CD  PRO A 128      -2.649 -65.149  22.152  1.00 41.15      A    C  
ATOM    855  N   ASP A 129      -4.962 -64.981  19.690  1.00 32.31      A    N  
ATOM    856  CA  ASP A 129      -5.541 -65.984  18.772  1.00 36.42      A    C  
ATOM    857  C   ASP A 129      -6.668 -65.514  17.841  1.00 34.79      A    C  
ATOM    858  O   ASP A 129      -7.151 -66.311  17.035  1.00 32.05      A    O  
ATOM    859  CB  ASP A 129      -6.031 -67.183  19.598  1.00 34.15      A    C  
ATOM    860  CG  ASP A 129      -5.029 -68.325  19.749  1.00 32.58      A    C  
ATOM    861  OD1 ASP A 129      -3.971 -68.299  19.093  1.00 32.75      A    O  
ATOM    862  OD2 ASP A 129      -5.369 -69.266  20.508  1.00 35.32      A    O1-
ATOM    863  N   ALA A 130      -7.170 -64.280  17.969  1.00 31.35      A    N  
ATOM    864  CA  ALA A 130      -8.476 -63.935  17.427  1.00 34.09      A    C  
ATOM    865  C   ALA A 130      -8.622 -64.231  15.921  1.00 32.60      A    C  
ATOM    866  O   ALA A 130      -7.841 -63.784  15.081  1.00 31.83      A    O  
ATOM    867  CB  ALA A 130      -8.819 -62.493  17.773  1.00 33.05      A    C  
ATOM    868  N   ALA A 131      -9.638 -64.998  15.634  1.00 31.57      A    N  
ATOM    869  CA  ALA A 131      -9.872 -65.676  14.369  1.00 33.85      A    C  
ATOM    870  C   ALA A 131      -9.972 -64.736  13.152  1.00 32.41      A    C  
ATOM    871  O   ALA A 131     -10.381 -63.581  13.268  1.00 31.32      A    O  
ATOM    872  CB  ALA A 131     -11.144 -66.515  14.537  1.00 32.39      A    C  
ATOM    873  N   PRO A 132      -9.662 -65.259  11.957  1.00 33.39      A    N  
ATOM    874  CA  PRO A 132      -9.696 -64.511  10.709  1.00 34.83      A    C  
ATOM    875  C   PRO A 132     -11.139 -64.164  10.349  1.00 34.17      A    C  
ATOM    876  O   PRO A 132     -11.829 -64.915   9.669  1.00 32.16      A    O  
ATOM    877  CB  PRO A 132      -8.998 -65.410   9.689  1.00 32.28      A    C  
ATOM    878  CG  PRO A 132      -9.291 -66.817  10.190  1.00 33.07      A    C  
ATOM    879  CD  PRO A 132      -9.301 -66.647  11.711  1.00 38.86      A    C  
ATOM    880  N   GLY A 133     -11.603 -63.054  10.845  1.00 32.13      A    N  
ATOM    881  CA  GLY A 133     -12.941 -62.563  10.576  1.00 33.98      A    C  
ATOM    882  C   GLY A 133     -13.191 -62.394   9.079  1.00 32.81      A    C  
ATOM    883  O   GLY A 133     -12.289 -62.055   8.312  1.00 31.34      A    O  
ATOM    884  N   ALA A 134     -14.421 -62.678   8.681  1.00 32.60      A    N  
ATOM    885  CA  ALA A 134     -14.815 -62.747   7.286  1.00 34.18      A    C  
ATOM    886  C   ALA A 134     -14.399 -61.493   6.507  1.00 32.60      A    C  
ATOM    887  O   ALA A 134     -14.656 -60.370   6.927  1.00 31.33      A    O  
ATOM    888  CB  ALA A 134     -16.329 -62.970   7.216  1.00 32.48      A    C  
ATOM    889  N   ALA A 135     -13.815 -61.723   5.333  1.00 31.91      A    N  
ATOM    890  CA  ALA A 135     -13.461 -60.695   4.376  1.00 33.44      A    C  
ATOM    891  C   ALA A 135     -14.738 -60.013   3.873  1.00 32.02      A    C  
ATOM    892  O   ALA A 135     -15.308 -60.400   2.851  1.00 31.20      A    O  
ATOM    893  CB  ALA A 135     -12.648 -61.338   3.244  1.00 32.13      A    C  
ATOM    894  N   ALA A 136     -15.214 -59.043   4.628  1.00 31.75      A    N  
ATOM    895  CA  ALA A 136     -16.270 -58.166   4.171  1.00 33.26      A    C  
ATOM    896  C   ALA A 136     -15.776 -57.572   2.845  1.00 32.47      A    C  
ATOM    897  O   ALA A 136     -14.711 -56.964   2.798  1.00 31.51      A    O  
ATOM    898  CB  ALA A 136     -16.557 -57.103   5.230  1.00 31.57      A    C  
ATOM    899  N   ARG A 137     -16.513 -57.818   1.783  1.00 29.82      A    N  
ATOM    900  CA  ARG A 137     -16.179 -57.274   0.466  1.00 32.48      A    C  
ATOM    901  C   ARG A 137     -15.983 -55.774   0.639  1.00 30.14      A    C  
ATOM    902  O   ARG A 137     -16.911 -55.135   1.114  1.00 28.95      A    O  
ATOM    903  CB  ARG A 137     -17.307 -57.528  -0.546  1.00 31.85      A    C  
ATOM    904  CG  ARG A 137     -17.238 -58.930  -1.164  1.00 31.08      A    C  
ATOM    905  CD  ARG A 137     -18.372 -59.098  -2.185  1.00 31.17      A    C  
ATOM    906  NE  ARG A 137     -18.249 -60.362  -2.937  1.00 28.77      A    N  
ATOM    907  CZ  ARG A 137     -19.117 -60.841  -3.812  1.00 28.84      A    C  
ATOM    908  NH1 ARG A 137     -20.235 -60.214  -4.067  1.00 27.84      A    N1+
ATOM    909  NH2 ARG A 137     -18.878 -61.959  -4.444  1.00 25.18      A    N  
ATOM    910  N   PRO A 138     -14.814 -55.242   0.293  1.00 34.34      A    N  
ATOM    911  CA  PRO A 138     -14.617 -53.815   0.350  1.00 36.05      A    C  
ATOM    912  C   PRO A 138     -15.682 -53.205  -0.552  1.00 35.23      A    C  
ATOM    913  O   PRO A 138     -15.682 -53.453  -1.760  1.00 33.32      A    O  
ATOM    914  CB  PRO A 138     -13.175 -53.569  -0.120  1.00 33.38      A    C  
ATOM    915  CG  PRO A 138     -12.863 -54.785  -0.986  1.00 33.84      A    C  
ATOM    916  CD  PRO A 138     -13.686 -55.900  -0.341  1.00 39.70      A    C  
ATOM    917  N   ALA A 139     -16.627 -52.516   0.051  1.00 32.59      A    N  
ATOM    918  CA  ALA A 139     -17.554 -51.726  -0.727  1.00 34.57      A    C  
ATOM    919  C   ALA A 139     -16.686 -50.813  -1.597  1.00 33.57      A    C  
ATOM    920  O   ALA A 139     -15.710 -50.286  -1.071  1.00 32.12      A    O  
ATOM    921  CB  ALA A 139     -18.478 -50.941   0.204  1.00 32.71      A    C  
ATOM    922  N   PRO A 140     -16.959 -50.708  -2.900  1.00 34.78      A    N  
ATOM    923  CA  PRO A 140     -16.164 -49.864  -3.769  1.00 36.61      A    C  
ATOM    924  C   PRO A 140     -16.181 -48.473  -3.154  1.00 36.75      A    C  
ATOM    925  O   PRO A 140     -17.230 -47.826  -3.134  1.00 33.75      A    O  
ATOM    926  CB  PRO A 140     -16.818 -49.942  -5.151  1.00 33.23      A    C  
ATOM    927  CG  PRO A 140     -18.257 -50.342  -4.844  1.00 33.61      A    C  
ATOM    928  CD  PRO A 140     -18.130 -51.208  -3.595  1.00 38.92      A    C  
ATOM    929  N   GLY A 141     -15.066 -48.091  -2.529  1.00 33.97      A    N  
ATOM    930  CA  GLY A 141     -14.947 -46.808  -1.866  1.00 36.32      A    C  
ATOM    931  C   GLY A 141     -15.231 -45.764  -2.920  1.00 35.65      A    C  
ATOM    932  O   GLY A 141     -14.583 -45.753  -3.960  1.00 33.45      A    O  
ATOM    933  N   THR A 142     -16.252 -44.963  -2.690  1.00 38.60      A    N  
ATOM    934  CA  THR A 142     -16.477 -43.799  -3.518  1.00 39.74      A    C  
ATOM    935  C   THR A 142     -15.242 -42.931  -3.371  1.00 38.74      A    C  
ATOM    936  O   THR A 142     -15.052 -42.325  -2.320  1.00 35.79      A    O  
ATOM    937  CB  THR A 142     -17.740 -43.044  -3.083  1.00 36.53      A    C  
ATOM    938  CG2 THR A 142     -19.004 -43.736  -3.598  1.00 36.41      A    C  
ATOM    939  OG1 THR A 142     -17.839 -43.007  -1.674  1.00 35.31      A    O  
ATOM    940  N   ASP A 143     -14.378 -42.931  -4.388  1.00 40.42      A    N  
ATOM    941  CA  ASP A 143     -13.182 -42.100  -4.467  1.00 43.13      A    C  
ATOM    942  C   ASP A 143     -13.614 -40.640  -4.594  1.00 42.13      A    C  
ATOM    943  O   ASP A 143     -13.536 -40.016  -5.651  1.00 39.30      A    O  
ATOM    944  CB  ASP A 143     -12.271 -42.562  -5.627  1.00 40.78      A    C  
ATOM    945  CG  ASP A 143     -11.174 -43.566  -5.265  1.00 38.23      A    C  
ATOM    946  OD1 ASP A 143     -10.752 -43.578  -4.087  1.00 37.05      A    O  
ATOM    947  OD2 ASP A 143     -10.729 -44.288  -6.190  1.00 37.44      A    O1-
ATOM    948  N   GLU A 144     -14.123 -40.088  -3.507  1.00 43.31      A    N  
ATOM    949  CA  GLU A 144     -14.495 -38.674  -3.413  1.00 45.33      A    C  
ATOM    950  C   GLU A 144     -13.275 -37.760  -3.540  1.00 43.82      A    C  
ATOM    951  O   GLU A 144     -13.390 -36.620  -3.966  1.00 41.42      A    O  
ATOM    952  CB  GLU A 144     -15.180 -38.391  -2.066  1.00 43.10      A    C  
ATOM    953  CG  GLU A 144     -16.606 -38.960  -1.979  1.00 42.14      A    C  
ATOM    954  CD  GLU A 144     -17.355 -38.476  -0.738  1.00 40.09      A    C  
ATOM    955  OE1 GLU A 144     -18.604 -38.397  -0.826  1.00 37.29      A    O  
ATOM    956  OE2 GLU A 144     -16.699 -38.176   0.283  1.00 39.65      A    O1-
ATOM    957  N   THR A 145     -12.102 -38.280  -3.167  1.00 49.41      A    N  
ATOM    958  CA  THR A 145     -10.837 -37.557  -3.223  1.00 51.32      A    C  
ATOM    959  C   THR A 145     -10.123 -37.690  -4.560  1.00 50.57      A    C  
ATOM    960  O   THR A 145      -8.997 -37.201  -4.682  1.00 47.48      A    O  
ATOM    961  CB  THR A 145      -9.908 -38.003  -2.092  1.00 48.19      A    C  
ATOM    962  CG2 THR A 145     -10.404 -37.529  -0.727  1.00 45.05      A    C  
ATOM    963  OG1 THR A 145      -9.816 -39.408  -2.031  1.00 45.15      A    O  
ATOM    964  N   ALA A 146     -10.728 -38.324  -5.560  1.00 46.79      A    N  
ATOM    965  CA  ALA A 146     -10.124 -38.414  -6.877  1.00 49.46      A    C  
ATOM    966  C   ALA A 146      -9.813 -36.999  -7.411  1.00 49.18      A    C  
ATOM    967  O   ALA A 146     -10.640 -36.093  -7.259  1.00 47.87      A    O  
ATOM    968  CB  ALA A 146     -11.045 -39.187  -7.829  1.00 47.64      A    C  
ATOM    969  N   PRO A 147      -8.626 -36.783  -8.022  1.00 46.50      A    N  
ATOM    970  CA  PRO A 147      -8.298 -35.514  -8.644  1.00 48.10      A    C  
ATOM    971  C   PRO A 147      -9.376 -35.191  -9.673  1.00 47.87      A    C  
ATOM    972  O   PRO A 147      -9.633 -35.968 -10.596  1.00 46.64      A    O  
ATOM    973  CB  PRO A 147      -6.901 -35.686  -9.255  1.00 46.27      A    C  
ATOM    974  CG  PRO A 147      -6.765 -37.188  -9.430  1.00 46.48      A    C  
ATOM    975  CD  PRO A 147      -7.590 -37.763  -8.285  1.00 50.53      A    C  
ATOM    976  N   THR A 148     -10.049 -34.090  -9.457  1.00 50.61      A    N  
ATOM    977  CA  THR A 148     -11.188 -33.732 -10.287  1.00 52.05      A    C  
ATOM    978  C   THR A 148     -10.653 -33.286 -11.633  1.00 51.21      A    C  
ATOM    979  O   THR A 148     -10.017 -32.247 -11.730  1.00 48.56      A    O  
ATOM    980  CB  THR A 148     -12.079 -32.658  -9.645  1.00 49.66      A    C  
ATOM    981  CG2 THR A 148     -13.555 -32.982  -9.876  1.00 45.77      A    C  
ATOM    982  OG1 THR A 148     -11.911 -32.566  -8.257  1.00 46.08      A    O  
ATOM    983  N   ALA A 149     -10.888 -34.074 -12.664  1.00 48.85      A    N  
ATOM    984  CA  ALA A 149     -10.532 -33.686 -14.017  1.00 51.59      A    C  
ATOM    985  C   ALA A 149     -11.219 -32.349 -14.348  1.00 50.96      A    C  
ATOM    986  O   ALA A 149     -12.324 -32.099 -13.862  1.00 49.91      A    O  
ATOM    987  CB  ALA A 149     -10.939 -34.798 -14.987  1.00 49.90      A    C  
ATOM    988  N   PRO A 150     -10.584 -31.474 -15.146  1.00 47.90      A    N  
ATOM    989  CA  PRO A 150     -11.257 -30.286 -15.638  1.00 48.15      A    C  
ATOM    990  C   PRO A 150     -12.512 -30.734 -16.378  1.00 47.79      A    C  
ATOM    991  O   PRO A 150     -12.426 -31.431 -17.385  1.00 46.50      A    O  
ATOM    992  CB  PRO A 150     -10.241 -29.574 -16.536  1.00 46.39      A    C  
ATOM    993  CG  PRO A 150      -9.282 -30.680 -16.957  1.00 46.75      A    C  
ATOM    994  CD  PRO A 150      -9.291 -31.641 -15.769  1.00 50.35      A    C  
ATOM    995  N   VAL A 151     -13.662 -30.404 -15.819  1.00 48.99      A    N  
ATOM    996  CA  VAL A 151     -14.939 -30.739 -16.446  1.00 50.01      A    C  
ATOM    997  C   VAL A 151     -15.118 -29.741 -17.585  1.00 49.09      A    C  
ATOM    998  O   VAL A 151     -15.313 -28.559 -17.308  1.00 46.90      A    O  
ATOM    999  CB  VAL A 151     -16.110 -30.708 -15.448  1.00 47.64      A    C  
ATOM   1000  CG1 VAL A 151     -17.410 -31.151 -16.115  1.00 44.13      A    C  
ATOM   1001  CG2 VAL A 151     -15.861 -31.649 -14.261  1.00 45.18      A    C  
ATOM   1002  N   PRO A 152     -15.018 -30.167 -18.849  1.00 43.49      A    N  
ATOM   1003  CA  PRO A 152     -15.435 -29.304 -19.930  1.00 44.12      A    C  
ATOM   1004  C   PRO A 152     -16.909 -28.977 -19.708  1.00 43.22      A    C  
ATOM   1005  O   PRO A 152     -17.700 -29.844 -19.340  1.00 41.35      A    O  
ATOM   1006  CB  PRO A 152     -15.160 -30.082 -21.224  1.00 41.96      A    C  
ATOM   1007  CG  PRO A 152     -15.222 -31.534 -20.783  1.00 41.93      A    C  
ATOM   1008  CD  PRO A 152     -14.730 -31.500 -19.338  1.00 44.57      A    C  
ATOM   1009  N   SER A 153     -17.280 -27.734 -19.898  1.00 41.79      A    N  
ATOM   1010  CA  SER A 153     -18.616 -27.205 -19.592  1.00 42.08      A    C  
ATOM   1011  C   SER A 153     -19.772 -27.859 -20.374  1.00 41.32      A    C  
ATOM   1012  O   SER A 153     -20.926 -27.497 -20.168  1.00 39.38      A    O  
ATOM   1013  CB  SER A 153     -18.548 -25.701 -19.823  1.00 40.11      A    C  
ATOM   1014  OG  SER A 153     -19.794 -25.067 -19.812  1.00 37.67      A    O  
ATOM   1015  N   ALA A 154     -19.489 -28.792 -21.272  1.00 41.08      A    N  
ATOM   1016  CA  ALA A 154     -20.509 -29.523 -22.002  1.00 41.63      A    C  
ATOM   1017  C   ALA A 154     -21.285 -30.431 -21.033  1.00 40.45      A    C  
ATOM   1018  O   ALA A 154     -20.835 -31.522 -20.691  1.00 38.49      A    O  
ATOM   1019  CB  ALA A 154     -19.849 -30.287 -23.150  1.00 39.46      A    C  
ATOM   1020  N   ALA A 155     -22.462 -30.009 -20.623  1.00 39.14      A    N  
ATOM   1021  CA  ALA A 155     -23.392 -30.789 -19.803  1.00 39.01      A    C  
ATOM   1022  C   ALA A 155     -23.985 -32.021 -20.521  1.00 37.72      A    C  
ATOM   1023  O   ALA A 155     -24.704 -32.802 -19.916  1.00 35.87      A    O  
ATOM   1024  CB  ALA A 155     -24.505 -29.841 -19.335  1.00 37.10      A    C  
ATOM   1025  N   ALA A 156     -23.731 -32.165 -21.815  1.00 38.08      A    N  
ATOM   1026  CA  ALA A 156     -24.295 -33.250 -22.594  1.00 38.09      A    C  
ATOM   1027  C   ALA A 156     -23.727 -34.609 -22.166  1.00 36.81      A    C  
ATOM   1028  O   ALA A 156     -22.602 -34.719 -21.680  1.00 35.12      A    O  
ATOM   1029  CB  ALA A 156     -24.094 -32.969 -24.087  1.00 36.17      A    C  
ATOM   1030  N   SER A 157     -24.509 -35.652 -22.376  1.00 36.05      A    N  
ATOM   1031  CA  SER A 157     -24.123 -37.048 -22.163  1.00 35.44      A    C  
ATOM   1032  C   SER A 157     -22.753 -37.321 -22.767  1.00 34.89      A    C  
ATOM   1033  O   SER A 157     -22.570 -37.079 -23.953  1.00 32.65      A    O  
ATOM   1034  CB  SER A 157     -25.146 -37.960 -22.843  1.00 32.83      A    C  
ATOM   1035  OG  SER A 157     -25.290 -37.616 -24.201  1.00 31.10      A    O  
ATOM   1036  N   ALA A 158     -21.831 -37.864 -21.973  1.00 38.04      A    N  
ATOM   1037  CA  ALA A 158     -20.501 -38.239 -22.418  1.00 38.60      A    C  
ATOM   1038  C   ALA A 158     -20.588 -39.305 -23.533  1.00 37.43      A    C  
ATOM   1039  O   ALA A 158     -20.734 -40.488 -23.209  1.00 35.78      A    O  
ATOM   1040  CB  ALA A 158     -19.722 -38.752 -21.195  1.00 36.94      A    C  
ATOM   1041  N   PRO A 159     -20.515 -38.952 -24.823  1.00 37.02      A    N  
ATOM   1042  CA  PRO A 159     -20.195 -39.937 -25.823  1.00 37.24      A    C  
ATOM   1043  C   PRO A 159     -18.776 -40.425 -25.528  1.00 36.44      A    C  
ATOM   1044  O   PRO A 159     -17.966 -39.696 -24.945  1.00 34.39      A    O  
ATOM   1045  CB  PRO A 159     -20.347 -39.234 -27.167  1.00 34.94      A    C  
ATOM   1046  CG  PRO A 159     -20.028 -37.781 -26.841  1.00 34.79      A    C  
ATOM   1047  CD  PRO A 159     -20.433 -37.610 -25.379  1.00 37.87      A    C  
ATOM   1048  N   ALA A 160     -18.480 -41.654 -25.894  1.00 34.95      A    N  
ATOM   1049  CA  ALA A 160     -17.128 -42.159 -25.785  1.00 35.47      A    C  
ATOM   1050  C   ALA A 160     -16.158 -41.160 -26.433  1.00 34.87      A    C  
ATOM   1051  O   ALA A 160     -16.473 -40.653 -27.510  1.00 33.30      A    O  
ATOM   1052  CB  ALA A 160     -17.057 -43.533 -26.462  1.00 33.62      A    C  
ATOM   1053  N   PRO A 161     -15.003 -40.874 -25.813  1.00 36.53      A    N  
ATOM   1054  CA  PRO A 161     -14.023 -39.945 -26.353  1.00 36.79      A    C  
ATOM   1055  C   PRO A 161     -13.371 -40.579 -27.585  1.00 36.59      A    C  
ATOM   1056  O   PRO A 161     -12.252 -41.079 -27.529  1.00 34.46      A    O  
ATOM   1057  CB  PRO A 161     -13.054 -39.668 -25.196  1.00 33.88      A    C  
ATOM   1058  CG  PRO A 161     -13.082 -40.965 -24.401  1.00 33.92      A    C  
ATOM   1059  CD  PRO A 161     -14.525 -41.435 -24.551  1.00 37.48      A    C  
ATOM   1060  N   ASN A 162     -14.097 -40.635 -28.675  1.00 33.59      A    N  
ATOM   1061  CA  ASN A 162     -13.491 -40.928 -29.950  1.00 34.00      A    C  
ATOM   1062  C   ASN A 162     -12.518 -39.791 -30.235  1.00 33.61      A    C  
ATOM   1063  O   ASN A 162     -12.865 -38.618 -30.087  1.00 31.37      A    O  
ATOM   1064  CB  ASN A 162     -14.563 -41.113 -31.040  1.00 32.19      A    C  
ATOM   1065  CG  ASN A 162     -15.103 -42.535 -31.107  1.00 29.22      A    C  
ATOM   1066  ND2 ASN A 162     -16.181 -42.729 -31.832  1.00 29.31      A    N  
ATOM   1067  OD1 ASN A 162     -14.563 -43.475 -30.559  1.00 28.57      A    O  
ATOM   1068  N   ALA A 163     -11.318 -40.152 -30.640  1.00 38.32      A    N  
ATOM   1069  CA  ALA A 163     -10.208 -39.245 -30.926  1.00 39.81      A    C  
ATOM   1070  C   ALA A 163     -10.432 -38.360 -32.170  1.00 39.48      A    C  
ATOM   1071  O   ALA A 163      -9.461 -37.930 -32.795  1.00 37.75      A    O  
ATOM   1072  CB  ALA A 163      -8.937 -40.091 -31.030  1.00 37.71      A    C  
ATOM   1073  N   LEU A 164     -11.672 -38.144 -32.570  1.00 45.50      A    N  
ATOM   1074  CA  LEU A 164     -11.981 -37.094 -33.518  1.00 46.25      A    C  
ATOM   1075  C   LEU A 164     -11.480 -35.799 -32.910  1.00 46.33      A    C  
ATOM   1076  O   LEU A 164     -11.757 -35.489 -31.749  1.00 43.98      A    O  
ATOM   1077  CB  LEU A 164     -13.495 -37.062 -33.812  1.00 43.49      A    C  
ATOM   1078  CG  LEU A 164     -13.910 -38.161 -34.806  1.00 41.66      A    C  
ATOM   1079  CD1 LEU A 164     -15.419 -38.402 -34.738  1.00 39.73      A    C  
ATOM   1080  CD2 LEU A 164     -13.572 -37.766 -36.244  1.00 41.43      A    C  
ATOM   1081  N   THR A 165     -10.682 -35.094 -33.676  1.00 51.01      A    N  
ATOM   1082  CA  THR A 165     -10.197 -33.760 -33.345  1.00 50.93      A    C  
ATOM   1083  C   THR A 165     -11.414 -32.868 -33.120  1.00 50.10      A    C  
ATOM   1084  O   THR A 165     -11.953 -32.323 -34.080  1.00 46.98      A    O  
ATOM   1085  CB  THR A 165      -9.340 -33.208 -34.493  1.00 48.40      A    C  
ATOM   1086  CG2 THR A 165      -7.930 -33.799 -34.473  1.00 45.21      A    C  
ATOM   1087  OG1 THR A 165      -9.911 -33.537 -35.741  1.00 45.68      A    O  
ATOM   1088  N   ASP A 166     -11.832 -32.758 -31.870  1.00 58.95      A    N  
ATOM   1089  CA  ASP A 166     -12.858 -31.808 -31.451  1.00 60.41      A    C  
ATOM   1090  C   ASP A 166     -12.372 -30.431 -31.892  1.00 60.66      A    C  
ATOM   1091  O   ASP A 166     -11.476 -29.844 -31.281  1.00 58.05      A    O  
ATOM   1092  CB  ASP A 166     -13.067 -31.855 -29.926  1.00 56.81      A    C  
ATOM   1093  CG  ASP A 166     -14.230 -32.723 -29.451  1.00 52.40      A    C  
ATOM   1094  OD1 ASP A 166     -15.142 -32.997 -30.266  1.00 48.08      A    O  
ATOM   1095  OD2 ASP A 166     -14.210 -33.058 -28.244  1.00 48.12      A    O1-
ATOM   1096  N   THR A 167     -12.888 -29.993 -33.028  1.00 64.29      A    N  
ATOM   1097  CA  THR A 167     -12.456 -28.747 -33.626  1.00 66.59      A    C  
ATOM   1098  C   THR A 167     -12.788 -27.626 -32.654  1.00 67.71      A    C  
ATOM   1099  O   THR A 167     -13.779 -27.687 -31.928  1.00 64.44      A    O  
ATOM   1100  CB  THR A 167     -13.088 -28.514 -35.003  1.00 62.44      A    C  
ATOM   1101  CG2 THR A 167     -12.549 -29.490 -36.052  1.00 54.53      A    C  
ATOM   1102  OG1 THR A 167     -14.479 -28.673 -34.968  1.00 56.25      A    O  
ATOM   1103  N   MET A 168     -11.987 -26.587 -32.637  1.00 66.81      A    N  
ATOM   1104  CA  MET A 168     -12.283 -25.421 -31.792  1.00 69.88      A    C  
ATOM   1105  C   MET A 168     -13.715 -24.916 -31.997  1.00 70.43      A    C  
ATOM   1106  O   MET A 168     -14.325 -24.417 -31.062  1.00 68.23      A    O  
ATOM   1107  CB  MET A 168     -11.301 -24.280 -32.087  1.00 67.36      A    C  
ATOM   1108  CG  MET A 168     -10.067 -24.304 -31.183  1.00 62.77      A    C  
ATOM   1109  SD  MET A 168      -9.152 -22.748 -31.254  1.00 56.58      A    S  
ATOM   1110  CE  MET A 168      -7.991 -22.968 -29.891  1.00 49.84      A    C  
ATOM   1111  N   SER A 169     -14.265 -25.080 -33.183  1.00 69.44      A    N  
ATOM   1112  CA  SER A 169     -15.645 -24.718 -33.500  1.00 71.85      A    C  
ATOM   1113  C   SER A 169     -16.679 -25.515 -32.702  1.00 72.68      A    C  
ATOM   1114  O   SER A 169     -17.649 -24.939 -32.222  1.00 70.35      A    O  
ATOM   1115  CB  SER A 169     -15.900 -24.896 -34.991  1.00 69.71      A    C  
ATOM   1116  OG  SER A 169     -15.672 -26.215 -35.421  1.00 62.03      A    O  
ATOM   1117  N   ASP A 170     -16.476 -26.819 -32.507  1.00 75.23      A    N  
ATOM   1118  CA  ASP A 170     -17.418 -27.647 -31.753  1.00 76.62      A    C  
ATOM   1119  C   ASP A 170     -17.349 -27.349 -30.263  1.00 77.00      A    C  
ATOM   1120  O   ASP A 170     -18.382 -27.225 -29.592  1.00 75.78      A    O  
ATOM   1121  CB  ASP A 170     -17.165 -29.134 -32.031  1.00 74.25      A    C  
ATOM   1122  CG  ASP A 170     -17.533 -29.529 -33.461  1.00 68.20      A    C  
ATOM   1123  OD1 ASP A 170     -18.493 -28.937 -34.020  1.00 60.82      A    O  
ATOM   1124  OD2 ASP A 170     -16.852 -30.420 -33.998  1.00 60.71      A    O1-
ATOM   1125  N   ARG A 171     -16.153 -27.123 -29.754  1.00 77.48      A    N  
ATOM   1126  CA  ARG A 171     -15.983 -26.628 -28.384  1.00 79.33      A    C  
ATOM   1127  C   ARG A 171     -16.627 -25.258 -28.213  1.00 79.43      A    C  
ATOM   1128  O   ARG A 171     -17.371 -25.067 -27.252  1.00 78.58      A    O  
ATOM   1129  CB  ARG A 171     -14.500 -26.567 -28.013  1.00 78.91      A    C  
ATOM   1130  CG  ARG A 171     -13.935 -27.978 -27.822  1.00 73.07      A    C  
ATOM   1131  CD  ARG A 171     -12.489 -27.843 -27.385  1.00 72.03      A    C  
ATOM   1132  NE  ARG A 171     -11.894 -29.158 -27.115  1.00 66.36      A    N  
ATOM   1133  CZ  ARG A 171     -10.697 -29.332 -26.599  1.00 61.41      A    C  
ATOM   1134  NH1 ARG A 171      -9.911 -28.331 -26.355  1.00 57.08      A    N1+
ATOM   1135  NH2 ARG A 171     -10.259 -30.516 -26.308  1.00 57.70      A    N  
ATOM   1136  N   ALA A 172     -16.434 -24.363 -29.143  1.00 78.98      A    N  
ATOM   1137  CA  ALA A 172     -17.053 -23.052 -29.122  1.00 80.10      A    C  
ATOM   1138  C   ALA A 172     -18.589 -23.144 -29.079  1.00 80.14      A    C  
ATOM   1139  O   ALA A 172     -19.210 -22.450 -28.281  1.00 78.43      A    O  
ATOM   1140  CB  ALA A 172     -16.552 -22.251 -30.327  1.00 79.67      A    C  
ATOM   1141  N   ARG A 173     -19.200 -24.043 -29.846  1.00 75.42      A    N  
ATOM   1142  CA  ARG A 173     -20.659 -24.268 -29.812  1.00 75.05      A    C  
ATOM   1143  C   ARG A 173     -21.159 -24.664 -28.435  1.00 75.74      A    C  
ATOM   1144  O   ARG A 173     -22.209 -24.180 -28.017  1.00 75.11      A    O  
ATOM   1145  CB  ARG A 173     -21.075 -25.355 -30.815  1.00 74.43      A    C  
ATOM   1146  CG  ARG A 173     -21.181 -24.791 -32.225  1.00 68.49      A    C  
ATOM   1147  CD  ARG A 173     -21.572 -25.899 -33.192  1.00 66.12      A    C  
ATOM   1148  NE  ARG A 173     -21.583 -25.414 -34.578  1.00 61.36      A    N  
ATOM   1149  CZ  ARG A 173     -21.605 -26.175 -35.656  1.00 55.41      A    C  
ATOM   1150  NH1 ARG A 173     -21.724 -27.465 -35.577  1.00 51.77      A    N1+
ATOM   1151  NH2 ARG A 173     -21.502 -25.636 -36.835  1.00 52.18      A    N  
ATOM   1152  N   SER A 174     -20.434 -25.489 -27.704  1.00 80.38      A    N  
ATOM   1153  CA  SER A 174     -20.838 -25.927 -26.363  1.00 81.59      A    C  
ATOM   1154  C   SER A 174     -20.835 -24.793 -25.319  1.00 81.70      A    C  
ATOM   1155  O   SER A 174     -21.446 -24.938 -24.266  1.00 78.40      A    O  
ATOM   1156  CB  SER A 174     -19.953 -27.084 -25.902  1.00 80.27      A    C  
ATOM   1157  OG  SER A 174     -18.665 -26.669 -25.497  1.00 70.23      A    O  
ATOM   1158  N   LEU A 175     -20.154 -23.687 -25.615  1.00 81.89      A    N  
ATOM   1159  CA  LEU A 175     -20.057 -22.520 -24.731  1.00 83.13      A    C  
ATOM   1160  C   LEU A 175     -21.146 -21.477 -24.981  1.00 84.09      A    C  
ATOM   1161  O   LEU A 175     -21.268 -20.518 -24.217  1.00 80.54      A    O  
ATOM   1162  CB  LEU A 175     -18.678 -21.864 -24.893  1.00 81.96      A    C  
ATOM   1163  CG  LEU A 175     -17.482 -22.806 -24.706  1.00 79.06      A    C  
ATOM   1164  CD1 LEU A 175     -16.185 -22.002 -24.814  1.00 72.86      A    C  
ATOM   1165  CD2 LEU A 175     -17.526 -23.533 -23.376  1.00 72.14      A    C  
ATOM   1166  N   LEU A 176     -21.900 -21.623 -26.060  1.00 76.91      A    N  
ATOM   1167  CA  LEU A 176     -22.939 -20.676 -26.417  1.00 78.20      A    C  
ATOM   1168  C   LEU A 176     -24.222 -20.965 -25.651  1.00 77.86      A    C  
ATOM   1169  O   LEU A 176     -24.685 -22.098 -25.586  1.00 76.54      A    O  
ATOM   1170  CB  LEU A 176     -23.190 -20.719 -27.926  1.00 77.37      A    C  
ATOM   1171  CG  LEU A 176     -22.061 -20.057 -28.722  1.00 72.26      A    C  
ATOM   1172  CD1 LEU A 176     -22.246 -20.395 -30.203  1.00 64.99      A    C  
ATOM   1173  CD2 LEU A 176     -22.076 -18.540 -28.564  1.00 66.71      A    C  
ATOM   1174  N   VAL A 177     -24.830 -19.898 -25.146  1.00 77.94      A    N  
ATOM   1175  CA  VAL A 177     -26.207 -19.964 -24.670  1.00 79.35      A    C  
ATOM   1176  C   VAL A 177     -27.117 -20.136 -25.890  1.00 78.56      A    C  
ATOM   1177  O   VAL A 177     -27.090 -19.276 -26.781  1.00 75.30      A    O  
ATOM   1178  CB  VAL A 177     -26.587 -18.724 -23.851  1.00 78.31      A    C  
ATOM   1179  CG1 VAL A 177     -28.026 -18.814 -23.356  1.00 70.19      A    C  
ATOM   1180  CG2 VAL A 177     -25.666 -18.588 -22.629  1.00 71.10      A    C  
ATOM   1181  N   PRO A 178     -27.906 -21.198 -25.957  1.00 76.01      A    N  
ATOM   1182  CA  PRO A 178     -28.781 -21.431 -27.093  1.00 76.57      A    C  
ATOM   1183  C   PRO A 178     -29.827 -20.313 -27.192  1.00 75.85      A    C  
ATOM   1184  O   PRO A 178     -30.480 -19.960 -26.209  1.00 73.67      A    O  
ATOM   1185  CB  PRO A 178     -29.403 -22.808 -26.873  1.00 73.90      A    C  
ATOM   1186  CG  PRO A 178     -29.342 -22.982 -25.354  1.00 73.81      A    C  
ATOM   1187  CD  PRO A 178     -28.071 -22.238 -24.967  1.00 76.31      A    C  
ATOM   1188  N   VAL A 179     -29.999 -19.781 -28.380  1.00 76.01      A    N  
ATOM   1189  CA  VAL A 179     -31.090 -18.849 -28.682  1.00 76.23      A    C  
ATOM   1190  C   VAL A 179     -32.366 -19.668 -28.829  1.00 74.90      A    C  
ATOM   1191  O   VAL A 179     -32.425 -20.570 -29.662  1.00 70.35      A    O  
ATOM   1192  CB  VAL A 179     -30.785 -18.030 -29.942  1.00 73.40      A    C  
ATOM   1193  CG1 VAL A 179     -31.899 -17.043 -30.252  1.00 64.52      A    C  
ATOM   1194  CG2 VAL A 179     -29.486 -17.234 -29.760  1.00 65.59      A    C  
ATOM   1195  N   ALA A 180     -33.364 -19.365 -28.008  1.00 71.00      A    N  
ATOM   1196  CA  ALA A 180     -34.680 -19.941 -28.218  1.00 72.51      A    C  
ATOM   1197  C   ALA A 180     -35.186 -19.513 -29.596  1.00 72.25      A    C  
ATOM   1198  O   ALA A 180     -35.052 -18.350 -29.975  1.00 67.79      A    O  
ATOM   1199  CB  ALA A 180     -35.612 -19.494 -27.092  1.00 68.65      A    C  
ATOM   1200  N   ASP A 181     -35.718 -20.447 -30.358  1.00 69.30      A    N  
ATOM   1201  CA  ASP A 181     -36.379 -20.074 -31.604  1.00 70.04      A    C  
ATOM   1202  C   ASP A 181     -37.483 -19.069 -31.267  1.00 68.09      A    C  
ATOM   1203  O   ASP A 181     -38.216 -19.281 -30.299  1.00 65.00      A    O  
ATOM   1204  CB  ASP A 181     -36.924 -21.307 -32.343  1.00 66.59      A    C  
ATOM   1205  CG  ASP A 181     -35.876 -22.132 -33.102  1.00 60.88      A    C  
ATOM   1206  OD1 ASP A 181     -34.880 -21.580 -33.651  1.00 54.63      A    O  
ATOM   1207  OD2 ASP A 181     -36.073 -23.362 -33.206  1.00 56.06      A    O1-
ATOM   1208  N   PRO A 182     -37.594 -17.969 -32.023  1.00 63.98      A    N  
ATOM   1209  CA  PRO A 182     -38.600 -16.962 -31.761  1.00 63.75      A    C  
ATOM   1210  C   PRO A 182     -39.961 -17.643 -31.783  1.00 63.82      A    C  
ATOM   1211  O   PRO A 182     -40.337 -18.259 -32.784  1.00 61.59      A    O  
ATOM   1212  CB  PRO A 182     -38.436 -15.908 -32.858  1.00 61.27      A    C  
ATOM   1213  CG  PRO A 182     -37.676 -16.628 -33.959  1.00 61.42      A    C  
ATOM   1214  CD  PRO A 182     -36.839 -17.651 -33.200  1.00 64.02      A    C  
ATOM   1215  N   GLU A 183     -40.680 -17.577 -30.674  1.00 58.01      A    N  
ATOM   1216  CA  GLU A 183     -42.082 -17.975 -30.682  1.00 58.08      A    C  
ATOM   1217  C   GLU A 183     -42.764 -17.202 -31.801  1.00 55.19      A    C  
ATOM   1218  O   GLU A 183     -42.576 -15.991 -31.929  1.00 52.22      A    O  
ATOM   1219  CB  GLU A 183     -42.778 -17.724 -29.340  1.00 55.86      A    C  
ATOM   1220  CG  GLU A 183     -42.460 -18.812 -28.295  1.00 50.78      A    C  
ATOM   1221  CD  GLU A 183     -43.323 -18.704 -27.014  1.00 46.24      A    C  
ATOM   1222  OE1 GLU A 183     -43.467 -19.740 -26.333  1.00 43.35      A    O  
ATOM   1223  OE2 GLU A 183     -43.853 -17.613 -26.738  1.00 44.54      A    O1-
ATOM   1224  N   ALA A 184     -43.494 -17.903 -32.643  1.00 55.46      A    N  
ATOM   1225  CA  ALA A 184     -44.188 -17.281 -33.753  1.00 56.89      A    C  
ATOM   1226  C   ALA A 184     -44.944 -16.074 -33.201  1.00 55.64      A    C  
ATOM   1227  O   ALA A 184     -45.762 -16.261 -32.302  1.00 53.97      A    O  
ATOM   1228  CB  ALA A 184     -45.139 -18.297 -34.401  1.00 54.46      A    C  
ATOM   1229  N   PRO A 185     -44.617 -14.855 -33.654  1.00 54.40      A    N  
ATOM   1230  CA  PRO A 185     -45.119 -13.651 -33.029  1.00 55.03      A    C  
ATOM   1231  C   PRO A 185     -46.627 -13.777 -32.969  1.00 54.30      A    C  
ATOM   1232  O   PRO A 185     -47.284 -13.854 -34.006  1.00 53.14      A    O  
ATOM   1233  CB  PRO A 185     -44.630 -12.483 -33.892  1.00 53.36      A    C  
ATOM   1234  CG  PRO A 185     -44.283 -13.136 -35.226  1.00 52.09      A    C  
ATOM   1235  CD  PRO A 185     -43.834 -14.540 -34.836  1.00 53.68      A    C  
ATOM   1236  N   ALA A 186     -47.170 -13.865 -31.777  1.00 55.38      A    N  
ATOM   1237  CA  ALA A 186     -48.609 -13.816 -31.586  1.00 56.95      A    C  
ATOM   1238  C   ALA A 186     -49.082 -12.582 -32.353  1.00 55.99      A    C  
ATOM   1239  O   ALA A 186     -48.465 -11.526 -32.204  1.00 54.85      A    O  
ATOM   1240  CB  ALA A 186     -48.928 -13.728 -30.094  1.00 55.03      A    C  
ATOM   1241  N   PRO A 187     -50.086 -12.722 -33.241  1.00 55.21      A    N  
ATOM   1242  CA  PRO A 187     -50.450 -11.679 -34.191  1.00 56.53      A    C  
ATOM   1243  C   PRO A 187     -50.585 -10.379 -33.418  1.00 55.20      A    C  
ATOM   1244  O   PRO A 187     -51.393 -10.300 -32.498  1.00 53.82      A    O  
ATOM   1245  CB  PRO A 187     -51.762 -12.134 -34.841  1.00 55.49      A    C  
ATOM   1246  CG  PRO A 187     -52.298 -13.176 -33.876  1.00 54.20      A    C  
ATOM   1247  CD  PRO A 187     -51.043 -13.808 -33.288  1.00 56.46      A    C  
ATOM   1248  N   ALA A 188     -49.689  -9.438 -33.724  1.00 54.87      A    N  
ATOM   1249  CA  ALA A 188     -49.495  -8.247 -32.923  1.00 56.60      A    C  
ATOM   1250  C   ALA A 188     -50.860  -7.609 -32.716  1.00 55.85      A    C  
ATOM   1251  O   ALA A 188     -51.478  -7.168 -33.680  1.00 54.73      A    O  
ATOM   1252  CB  ALA A 188     -48.521  -7.302 -33.637  1.00 54.60      A    C  
ATOM   1253  N   ALA A 189     -51.362  -7.651 -31.506  1.00 55.26      A    N  
ATOM   1254  CA  ALA A 189     -52.616  -6.993 -31.188  1.00 58.39      A    C  
ATOM   1255  C   ALA A 189     -52.465  -5.570 -31.717  1.00 57.90      A    C  
ATOM   1256  O   ALA A 189     -51.462  -4.938 -31.404  1.00 56.56      A    O  
ATOM   1257  CB  ALA A 189     -52.850  -7.029 -29.674  1.00 56.37      A    C  
ATOM   1258  N   PRO A 190     -53.370  -5.126 -32.602  1.00 56.01      A    N  
ATOM   1259  CA  PRO A 190     -53.181  -3.891 -33.340  1.00 58.10      A    C  
ATOM   1260  C   PRO A 190     -52.809  -2.825 -32.332  1.00 57.41      A    C  
ATOM   1261  O   PRO A 190     -53.561  -2.665 -31.373  1.00 55.70      A    O  
ATOM   1262  CB  PRO A 190     -54.520  -3.610 -34.037  1.00 57.53      A    C  
ATOM   1263  CG  PRO A 190     -55.518  -4.452 -33.261  1.00 56.28      A    C  
ATOM   1264  CD  PRO A 190     -54.703  -5.651 -32.812  1.00 58.23      A    C  
ATOM   1265  N   PRO A 191     -51.628  -2.202 -32.467  1.00 50.29      A    N  
ATOM   1266  CA  PRO A 191     -51.054  -1.401 -31.400  1.00 51.78      A    C  
ATOM   1267  C   PRO A 191     -52.132  -0.430 -30.971  1.00 51.30      A    C  
ATOM   1268  O   PRO A 191     -52.560   0.400 -31.769  1.00 50.29      A    O  
ATOM   1269  CB  PRO A 191     -49.816  -0.708 -31.989  1.00 50.93      A    C  
ATOM   1270  CG  PRO A 191     -50.053  -0.774 -33.496  1.00 50.00      A    C  
ATOM   1271  CD  PRO A 191     -50.834  -2.073 -33.673  1.00 53.18      A    C  
ATOM   1272  N   ALA A 192     -52.677  -0.646 -29.789  1.00 52.00      A    N  
ATOM   1273  CA  ALA A 192     -53.723   0.194 -29.282  1.00 54.87      A    C  
ATOM   1274  C   ALA A 192     -53.060   1.554 -29.136  1.00 54.33      A    C  
ATOM   1275  O   ALA A 192     -52.347   1.797 -28.168  1.00 52.16      A    O  
ATOM   1276  CB  ALA A 192     -54.277  -0.375 -27.976  1.00 52.77      A    C  
ATOM   1277  N   VAL A 193     -53.227   2.377 -30.173  1.00 53.03      A    N  
ATOM   1278  CA  VAL A 193     -52.839   3.769 -30.154  1.00 56.80      A    C  
ATOM   1279  C   VAL A 193     -53.720   4.360 -29.078  1.00 57.38      A    C  
ATOM   1280  O   VAL A 193     -54.833   4.794 -29.347  1.00 53.16      A    O  
ATOM   1281  CB  VAL A 193     -53.024   4.453 -31.520  1.00 53.56      A    C  
ATOM   1282  CG1 VAL A 193     -52.534   5.897 -31.475  1.00 46.87      A    C  
ATOM   1283  CG2 VAL A 193     -52.246   3.724 -32.620  1.00 48.09      A    C  
ATOM   1284  N   ALA A 194     -53.264   4.215 -27.851  1.00 54.49      A    N  
ATOM   1285  CA  ALA A 194     -53.913   4.868 -26.746  1.00 58.55      A    C  
ATOM   1286  C   ALA A 194     -54.005   6.326 -27.174  1.00 57.97      A    C  
ATOM   1287  O   ALA A 194     -52.975   6.887 -27.552  1.00 56.43      A    O  
ATOM   1288  CB  ALA A 194     -53.103   4.663 -25.467  1.00 57.46      A    C  
ATOM   1289  N   PRO A 195     -55.216   6.895 -27.250  1.00 57.00      A    N  
ATOM   1290  CA  PRO A 195     -55.393   8.236 -27.756  1.00 59.68      A    C  
ATOM   1291  C   PRO A 195     -54.416   9.122 -27.014  1.00 59.77      A    C  
ATOM   1292  O   PRO A 195     -54.329   9.035 -25.788  1.00 58.55      A    O  
ATOM   1293  CB  PRO A 195     -56.861   8.594 -27.499  1.00 58.59      A    C  
ATOM   1294  CG  PRO A 195     -57.287   7.609 -26.418  1.00 57.61      A    C  
ATOM   1295  CD  PRO A 195     -56.447   6.382 -26.705  1.00 61.75      A    C  
ATOM   1296  N   VAL A 196     -53.639   9.903 -27.772  1.00 56.26      A    N  
ATOM   1297  CA  VAL A 196     -52.638  10.798 -27.206  1.00 59.76      A    C  
ATOM   1298  C   VAL A 196     -53.364  11.651 -26.182  1.00 60.42      A    C  
ATOM   1299  O   VAL A 196     -54.182  12.491 -26.555  1.00 57.47      A    O  
ATOM   1300  CB  VAL A 196     -51.977  11.664 -28.291  1.00 56.83      A    C  
ATOM   1301  CG1 VAL A 196     -50.936  12.608 -27.702  1.00 48.85      A    C  
ATOM   1302  CG2 VAL A 196     -51.286  10.788 -29.350  1.00 51.41      A    C  
ATOM   1303  N   LEU A 197     -53.161  11.335 -24.910  1.00 55.45      A    N  
ATOM   1304  CA  LEU A 197     -53.791  12.096 -23.850  1.00 59.17      A    C  
ATOM   1305  C   LEU A 197     -53.368  13.541 -24.070  1.00 57.94      A    C  
ATOM   1306  O   LEU A 197     -52.192  13.785 -24.343  1.00 56.40      A    O  
ATOM   1307  CB  LEU A 197     -53.370  11.572 -22.480  1.00 57.99      A    C  
ATOM   1308  CG  LEU A 197     -54.140  10.308 -22.044  1.00 53.98      A    C  
ATOM   1309  CD1 LEU A 197     -53.435   9.641 -20.857  1.00 50.17      A    C  
ATOM   1310  CD2 LEU A 197     -55.570  10.625 -21.608  1.00 50.83      A    C  
ATOM   1311  N   PRO A 198     -54.325  14.490 -24.014  1.00 63.04      A    N  
ATOM   1312  CA  PRO A 198     -53.999  15.893 -24.207  1.00 64.31      A    C  
ATOM   1313  C   PRO A 198     -52.843  16.244 -23.280  1.00 64.76      A    C  
ATOM   1314  O   PRO A 198     -52.792  15.755 -22.151  1.00 61.33      A    O  
ATOM   1315  CB  PRO A 198     -55.284  16.671 -23.907  1.00 61.95      A    C  
ATOM   1316  CG  PRO A 198     -56.112  15.697 -23.071  1.00 60.48      A    C  
ATOM   1317  CD  PRO A 198     -55.693  14.328 -23.603  1.00 65.14      A    C  
ATOM   1318  N   GLY A 199     -51.910  17.021 -23.802  1.00 62.75      A    N  
ATOM   1319  CA  GLY A 199     -50.708  17.391 -23.069  1.00 63.07      A    C  
ATOM   1320  C   GLY A 199     -51.093  17.836 -21.661  1.00 63.23      A    C  
ATOM   1321  O   GLY A 199     -51.939  18.706 -21.516  1.00 61.62      A    O  
ATOM   1322  N   ARG A 200     -50.528  17.178 -20.653  1.00 62.57      A    N  
ATOM   1323  CA  ARG A 200     -50.761  17.628 -19.284  1.00 65.95      A    C  
ATOM   1324  C   ARG A 200     -50.370  19.093 -19.204  1.00 64.98      A    C  
ATOM   1325  O   ARG A 200     -49.372  19.467 -19.819  1.00 63.87      A    O  
ATOM   1326  CB  ARG A 200     -49.975  16.797 -18.262  1.00 64.20      A    C  
ATOM   1327  CG  ARG A 200     -50.715  15.506 -17.886  1.00 57.47      A    C  
ATOM   1328  CD  ARG A 200     -49.953  14.781 -16.776  1.00 55.08      A    C  
ATOM   1329  NE  ARG A 200     -50.713  13.634 -16.262  1.00 49.63      A    N  
ATOM   1330  CZ  ARG A 200     -50.331  12.853 -15.248  1.00 44.93      A    C  
ATOM   1331  NH1 ARG A 200     -49.176  13.022 -14.658  1.00 44.67      A    N1+
ATOM   1332  NH2 ARG A 200     -51.099  11.901 -14.817  1.00 41.72      A    N  
ATOM   1333  N   PRO A 201     -51.161  19.930 -18.521  1.00 63.57      A    N  
ATOM   1334  CA  PRO A 201     -50.810  21.324 -18.340  1.00 65.09      A    C  
ATOM   1335  C   PRO A 201     -49.397  21.409 -17.768  1.00 64.80      A    C  
ATOM   1336  O   PRO A 201     -49.013  20.558 -16.954  1.00 62.49      A    O  
ATOM   1337  CB  PRO A 201     -51.874  21.913 -17.405  1.00 62.93      A    C  
ATOM   1338  CG  PRO A 201     -52.435  20.698 -16.680  1.00 60.89      A    C  
ATOM   1339  CD  PRO A 201     -52.315  19.590 -17.713  1.00 62.51      A    C  
ATOM   1340  N   ASP A 202     -48.639  22.395 -18.244  1.00 63.50      A    N  
ATOM   1341  CA  ASP A 202     -47.276  22.613 -17.788  1.00 65.84      A    C  
ATOM   1342  C   ASP A 202     -47.270  22.616 -16.259  1.00 64.97      A    C  
ATOM   1343  O   ASP A 202     -47.891  23.477 -15.635  1.00 60.72      A    O  
ATOM   1344  CB  ASP A 202     -46.723  23.950 -18.320  1.00 62.15      A    C  
ATOM   1345  CG  ASP A 202     -46.233  23.890 -19.770  1.00 54.81      A    C  
ATOM   1346  OD1 ASP A 202     -45.680  22.839 -20.163  1.00 49.77      A    O  
ATOM   1347  OD2 ASP A 202     -46.361  24.921 -20.467  1.00 48.73      A    O1-
ATOM   1348  N   ALA A 203     -46.619  21.631 -15.676  1.00 60.73      A    N  
ATOM   1349  CA  ALA A 203     -46.485  21.565 -14.237  1.00 62.74      A    C  
ATOM   1350  C   ALA A 203     -45.841  22.872 -13.772  1.00 62.42      A    C  
ATOM   1351  O   ALA A 203     -44.842  23.316 -14.344  1.00 59.48      A    O  
ATOM   1352  CB  ALA A 203     -45.662  20.335 -13.858  1.00 60.33      A    C  
ATOM   1353  N   ASP A 204     -46.424  23.497 -12.767  1.00 59.19      A    N  
ATOM   1354  CA  ASP A 204     -45.867  24.711 -12.197  1.00 61.70      A    C  
ATOM   1355  C   ASP A 204     -44.390  24.493 -11.908  1.00 60.51      A    C  
ATOM   1356  O   ASP A 204     -44.006  23.495 -11.295  1.00 57.66      A    O  
ATOM   1357  CB  ASP A 204     -46.618  25.124 -10.921  1.00 58.55      A    C  
ATOM   1358  CG  ASP A 204     -47.796  26.072 -11.175  1.00 52.34      A    C  
ATOM   1359  OD1 ASP A 204     -47.700  26.883 -12.120  1.00 47.61      A    O  
ATOM   1360  OD2 ASP A 204     -48.740  26.040 -10.356  1.00 46.07      A    O1-
ATOM   1361  N   ARG A 205     -43.562  25.404 -12.381  1.00 58.33      A    N  
ATOM   1362  CA  ARG A 205     -42.124  25.302 -12.182  1.00 60.58      A    C  
ATOM   1363  C   ARG A 205     -41.868  25.009 -10.718  1.00 60.12      A    C  
ATOM   1364  O   ARG A 205     -42.328  25.781  -9.877  1.00 58.38      A    O  
ATOM   1365  CB  ARG A 205     -41.390  26.592 -12.580  1.00 59.18      A    C  
ATOM   1366  CG  ARG A 205     -40.965  26.583 -14.043  1.00 53.15      A    C  
ATOM   1367  CD  ARG A 205     -40.144  27.835 -14.339  1.00 51.14      A    C  
ATOM   1368  NE  ARG A 205     -39.616  27.818 -15.705  1.00 45.12      A    N  
ATOM   1369  CZ  ARG A 205     -38.914  28.790 -16.296  1.00 41.60      A    C  
ATOM   1370  NH1 ARG A 205     -38.646  29.892 -15.655  1.00 39.68      A    N1+
ATOM   1371  NH2 ARG A 205     -38.498  28.651 -17.516  1.00 37.24      A    N  
ATOM   1372  N   PRO A 206     -41.126  23.942 -10.404  1.00 56.25      A    N  
ATOM   1373  CA  PRO A 206     -40.817  23.619  -9.025  1.00 58.15      A    C  
ATOM   1374  C   PRO A 206     -40.270  24.875  -8.359  1.00 59.23      A    C  
ATOM   1375  O   PRO A 206     -39.259  25.426  -8.800  1.00 57.42      A    O  
ATOM   1376  CB  PRO A 206     -39.808  22.467  -9.073  1.00 56.35      A    C  
ATOM   1377  CG  PRO A 206     -39.284  22.467 -10.503  1.00 54.60      A    C  
ATOM   1378  CD  PRO A 206     -40.447  23.046 -11.306  1.00 57.57      A    C  
ATOM   1379  N   GLN A 207     -41.006  25.363  -7.372  1.00 51.89      A    N  
ATOM   1380  CA  GLN A 207     -40.562  26.531  -6.648  1.00 54.86      A    C  
ATOM   1381  C   GLN A 207     -39.201  26.179  -6.083  1.00 53.14      A    C  
ATOM   1382  O   GLN A 207     -39.069  25.242  -5.297  1.00 52.56      A    O  
ATOM   1383  CB  GLN A 207     -41.536  26.950  -5.551  1.00 55.85      A    C  
ATOM   1384  CG  GLN A 207     -42.796  27.622  -6.119  1.00 50.22      A    C  
ATOM   1385  CD  GLN A 207     -43.688  28.247  -5.042  1.00 45.91      A    C  
ATOM   1386  NE2 GLN A 207     -44.766  28.880  -5.429  1.00 39.63      A    N  
ATOM   1387  OE1 GLN A 207     -43.418  28.196  -3.858  1.00 41.19      A    O  
ATOM   1388  N   VAL A 208     -38.206  26.910  -6.543  1.00 52.14      A    N  
ATOM   1389  CA  VAL A 208     -36.859  26.785  -6.001  1.00 53.54      A    C  
ATOM   1390  C   VAL A 208     -37.026  26.906  -4.501  1.00 53.17      A    C  
ATOM   1391  O   VAL A 208     -37.506  27.934  -4.026  1.00 50.86      A    O  
ATOM   1392  CB  VAL A 208     -35.927  27.882  -6.545  1.00 50.64      A    C  
ATOM   1393  CG1 VAL A 208     -34.525  27.766  -5.954  1.00 44.58      A    C  
ATOM   1394  CG2 VAL A 208     -35.808  27.782  -8.070  1.00 45.69      A    C  
ATOM   1395  N   ARG A 209     -36.704  25.843  -3.780  1.00 53.82      A    N  
ATOM   1396  CA  ARG A 209     -36.681  25.912  -2.325  1.00 55.18      A    C  
ATOM   1397  C   ARG A 209     -35.938  27.178  -1.978  1.00 53.71      A    C  
ATOM   1398  O   ARG A 209     -34.750  27.275  -2.301  1.00 52.27      A    O  
ATOM   1399  CB  ARG A 209     -35.967  24.706  -1.696  1.00 54.07      A    C  
ATOM   1400  CG  ARG A 209     -36.870  23.489  -1.483  1.00 48.53      A    C  
ATOM   1401  CD  ARG A 209     -36.071  22.393  -0.783  1.00 45.55      A    C  
ATOM   1402  NE  ARG A 209     -36.927  21.253  -0.458  1.00 40.33      A    N  
ATOM   1403  CZ  ARG A 209     -36.535  20.037  -0.126  1.00 36.49      A    C  
ATOM   1404  NH1 ARG A 209     -35.286  19.719   0.061  1.00 35.46      A    N1+
ATOM   1405  NH2 ARG A 209     -37.407  19.113   0.002  1.00 32.16      A    N  
ATOM   1406  N   ALA A 210     -36.625  28.117  -1.348  1.00 51.33      A    N  
ATOM   1407  CA  ALA A 210     -35.914  29.189  -0.685  1.00 53.45      A    C  
ATOM   1408  C   ALA A 210     -34.869  28.477   0.174  1.00 52.53      A    C  
ATOM   1409  O   ALA A 210     -35.258  27.582   0.932  1.00 51.10      A    O  
ATOM   1410  CB  ALA A 210     -36.884  30.021   0.147  1.00 51.59      A    C  
ATOM   1411  N   PRO A 211     -33.584  28.742  -0.030  1.00 53.06      A    N  
ATOM   1412  CA  PRO A 211     -32.548  28.079   0.740  1.00 53.11      A    C  
ATOM   1413  C   PRO A 211     -32.962  28.256   2.190  1.00 53.66      A    C  
ATOM   1414  O   PRO A 211     -33.111  29.389   2.639  1.00 51.05      A    O  
ATOM   1415  CB  PRO A 211     -31.239  28.783   0.381  1.00 50.03      A    C  
ATOM   1416  CG  PRO A 211     -31.679  30.124  -0.198  1.00 48.42      A    C  
ATOM   1417  CD  PRO A 211     -33.033  29.809  -0.829  1.00 50.88      A    C  
ATOM   1418  N   GLY A 212     -33.344  27.153   2.828  1.00 51.65      A    N  
ATOM   1419  CA  GLY A 212     -33.937  27.189   4.159  1.00 52.90      A    C  
ATOM   1420  C   GLY A 212     -33.058  28.097   4.994  1.00 53.37      A    C  
ATOM   1421  O   GLY A 212     -31.844  27.964   4.894  1.00 51.76      A    O  
ATOM   1422  N   HIS A 213     -33.667  29.043   5.706  1.00 52.29      A    N  
ATOM   1423  CA  HIS A 213     -32.917  30.069   6.426  1.00 52.94      A    C  
ATOM   1424  C   HIS A 213     -31.765  29.388   7.165  1.00 52.80      A    C  
ATOM   1425  O   HIS A 213     -31.950  28.847   8.252  1.00 51.44      A    O  
ATOM   1426  CB  HIS A 213     -33.828  30.827   7.411  1.00 50.77      A    C  
ATOM   1427  CG  HIS A 213     -34.297  32.172   6.944  1.00 45.12      A    C  
ATOM   1428  CD2 HIS A 213     -34.542  33.269   7.746  1.00 39.70      A    C  
ATOM   1429  ND1 HIS A 213     -34.576  32.565   5.657  1.00 40.90      A    N  
ATOM   1430  CE1 HIS A 213     -34.975  33.856   5.690  1.00 35.87      A    C  
ATOM   1431  NE2 HIS A 213     -34.969  34.295   6.939  1.00 37.86      A    N  
ATOM   1432  N   GLN A 214     -30.601  29.369   6.540  1.00 53.83      A    N  
ATOM   1433  CA  GLN A 214     -29.407  29.101   7.300  1.00 54.61      A    C  
ATOM   1434  C   GLN A 214     -29.421  30.213   8.332  1.00 54.56      A    C  
ATOM   1435  O   GLN A 214     -29.476  31.378   7.929  1.00 52.12      A    O  
ATOM   1436  CB  GLN A 214     -28.143  29.153   6.440  1.00 51.94      A    C  
ATOM   1437  CG  GLN A 214     -27.917  27.828   5.712  1.00 47.59      A    C  
ATOM   1438  CD  GLN A 214     -26.525  27.733   5.074  1.00 44.54      A    C  
ATOM   1439  NE2 GLN A 214     -26.169  26.593   4.532  1.00 39.85      A    N  
ATOM   1440  OE1 GLN A 214     -25.734  28.651   5.062  1.00 41.86      A    O  
ATOM   1441  N   PRO A 215     -29.550  29.885   9.621  1.00 56.43      A    N  
ATOM   1442  CA  PRO A 215     -29.636  30.895  10.664  1.00 57.13      A    C  
ATOM   1443  C   PRO A 215     -28.503  31.872  10.402  1.00 58.05      A    C  
ATOM   1444  O   PRO A 215     -27.392  31.425  10.122  1.00 55.58      A    O  
ATOM   1445  CB  PRO A 215     -29.493  30.142  11.990  1.00 54.35      A    C  
ATOM   1446  CG  PRO A 215     -28.816  28.831  11.600  1.00 52.98      A    C  
ATOM   1447  CD  PRO A 215     -29.334  28.577  10.190  1.00 53.47      A    C  
ATOM   1448  N   ASP A 216     -28.831  33.146  10.391  1.00 62.20      A    N  
ATOM   1449  CA  ASP A 216     -28.028  34.223   9.816  1.00 63.30      A    C  
ATOM   1450  C   ASP A 216     -26.621  34.247  10.448  1.00 64.26      A    C  
ATOM   1451  O   ASP A 216     -26.324  35.003  11.376  1.00 61.28      A    O  
ATOM   1452  CB  ASP A 216     -28.797  35.556  10.006  1.00 58.83      A    C  
ATOM   1453  CG  ASP A 216     -29.100  36.342   8.733  1.00 52.97      A    C  
ATOM   1454  OD1 ASP A 216     -28.605  35.959   7.653  1.00 47.78      A    O  
ATOM   1455  OD2 ASP A 216     -29.781  37.380   8.884  1.00 47.10      A    O1-
ATOM   1456  N   ILE A 217     -25.766  33.367   9.991  1.00 66.58      A    N  
ATOM   1457  CA  ILE A 217     -24.396  33.222  10.490  1.00 68.27      A    C  
ATOM   1458  C   ILE A 217     -23.654  34.522  10.211  1.00 68.40      A    C  
ATOM   1459  O   ILE A 217     -22.778  34.898  10.977  1.00 65.05      A    O  
ATOM   1460  CB  ILE A 217     -23.703  31.998   9.851  1.00 65.79      A    C  
ATOM   1461  CG1 ILE A 217     -24.416  30.680  10.235  1.00 61.01      A    C  
ATOM   1462  CG2 ILE A 217     -22.228  31.910  10.268  1.00 58.14      A    C  
ATOM   1463  CD1 ILE A 217     -23.946  29.451   9.433  1.00 54.19      A    C  
ATOM   1464  N   ALA A 218     -24.081  35.241   9.157  1.00 69.98      A    N  
ATOM   1465  CA  ALA A 218     -23.549  36.545   8.805  1.00 70.74      A    C  
ATOM   1466  C   ALA A 218     -23.725  37.583   9.925  1.00 71.99      A    C  
ATOM   1467  O   ALA A 218     -22.849  38.417  10.123  1.00 68.15      A    O  
ATOM   1468  CB  ALA A 218     -24.230  37.004   7.516  1.00 67.53      A    C  
ATOM   1469  N   ASN A 219     -24.810  37.471  10.689  1.00 74.09      A    N  
ATOM   1470  CA  ASN A 219     -25.079  38.338  11.842  1.00 75.29      A    C  
ATOM   1471  C   ASN A 219     -24.602  37.729  13.170  1.00 76.73      A    C  
ATOM   1472  O   ASN A 219     -24.858  38.279  14.241  1.00 71.67      A    O  
ATOM   1473  CB  ASN A 219     -26.577  38.669  11.848  1.00 71.11      A    C  
ATOM   1474  CG  ASN A 219     -26.972  39.563  10.681  1.00 64.19      A    C  
ATOM   1475  ND2 ASN A 219     -28.180  39.414  10.183  1.00 56.39      A    N  
ATOM   1476  OD1 ASN A 219     -26.227  40.404  10.237  1.00 57.60      A    O  
ATOM   1477  N   GLY A 220     -23.941  36.589  13.123  1.00 76.43      A    N  
ATOM   1478  CA  GLY A 220     -23.373  35.971  14.304  1.00 77.40      A    C  
ATOM   1479  C   GLY A 220     -22.233  36.805  14.895  1.00 80.44      A    C  
ATOM   1480  O   GLY A 220     -21.574  37.564  14.185  1.00 77.45      A    O  
ATOM   1481  N   PRO A 221     -21.952  36.657  16.189  1.00 79.25      A    N  
ATOM   1482  CA  PRO A 221     -20.850  37.368  16.822  1.00 80.25      A    C  
ATOM   1483  C   PRO A 221     -19.539  37.055  16.089  1.00 81.40      A    C  
ATOM   1484  O   PRO A 221     -19.220  35.882  15.865  1.00 78.71      A    O  
ATOM   1485  CB  PRO A 221     -20.844  36.911  18.287  1.00 78.19      A    C  
ATOM   1486  CG  PRO A 221     -21.555  35.557  18.246  1.00 75.01      A    C  
ATOM   1487  CD  PRO A 221     -22.566  35.719  17.116  1.00 77.74      A    C  
ATOM   1488  N   PRO A 222     -18.775  38.076  15.697  1.00 81.86      A    N  
ATOM   1489  CA  PRO A 222     -17.513  37.864  15.020  1.00 82.83      A    C  
ATOM   1490  C   PRO A 222     -16.500  37.232  15.970  1.00 83.78      A    C  
ATOM   1491  O   PRO A 222     -16.405  37.586  17.143  1.00 80.16      A    O  
ATOM   1492  CB  PRO A 222     -17.072  39.241  14.520  1.00 80.81      A    C  
ATOM   1493  CG  PRO A 222     -17.714  40.203  15.516  1.00 77.46      A    C  
ATOM   1494  CD  PRO A 222     -19.024  39.502  15.873  1.00 80.71      A    C  
ATOM   1495  N   CYS A 223     -15.716  36.309  15.452  1.00 81.43      A    N  
ATOM   1496  CA  CYS A 223     -14.613  35.737  16.208  1.00 81.31      A    C  
ATOM   1497  C   CYS A 223     -13.593  36.838  16.538  1.00 82.33      A    C  
ATOM   1498  O   CYS A 223     -13.096  37.487  15.616  1.00 79.26      A    O  
ATOM   1499  CB  CYS A 223     -13.980  34.615  15.386  1.00 80.57      A    C  
ATOM   1500  SG  CYS A 223     -12.529  33.924  16.233  1.00 76.14      A    S  
ATOM   1501  N   PRO A 224     -13.207  37.019  17.800  1.00 81.97      A    N  
ATOM   1502  CA  PRO A 224     -12.246  38.057  18.182  1.00 81.33      A    C  
ATOM   1503  C   PRO A 224     -10.852  37.836  17.587  1.00 82.08      A    C  
ATOM   1504  O   PRO A 224     -10.040  38.752  17.567  1.00 77.56      A    O  
ATOM   1505  CB  PRO A 224     -12.221  38.025  19.718  1.00 79.79      A    C  
ATOM   1506  CG  PRO A 224     -12.640  36.597  20.063  1.00 78.75      A    C  
ATOM   1507  CD  PRO A 224     -13.634  36.250  18.959  1.00 81.82      A    C  
ATOM   1508  N   TRP A 225     -10.581  36.627  17.055  1.00 82.34      A    N  
ATOM   1509  CA  TRP A 225      -9.278  36.257  16.501  1.00 81.44      A    C  
ATOM   1510  C   TRP A 225      -9.193  36.395  14.981  1.00 81.76      A    C  
ATOM   1511  O   TRP A 225      -8.146  36.759  14.457  1.00 75.45      A    O  
ATOM   1512  CB  TRP A 225      -8.966  34.819  16.910  1.00 79.50      A    C  
ATOM   1513  CG  TRP A 225      -9.017  34.571  18.387  1.00 79.60      A    C  
ATOM   1514  CD1 TRP A 225     -10.066  34.075  19.075  1.00 71.83      A    C  
ATOM   1515  CD2 TRP A 225      -7.980  34.851  19.372  1.00 75.71      A    C  
ATOM   1516  CE2 TRP A 225      -8.479  34.463  20.644  1.00 74.51      A    C  
ATOM   1517  CE3 TRP A 225      -6.672  35.375  19.289  1.00 72.37      A    C  
ATOM   1518  NE1 TRP A 225      -9.753  34.000  20.423  1.00 70.56      A    N  
ATOM   1519  CZ2 TRP A 225      -7.706  34.598  21.820  1.00 73.32      A    C  
ATOM   1520  CZ3 TRP A 225      -5.913  35.501  20.455  1.00 67.57      A    C  
ATOM   1521  CH2 TRP A 225      -6.417  35.126  21.703  1.00 68.24      A    C  
ATOM   1522  N   CYS A 226     -10.277  36.082  14.270  1.00 82.04      A    N  
ATOM   1523  CA  CYS A 226     -10.274  36.084  12.807  1.00 81.28      A    C  
ATOM   1524  C   CYS A 226     -11.458  36.828  12.169  1.00 81.71      A    C  
ATOM   1525  O   CYS A 226     -11.650  36.733  10.955  1.00 75.99      A    O  
ATOM   1526  CB  CYS A 226     -10.163  34.639  12.302  1.00 79.28      A    C  
ATOM   1527  SG  CYS A 226     -11.675  33.685  12.650  1.00 76.34      A    S  
ATOM   1528  N   SER A 227     -12.270  37.502  12.964  1.00 81.07      A    N  
ATOM   1529  CA  SER A 227     -13.456  38.260  12.553  1.00 81.77      A    C  
ATOM   1530  C   SER A 227     -14.522  37.448  11.797  1.00 82.46      A    C  
ATOM   1531  O   SER A 227     -15.471  38.018  11.282  1.00 77.74      A    O  
ATOM   1532  CB  SER A 227     -13.053  39.517  11.775  1.00 79.58      A    C  
ATOM   1533  OG  SER A 227     -12.070  40.235  12.494  1.00 71.51      A    O  
ATOM   1534  N   THR A 228     -14.402  36.137  11.728  1.00 80.97      A    N  
ATOM   1535  CA  THR A 228     -15.387  35.284  11.066  1.00 81.36      A    C  
ATOM   1536  C   THR A 228     -16.670  35.249  11.899  1.00 82.24      A    C  
ATOM   1537  O   THR A 228     -16.582  34.915  13.079  1.00 80.12      A    O  
ATOM   1538  CB  THR A 228     -14.866  33.857  10.869  1.00 79.41      A    C  
ATOM   1539  CG2 THR A 228     -15.760  33.034   9.942  1.00 67.57      A    C  
ATOM   1540  OG1 THR A 228     -13.591  33.875  10.284  1.00 69.28      A    O  
ATOM   1541  N   PRO A 229     -17.839  35.561  11.309  1.00 82.17      A    N  
ATOM   1542  CA  PRO A 229     -19.098  35.434  12.021  1.00 82.28      A    C  
ATOM   1543  C   PRO A 229     -19.363  33.968  12.369  1.00 82.72      A    C  
ATOM   1544  O   PRO A 229     -19.179  33.074  11.538  1.00 79.87      A    O  
ATOM   1545  CB  PRO A 229     -20.151  36.045  11.089  1.00 80.64      A    C  
ATOM   1546  CG  PRO A 229     -19.556  35.863   9.694  1.00 78.20      A    C  
ATOM   1547  CD  PRO A 229     -18.055  35.989   9.937  1.00 81.08      A    C  
ATOM   1548  N   ASN A 230     -19.785  33.714  13.591  1.00 80.26      A    N  
ATOM   1549  CA  ASN A 230     -20.072  32.373  14.094  1.00 79.45      A    C  
ATOM   1550  C   ASN A 230     -21.490  32.303  14.630  1.00 79.37      A    C  
ATOM   1551  O   ASN A 230     -22.076  33.302  15.030  1.00 74.22      A    O  
ATOM   1552  CB  ASN A 230     -19.059  31.976  15.171  1.00 77.49      A    C  
ATOM   1553  CG  ASN A 230     -17.693  31.691  14.582  1.00 77.62      A    C  
ATOM   1554  ND2 ASN A 230     -16.829  32.677  14.563  1.00 69.78      A    N  
ATOM   1555  OD1 ASN A 230     -17.398  30.583  14.151  1.00 69.24      A    O  
ATOM   1556  N   ARG A 231     -22.035  31.091  14.684  1.00 80.22      A    N  
ATOM   1557  CA  ARG A 231     -23.326  30.867  15.320  1.00 80.19      A    C  
ATOM   1558  C   ARG A 231     -23.246  31.240  16.800  1.00 80.06      A    C  
ATOM   1559  O   ARG A 231     -22.259  30.885  17.438  1.00 77.44      A    O  
ATOM   1560  CB  ARG A 231     -23.757  29.412  15.093  1.00 77.44      A    C  
ATOM   1561  CG  ARG A 231     -25.290  29.304  14.940  1.00 70.90      A    C  
ATOM   1562  CD  ARG A 231     -25.719  27.871  14.575  1.00 67.73      A    C  
ATOM   1563  NE  ARG A 231     -25.582  26.979  15.717  1.00 62.00      A    N  
ATOM   1564  CZ  ARG A 231     -25.671  25.653  15.700  1.00 58.37      A    C  
ATOM   1565  NH1 ARG A 231     -25.850  24.984  14.593  1.00 56.63      A    N1+
ATOM   1566  NH2 ARG A 231     -25.569  24.988  16.809  1.00 54.46      A    N  
ATOM   1567  N   PRO A 232     -24.259  31.945  17.368  1.00 79.35      A    N  
ATOM   1568  CA  PRO A 232     -24.155  32.512  18.715  1.00 78.57      A    C  
ATOM   1569  C   PRO A 232     -24.020  31.466  19.828  1.00 78.92      A    C  
ATOM   1570  O   PRO A 232     -23.443  31.750  20.869  1.00 74.47      A    O  
ATOM   1571  CB  PRO A 232     -25.423  33.357  18.889  1.00 76.78      A    C  
ATOM   1572  CG  PRO A 232     -26.412  32.776  17.881  1.00 74.94      A    C  
ATOM   1573  CD  PRO A 232     -25.514  32.336  16.740  1.00 77.44      A    C  
ATOM   1574  N   ASP A 233     -24.498  30.244  19.584  1.00 79.56      A    N  
ATOM   1575  CA  ASP A 233     -24.395  29.116  20.513  1.00 78.74      A    C  
ATOM   1576  C   ASP A 233     -23.067  28.342  20.404  1.00 79.24      A    C  
ATOM   1577  O   ASP A 233     -22.841  27.361  21.104  1.00 74.17      A    O  
ATOM   1578  CB  ASP A 233     -25.606  28.197  20.304  1.00 76.34      A    C  
ATOM   1579  CG  ASP A 233     -25.644  27.555  18.917  1.00 68.80      A    C  
ATOM   1580  OD1 ASP A 233     -25.189  28.157  17.922  1.00 61.80      A    O  
ATOM   1581  OD2 ASP A 233     -26.154  26.417  18.794  1.00 62.24      A    O1-
ATOM   1582  N   ARG A 234     -22.174  28.768  19.516  1.00 75.62      A    N  
ATOM   1583  CA  ARG A 234     -20.908  28.081  19.286  1.00 76.98      A    C  
ATOM   1584  C   ARG A 234     -19.820  28.589  20.227  1.00 77.43      A    C  
ATOM   1585  O   ARG A 234     -19.572  29.784  20.308  1.00 74.31      A    O  
ATOM   1586  CB  ARG A 234     -20.543  28.222  17.803  1.00 74.29      A    C  
ATOM   1587  CG  ARG A 234     -19.549  27.140  17.364  1.00 70.88      A    C  
ATOM   1588  CD  ARG A 234     -19.301  27.231  15.866  1.00 69.82      A    C  
ATOM   1589  NE  ARG A 234     -18.402  26.151  15.427  1.00 66.30      A    N  
ATOM   1590  CZ  ARG A 234     -18.438  25.496  14.284  1.00 64.38      A    C  
ATOM   1591  NH1 ARG A 234     -19.303  25.784  13.359  1.00 59.38      A    N1+
ATOM   1592  NH2 ARG A 234     -17.593  24.544  14.051  1.00 61.24      A    N  
ATOM   1593  N   HIS A 235     -19.138  27.688  20.907  1.00 79.40      A    N  
ATOM   1594  CA  HIS A 235     -18.056  28.049  21.832  1.00 79.83      A    C  
ATOM   1595  C   HIS A 235     -16.706  28.290  21.149  1.00 80.46      A    C  
ATOM   1596  O   HIS A 235     -15.874  29.035  21.660  1.00 76.13      A    O  
ATOM   1597  CB  HIS A 235     -17.923  26.959  22.905  1.00 78.12      A    C  
ATOM   1598  CG  HIS A 235     -19.151  26.846  23.763  1.00 76.26      A    C  
ATOM   1599  CD2 HIS A 235     -20.005  25.779  23.858  1.00 65.99      A    C  
ATOM   1600  ND1 HIS A 235     -19.649  27.823  24.603  1.00 66.28      A    N  
ATOM   1601  CE1 HIS A 235     -20.769  27.359  25.182  1.00 65.92      A    C  
ATOM   1602  NE2 HIS A 235     -21.007  26.115  24.756  1.00 67.41      A    N  
ATOM   1603  N   TYR A 236     -16.490  27.661  19.980  1.00 79.84      A    N  
ATOM   1604  CA  TYR A 236     -15.249  27.756  19.220  1.00 80.41      A    C  
ATOM   1605  C   TYR A 236     -15.523  28.227  17.789  1.00 80.78      A    C  
ATOM   1606  O   TYR A 236     -16.503  27.814  17.167  1.00 76.16      A    O  
ATOM   1607  CB  TYR A 236     -14.530  26.407  19.220  1.00 78.56      A    C  
ATOM   1608  CG  TYR A 236     -14.149  25.916  20.594  1.00 78.52      A    C  
ATOM   1609  CD1 TYR A 236     -12.971  26.376  21.216  1.00 71.58      A    C  
ATOM   1610  CD2 TYR A 236     -14.975  25.007  21.291  1.00 71.50      A    C  
ATOM   1611  CE1 TYR A 236     -12.619  25.940  22.495  1.00 69.77      A    C  
ATOM   1612  CE2 TYR A 236     -14.635  24.568  22.571  1.00 70.29      A    C  
ATOM   1613  CZ  TYR A 236     -13.451  25.041  23.170  1.00 73.68      A    C  
ATOM   1614  OH  TYR A 236     -13.114  24.606  24.444  1.00 71.62      A    O  
ATOM   1615  N   CYS A 237     -14.647  29.055  17.256  1.00 79.66      A    N  
ATOM   1616  CA  CYS A 237     -14.766  29.578  15.900  1.00 78.55      A    C  
ATOM   1617  C   CYS A 237     -14.748  28.442  14.873  1.00 78.02      A    C  
ATOM   1618  O   CYS A 237     -13.858  27.592  14.884  1.00 74.53      A    O  
ATOM   1619  CB  CYS A 237     -13.636  30.582  15.647  1.00 77.88      A    C  
ATOM   1620  SG  CYS A 237     -13.730  31.253  13.960  1.00 73.89      A    S  
ATOM   1621  N   ALA A 238     -15.689  28.485  13.930  1.00 78.68      A    N  
ATOM   1622  CA  ALA A 238     -15.778  27.496  12.860  1.00 78.08      A    C  
ATOM   1623  C   ALA A 238     -14.546  27.467  11.942  1.00 78.00      A    C  
ATOM   1624  O   ALA A 238     -14.250  26.424  11.364  1.00 74.14      A    O  
ATOM   1625  CB  ALA A 238     -17.030  27.806  12.029  1.00 76.08      A    C  
ATOM   1626  N   ARG A 239     -13.870  28.603  11.796  1.00 78.78      A    N  
ATOM   1627  CA  ARG A 239     -12.737  28.761  10.870  1.00 79.62      A    C  
ATOM   1628  C   ARG A 239     -11.388  28.540  11.541  1.00 79.68      A    C  
ATOM   1629  O   ARG A 239     -10.541  27.856  10.974  1.00 74.08      A    O  
ATOM   1630  CB  ARG A 239     -12.835  30.149  10.221  1.00 76.65      A    C  
ATOM   1631  CG  ARG A 239     -11.771  30.362   9.134  1.00 70.62      A    C  
ATOM   1632  CD  ARG A 239     -11.927  31.733   8.484  1.00 68.60      A    C  
ATOM   1633  NE  ARG A 239     -10.888  31.965   7.469  1.00 61.52      A    N  
ATOM   1634  CZ  ARG A 239     -10.755  33.047   6.730  1.00 56.87      A    C  
ATOM   1635  NH1 ARG A 239     -11.580  34.045   6.825  1.00 53.04      A    N1+
ATOM   1636  NH2 ARG A 239      -9.769  33.143   5.882  1.00 52.03      A    N  
ATOM   1637  N   CYS A 240     -11.166  29.139  12.692  1.00 79.94      A    N  
ATOM   1638  CA  CYS A 240      -9.852  29.134  13.340  1.00 78.60      A    C  
ATOM   1639  C   CYS A 240      -9.768  28.278  14.607  1.00 78.56      A    C  
ATOM   1640  O   CYS A 240      -8.705  28.236  15.220  1.00 72.45      A    O  
ATOM   1641  CB  CYS A 240      -9.391  30.584  13.568  1.00 77.12      A    C  
ATOM   1642  SG  CYS A 240     -10.361  31.371  14.888  1.00 74.05      A    S  
ATOM   1643  N   ALA A 241     -10.869  27.638  15.001  1.00 78.79      A    N  
ATOM   1644  CA  ALA A 241     -10.995  26.815  16.202  1.00 79.07      A    C  
ATOM   1645  C   ALA A 241     -10.614  27.504  17.531  1.00 80.19      A    C  
ATOM   1646  O   ALA A 241     -10.568  26.842  18.569  1.00 74.96      A    O  
ATOM   1647  CB  ALA A 241     -10.283  25.474  15.973  1.00 76.23      A    C  
ATOM   1648  N   MET A 242     -10.396  28.812  17.530  1.00 77.28      A    N  
ATOM   1649  CA  MET A 242     -10.117  29.567  18.750  1.00 78.20      A    C  
ATOM   1650  C   MET A 242     -11.390  29.730  19.595  1.00 79.36      A    C  
ATOM   1651  O   MET A 242     -12.488  29.793  19.026  1.00 77.61      A    O  
ATOM   1652  CB  MET A 242      -9.485  30.922  18.419  1.00 77.01      A    C  
ATOM   1653  CG  MET A 242      -8.086  30.772  17.810  1.00 75.34      A    C  
ATOM   1654  SD  MET A 242      -6.840  30.040  18.919  1.00 71.10      A    S  
ATOM   1655  CE  MET A 242      -6.441  31.459  19.960  1.00 61.12      A    C  
ATOM   1656  N   PRO A 243     -11.285  29.828  20.922  1.00 80.99      A    N  
ATOM   1657  CA  PRO A 243     -12.429  30.083  21.783  1.00 81.02      A    C  
ATOM   1658  C   PRO A 243     -13.017  31.467  21.490  1.00 81.16      A    C  
ATOM   1659  O   PRO A 243     -12.302  32.464  21.440  1.00 78.67      A    O  
ATOM   1660  CB  PRO A 243     -11.904  29.949  23.214  1.00 79.03      A    C  
ATOM   1661  CG  PRO A 243     -10.423  30.280  23.082  1.00 76.35      A    C  
ATOM   1662  CD  PRO A 243     -10.063  29.759  21.688  1.00 79.32      A    C  
ATOM   1663  N   LEU A 244     -14.343  31.521  21.298  1.00 79.65      A    N  
ATOM   1664  CA  LEU A 244     -15.069  32.765  21.058  1.00 76.57      A    C  
ATOM   1665  C   LEU A 244     -15.232  33.584  22.334  1.00 73.89      A    C  
ATOM   1666  O   LEU A 244     -15.162  34.810  22.308  1.00 67.08      A    O  
ATOM   1667  CB  LEU A 244     -16.451  32.434  20.461  1.00 74.39      A    C  
ATOM   1668  CG  LEU A 244     -16.397  31.808  19.055  1.00 73.48      A    C  
ATOM   1669  CD1 LEU A 244     -17.793  31.357  18.636  1.00 67.39      A    C  
ATOM   1670  CD2 LEU A 244     -15.884  32.804  18.017  1.00 68.42      A    C  
ATOM   1671  N   VAL A 245     -15.446  32.905  23.449  1.00 75.34      A    N  
ATOM   1672  CA  VAL A 245     -15.491  33.535  24.764  1.00 71.89      A    C  
ATOM   1673  C   VAL A 245     -14.052  33.808  25.182  1.00 67.90      A    C  
ATOM   1674  O   VAL A 245     -13.295  32.887  25.460  1.00 61.09      A    O  
ATOM   1675  CB  VAL A 245     -16.249  32.680  25.787  1.00 67.73      A    C  
ATOM   1676  CG1 VAL A 245     -16.443  33.457  27.094  1.00 58.30      A    C  
ATOM   1677  CG2 VAL A 245     -17.629  32.280  25.267  1.00 57.18      A    C  
ATOM   1678  N   ALA A 246     -13.688  35.078  25.226  1.00 63.79      A    N  
ATOM   1679  CA  ALA A 246     -12.423  35.473  25.807  1.00 60.70      A    C  
ATOM   1680  C   ALA A 246     -12.433  35.062  27.287  1.00 58.60      A    C  
ATOM   1681  O   ALA A 246     -13.036  35.735  28.114  1.00 53.67      A    O  
ATOM   1682  CB  ALA A 246     -12.222  36.984  25.601  1.00 55.97      A    C  
ATOM   1683  N   SER A 247     -11.783  33.977  27.628  1.00 57.31      A    N  
ATOM   1684  CA  SER A 247     -11.564  33.551  29.016  1.00 54.85      A    C  
ATOM   1685  C   SER A 247     -10.546  34.487  29.678  1.00 52.07      A    C  
ATOM   1686  O   SER A 247      -9.464  34.055  30.074  1.00 47.67      A    O  
ATOM   1687  CB  SER A 247     -11.155  32.077  29.064  1.00 51.45      A    C  
ATOM   1688  OG  SER A 247      -9.951  31.860  28.368  1.00 47.65      A    O  
ATOM   1689  N   GLY A 248     -10.862  35.775  29.742  1.00 50.53      A    N  
ATOM   1690  CA  GLY A 248      -9.985  36.785  30.330  1.00 49.70      A    C  
ATOM   1691  C   GLY A 248      -9.730  36.546  31.810  1.00 48.70      A    C  
ATOM   1692  O   GLY A 248      -8.587  36.639  32.269  1.00 45.32      A    O  
ATOM   1693  N   ASP A 249     -10.781  36.165  32.558  1.00 50.32      A    N  
ATOM   1694  CA  ASP A 249     -10.709  36.106  34.018  1.00 50.34      A    C  
ATOM   1695  C   ASP A 249      -9.865  34.963  34.588  1.00 49.00      A    C  
ATOM   1696  O   ASP A 249      -9.359  35.079  35.701  1.00 45.45      A    O  
ATOM   1697  CB  ASP A 249     -12.122  36.046  34.605  1.00 46.35      A    C  
ATOM   1698  CG  ASP A 249     -12.818  37.412  34.666  1.00 42.78      A    C  
ATOM   1699  OD1 ASP A 249     -12.108  38.429  34.588  1.00 40.37      A    O  
ATOM   1700  OD2 ASP A 249     -14.051  37.394  34.816  1.00 39.00      A    O1-
ATOM   1701  N   GLN A 250      -9.646  33.897  33.874  1.00 46.33      A    N  
ATOM   1702  CA  GLN A 250      -8.796  32.808  34.410  1.00 46.22      A    C  
ATOM   1703  C   GLN A 250      -7.327  33.223  34.598  1.00 45.09      A    C  
ATOM   1704  O   GLN A 250      -6.595  32.579  35.353  1.00 42.32      A    O  
ATOM   1705  CB  GLN A 250      -8.891  31.554  33.541  1.00 43.36      A    C  
ATOM   1706  CG  GLN A 250     -10.166  30.751  33.820  1.00 41.22      A    C  
ATOM   1707  CD  GLN A 250     -10.121  29.341  33.217  1.00 39.37      A    C  
ATOM   1708  NE2 GLN A 250     -11.118  28.525  33.464  1.00 36.35      A    N  
ATOM   1709  OE1 GLN A 250      -9.190  28.936  32.541  1.00 36.92      A    O  
ATOM   1710  N   ALA A 251      -6.897  34.310  33.984  1.00 47.27      A    N  
ATOM   1711  CA  ALA A 251      -5.564  34.857  34.195  1.00 47.21      A    C  
ATOM   1712  C   ALA A 251      -5.378  35.492  35.591  1.00 46.41      A    C  
ATOM   1713  O   ALA A 251      -4.247  35.787  35.975  1.00 44.41      A    O  
ATOM   1714  CB  ALA A 251      -5.271  35.856  33.074  1.00 44.82      A    C  
ATOM   1715  N   SER A 252      -6.469  35.722  36.352  1.00 49.75      A    N  
ATOM   1716  CA  SER A 252      -6.415  36.458  37.620  1.00 49.24      A    C  
ATOM   1717  C   SER A 252      -5.741  35.704  38.759  1.00 48.43      A    C  
ATOM   1718  O   SER A 252      -5.138  36.338  39.625  1.00 46.28      A    O  
ATOM   1719  CB  SER A 252      -7.823  36.879  38.065  1.00 46.58      A    C  
ATOM   1720  OG  SER A 252      -8.561  35.757  38.492  1.00 43.66      A    O  
ATOM   1721  N   LEU A 253      -5.798  34.392  38.763  1.00 53.66      A    N  
ATOM   1722  CA  LEU A 253      -5.009  33.583  39.694  1.00 55.20      A    C  
ATOM   1723  C   LEU A 253      -3.531  33.665  39.307  1.00 55.42      A    C  
ATOM   1724  O   LEU A 253      -2.894  32.682  38.914  1.00 52.63      A    O  
ATOM   1725  CB  LEU A 253      -5.556  32.146  39.783  1.00 51.68      A    C  
ATOM   1726  CG  LEU A 253      -6.827  32.007  40.649  1.00 47.91      A    C  
ATOM   1727  CD1 LEU A 253      -7.458  30.634  40.418  1.00 45.15      A    C  
ATOM   1728  CD2 LEU A 253      -6.514  32.133  42.152  1.00 44.25      A    C  
ATOM   1729  N   ARG A 254      -2.976  34.857  39.430  1.00 58.40      A    N  
ATOM   1730  CA  ARG A 254      -1.543  35.080  39.496  1.00 60.23      A    C  
ATOM   1731  C   ARG A 254      -1.029  34.173  40.607  1.00 58.71      A    C  
ATOM   1732  O   ARG A 254      -1.212  34.469  41.781  1.00 56.66      A    O  
ATOM   1733  CB  ARG A 254      -1.203  36.548  39.799  1.00 57.40      A    C  
ATOM   1734  CG  ARG A 254      -1.275  37.453  38.559  1.00 50.96      A    C  
ATOM   1735  CD  ARG A 254      -0.835  38.880  38.914  1.00 47.88      A    C  
ATOM   1736  NE  ARG A 254      -0.758  39.743  37.718  1.00 42.91      A    N  
ATOM   1737  CZ  ARG A 254      -0.426  41.028  37.693  1.00 38.01      A    C  
ATOM   1738  NH1 ARG A 254      -0.128  41.680  38.775  1.00 38.23      A    N1+
ATOM   1739  NH2 ARG A 254      -0.391  41.681  36.565  1.00 34.93      A    N  
ATOM   1740  N   ALA A 255      -0.424  33.087  40.218  1.00 62.54      A    N  
ATOM   1741  CA  ALA A 255       0.302  32.255  41.152  1.00 64.78      A    C  
ATOM   1742  C   ALA A 255       1.187  33.185  41.996  1.00 66.33      A    C  
ATOM   1743  O   ALA A 255       1.854  34.063  41.421  1.00 63.59      A    O  
ATOM   1744  CB  ALA A 255       1.117  31.223  40.366  1.00 60.66      A    C  
ATOM   1745  N   PRO A 256       1.168  33.068  43.324  1.00 70.12      A    N  
ATOM   1746  CA  PRO A 256       1.920  33.946  44.200  1.00 71.84      A    C  
ATOM   1747  C   PRO A 256       3.367  34.013  43.716  1.00 72.32      A    C  
ATOM   1748  O   PRO A 256       3.902  33.007  43.246  1.00 68.31      A    O  
ATOM   1749  CB  PRO A 256       1.766  33.364  45.616  1.00 69.13      A    C  
ATOM   1750  CG  PRO A 256       1.309  31.923  45.381  1.00 66.48      A    C  
ATOM   1751  CD  PRO A 256       0.526  32.010  44.084  1.00 68.73      A    C  
ATOM   1752  N   TRP A 257       3.977  35.199  43.825  1.00 68.32      A    N  
ATOM   1753  CA  TRP A 257       5.280  35.505  43.200  1.00 67.90      A    C  
ATOM   1754  C   TRP A 257       6.335  34.420  43.459  1.00 67.69      A    C  
ATOM   1755  O   TRP A 257       7.077  34.051  42.555  1.00 63.34      A    O  
ATOM   1756  CB  TRP A 257       5.750  36.861  43.702  1.00 65.71      A    C  
ATOM   1757  CG  TRP A 257       6.041  36.931  45.168  1.00 63.40      A    C  
ATOM   1758  CD1 TRP A 257       5.155  37.149  46.162  1.00 57.19      A    C  
ATOM   1759  CD2 TRP A 257       7.344  36.795  45.825  1.00 61.84      A    C  
ATOM   1760  CE2 TRP A 257       7.146  36.954  47.211  1.00 61.75      A    C  
ATOM   1761  CE3 TRP A 257       8.642  36.578  45.351  1.00 59.21      A    C  
ATOM   1762  NE1 TRP A 257       5.806  37.160  47.383  1.00 55.03      A    N  
ATOM   1763  CZ2 TRP A 257       8.226  36.901  48.130  1.00 61.46      A    C  
ATOM   1764  CZ3 TRP A 257       9.719  36.522  46.263  1.00 55.49      A    C  
ATOM   1765  CH2 TRP A 257       9.496  36.684  47.634  1.00 55.14      A    C  
ATOM   1766  N   TRP A 258       6.304  33.804  44.650  1.00 70.97      A    N  
ATOM   1767  CA  TRP A 258       7.110  32.627  44.994  1.00 69.76      A    C  
ATOM   1768  C   TRP A 258       6.867  31.449  44.063  1.00 68.63      A    C  
ATOM   1769  O   TRP A 258       7.817  30.802  43.626  1.00 64.35      A    O  
ATOM   1770  CB  TRP A 258       6.813  32.217  46.442  1.00 67.56      A    C  
ATOM   1771  CG  TRP A 258       7.604  32.949  47.458  1.00 66.39      A    C  
ATOM   1772  CD1 TRP A 258       7.454  34.236  47.839  1.00 58.88      A    C  
ATOM   1773  CD2 TRP A 258       8.747  32.426  48.230  1.00 64.70      A    C  
ATOM   1774  CE2 TRP A 258       9.223  33.470  49.039  1.00 63.42      A    C  
ATOM   1775  CE3 TRP A 258       9.375  31.170  48.287  1.00 60.21      A    C  
ATOM   1776  NE1 TRP A 258       8.421  34.555  48.784  1.00 56.61      A    N  
ATOM   1777  CZ2 TRP A 258      10.340  33.289  49.902  1.00 62.36      A    C  
ATOM   1778  CZ3 TRP A 258      10.482  30.989  49.155  1.00 55.45      A    C  
ATOM   1779  CH2 TRP A 258      10.951  32.047  49.940  1.00 55.94      A    C  
ATOM   1780  N   ARG A 259       5.599  31.166  43.688  1.00 69.57      A    N  
ATOM   1781  CA  ARG A 259       5.272  30.094  42.741  1.00 67.47      A    C  
ATOM   1782  C   ARG A 259       5.698  30.431  41.313  1.00 65.33      A    C  
ATOM   1783  O   ARG A 259       5.919  29.517  40.538  1.00 62.84      A    O  
ATOM   1784  CB  ARG A 259       3.787  29.730  42.798  1.00 65.05      A    C  
ATOM   1785  CG  ARG A 259       3.559  28.296  43.293  1.00 60.62      A    C  
ATOM   1786  CD  ARG A 259       2.074  27.952  43.220  1.00 58.78      A    C  
ATOM   1787  NE  ARG A 259       1.789  26.635  43.824  1.00 53.07      A    N  
ATOM   1788  CZ  ARG A 259       0.585  26.083  43.968  1.00 47.79      A    C  
ATOM   1789  NH1 ARG A 259      -0.503  26.669  43.532  1.00 46.20      A    N1+
ATOM   1790  NH2 ARG A 259       0.454  24.928  44.560  1.00 44.04      A    N  
ATOM   1791  N   ARG A 260       5.843  31.717  40.978  1.00 70.59      A    N  
ATOM   1792  CA  ARG A 260       6.444  32.123  39.704  1.00 68.85      A    C  
ATOM   1793  C   ARG A 260       7.958  31.927  39.694  1.00 66.90      A    C  
ATOM   1794  O   ARG A 260       8.500  31.600  38.645  1.00 64.22      A    O  
ATOM   1795  CB  ARG A 260       6.110  33.580  39.371  1.00 66.93      A    C  
ATOM   1796  CG  ARG A 260       4.700  33.739  38.791  1.00 62.12      A    C  
ATOM   1797  CD  ARG A 260       4.487  35.193  38.373  1.00 60.76      A    C  
ATOM   1798  NE  ARG A 260       3.187  35.378  37.688  1.00 55.13      A    N  
ATOM   1799  CZ  ARG A 260       2.743  36.509  37.151  1.00 50.84      A    C  
ATOM   1800  NH1 ARG A 260       3.440  37.610  37.220  1.00 50.18      A    N1+
ATOM   1801  NH2 ARG A 260       1.594  36.524  36.540  1.00 47.96      A    N  
ATOM   1802  N   LEU A 261       8.612  32.111  40.818  1.00 67.82      A    N  
ATOM   1803  CA  LEU A 261      10.061  31.899  40.958  1.00 65.59      A    C  
ATOM   1804  C   LEU A 261      10.430  30.416  41.028  1.00 63.79      A    C  
ATOM   1805  O   LEU A 261      11.289  29.964  40.278  1.00 58.65      A    O  
ATOM   1806  CB  LEU A 261      10.560  32.653  42.213  1.00 62.33      A    C  
ATOM   1807  CG  LEU A 261      10.987  34.092  41.892  1.00 57.87      A    C  
ATOM   1808  CD1 LEU A 261      10.916  34.963  43.134  1.00 54.51      A    C  
ATOM   1809  CD2 LEU A 261      12.423  34.131  41.362  1.00 54.15      A    C  
ATOM   1810  N   PHE A 262       9.766  29.652  41.912  1.00 64.82      A    N  
ATOM   1811  CA  PHE A 262      10.043  28.232  42.119  1.00 62.83      A    C  
ATOM   1812  C   PHE A 262       9.177  27.310  41.264  1.00 60.13      A    C  
ATOM   1813  O   PHE A 262       9.611  26.208  40.924  1.00 54.81      A    O  
ATOM   1814  CB  PHE A 262       9.863  27.882  43.599  1.00 59.32      A    C  
ATOM   1815  CG  PHE A 262      10.955  28.423  44.479  1.00 57.04      A    C  
ATOM   1816  CD1 PHE A 262      12.194  27.757  44.533  1.00 53.26      A    C  
ATOM   1817  CD2 PHE A 262      10.758  29.593  45.234  1.00 51.20      A    C  
ATOM   1818  CE1 PHE A 262      13.227  28.264  45.344  1.00 46.43      A    C  
ATOM   1819  CE2 PHE A 262      11.786  30.098  46.039  1.00 47.10      A    C  
ATOM   1820  CZ  PHE A 262      13.012  29.432  46.095  1.00 47.36      A    C  
ATOM   1821  N   GLY A 263       7.946  27.725  40.960  1.00 57.64      A    N  
ATOM   1822  CA  GLY A 263       7.067  27.024  40.048  1.00 55.69      A    C  
ATOM   1823  C   GLY A 263       7.745  27.058  38.701  1.00 54.42      A    C  
ATOM   1824  O   GLY A 263       7.728  28.089  38.037  1.00 51.06      A    O  
ATOM   1825  N   GLY A 264       8.386  25.956  38.353  1.00 54.98      A    N  
ATOM   1826  CA  GLY A 264       8.972  25.802  37.034  1.00 53.04      A    C  
ATOM   1827  C   GLY A 264       7.960  26.304  36.023  1.00 52.17      A    C  
ATOM   1828  O   GLY A 264       6.803  25.908  36.114  1.00 49.26      A    O  
ATOM   1829  N   ARG A 265       8.388  27.181  35.117  1.00 53.69      A    N  
ATOM   1830  CA  ARG A 265       7.546  27.733  34.053  1.00 52.93      A    C  
ATOM   1831  C   ARG A 265       6.639  26.600  33.596  1.00 51.87      A    C  
ATOM   1832  O   ARG A 265       7.163  25.599  33.099  1.00 48.48      A    O  
ATOM   1833  CB  ARG A 265       8.390  28.217  32.862  1.00 50.49      A    C  
ATOM   1834  CG  ARG A 265       9.033  29.602  33.059  1.00 47.12      A    C  
ATOM   1835  CD  ARG A 265       9.861  29.989  31.820  1.00 44.12      A    C  
ATOM   1836  NE  ARG A 265      10.379  31.358  31.908  1.00 40.63      A    N  
ATOM   1837  CZ  ARG A 265      11.258  31.926  31.079  1.00 37.55      A    C  
ATOM   1838  NH1 ARG A 265      11.786  31.254  30.086  1.00 37.32      A    N1+
ATOM   1839  NH2 ARG A 265      11.608  33.163  31.234  1.00 34.56      A    N  
ATOM   1840  N   ARG A 266       5.321  26.713  33.826  1.00 52.24      A    N  
ATOM   1841  CA  ARG A 266       4.377  25.889  33.091  1.00 52.77      A    C  
ATOM   1842  C   ARG A 266       4.792  26.098  31.654  1.00 52.70      A    C  
ATOM   1843  O   ARG A 266       4.733  27.226  31.168  1.00 50.48      A    O  
ATOM   1844  CB  ARG A 266       2.916  26.312  33.323  1.00 50.23      A    C  
ATOM   1845  CG  ARG A 266       2.218  25.485  34.416  1.00 45.75      A    C  
ATOM   1846  CD  ARG A 266       0.746  25.904  34.544  1.00 42.92      A    C  
ATOM   1847  NE  ARG A 266      -0.005  25.024  35.455  1.00 39.05      A    N  
ATOM   1848  CZ  ARG A 266      -1.286  25.174  35.816  1.00 35.47      A    C  
ATOM   1849  NH1 ARG A 266      -1.991  26.196  35.397  1.00 35.27      A    N1+
ATOM   1850  NH2 ARG A 266      -1.858  24.314  36.594  1.00 32.61      A    N  
ATOM   1851  N   GLN A 267       5.368  25.066  31.061  1.00 52.75      A    N  
ATOM   1852  CA  GLN A 267       5.589  25.075  29.639  1.00 52.35      A    C  
ATOM   1853  C   GLN A 267       4.191  25.264  29.099  1.00 52.51      A    C  
ATOM   1854  O   GLN A 267       3.357  24.373  29.250  1.00 49.79      A    O  
ATOM   1855  CB  GLN A 267       6.232  23.771  29.171  1.00 49.29      A    C  
ATOM   1856  CG  GLN A 267       7.761  23.849  29.228  1.00 45.26      A    C  
ATOM   1857  CD  GLN A 267       8.459  22.508  28.978  1.00 41.58      A    C  
ATOM   1858  NE2 GLN A 267       9.630  22.506  28.382  1.00 36.31      A    N  
ATOM   1859  OE1 GLN A 267       7.998  21.462  29.370  1.00 37.86      A    O  
ATOM   1860  N   GLU A 268       3.899  26.466  28.609  1.00 54.18      A    N  
ATOM   1861  CA  GLU A 268       2.811  26.632  27.680  1.00 55.23      A    C  
ATOM   1862  C   GLU A 268       2.941  25.466  26.731  1.00 55.76      A    C  
ATOM   1863  O   GLU A 268       4.058  25.160  26.284  1.00 53.30      A    O  
ATOM   1864  CB  GLU A 268       2.942  27.958  26.931  1.00 52.39      A    C  
ATOM   1865  CG  GLU A 268       2.553  29.158  27.811  1.00 46.95      A    C  
ATOM   1866  CD  GLU A 268       2.779  30.508  27.122  1.00 43.45      A    C  
ATOM   1867  OE1 GLU A 268       2.127  31.478  27.565  1.00 39.30      A    O  
ATOM   1868  OE2 GLU A 268       3.645  30.587  26.222  1.00 40.10      A    O1-
ATOM   1869  N   THR A 269       1.847  24.737  26.545  1.00 58.05      A    N  
ATOM   1870  CA  THR A 269       1.810  23.652  25.586  1.00 59.07      A    C  
ATOM   1871  C   THR A 269       2.425  24.215  24.317  1.00 60.36      A    C  
ATOM   1872  O   THR A 269       1.849  25.157  23.766  1.00 57.62      A    O  
ATOM   1873  CB  THR A 269       0.371  23.212  25.312  1.00 55.71      A    C  
ATOM   1874  CG2 THR A 269      -0.104  22.224  26.381  1.00 49.42      A    C  
ATOM   1875  OG1 THR A 269      -0.508  24.316  25.348  1.00 50.39      A    O  
ATOM   1876  N   PRO A 270       3.626  23.755  23.946  1.00 57.36      A    N  
ATOM   1877  CA  PRO A 270       4.358  24.381  22.879  1.00 59.14      A    C  
ATOM   1878  C   PRO A 270       3.439  24.385  21.670  1.00 59.45      A    C  
ATOM   1879  O   PRO A 270       2.914  23.331  21.298  1.00 57.89      A    O  
ATOM   1880  CB  PRO A 270       5.636  23.557  22.693  1.00 57.01      A    C  
ATOM   1881  CG  PRO A 270       5.305  22.210  23.349  1.00 54.90      A    C  
ATOM   1882  CD  PRO A 270       4.320  22.595  24.443  1.00 56.05      A    C  
ATOM   1883  N   TRP A 271       3.165  25.547  21.143  1.00 62.87      A    N  
ATOM   1884  CA  TRP A 271       2.371  25.668  19.935  1.00 62.79      A    C  
ATOM   1885  C   TRP A 271       3.048  24.825  18.861  1.00 61.97      A    C  
ATOM   1886  O   TRP A 271       4.267  24.609  18.914  1.00 58.60      A    O  
ATOM   1887  CB  TRP A 271       2.219  27.134  19.551  1.00 59.64      A    C  
ATOM   1888  CG  TRP A 271       1.181  27.883  20.319  1.00 55.86      A    C  
ATOM   1889  CD1 TRP A 271       1.030  27.928  21.658  1.00 49.72      A    C  
ATOM   1890  CD2 TRP A 271       0.089  28.695  19.772  1.00 50.68      A    C  
ATOM   1891  CE2 TRP A 271      -0.684  29.187  20.857  1.00 50.04      A    C  
ATOM   1892  CE3 TRP A 271      -0.305  29.043  18.462  1.00 48.33      A    C  
ATOM   1893  NE1 TRP A 271      -0.077  28.706  21.995  1.00 46.73      A    N  
ATOM   1894  CZ2 TRP A 271      -1.820  29.978  20.657  1.00 48.76      A    C  
ATOM   1895  CZ3 TRP A 271      -1.431  29.841  18.277  1.00 46.54      A    C  
ATOM   1896  CH2 TRP A 271      -2.189  30.296  19.348  1.00 46.27      A    C  
ATOM   1897  N   ALA A 272       2.272  24.323  17.921  1.00 61.13      A    N  
ATOM   1898  CA  ALA A 272       2.722  23.272  17.005  1.00 61.04      A    C  
ATOM   1899  C   ALA A 272       4.053  23.543  16.274  1.00 60.74      A    C  
ATOM   1900  O   ALA A 272       4.711  22.609  15.832  1.00 56.19      A    O  
ATOM   1901  CB  ALA A 272       1.582  23.036  16.015  1.00 58.98      A    C  
ATOM   1902  N   GLY A 273       4.459  24.811  16.154  1.00 62.95      A    N  
ATOM   1903  CA  GLY A 273       5.735  25.206  15.571  1.00 63.77      A    C  
ATOM   1904  C   GLY A 273       6.837  25.577  16.560  1.00 64.89      A    C  
ATOM   1905  O   GLY A 273       7.983  25.761  16.141  1.00 60.52      A    O  
ATOM   1906  N   ASP A 274       6.545  25.700  17.874  1.00 60.06      A    N  
ATOM   1907  CA  ASP A 274       7.591  25.950  18.852  1.00 61.72      A    C  
ATOM   1908  C   ASP A 274       8.463  24.702  18.931  1.00 61.41      A    C  
ATOM   1909  O   ASP A 274       8.095  23.692  19.529  1.00 58.65      A    O  
ATOM   1910  CB  ASP A 274       7.041  26.324  20.246  1.00 58.81      A    C  
ATOM   1911  CG  ASP A 274       7.074  27.807  20.577  1.00 54.08      A    C  
ATOM   1912  OD1 ASP A 274       7.641  28.616  19.817  1.00 50.68      A    O  
ATOM   1913  OD2 ASP A 274       6.601  28.170  21.694  1.00 49.75      A    O1-
ATOM   1914  N   ARG A 275       9.650  24.791  18.357  1.00 64.20      A    N  
ATOM   1915  CA  ARG A 275      10.697  23.834  18.697  1.00 64.25      A    C  
ATOM   1916  C   ARG A 275      10.773  23.819  20.213  1.00 64.71      A    C  
ATOM   1917  O   ARG A 275      10.982  24.886  20.795  1.00 59.93      A    O  
ATOM   1918  CB  ARG A 275      12.067  24.234  18.113  1.00 59.78      A    C  
ATOM   1919  CG  ARG A 275      12.196  23.855  16.633  1.00 54.42      A    C  
ATOM   1920  CD  ARG A 275      13.604  24.161  16.133  1.00 52.42      A    C  
ATOM   1921  NE  ARG A 275      13.775  23.726  14.731  1.00 47.01      A    N  
ATOM   1922  CZ  ARG A 275      14.882  23.830  13.995  1.00 43.88      A    C  
ATOM   1923  NH1 ARG A 275      15.964  24.364  14.480  1.00 42.60      A    N1+
ATOM   1924  NH2 ARG A 275      14.893  23.392  12.774  1.00 39.41      A    N  
ATOM   1925  N   PRO A 276      10.590  22.663  20.867  1.00 61.87      A    N  
ATOM   1926  CA  PRO A 276      10.823  22.564  22.290  1.00 61.73      A    C  
ATOM   1927  C   PRO A 276      12.258  23.042  22.492  1.00 61.34      A    C  
ATOM   1928  O   PRO A 276      13.208  22.354  22.128  1.00 57.80      A    O  
ATOM   1929  CB  PRO A 276      10.588  21.095  22.653  1.00 59.21      A    C  
ATOM   1930  CG  PRO A 276      10.802  20.347  21.338  1.00 57.17      A    C  
ATOM   1931  CD  PRO A 276      10.366  21.357  20.282  1.00 57.86      A    C  
ATOM   1932  N   ARG A 277      12.404  24.286  22.959  1.00 60.35      A    N  
ATOM   1933  CA  ARG A 277      13.713  24.755  23.380  1.00 59.72      A    C  
ATOM   1934  C   ARG A 277      14.141  23.715  24.381  1.00 58.41      A    C  
ATOM   1935  O   ARG A 277      13.473  23.550  25.406  1.00 55.48      A    O  
ATOM   1936  CB  ARG A 277      13.672  26.159  23.998  1.00 56.30      A    C  
ATOM   1937  CG  ARG A 277      13.757  27.264  22.941  1.00 50.29      A    C  
ATOM   1938  CD  ARG A 277      13.810  28.650  23.595  1.00 46.69      A    C  
ATOM   1939  NE  ARG A 277      14.037  29.706  22.602  1.00 41.95      A    N  
ATOM   1940  CZ  ARG A 277      14.098  31.016  22.850  1.00 38.58      A    C  
ATOM   1941  NH1 ARG A 277      13.938  31.491  24.056  1.00 37.79      A    N1+
ATOM   1942  NH2 ARG A 277      14.316  31.865  21.885  1.00 35.73      A    N  
ATOM   1943  N   LEU A 278      15.178  22.978  24.053  1.00 63.39      A    N  
ATOM   1944  CA  LEU A 278      15.883  22.132  24.996  1.00 61.88      A    C  
ATOM   1945  C   LEU A 278      16.098  23.028  26.206  1.00 61.47      A    C  
ATOM   1946  O   LEU A 278      16.868  23.989  26.124  1.00 56.98      A    O  
ATOM   1947  CB  LEU A 278      17.228  21.696  24.387  1.00 58.30      A    C  
ATOM   1948  CG  LEU A 278      17.136  20.384  23.592  1.00 52.67      A    C  
ATOM   1949  CD1 LEU A 278      18.218  20.318  22.529  1.00 50.05      A    C  
ATOM   1950  CD2 LEU A 278      17.298  19.183  24.525  1.00 48.65      A    C  
ATOM   1951  N   ARG A 279      15.290  22.804  27.245  1.00 61.48      A    N  
ATOM   1952  CA  ARG A 279      15.479  23.504  28.500  1.00 60.71      A    C  
ATOM   1953  C   ARG A 279      16.921  23.228  28.837  1.00 59.91      A    C  
ATOM   1954  O   ARG A 279      17.242  22.080  29.157  1.00 56.72      A    O  
ATOM   1955  CB  ARG A 279      14.563  22.971  29.611  1.00 57.32      A    C  
ATOM   1956  CG  ARG A 279      13.236  23.722  29.698  1.00 51.66      A    C  
ATOM   1957  CD  ARG A 279      12.411  23.156  30.864  1.00 47.79      A    C  
ATOM   1958  NE  ARG A 279      11.220  23.981  31.140  1.00 43.15      A    N  
ATOM   1959  CZ  ARG A 279      10.259  23.682  32.003  1.00 38.45      A    C  
ATOM   1960  NH1 ARG A 279      10.279  22.591  32.693  1.00 37.48      A    N1+
ATOM   1961  NH2 ARG A 279       9.266  24.497  32.163  1.00 36.05      A    N  
ATOM   1962  N   ARG A 280      17.772  24.220  28.653  1.00 63.32      A    N  
ATOM   1963  CA  ARG A 280      19.168  24.071  29.012  1.00 63.78      A    C  
ATOM   1964  C   ARG A 280      19.132  23.732  30.491  1.00 65.25      A    C  
ATOM   1965  O   ARG A 280      18.823  24.574  31.319  1.00 61.43      A    O  
ATOM   1966  CB  ARG A 280      19.986  25.334  28.714  1.00 58.38      A    C  
ATOM   1967  CG  ARG A 280      20.509  25.378  27.275  1.00 52.21      A    C  
ATOM   1968  CD  ARG A 280      21.397  26.615  27.086  1.00 49.57      A    C  
ATOM   1969  NE  ARG A 280      22.082  26.615  25.779  1.00 44.06      A    N  
ATOM   1970  CZ  ARG A 280      22.928  27.540  25.353  1.00 40.18      A    C  
ATOM   1971  NH1 ARG A 280      23.205  28.596  26.068  1.00 39.21      A    N1+
ATOM   1972  NH2 ARG A 280      23.507  27.427  24.182  1.00 36.39      A    N  
ATOM   1973  N   VAL A 281      19.363  22.484  30.800  1.00 63.83      A    N  
ATOM   1974  CA  VAL A 281      19.493  21.996  32.178  1.00 64.64      A    C  
ATOM   1975  C   VAL A 281      20.524  22.867  32.885  1.00 66.18      A    C  
ATOM   1976  O   VAL A 281      20.350  23.212  34.040  1.00 61.86      A    O  
ATOM   1977  CB  VAL A 281      19.892  20.509  32.169  1.00 60.63      A    C  
ATOM   1978  CG1 VAL A 281      20.008  19.957  33.589  1.00 54.69      A    C  
ATOM   1979  CG2 VAL A 281      18.852  19.661  31.428  1.00 56.16      A    C  
ATOM   1980  N   PHE A 282      21.500  23.377  32.130  1.00 63.72      A    N  
ATOM   1981  CA  PHE A 282      22.459  24.384  32.535  1.00 64.30      A    C  
ATOM   1982  C   PHE A 282      21.837  25.702  32.994  1.00 64.89      A    C  
ATOM   1983  O   PHE A 282      22.382  26.286  33.919  1.00 61.11      A    O  
ATOM   1984  CB  PHE A 282      23.439  24.652  31.395  1.00 61.39      A    C  
ATOM   1985  CG  PHE A 282      24.361  23.486  31.131  1.00 58.34      A    C  
ATOM   1986  CD1 PHE A 282      25.409  23.230  32.037  1.00 54.67      A    C  
ATOM   1987  CD2 PHE A 282      24.174  22.664  30.020  1.00 52.79      A    C  
ATOM   1988  CE1 PHE A 282      26.261  22.132  31.819  1.00 48.56      A    C  
ATOM   1989  CE2 PHE A 282      25.026  21.567  29.804  1.00 48.02      A    C  
ATOM   1990  CZ  PHE A 282      26.069  21.299  30.707  1.00 48.69      A    C  
ATOM   1991  N   ASP A 283      20.717  26.183  32.466  1.00 66.36      A    N  
ATOM   1992  CA  ASP A 283      20.083  27.403  32.993  1.00 67.14      A    C  
ATOM   1993  C   ASP A 283      19.500  27.138  34.380  1.00 68.34      A    C  
ATOM   1994  O   ASP A 283      19.642  27.953  35.285  1.00 63.64      A    O  
ATOM   1995  CB  ASP A 283      18.980  27.927  32.057  1.00 62.44      A    C  
ATOM   1996  CG  ASP A 283      19.483  28.853  30.951  1.00 57.21      A    C  
ATOM   1997  OD1 ASP A 283      20.629  29.346  31.051  1.00 51.17      A    O  
ATOM   1998  OD2 ASP A 283      18.701  29.070  29.993  1.00 51.49      A    O1-
ATOM   1999  N   ARG A 284      18.903  25.973  34.578  1.00 70.15      A    N  
ATOM   2000  CA  ARG A 284      18.374  25.605  35.883  1.00 72.76      A    C  
ATOM   2001  C   ARG A 284      19.503  25.311  36.869  1.00 75.55      A    C  
ATOM   2002  O   ARG A 284      19.466  25.822  37.980  1.00 72.68      A    O  
ATOM   2003  CB  ARG A 284      17.381  24.443  35.735  1.00 66.91      A    C  
ATOM   2004  CG  ARG A 284      16.345  24.469  36.868  1.00 60.35      A    C  
ATOM   2005  CD  ARG A 284      15.324  23.337  36.679  1.00 57.62      A    C  
ATOM   2006  NE  ARG A 284      14.202  23.448  37.625  1.00 51.49      A    N  
ATOM   2007  CZ  ARG A 284      13.231  22.568  37.803  1.00 46.39      A    C  
ATOM   2008  NH1 ARG A 284      13.171  21.460  37.111  1.00 43.88      A    N1+
ATOM   2009  NH2 ARG A 284      12.290  22.786  38.687  1.00 42.09      A    N  
ATOM   2010  N   ILE A 285      20.530  24.587  36.473  1.00 76.22      A    N  
ATOM   2011  CA  ILE A 285      21.740  24.341  37.263  1.00 79.46      A    C  
ATOM   2012  C   ILE A 285      22.462  25.660  37.529  1.00 82.16      A    C  
ATOM   2013  O   ILE A 285      22.837  25.909  38.664  1.00 80.08      A    O  
ATOM   2014  CB  ILE A 285      22.662  23.316  36.582  1.00 77.41      A    C  
ATOM   2015  CG1 ILE A 285      22.017  21.914  36.606  1.00 68.22      A    C  
ATOM   2016  CG2 ILE A 285      24.033  23.249  37.262  1.00 65.10      A    C  
ATOM   2017  CD1 ILE A 285      22.745  20.880  35.730  1.00 58.04      A    C  
ATOM   2018  N   GLY A 286      22.602  26.530  36.539  1.00 75.84      A    N  
ATOM   2019  CA  GLY A 286      23.182  27.857  36.671  1.00 76.23      A    C  
ATOM   2020  C   GLY A 286      22.420  28.703  37.678  1.00 78.56      A    C  
ATOM   2021  O   GLY A 286      23.029  29.288  38.571  1.00 76.54      A    O  
ATOM   2022  N   THR A 287      21.088  28.694  37.634  1.00 79.53      A    N  
ATOM   2023  CA  THR A 287      20.247  29.395  38.620  1.00 81.58      A    C  
ATOM   2024  C   THR A 287      20.427  28.802  40.010  1.00 84.29      A    C  
ATOM   2025  O   THR A 287      20.613  29.543  40.966  1.00 82.15      A    O  
ATOM   2026  CB  THR A 287      18.764  29.368  38.241  1.00 78.16      A    C  
ATOM   2027  CG2 THR A 287      17.961  30.371  39.063  1.00 64.41      A    C  
ATOM   2028  OG1 THR A 287      18.565  29.727  36.898  1.00 65.17      A    O  
ATOM   2029  N   TRP A 288      20.430  27.472  40.147  1.00 82.11      A    N  
ATOM   2030  CA  TRP A 288      20.665  26.808  41.431  1.00 84.36      A    C  
ATOM   2031  C   TRP A 288      22.076  27.052  41.971  1.00 86.54      A    C  
ATOM   2032  O   TRP A 288      22.219  27.344  43.156  1.00 86.68      A    O  
ATOM   2033  CB  TRP A 288      20.380  25.306  41.324  1.00 82.13      A    C  
ATOM   2034  CG  TRP A 288      18.942  24.951  41.491  1.00 78.32      A    C  
ATOM   2035  CD1 TRP A 288      18.093  24.545  40.516  1.00 68.54      A    C  
ATOM   2036  CD2 TRP A 288      18.159  24.935  42.734  1.00 71.74      A    C  
ATOM   2037  CE2 TRP A 288      16.848  24.501  42.420  1.00 70.17      A    C  
ATOM   2038  CE3 TRP A 288      18.466  25.228  44.077  1.00 64.14      A    C  
ATOM   2039  NE1 TRP A 288      16.845  24.281  41.064  1.00 65.84      A    N  
ATOM   2040  CZ2 TRP A 288      15.846  24.363  43.416  1.00 66.97      A    C  
ATOM   2041  CZ3 TRP A 288      17.470  25.096  45.070  1.00 61.75      A    C  
ATOM   2042  CH2 TRP A 288      16.186  24.664  44.731  1.00 63.21      A    C  
ATOM   2043  N   ILE A 289      23.111  27.011  41.144  1.00 87.24      A    N  
ATOM   2044  CA  ILE A 289      24.484  27.349  41.513  1.00 88.41      A    C  
ATOM   2045  C   ILE A 289      24.565  28.816  41.928  1.00 90.22      A    C  
ATOM   2046  O   ILE A 289      25.142  29.107  42.965  1.00 90.88      A    O  
ATOM   2047  CB  ILE A 289      25.475  27.033  40.377  1.00 88.51      A    C  
ATOM   2048  CG1 ILE A 289      25.607  25.504  40.203  1.00 80.13      A    C  
ATOM   2049  CG2 ILE A 289      26.854  27.639  40.646  1.00 77.40      A    C  
ATOM   2050  CD1 ILE A 289      26.349  25.090  38.926  1.00 68.10      A    C  
ATOM   2051  N   THR A 290      23.940  29.719  41.194  1.00 87.95      A    N  
ATOM   2052  CA  THR A 290      23.933  31.147  41.543  1.00 88.57      A    C  
ATOM   2053  C   THR A 290      23.241  31.375  42.879  1.00 89.96      A    C  
ATOM   2054  O   THR A 290      23.779  32.058  43.734  1.00 90.25      A    O  
ATOM   2055  CB  THR A 290      23.262  31.996  40.453  1.00 87.06      A    C  
ATOM   2056  CG2 THR A 290      23.454  33.485  40.694  1.00 68.32      A    C  
ATOM   2057  OG1 THR A 290      23.829  31.728  39.194  1.00 69.99      A    O  
ATOM   2058  N   VAL A 291      22.079  30.747  43.091  1.00 87.89      A    N  
ATOM   2059  CA  VAL A 291      21.367  30.807  44.384  1.00 88.69      A    C  
ATOM   2060  C   VAL A 291      22.211  30.201  45.502  1.00 89.99      A    C  
ATOM   2061  O   VAL A 291      22.300  30.803  46.569  1.00 91.38      A    O  
ATOM   2062  CB  VAL A 291      19.986  30.135  44.288  1.00 88.47      A    C  
ATOM   2063  CG1 VAL A 291      19.311  29.969  45.651  1.00 76.36      A    C  
ATOM   2064  CG2 VAL A 291      19.047  30.975  43.423  1.00 76.27      A    C  
ATOM   2065  N   ALA A 292      22.867  29.064  45.294  1.00 89.65      A    N  
ATOM   2066  CA  ALA A 292      23.733  28.440  46.280  1.00 90.14      A    C  
ATOM   2067  C   ALA A 292      24.947  29.315  46.608  1.00 90.66      A    C  
ATOM   2068  O   ALA A 292      25.270  29.500  47.778  1.00 91.28      A    O  
ATOM   2069  CB  ALA A 292      24.161  27.052  45.773  1.00 90.55      A    C  
ATOM   2070  N   VAL A 293      25.591  29.918  45.613  1.00 89.96      A    N  
ATOM   2071  CA  VAL A 293      26.714  30.844  45.804  1.00 89.88      A    C  
ATOM   2072  C   VAL A 293      26.268  32.087  46.560  1.00 90.33      A    C  
ATOM   2073  O   VAL A 293      26.927  32.477  47.520  1.00 91.63      A    O  
ATOM   2074  CB  VAL A 293      27.366  31.199  44.460  1.00 90.31      A    C  
ATOM   2075  CG1 VAL A 293      28.379  32.335  44.570  1.00 79.17      A    C  
ATOM   2076  CG2 VAL A 293      28.107  29.989  43.889  1.00 78.64      A    C  
ATOM   2077  N   VAL A 294      25.136  32.675  46.188  1.00 90.50      A    N  
ATOM   2078  CA  VAL A 294      24.581  33.834  46.891  1.00 90.05      A    C  
ATOM   2079  C   VAL A 294      24.199  33.482  48.324  1.00 90.56      A    C  
ATOM   2080  O   VAL A 294      24.526  34.235  49.240  1.00 91.61      A    O  
ATOM   2081  CB  VAL A 294      23.384  34.432  46.131  1.00 90.49      A    C  
ATOM   2082  CG1 VAL A 294      22.636  35.496  46.928  1.00 78.91      A    C  
ATOM   2083  CG2 VAL A 294      23.855  35.086  44.827  1.00 78.65      A    C  
ATOM   2084  N   ALA A 295      23.580  32.339  48.569  1.00 91.20      A    N  
ATOM   2085  CA  ALA A 295      23.249  31.875  49.903  1.00 91.07      A    C  
ATOM   2086  C   ALA A 295      24.508  31.617  50.739  1.00 91.14      A    C  
ATOM   2087  O   ALA A 295      24.574  32.045  51.889  1.00 91.25      A    O  
ATOM   2088  CB  ALA A 295      22.375  30.614  49.799  1.00 91.51      A    C  
ATOM   2089  N   THR A 296      25.525  30.989  50.173  1.00 91.93      A    N  
ATOM   2090  CA  THR A 296      26.804  30.741  50.857  1.00 91.12      A    C  
ATOM   2091  C   THR A 296      27.514  32.050  51.192  1.00 91.06      A    C  
ATOM   2092  O   THR A 296      27.976  32.227  52.312  1.00 90.57      A    O  
ATOM   2093  CB  THR A 296      27.717  29.849  50.014  1.00 91.15      A    C  
ATOM   2094  CG2 THR A 296      28.951  29.397  50.783  1.00 72.57      A    C  
ATOM   2095  OG1 THR A 296      27.056  28.671  49.634  1.00 74.31      A    O  
ATOM   2096  N   LEU A 297      27.535  32.989  50.244  1.00 88.63      A    N  
ATOM   2097  CA  LEU A 297      28.080  34.324  50.489  1.00 88.04      A    C  
ATOM   2098  C   LEU A 297      27.291  35.080  51.558  1.00 88.07      A    C  
ATOM   2099  O   LEU A 297      27.896  35.739  52.390  1.00 89.44      A    O  
ATOM   2100  CB  LEU A 297      28.093  35.130  49.179  1.00 88.62      A    C  
ATOM   2101  CG  LEU A 297      29.267  34.784  48.242  1.00 79.72      A    C  
ATOM   2102  CD1 LEU A 297      29.030  35.418  46.878  1.00 72.69      A    C  
ATOM   2103  CD2 LEU A 297      30.595  35.306  48.788  1.00 73.93      A    C  
ATOM   2104  N   ALA A 298      25.970  34.964  51.600  1.00 90.99      A    N  
ATOM   2105  CA  ALA A 298      25.136  35.577  52.622  1.00 90.45      A    C  
ATOM   2106  C   ALA A 298      25.397  34.975  54.009  1.00 90.27      A    C  
ATOM   2107  O   ALA A 298      25.540  35.716  54.980  1.00 89.80      A    O  
ATOM   2108  CB  ALA A 298      23.662  35.452  52.211  1.00 90.32      A    C  
ATOM   2109  N   VAL A 299      25.519  33.646  54.104  1.00 90.11      A    N  
ATOM   2110  CA  VAL A 299      25.838  32.954  55.367  1.00 88.83      A    C  
ATOM   2111  C   VAL A 299      27.241  33.315  55.852  1.00 87.90      A    C  
ATOM   2112  O   VAL A 299      27.408  33.691  57.013  1.00 88.14      A    O  
ATOM   2113  CB  VAL A 299      25.670  31.434  55.222  1.00 89.72      A    C  
ATOM   2114  CG1 VAL A 299      26.182  30.667  56.435  1.00 79.13      A    C  
ATOM   2115  CG2 VAL A 299      24.194  31.075  55.054  1.00 79.49      A    C  
ATOM   2116  N   LEU A 300      28.232  33.268  54.958  1.00 87.33      A    N  
ATOM   2117  CA  LEU A 300      29.596  33.681  55.293  1.00 85.75      A    C  
ATOM   2118  C   LEU A 300      29.645  35.154  55.697  1.00 85.54      A    C  
ATOM   2119  O   LEU A 300      30.252  35.492  56.710  1.00 85.30      A    O  
ATOM   2120  CB  LEU A 300      30.528  33.427  54.092  1.00 86.51      A    C  
ATOM   2121  CG  LEU A 300      30.888  31.947  53.872  1.00 79.26      A    C  
ATOM   2122  CD1 LEU A 300      31.595  31.793  52.528  1.00 71.68      A    C  
ATOM   2123  CD2 LEU A 300      31.819  31.424  54.958  1.00 72.00      A    C  
ATOM   2124  N   GLY A 301      28.945  36.010  54.979  1.00 85.13      A    N  
ATOM   2125  CA  GLY A 301      28.791  37.416  55.324  1.00 81.74      A    C  
ATOM   2126  C   GLY A 301      28.209  37.569  56.730  1.00 81.83      A    C  
ATOM   2127  O   GLY A 301      28.827  38.214  57.568  1.00 81.11      A    O  
ATOM   2128  N   PHE A 302      27.106  36.898  57.030  1.00 84.87      A    N  
ATOM   2129  CA  PHE A 302      26.450  36.988  58.335  1.00 83.60      A    C  
ATOM   2130  C   PHE A 302      27.337  36.481  59.477  1.00 82.48      A    C  
ATOM   2131  O   PHE A 302      27.338  37.082  60.547  1.00 81.07      A    O  
ATOM   2132  CB  PHE A 302      25.121  36.225  58.289  1.00 83.00      A    C  
ATOM   2133  CG  PHE A 302      24.219  36.538  59.449  1.00 76.67      A    C  
ATOM   2134  CD1 PHE A 302      24.239  35.749  60.615  1.00 70.76      A    C  
ATOM   2135  CD2 PHE A 302      23.366  37.652  59.399  1.00 68.65      A    C  
ATOM   2136  CE1 PHE A 302      23.417  36.065  61.695  1.00 63.31      A    C  
ATOM   2137  CE2 PHE A 302      22.535  37.968  60.473  1.00 63.45      A    C  
ATOM   2138  CZ  PHE A 302      22.561  37.177  61.625  1.00 66.52      A    C  
ATOM   2139  N   MET A 303      28.143  35.433  59.273  1.00 83.73      A    N  
ATOM   2140  CA  MET A 303      29.078  34.936  60.290  1.00 82.98      A    C  
ATOM   2141  C   MET A 303      30.266  35.873  60.526  1.00 81.51      A    C  
ATOM   2142  O   MET A 303      30.649  36.088  61.671  1.00 78.88      A    O  
ATOM   2143  CB  MET A 303      29.588  33.542  59.918  1.00 81.75      A    C  
ATOM   2144  CG  MET A 303      28.568  32.449  60.257  1.00 73.06      A    C  
ATOM   2145  SD  MET A 303      29.264  30.781  60.123  1.00 67.23      A    S  
ATOM   2146  CE  MET A 303      28.001  29.839  60.992  1.00 57.14      A    C  
ATOM   2147  N   TYR A 304      30.830  36.451  59.475  1.00 82.11      A    N  
ATOM   2148  CA  TYR A 304      32.061  37.244  59.596  1.00 81.18      A    C  
ATOM   2149  C   TYR A 304      31.829  38.756  59.741  1.00 80.21      A    C  
ATOM   2150  O   TYR A 304      32.732  39.469  60.186  1.00 76.87      A    O  
ATOM   2151  CB  TYR A 304      32.995  36.922  58.426  1.00 78.33      A    C  
ATOM   2152  CG  TYR A 304      33.581  35.524  58.479  1.00 76.06      A    C  
ATOM   2153  CD1 TYR A 304      34.512  35.195  59.476  1.00 69.13      A    C  
ATOM   2154  CD2 TYR A 304      33.194  34.556  57.540  1.00 69.36      A    C  
ATOM   2155  CE1 TYR A 304      35.056  33.896  59.531  1.00 65.44      A    C  
ATOM   2156  CE2 TYR A 304      33.731  33.260  57.585  1.00 67.17      A    C  
ATOM   2157  CZ  TYR A 304      34.660  32.930  58.584  1.00 69.35      A    C  
ATOM   2158  OH  TYR A 304      35.180  31.653  58.647  1.00 67.87      A    O  
ATOM   2159  N   ILE A 305      30.635  39.272  59.437  1.00 80.38      A    N  
ATOM   2160  CA  ILE A 305      30.290  40.691  59.603  1.00 80.17      A    C  
ATOM   2161  C   ILE A 305      30.504  41.181  61.041  1.00 79.20      A    C  
ATOM   2162  O   ILE A 305      31.141  42.222  61.186  1.00 77.55      A    O  
ATOM   2163  CB  ILE A 305      28.867  40.994  59.075  1.00 78.51      A    C  
ATOM   2164  CG1 ILE A 305      28.900  41.140  57.540  1.00 70.70      A    C  
ATOM   2165  CG2 ILE A 305      28.263  42.282  59.669  1.00 68.27      A    C  
ATOM   2166  CD1 ILE A 305      27.511  41.047  56.881  1.00 60.11      A    C  
ATOM   2167  N   PRO A 306      30.020  40.515  62.112  1.00 79.13      A    N  
ATOM   2168  CA  PRO A 306      30.156  41.055  63.467  1.00 78.60      A    C  
ATOM   2169  C   PRO A 306      31.626  41.232  63.876  1.00 78.44      A    C  
ATOM   2170  O   PRO A 306      32.005  42.306  64.340  1.00 74.95      A    O  
ATOM   2171  CB  PRO A 306      29.389  40.096  64.381  1.00 77.30      A    C  
ATOM   2172  CG  PRO A 306      29.295  38.803  63.568  1.00 75.69      A    C  
ATOM   2173  CD  PRO A 306      29.238  39.303  62.140  1.00 78.22      A    C  
ATOM   2174  N   ASP A 307      32.465  40.245  63.600  1.00 78.52      A    N  
ATOM   2175  CA  ASP A 307      33.899  40.352  63.881  1.00 78.28      A    C  
ATOM   2176  C   ASP A 307      34.581  41.401  63.003  1.00 78.39      A    C  
ATOM   2177  O   ASP A 307      35.431  42.160  63.470  1.00 73.07      A    O  
ATOM   2178  CB  ASP A 307      34.575  38.989  63.681  1.00 74.80      A    C  
ATOM   2179  CG  ASP A 307      34.305  37.985  64.793  1.00 68.02      A    C  
ATOM   2180  OD1 ASP A 307      33.865  38.399  65.885  1.00 61.05      A    O  
ATOM   2181  OD2 ASP A 307      34.601  36.793  64.549  1.00 60.38      A    O1-
ATOM   2182  N   GLY A 308      34.181  41.490  61.758  1.00 76.27      A    N  
ATOM   2183  CA  GLY A 308      34.666  42.498  60.829  1.00 74.47      A    C  
ATOM   2184  C   GLY A 308      34.314  43.918  61.270  1.00 75.88      A    C  
ATOM   2185  O   GLY A 308      35.182  44.784  61.315  1.00 75.53      A    O  
ATOM   2186  N   VAL A 309      33.073  44.147  61.682  1.00 77.95      A    N  
ATOM   2187  CA  VAL A 309      32.612  45.440  62.206  1.00 78.77      A    C  
ATOM   2188  C   VAL A 309      33.355  45.807  63.493  1.00 77.88      A    C  
ATOM   2189  O   VAL A 309      33.811  46.941  63.628  1.00 76.18      A    O  
ATOM   2190  CB  VAL A 309      31.092  45.434  62.429  1.00 78.60      A    C  
ATOM   2191  CG1 VAL A 309      30.594  46.681  63.159  1.00 67.62      A    C  
ATOM   2192  CG2 VAL A 309      30.358  45.380  61.086  1.00 69.48      A    C  
ATOM   2193  N   GLN A 310      33.561  44.883  64.431  1.00 77.04      A    N  
ATOM   2194  CA  GLN A 310      34.273  45.131  65.683  1.00 75.69      A    C  
ATOM   2195  C   GLN A 310      35.752  45.450  65.442  1.00 75.68      A    C  
ATOM   2196  O   GLN A 310      36.270  46.436  65.973  1.00 71.29      A    O  
ATOM   2197  CB  GLN A 310      34.084  43.922  66.621  1.00 73.12      A    C  
ATOM   2198  CG  GLN A 310      34.461  44.263  68.064  1.00 67.25      A    C  
ATOM   2199  CD  GLN A 310      33.536  45.318  68.696  1.00 62.35      A    C  
ATOM   2200  NE2 GLN A 310      34.001  46.029  69.684  1.00 52.67      A    N  
ATOM   2201  OE1 GLN A 310      32.399  45.519  68.309  1.00 55.81      A    O  
ATOM   2202  N   ASN A 311      36.414  44.671  64.555  1.00 76.72      A    N  
ATOM   2203  CA  ASN A 311      37.802  44.954  64.176  1.00 76.83      A    C  
ATOM   2204  C   ASN A 311      37.948  46.299  63.466  1.00 77.33      A    C  
ATOM   2205  O   ASN A 311      38.921  47.013  63.704  1.00 74.52      A    O  
ATOM   2206  CB  ASN A 311      38.332  43.814  63.296  1.00 74.49      A    C  
ATOM   2207  CG  ASN A 311      38.781  42.620  64.115  1.00 69.15      A    C  
ATOM   2208  ND2 ASN A 311      38.700  41.435  63.551  1.00 62.01      A    N  
ATOM   2209  OD1 ASN A 311      39.256  42.731  65.228  1.00 62.77      A    O  
ATOM   2210  N   THR A 312      36.970  46.648  62.637  1.00 77.30      A    N  
ATOM   2211  CA  THR A 312      36.979  47.942  61.947  1.00 77.25      A    C  
ATOM   2212  C   THR A 312      36.768  49.088  62.933  1.00 77.27      A    C  
ATOM   2213  O   THR A 312      37.511  50.067  62.890  1.00 75.98      A    O  
ATOM   2214  CB  THR A 312      35.923  47.975  60.833  1.00 76.06      A    C  
ATOM   2215  CG2 THR A 312      36.051  49.218  59.962  1.00 66.13      A    C  
ATOM   2216  OG1 THR A 312      36.085  46.871  59.982  1.00 66.24      A    O  
ATOM   2217  N   ARG A 313      35.824  48.960  63.876  1.00 77.82      A    N  
ATOM   2218  CA  ARG A 313      35.649  49.947  64.965  1.00 78.13      A    C  
ATOM   2219  C   ARG A 313      36.920  50.098  65.790  1.00 77.82      A    C  
ATOM   2220  O   ARG A 313      37.342  51.222  66.036  1.00 75.79      A    O  
ATOM   2221  CB  ARG A 313      34.473  49.569  65.867  1.00 76.52      A    C  
ATOM   2222  CG  ARG A 313      33.144  50.082  65.310  1.00 69.33      A    C  
ATOM   2223  CD  ARG A 313      32.015  49.811  66.308  1.00 67.50      A    C  
ATOM   2224  NE  ARG A 313      30.761  50.432  65.881  1.00 60.64      A    N  
ATOM   2225  CZ  ARG A 313      29.598  50.361  66.515  1.00 54.84      A    C  
ATOM   2226  NH1 ARG A 313      29.468  49.675  67.620  1.00 52.04      A    N1+
ATOM   2227  NH2 ARG A 313      28.563  50.989  66.055  1.00 49.86      A    N  
ATOM   2228  N   ASP A 314      37.569  49.017  66.197  1.00 75.74      A    N  
ATOM   2229  CA  ASP A 314      38.823  49.070  66.956  1.00 73.19      A    C  
ATOM   2230  C   ASP A 314      39.978  49.694  66.161  1.00 73.66      A    C  
ATOM   2231  O   ASP A 314      40.865  50.323  66.742  1.00 70.28      A    O  
ATOM   2232  CB  ASP A 314      39.208  47.655  67.413  1.00 70.55      A    C  
ATOM   2233  CG  ASP A 314      38.388  47.127  68.587  1.00 67.19      A    C  
ATOM   2234  OD1 ASP A 314      37.599  47.874  69.195  1.00 60.40      A    O  
ATOM   2235  OD2 ASP A 314      38.612  45.947  68.968  1.00 61.77      A    O1-
ATOM   2236  N   HIS A 315      39.970  49.526  64.829  1.00 74.98      A    N  
ATOM   2237  CA  HIS A 315      41.001  50.105  63.979  1.00 74.75      A    C  
ATOM   2238  C   HIS A 315      40.862  51.618  63.834  1.00 75.62      A    C  
ATOM   2239  O   HIS A 315      41.858  52.330  63.907  1.00 72.23      A    O  
ATOM   2240  CB  HIS A 315      40.997  49.417  62.616  1.00 72.06      A    C  
ATOM   2241  CG  HIS A 315      42.259  49.683  61.851  1.00 68.79      A    C  
ATOM   2242  CD2 HIS A 315      42.430  50.489  60.750  1.00 58.55      A    C  
ATOM   2243  ND1 HIS A 315      43.512  49.181  62.150  1.00 59.46      A    N  
ATOM   2244  CE1 HIS A 315      44.386  49.659  61.255  1.00 55.57      A    C  
ATOM   2245  NE2 HIS A 315      43.769  50.459  60.392  1.00 55.60      A    N  
ATOM   2246  N   PHE A 316      39.634  52.097  63.675  1.00 73.71      A    N  
ATOM   2247  CA  PHE A 316      39.359  53.521  63.493  1.00 73.76      A    C  
ATOM   2248  C   PHE A 316      39.086  54.279  64.798  1.00 73.22      A    C  
ATOM   2249  O   PHE A 316      39.013  55.508  64.782  1.00 68.96      A    O  
ATOM   2250  CB  PHE A 316      38.209  53.688  62.498  1.00 71.76      A    C  
ATOM   2251  CG  PHE A 316      38.565  53.300  61.085  1.00 70.11      A    C  
ATOM   2252  CD1 PHE A 316      39.489  54.077  60.350  1.00 64.78      A    C  
ATOM   2253  CD2 PHE A 316      37.992  52.172  60.480  1.00 63.33      A    C  
ATOM   2254  CE1 PHE A 316      39.832  53.721  59.045  1.00 58.75      A    C  
ATOM   2255  CE2 PHE A 316      38.335  51.812  59.180  1.00 58.79      A    C  
ATOM   2256  CZ  PHE A 316      39.256  52.591  58.454  1.00 60.78      A    C  
ATOM   2257  N   ALA A 317      38.972  53.603  65.954  1.00 69.85      A    N  
ATOM   2258  CA  ALA A 317      38.764  54.245  67.238  1.00 69.42      A    C  
ATOM   2259  C   ALA A 317      39.949  55.171  67.560  1.00 70.14      A    C  
ATOM   2260  O   ALA A 317      41.109  54.756  67.584  1.00 68.14      A    O  
ATOM   2261  CB  ALA A 317      38.542  53.198  68.317  1.00 66.43      A    C  
ATOM   2262  N   LYS A 318      39.632  56.405  67.856  1.00 72.60      A    N  
ATOM   2263  CA  LYS A 318      40.612  57.350  68.381  1.00 74.36      A    C  
ATOM   2264  C   LYS A 318      41.076  56.868  69.745  1.00 75.58      A    C  
ATOM   2265  O   LYS A 318      40.267  56.654  70.642  1.00 71.56      A    O  
ATOM   2266  CB  LYS A 318      40.023  58.768  68.424  1.00 69.31      A    C  
ATOM   2267  CG  LYS A 318      40.914  59.776  67.693  1.00 62.37      A    C  
ATOM   2268  CD  LYS A 318      40.293  61.170  67.737  1.00 58.46      A    C  
ATOM   2269  CE  LYS A 318      41.125  62.162  66.940  1.00 50.29      A    C  
ATOM   2270  NZ  LYS A 318      40.533  63.523  66.952  1.00 43.56      A    N1+
ATOM   2271  N   ARG A 319      42.380  56.682  69.922  1.00 73.25      A    N  
ATOM   2272  CA  ARG A 319      42.966  56.176  71.158  1.00 74.81      A    C  
ATOM   2273  C   ARG A 319      43.056  57.314  72.171  1.00 75.46      A    C  
ATOM   2274  O   ARG A 319      43.558  58.379  71.845  1.00 71.95      A    O  
ATOM   2275  CB  ARG A 319      44.323  55.543  70.875  1.00 71.57      A    C  
ATOM   2276  CG  ARG A 319      44.176  54.338  69.942  1.00 70.86      A    C  
ATOM   2277  CD  ARG A 319      45.536  53.775  69.549  1.00 68.52      A    C  
ATOM   2278  NE  ARG A 319      45.391  52.674  68.585  1.00 64.94      A    N  
ATOM   2279  CZ  ARG A 319      46.368  52.076  67.946  1.00 60.73      A    C  
ATOM   2280  NH1 ARG A 319      47.607  52.439  68.090  1.00 56.78      A    N1+
ATOM   2281  NH2 ARG A 319      46.124  51.094  67.148  1.00 58.65      A    N  
ATOM   2282  N   ALA A 320      42.556  57.044  73.343  1.00 77.12      A    N  
ATOM   2283  CA  ALA A 320      42.652  57.966  74.458  1.00 78.89      A    C  
ATOM   2284  C   ALA A 320      43.460  57.315  75.583  1.00 80.60      A    C  
ATOM   2285  O   ALA A 320      43.353  56.102  75.773  1.00 77.02      A    O  
ATOM   2286  CB  ALA A 320      41.241  58.351  74.904  1.00 75.41      A    C  
ATOM   2287  N   PRO A 321      44.266  58.082  76.307  1.00 80.30      A    N  
ATOM   2288  CA  PRO A 321      44.985  57.542  77.450  1.00 81.49      A    C  
ATOM   2289  C   PRO A 321      43.999  57.139  78.546  1.00 82.16      A    C  
ATOM   2290  O   PRO A 321      43.061  57.874  78.865  1.00 78.37      A    O  
ATOM   2291  CB  PRO A 321      45.943  58.648  77.894  1.00 78.95      A    C  
ATOM   2292  CG  PRO A 321      45.250  59.923  77.418  1.00 76.71      A    C  
ATOM   2293  CD  PRO A 321      44.523  59.492  76.151  1.00 80.90      A    C  
ATOM   2294  N   VAL A 322      44.236  55.975  79.141  1.00 79.58      A    N  
ATOM   2295  CA  VAL A 322      43.483  55.449  80.274  1.00 79.64      A    C  
ATOM   2296  C   VAL A 322      44.451  55.254  81.422  1.00 79.79      A    C  
ATOM   2297  O   VAL A 322      45.412  54.502  81.305  1.00 76.53      A    O  
ATOM   2298  CB  VAL A 322      42.768  54.139  79.927  1.00 77.82      A    C  
ATOM   2299  CG1 VAL A 322      41.937  53.639  81.100  1.00 66.95      A    C  
ATOM   2300  CG2 VAL A 322      41.826  54.316  78.734  1.00 68.84      A    C  
ATOM   2301  N   SER A 323      44.200  55.940  82.504  1.00 80.24      A    N  
ATOM   2302  CA  SER A 323      45.030  55.809  83.696  1.00 80.33      A    C  
ATOM   2303  C   SER A 323      44.529  54.643  84.549  1.00 80.70      A    C  
ATOM   2304  O   SER A 323      43.324  54.535  84.763  1.00 75.93      A    O  
ATOM   2305  CB  SER A 323      45.031  57.105  84.497  1.00 76.37      A    C  
ATOM   2306  OG  SER A 323      45.546  58.162  83.712  1.00 66.11      A    O  
ATOM   2307  N   PRO A 324      45.409  53.768  85.034  1.00 81.20      A    N  
ATOM   2308  CA  PRO A 324      45.037  52.768  86.028  1.00 81.27      A    C  
ATOM   2309  C   PRO A 324      44.746  53.443  87.375  1.00 82.45      A    C  
ATOM   2310  O   PRO A 324      45.383  54.432  87.740  1.00 77.84      A    O  
ATOM   2311  CB  PRO A 324      46.217  51.801  86.089  1.00 77.84      A    C  
ATOM   2312  CG  PRO A 324      47.407  52.680  85.716  1.00 75.85      A    C  
ATOM   2313  CD  PRO A 324      46.825  53.696  84.743  1.00 79.56      A    C  
ATOM   2314  N   ASP A 325      43.825  52.863  88.142  1.00 83.10      A    N  
ATOM   2315  CA  ASP A 325      43.428  53.394  89.453  1.00 82.56      A    C  
ATOM   2316  C   ASP A 325      44.388  52.993  90.579  1.00 83.55      A    C  
ATOM   2317  O   ASP A 325      44.426  53.610  91.641  1.00 78.22      A    O  
ATOM   2318  CB  ASP A 325      42.020  52.895  89.792  1.00 80.07      A    C  
ATOM   2319  CG  ASP A 325      40.986  53.296  88.752  1.00 76.54      A    C  
ATOM   2320  OD1 ASP A 325      40.920  54.481  88.385  1.00 69.39      A    O  
ATOM   2321  OD2 ASP A 325      40.234  52.387  88.336  1.00 68.83      A    O1-
ATOM   2322  N   GLY A 326      45.154  51.960  90.373  1.00 81.69      A    N  
ATOM   2323  CA  GLY A 326      46.143  51.483  91.315  1.00 82.04      A    C  
ATOM   2324  C   GLY A 326      47.248  50.681  90.649  1.00 83.39      A    C  
ATOM   2325  O   GLY A 326      47.026  49.993  89.659  1.00 80.03      A    O  
ATOM   2326  N   ILE A 327      48.438  50.744  91.232  1.00 79.70      A    N  
ATOM   2327  CA  ILE A 327      49.578  49.975  90.771  1.00 79.95      A    C  
ATOM   2328  C   ILE A 327      50.306  49.329  91.946  1.00 79.51      A    C  
ATOM   2329  O   ILE A 327      50.483  49.931  93.003  1.00 77.24      A    O  
ATOM   2330  CB  ILE A 327      50.477  50.812  89.851  1.00 77.61      A    C  
ATOM   2331  CG1 ILE A 327      51.403  49.921  89.019  1.00 69.43      A    C  
ATOM   2332  CG2 ILE A 327      51.260  51.870  90.648  1.00 68.57      A    C  
ATOM   2333  CD1 ILE A 327      52.017  50.641  87.818  1.00 63.30      A    C  
ATOM   2334  N   LYS A 328      50.681  48.097  91.803  1.00 79.14      A    N  
ATOM   2335  CA  LYS A 328      51.428  47.324  92.783  1.00 80.88      A    C  
ATOM   2336  C   LYS A 328      52.610  46.655  92.107  1.00 80.69      A    C  
ATOM   2337  O   LYS A 328      52.557  46.328  90.932  1.00 76.94      A    O  
ATOM   2338  CB  LYS A 328      50.527  46.283  93.462  1.00 78.03      A    C  
ATOM   2339  CG  LYS A 328      49.421  46.930  94.299  1.00 70.61      A    C  
ATOM   2340  CD  LYS A 328      48.583  45.866  95.029  1.00 69.31      A    C  
ATOM   2341  CE  LYS A 328      47.498  46.557  95.841  1.00 58.62      A    C  
ATOM   2342  NZ  LYS A 328      46.636  45.589  96.537  1.00 51.88      A    N1+
ATOM   2343  N   ALA A 329      53.658  46.402  92.881  1.00 77.70      A    N  
ATOM   2344  CA  ALA A 329      54.834  45.692  92.400  1.00 76.32      A    C  
ATOM   2345  C   ALA A 329      55.205  44.555  93.342  1.00 77.25      A    C  
ATOM   2346  O   ALA A 329      54.912  44.597  94.538  1.00 74.03      A    O  
ATOM   2347  CB  ALA A 329      55.976  46.693  92.220  1.00 72.75      A    C  
ATOM   2348  N   SER A 330      55.871  43.541  92.830  1.00 75.78      A    N  
ATOM   2349  CA  SER A 330      56.385  42.423  93.627  1.00 74.53      A    C  
ATOM   2350  C   SER A 330      57.511  42.860  94.571  1.00 75.44      A    C  
ATOM   2351  O   SER A 330      57.597  42.383  95.700  1.00 70.65      A    O  
ATOM   2352  CB  SER A 330      56.904  41.316  92.705  1.00 72.62      A    C  
ATOM   2353  OG  SER A 330      57.907  41.792  91.842  1.00 69.35      A    O  
ATOM   2354  N   ARG A 331      58.339  43.750  94.075  1.00 75.03      A    N  
ATOM   2355  CA  ARG A 331      59.459  44.330  94.811  1.00 77.63      A    C  
ATOM   2356  C   ARG A 331      59.772  45.711  94.253  1.00 78.70      A    C  
ATOM   2357  O   ARG A 331      59.588  45.942  93.071  1.00 74.03      A    O  
ATOM   2358  CB  ARG A 331      60.670  43.389  94.701  1.00 74.16      A    C  
ATOM   2359  CG  ARG A 331      61.547  43.396  95.962  1.00 68.61      A    C  
ATOM   2360  CD  ARG A 331      62.686  42.391  95.823  1.00 66.98      A    C  
ATOM   2361  NE  ARG A 331      63.370  42.193  97.097  1.00 59.22      A    N  
ATOM   2362  CZ  ARG A 331      64.364  41.356  97.324  1.00 53.52      A    C  
ATOM   2363  NH1 ARG A 331      64.865  40.625  96.373  1.00 50.14      A    N1+
ATOM   2364  NH2 ARG A 331      64.874  41.248  98.520  1.00 48.06      A    N  
ATOM   2365  N   SER A 332      60.252  46.614  95.090  1.00 74.40      A    N  
ATOM   2366  CA  SER A 332      60.626  47.965  94.665  1.00 73.73      A    C  
ATOM   2367  C   SER A 332      61.980  48.351  95.253  1.00 74.80      A    C  
ATOM   2368  O   SER A 332      62.261  48.054  96.412  1.00 70.93      A    O  
ATOM   2369  CB  SER A 332      59.566  48.983  95.081  1.00 70.40      A    C  
ATOM   2370  OG  SER A 332      58.296  48.580  94.620  1.00 64.47      A    O  
ATOM   2371  N   PHE A 333      62.790  48.999  94.426  1.00 75.50      A    N  
ATOM   2372  CA  PHE A 333      64.025  49.621  94.901  1.00 75.93      A    C  
ATOM   2373  C   PHE A 333      63.679  50.857  95.763  1.00 76.72      A    C  
ATOM   2374  O   PHE A 333      62.748  51.574  95.412  1.00 73.83      A    O  
ATOM   2375  CB  PHE A 333      64.903  49.984  93.704  1.00 72.84      A    C  
ATOM   2376  CG  PHE A 333      66.292  50.440  94.072  1.00 71.21      A    C  
ATOM   2377  CD1 PHE A 333      66.658  51.787  93.933  1.00 65.35      A    C  
ATOM   2378  CD2 PHE A 333      67.222  49.522  94.577  1.00 62.89      A    C  
ATOM   2379  CE1 PHE A 333      67.953  52.208  94.287  1.00 59.68      A    C  
ATOM   2380  CE2 PHE A 333      68.507  49.940  94.933  1.00 60.92      A    C  
ATOM   2381  CZ  PHE A 333      68.878  51.277  94.792  1.00 63.04      A    C  
ATOM   2382  N   PRO A 334      64.355  51.092  96.858  1.00 73.91      A    N  
ATOM   2383  CA  PRO A 334      64.070  52.241  97.706  1.00 74.28      A    C  
ATOM   2384  C   PRO A 334      64.044  53.558  96.915  1.00 73.98      A    C  
ATOM   2385  O   PRO A 334      64.995  53.874  96.193  1.00 68.81      A    O  
ATOM   2386  CB  PRO A 334      65.165  52.248  98.772  1.00 72.43      A    C  
ATOM   2387  CG  PRO A 334      65.577  50.781  98.860  1.00 72.02      A    C  
ATOM   2388  CD  PRO A 334      65.432  50.299  97.433  1.00 74.99      A    C  
ATOM   2389  N   GLY A 335      62.973  54.307  97.027  1.00 72.37      A    N  
ATOM   2390  CA  GLY A 335      62.762  55.557  96.293  1.00 71.50      A    C  
ATOM   2391  C   GLY A 335      62.216  55.401  94.873  1.00 72.95      A    C  
ATOM   2392  O   GLY A 335      61.879  56.404  94.244  1.00 66.27      A    O  
ATOM   2393  N   HIS A 336      62.092  54.212  94.386  1.00 75.73      A    N  
ATOM   2394  CA  HIS A 336      61.575  53.910  93.052  1.00 75.28      A    C  
ATOM   2395  C   HIS A 336      60.316  53.027  93.138  1.00 76.24      A    C  
ATOM   2396  O   HIS A 336      60.312  51.861  92.754  1.00 70.93      A    O  
ATOM   2397  CB  HIS A 336      62.687  53.296  92.210  1.00 72.54      A    C  
ATOM   2398  CG  HIS A 336      63.799  54.261  91.925  1.00 75.69      A    C  
ATOM   2399  CD2 HIS A 336      65.012  54.361  92.554  1.00 66.36      A    C  
ATOM   2400  ND1 HIS A 336      63.764  55.268  90.993  1.00 66.80      A    N  
ATOM   2401  CE1 HIS A 336      64.938  55.937  91.050  1.00 66.45      A    C  
ATOM   2402  NE2 HIS A 336      65.705  55.408  91.992  1.00 67.47      A    N  
ATOM   2403  N   ASN A 337      59.262  53.591  93.699  1.00 75.26      A    N  
ATOM   2404  CA  ASN A 337      58.004  52.881  93.895  1.00 76.55      A    C  
ATOM   2405  C   ASN A 337      57.234  52.696  92.565  1.00 76.92      A    C  
ATOM   2406  O   ASN A 337      57.408  53.484  91.639  1.00 71.27      A    O  
ATOM   2407  CB  ASN A 337      57.173  53.638  94.936  1.00 71.67      A    C  
ATOM   2408  CG  ASN A 337      57.741  53.524  96.349  1.00 67.26      A    C  
ATOM   2409  ND2 ASN A 337      57.345  54.422  97.214  1.00 58.74      A    N  
ATOM   2410  OD1 ASN A 337      58.506  52.644  96.658  1.00 59.90      A    O  
ATOM   2411  N   PRO A 338      56.362  51.709  92.492  1.00 76.35      A    N  
ATOM   2412  CA  PRO A 338      55.600  51.443  91.265  1.00 75.59      A    C  
ATOM   2413  C   PRO A 338      54.667  52.597  90.857  1.00 77.18      A    C  
ATOM   2414  O   PRO A 338      54.314  52.693  89.690  1.00 72.76      A    O  
ATOM   2415  CB  PRO A 338      54.822  50.155  91.548  1.00 72.38      A    C  
ATOM   2416  CG  PRO A 338      54.695  50.130  93.068  1.00 72.55      A    C  
ATOM   2417  CD  PRO A 338      55.999  50.759  93.528  1.00 77.21      A    C  
ATOM   2418  N   GLU A 339      54.316  53.480  91.739  1.00 76.72      A    N  
ATOM   2419  CA  GLU A 339      53.519  54.676  91.442  1.00 76.62      A    C  
ATOM   2420  C   GLU A 339      54.191  55.589  90.411  1.00 77.14      A    C  
ATOM   2421  O   GLU A 339      53.512  56.244  89.622  1.00 73.44      A    O  
ATOM   2422  CB  GLU A 339      53.268  55.447  92.742  1.00 74.96      A    C  
ATOM   2423  CG  GLU A 339      52.417  54.641  93.743  1.00 70.44      A    C  
ATOM   2424  CD  GLU A 339      52.287  55.290  95.124  1.00 64.19      A    C  
ATOM   2425  OE1 GLU A 339      51.639  54.651  95.984  1.00 55.48      A    O  
ATOM   2426  OE2 GLU A 339      52.868  56.375  95.328  1.00 57.37      A    O1-
ATOM   2427  N   LEU A 340      55.507  55.541  90.335  1.00 74.25      A    N  
ATOM   2428  CA  LEU A 340      56.288  56.299  89.352  1.00 72.84      A    C  
ATOM   2429  C   LEU A 340      56.077  55.820  87.911  1.00 74.49      A    C  
ATOM   2430  O   LEU A 340      56.495  56.492  86.974  1.00 70.91      A    O  
ATOM   2431  CB  LEU A 340      57.783  56.214  89.713  1.00 69.71      A    C  
ATOM   2432  CG  LEU A 340      58.157  56.719  91.120  1.00 68.89      A    C  
ATOM   2433  CD1 LEU A 340      59.644  56.488  91.358  1.00 62.94      A    C  
ATOM   2434  CD2 LEU A 340      57.870  58.206  91.295  1.00 63.39      A    C  
ATOM   2435  N   LEU A 341      55.467  54.674  87.724  1.00 74.83      A    N  
ATOM   2436  CA  LEU A 341      55.136  54.180  86.381  1.00 73.49      A    C  
ATOM   2437  C   LEU A 341      53.914  54.868  85.772  1.00 73.91      A    C  
ATOM   2438  O   LEU A 341      53.689  54.748  84.567  1.00 70.95      A    O  
ATOM   2439  CB  LEU A 341      54.895  52.674  86.441  1.00 70.75      A    C  
ATOM   2440  CG  LEU A 341      56.144  51.839  86.763  1.00 70.24      A    C  
ATOM   2441  CD1 LEU A 341      55.738  50.371  86.931  1.00 64.43      A    C  
ATOM   2442  CD2 LEU A 341      57.167  51.899  85.633  1.00 65.80      A    C  
ATOM   2443  N   ILE A 342      53.138  55.550  86.587  1.00 73.45      A    N  
ATOM   2444  CA  ILE A 342      51.875  56.168  86.167  1.00 72.47      A    C  
ATOM   2445  C   ILE A 342      51.823  57.665  86.494  1.00 71.78      A    C  
ATOM   2446  O   ILE A 342      50.765  58.286  86.385  1.00 65.56      A    O  
ATOM   2447  CB  ILE A 342      50.670  55.405  86.744  1.00 70.06      A    C  
ATOM   2448  CG1 ILE A 342      50.693  55.359  88.288  1.00 67.07      A    C  
ATOM   2449  CG2 ILE A 342      50.622  53.980  86.154  1.00 63.87      A    C  
ATOM   2450  CD1 ILE A 342      49.374  54.878  88.908  1.00 60.36      A    C  
ATOM   2451  N   ASP A 343      52.966  58.216  86.860  1.00 76.66      A    N  
ATOM   2452  CA  ASP A 343      53.081  59.630  87.210  1.00 73.88      A    C  
ATOM   2453  C   ASP A 343      53.096  60.569  85.985  1.00 74.56      A    C  
ATOM   2454  O   ASP A 343      53.025  61.797  86.120  1.00 67.09      A    O  
ATOM   2455  CB  ASP A 343      54.298  59.848  88.127  1.00 69.43      A    C  
ATOM   2456  CG  ASP A 343      55.664  59.666  87.452  1.00 65.68      A    C  
ATOM   2457  OD1 ASP A 343      55.698  59.324  86.259  1.00 59.20      A    O  
ATOM   2458  OD2 ASP A 343      56.677  59.904  88.139  1.00 61.96      A    O1-
ATOM   2459  N   LYS A 344      53.129  60.000  84.772  1.00 70.66      A    N  
ATOM   2460  CA  LYS A 344      53.252  60.690  83.478  1.00 71.48      A    C  
ATOM   2461  C   LYS A 344      54.584  61.422  83.287  1.00 71.19      A    C  
ATOM   2462  O   LYS A 344      54.723  62.232  82.365  1.00 65.24      A    O  
ATOM   2463  CB  LYS A 344      52.057  61.589  83.191  1.00 68.55      A    C  
ATOM   2464  CG  LYS A 344      50.707  60.876  83.322  1.00 67.11      A    C  
ATOM   2465  CD  LYS A 344      49.578  61.865  83.073  1.00 63.06      A    C  
ATOM   2466  CE  LYS A 344      48.252  61.140  83.208  1.00 57.31      A    C  
ATOM   2467  NZ  LYS A 344      47.104  62.067  83.096  1.00 51.58      A    N1+
ATOM   2468  N   LEU A 345      55.572  61.125  84.099  1.00 71.53      A    N  
ATOM   2469  CA  LEU A 345      56.910  61.686  84.003  1.00 71.65      A    C  
ATOM   2470  C   LEU A 345      57.868  60.643  83.415  1.00 72.31      A    C  
ATOM   2471  O   LEU A 345      58.048  59.544  83.922  1.00 66.95      A    O  
ATOM   2472  CB  LEU A 345      57.375  62.197  85.378  1.00 68.18      A    C  
ATOM   2473  CG  LEU A 345      56.510  63.338  85.965  1.00 64.01      A    C  
ATOM   2474  CD1 LEU A 345      57.004  63.681  87.366  1.00 59.28      A    C  
ATOM   2475  CD2 LEU A 345      56.568  64.603  85.127  1.00 58.44      A    C  
ATOM   2476  N   SER A 346      58.556  61.005  82.350  1.00 67.22      A    N  
ATOM   2477  CA  SER A 346      59.503  60.107  81.665  1.00 66.69      A    C  
ATOM   2478  C   SER A 346      60.908  60.067  82.281  1.00 68.61      A    C  
ATOM   2479  O   SER A 346      61.777  59.355  81.790  1.00 63.53      A    O  
ATOM   2480  CB  SER A 346      59.576  60.488  80.195  1.00 63.03      A    C  
ATOM   2481  OG  SER A 346      60.001  61.828  80.034  1.00 59.28      A    O  
ATOM   2482  N   ASN A 347      61.147  60.834  83.312  1.00 73.41      A    N  
ATOM   2483  CA  ASN A 347      62.437  60.920  84.009  1.00 73.01      A    C  
ATOM   2484  C   ASN A 347      62.467  60.138  85.322  1.00 74.58      A    C  
ATOM   2485  O   ASN A 347      63.534  60.000  85.914  1.00 68.55      A    O  
ATOM   2486  CB  ASN A 347      62.796  62.402  84.214  1.00 69.70      A    C  
ATOM   2487  CG  ASN A 347      61.798  63.146  85.084  1.00 65.99      A    C  
ATOM   2488  ND2 ASN A 347      62.229  64.215  85.727  1.00 59.36      A    N  
ATOM   2489  OD1 ASN A 347      60.639  62.812  85.184  1.00 58.42      A    O  
ATOM   2490  N   THR A 348      61.353  59.639  85.761  1.00 74.67      A    N  
ATOM   2491  CA  THR A 348      61.246  58.738  86.907  1.00 74.70      A    C  
ATOM   2492  C   THR A 348      61.194  57.287  86.431  1.00 75.52      A    C  
ATOM   2493  O   THR A 348      60.879  56.991  85.281  1.00 71.25      A    O  
ATOM   2494  CB  THR A 348      60.035  59.074  87.783  1.00 71.58      A    C  
ATOM   2495  CG2 THR A 348      60.127  60.484  88.363  1.00 64.32      A    C  
ATOM   2496  OG1 THR A 348      58.850  59.007  87.023  1.00 65.15      A    O  
ATOM   2497  N   TRP A 349      61.540  56.365  87.302  1.00 77.86      A    N  
ATOM   2498  CA  TRP A 349      61.575  54.949  86.940  1.00 77.83      A    C  
ATOM   2499  C   TRP A 349      61.281  54.056  88.132  1.00 77.83      A    C  
ATOM   2500  O   TRP A 349      61.609  54.360  89.275  1.00 74.07      A    O  
ATOM   2501  CB  TRP A 349      62.932  54.604  86.301  1.00 75.81      A    C  
ATOM   2502  CG  TRP A 349      64.144  54.897  87.121  1.00 76.13      A    C  
ATOM   2503  CD1 TRP A 349      64.829  56.056  87.151  1.00 70.47      A    C  
ATOM   2504  CD2 TRP A 349      64.843  53.998  88.052  1.00 72.94      A    C  
ATOM   2505  CE2 TRP A 349      65.939  54.722  88.590  1.00 71.20      A    C  
ATOM   2506  CE3 TRP A 349      64.638  52.687  88.456  1.00 67.97      A    C  
ATOM   2507  NE1 TRP A 349      65.898  55.975  88.024  1.00 67.11      A    N  
ATOM   2508  CZ2 TRP A 349      66.824  54.141  89.535  1.00 70.49      A    C  
ATOM   2509  CZ3 TRP A 349      65.518  52.092  89.387  1.00 64.44      A    C  
ATOM   2510  CH2 TRP A 349      66.592  52.835  89.913  1.00 64.60      A    C  
ATOM   2511  N   TRP A 350      60.725  52.931  87.856  1.00 77.69      A    N  
ATOM   2512  CA  TRP A 350      60.565  51.833  88.782  1.00 77.04      A    C  
ATOM   2513  C   TRP A 350      61.629  50.766  88.530  1.00 75.90      A    C  
ATOM   2514  O   TRP A 350      61.950  50.445  87.382  1.00 73.25      A    O  
ATOM   2515  CB  TRP A 350      59.161  51.247  88.697  1.00 77.04      A    C  
ATOM   2516  CG  TRP A 350      58.972  49.966  89.435  1.00 77.27      A    C  
ATOM   2517  CD1 TRP A 350      58.821  49.825  90.772  1.00 72.02      A    C  
ATOM   2518  CD2 TRP A 350      58.986  48.608  88.884  1.00 76.75      A    C  
ATOM   2519  CE2 TRP A 350      58.819  47.711  89.970  1.00 75.28      A    C  
ATOM   2520  CE3 TRP A 350      59.112  48.089  87.597  1.00 74.90      A    C  
ATOM   2521  NE1 TRP A 350      58.719  48.483  91.090  1.00 72.26      A    N  
ATOM   2522  CZ2 TRP A 350      58.796  46.304  89.765  1.00 77.46      A    C  
ATOM   2523  CZ3 TRP A 350      59.083  46.692  87.384  1.00 70.65      A    C  
ATOM   2524  CH2 TRP A 350      58.923  45.824  88.465  1.00 71.71      A    C  
ATOM   2525  N   GLY A 351      62.124  50.214  89.604  1.00 73.92      A    N  
ATOM   2526  CA  GLY A 351      63.001  49.057  89.543  1.00 72.80      A    C  
ATOM   2527  C   GLY A 351      62.699  48.082  90.682  1.00 73.73      A    C  
ATOM   2528  O   GLY A 351      62.291  48.496  91.766  1.00 70.73      A    O  
ATOM   2529  N   PRO A 352      62.936  46.786  90.456  1.00 74.16      A    N  
ATOM   2530  CA  PRO A 352      62.641  45.769  91.462  1.00 72.89      A    C  
ATOM   2531  C   PRO A 352      63.642  45.753  92.631  1.00 73.40      A    C  
ATOM   2532  O   PRO A 352      63.424  45.072  93.628  1.00 67.10      A    O  
ATOM   2533  CB  PRO A 352      62.625  44.447  90.686  1.00 69.79      A    C  
ATOM   2534  CG  PRO A 352      63.595  44.705  89.536  1.00 69.89      A    C  
ATOM   2535  CD  PRO A 352      63.379  46.184  89.220  1.00 73.73      A    C  
ATOM   2536  N   GLY A 353      64.739  46.450  92.507  1.00 72.08      A    N  
ATOM   2537  CA  GLY A 353      65.788  46.483  93.515  1.00 70.35      A    C  
ATOM   2538  C   GLY A 353      66.647  45.225  93.570  1.00 70.60      A    C  
ATOM   2539  O   GLY A 353      67.362  44.995  94.546  1.00 64.76      A    O  
ATOM   2540  N   ILE A 354      66.589  44.413  92.530  1.00 71.46      A    N  
ATOM   2541  CA  ILE A 354      67.427  43.229  92.343  1.00 71.99      A    C  
ATOM   2542  C   ILE A 354      68.247  43.358  91.055  1.00 71.82      A    C  
ATOM   2543  O   ILE A 354      67.828  43.982  90.086  1.00 66.84      A    O  
ATOM   2544  CB  ILE A 354      66.614  41.918  92.363  1.00 68.27      A    C  
ATOM   2545  CG1 ILE A 354      65.436  41.951  91.374  1.00 63.48      A    C  
ATOM   2546  CG2 ILE A 354      66.141  41.632  93.799  1.00 61.79      A    C  
ATOM   2547  CD1 ILE A 354      64.737  40.588  91.217  1.00 56.22      A    C  
ATOM   2548  N   THR A 355      69.414  42.743  91.062  1.00 71.87      A    N  
ATOM   2549  CA  THR A 355      70.320  42.768  89.905  1.00 70.55      A    C  
ATOM   2550  C   THR A 355      69.950  41.725  88.853  1.00 69.88      A    C  
ATOM   2551  O   THR A 355      69.010  40.949  89.032  1.00 63.50      A    O  
ATOM   2552  CB  THR A 355      71.781  42.602  90.365  1.00 66.37      A    C  
ATOM   2553  CG2 THR A 355      72.261  43.807  91.182  1.00 59.53      A    C  
ATOM   2554  OG1 THR A 355      71.912  41.466  91.205  1.00 60.98      A    O  
ATOM   2555  N   GLU A 356      70.695  41.712  87.769  1.00 67.62      A    N  
ATOM   2556  CA  GLU A 356      70.533  40.788  86.651  1.00 68.95      A    C  
ATOM   2557  C   GLU A 356      69.259  41.004  85.827  1.00 69.56      A    C  
ATOM   2558  O   GLU A 356      68.905  42.136  85.489  1.00 63.17      A    O  
ATOM   2559  CB  GLU A 356      70.758  39.327  87.070  1.00 63.85      A    C  
ATOM   2560  CG  GLU A 356      72.095  39.086  87.789  1.00 59.72      A    C  
ATOM   2561  CD  GLU A 356      72.361  37.605  88.060  1.00 56.03      A    C  
ATOM   2562  OE1 GLU A 356      73.527  37.303  88.390  1.00 48.45      A    O  
ATOM   2563  OE2 GLU A 356      71.424  36.783  87.907  1.00 50.65      A    O1-
ATOM   2564  N   SER A 357      68.608  39.948  85.458  1.00 67.86      A    N  
ATOM   2565  CA  SER A 357      67.471  40.005  84.535  1.00 67.24      A    C  
ATOM   2566  C   SER A 357      66.154  40.429  85.184  1.00 68.76      A    C  
ATOM   2567  O   SER A 357      65.186  40.677  84.471  1.00 62.92      A    O  
ATOM   2568  CB  SER A 357      67.297  38.656  83.842  1.00 63.48      A    C  
ATOM   2569  OG  SER A 357      67.040  37.630  84.785  1.00 60.09      A    O  
ATOM   2570  N   GLY A 358      66.056  40.437  86.446  1.00 69.86      A    N  
ATOM   2571  CA  GLY A 358      64.811  40.716  87.148  1.00 69.31      A    C  
ATOM   2572  C   GLY A 358      63.693  39.710  86.844  1.00 72.15      A    C  
ATOM   2573  O   GLY A 358      62.514  40.022  87.016  1.00 67.42      A    O  
ATOM   2574  N   GLN A 359      64.053  38.522  86.391  1.00 77.62      A    N  
ATOM   2575  CA  GLN A 359      63.093  37.500  85.989  1.00 78.42      A    C  
ATOM   2576  C   GLN A 359      62.137  37.144  87.135  1.00 78.37      A    C  
ATOM   2577  O   GLN A 359      62.547  36.935  88.271  1.00 72.59      A    O  
ATOM   2578  CB  GLN A 359      63.844  36.271  85.464  1.00 75.88      A    C  
ATOM   2579  CG  GLN A 359      62.889  35.233  84.853  1.00 71.28      A    C  
ATOM   2580  CD  GLN A 359      63.622  34.026  84.247  1.00 67.49      A    C  
ATOM   2581  NE2 GLN A 359      62.893  33.121  83.628  1.00 58.81      A    N  
ATOM   2582  OE1 GLN A 359      64.812  33.882  84.334  1.00 60.27      A    O  
ATOM   2583  N   GLY A 360      60.835  37.086  86.815  1.00 77.83      A    N  
ATOM   2584  CA  GLY A 360      59.785  36.804  87.780  1.00 78.61      A    C  
ATOM   2585  C   GLY A 360      59.301  38.013  88.576  1.00 80.61      A    C  
ATOM   2586  O   GLY A 360      58.280  37.907  89.266  1.00 75.35      A    O  
ATOM   2587  N   GLN A 361      59.951  39.132  88.467  1.00 81.13      A    N  
ATOM   2588  CA  GLN A 361      59.444  40.370  89.062  1.00 81.87      A    C  
ATOM   2589  C   GLN A 361      58.276  40.911  88.244  1.00 83.63      A    C  
ATOM   2590  O   GLN A 361      58.260  40.820  87.017  1.00 81.00      A    O  
ATOM   2591  CB  GLN A 361      60.540  41.422  89.193  1.00 79.93      A    C  
ATOM   2592  CG  GLN A 361      61.735  40.951  90.033  1.00 78.41      A    C  
ATOM   2593  CD  GLN A 361      61.338  40.487  91.438  1.00 76.02      A    C  
ATOM   2594  NE2 GLN A 361      61.951  39.441  91.930  1.00 63.31      A    N  
ATOM   2595  OE1 GLN A 361      60.473  41.046  92.098  1.00 66.33      A    O  
ATOM   2596  N   TRP A 362      57.296  41.476  88.903  1.00 84.47      A    N  
ATOM   2597  CA  TRP A 362      56.068  41.918  88.249  1.00 84.77      A    C  
ATOM   2598  C   TRP A 362      55.556  43.250  88.783  1.00 84.64      A    C  
ATOM   2599  O   TRP A 362      55.777  43.619  89.932  1.00 81.08      A    O  
ATOM   2600  CB  TRP A 362      55.002  40.829  88.348  1.00 82.87      A    C  
ATOM   2601  CG  TRP A 362      54.641  40.373  89.728  1.00 83.20      A    C  
ATOM   2602  CD1 TRP A 362      55.134  39.282  90.355  1.00 77.92      A    C  
ATOM   2603  CD2 TRP A 362      53.707  40.983  90.670  1.00 79.67      A    C  
ATOM   2604  CE2 TRP A 362      53.700  40.183  91.847  1.00 78.03      A    C  
ATOM   2605  CE3 TRP A 362      52.881  42.118  90.640  1.00 75.53      A    C  
ATOM   2606  NE1 TRP A 362      54.580  39.161  91.620  1.00 74.81      A    N  
ATOM   2607  CZ2 TRP A 362      52.897  40.512  92.974  1.00 78.54      A    C  
ATOM   2608  CZ3 TRP A 362      52.078  42.447  91.754  1.00 73.83      A    C  
ATOM   2609  CH2 TRP A 362      52.096  41.644  92.895  1.00 74.12      A    C  
ATOM   2610  N   VAL A 363      54.838  43.928  87.938  1.00 84.17      A    N  
ATOM   2611  CA  VAL A 363      54.038  45.115  88.240  1.00 83.72      A    C  
ATOM   2612  C   VAL A 363      52.599  44.817  87.844  1.00 84.09      A    C  
ATOM   2613  O   VAL A 363      52.347  44.257  86.782  1.00 82.48      A    O  
ATOM   2614  CB  VAL A 363      54.560  46.363  87.510  1.00 82.25      A    C  
ATOM   2615  CG1 VAL A 363      53.745  47.599  87.875  1.00 69.66      A    C  
ATOM   2616  CG2 VAL A 363      56.020  46.637  87.876  1.00 71.06      A    C  
ATOM   2617  N   GLU A 364      51.669  45.167  88.695  1.00 85.85      A    N  
ATOM   2618  CA  GLU A 364      50.243  44.946  88.472  1.00 85.95      A    C  
ATOM   2619  C   GLU A 364      49.501  46.284  88.502  1.00 85.69      A    C  
ATOM   2620  O   GLU A 364      49.462  46.948  89.537  1.00 83.61      A    O  
ATOM   2621  CB  GLU A 364      49.699  43.953  89.511  1.00 84.30      A    C  
ATOM   2622  CG  GLU A 364      48.248  43.531  89.248  1.00 77.41      A    C  
ATOM   2623  CD  GLU A 364      47.780  42.433  90.226  1.00 77.13      A    C  
ATOM   2624  OE1 GLU A 364      46.688  42.553  90.807  1.00 68.16      A    O  
ATOM   2625  OE2 GLU A 364      48.503  41.432  90.412  1.00 70.34      A    O1-
ATOM   2626  N   ALA A 365      48.962  46.654  87.387  1.00 85.41      A    N  
ATOM   2627  CA  ALA A 365      48.039  47.764  87.284  1.00 84.27      A    C  
ATOM   2628  C   ALA A 365      46.608  47.263  87.477  1.00 84.99      A    C  
ATOM   2629  O   ALA A 365      46.222  46.228  86.937  1.00 82.72      A    O  
ATOM   2630  CB  ALA A 365      48.234  48.459  85.939  1.00 83.01      A    C  
ATOM   2631  N   SER A 366      45.798  47.973  88.208  1.00 87.57      A    N  
ATOM   2632  CA  SER A 366      44.400  47.662  88.471  1.00 87.48      A    C  
ATOM   2633  C   SER A 366      43.493  48.805  88.018  1.00 87.16      A    C  
ATOM   2634  O   SER A 366      43.830  49.974  88.137  1.00 83.71      A    O  
ATOM   2635  CB  SER A 366      44.176  47.310  89.944  1.00 85.73      A    C  
ATOM   2636  OG  SER A 366      44.584  48.346  90.807  1.00 74.83      A    O  
ATOM   2637  N   PHE A 367      42.351  48.414  87.504  1.00 85.60      A    N  
ATOM   2638  CA  PHE A 367      41.289  49.324  87.076  1.00 84.92      A    C  
ATOM   2639  C   PHE A 367      40.036  49.010  87.879  1.00 84.42      A    C  
ATOM   2640  O   PHE A 367      39.662  47.842  88.012  1.00 81.25      A    O  
ATOM   2641  CB  PHE A 367      41.053  49.164  85.578  1.00 83.96      A    C  
ATOM   2642  CG  PHE A 367      42.271  49.415  84.716  1.00 84.06      A    C  
ATOM   2643  CD1 PHE A 367      42.579  50.711  84.281  1.00 76.72      A    C  
ATOM   2644  CD2 PHE A 367      43.116  48.352  84.352  1.00 77.18      A    C  
ATOM   2645  CE1 PHE A 367      43.705  50.950  83.484  1.00 74.67      A    C  
ATOM   2646  CE2 PHE A 367      44.254  48.585  83.566  1.00 75.55      A    C  
ATOM   2647  CZ  PHE A 367      44.548  49.884  83.132  1.00 80.83      A    C  
ATOM   2648  N   THR A 368      39.407  50.006  88.447  1.00 85.48      A    N  
ATOM   2649  CA  THR A 368      38.169  49.825  89.214  1.00 84.95      A    C  
ATOM   2650  C   THR A 368      36.978  49.528  88.310  1.00 84.93      A    C  
ATOM   2651  O   THR A 368      36.154  48.665  88.619  1.00 80.83      A    O  
ATOM   2652  CB  THR A 368      37.850  51.066  90.065  1.00 83.36      A    C  
ATOM   2653  CG2 THR A 368      38.850  51.238  91.210  1.00 70.67      A    C  
ATOM   2654  OG1 THR A 368      37.874  52.230  89.270  1.00 73.32      A    O  
ATOM   2655  N   GLU A 369      36.938  50.183  87.175  1.00 84.10      A    N  
ATOM   2656  CA  GLU A 369      35.941  49.904  86.152  1.00 83.70      A    C  
ATOM   2657  C   GLU A 369      36.534  49.054  85.028  1.00 83.97      A    C  
ATOM   2658  O   GLU A 369      37.657  49.295  84.589  1.00 80.89      A    O  
ATOM   2659  CB  GLU A 369      35.338  51.194  85.595  1.00 81.61      A    C  
ATOM   2660  CG  GLU A 369      34.482  51.935  86.631  1.00 72.30      A    C  
ATOM   2661  CD  GLU A 369      33.650  53.075  86.031  1.00 66.01      A    C  
ATOM   2662  OE1 GLU A 369      32.771  53.587  86.748  1.00 56.70      A    O  
ATOM   2663  OE2 GLU A 369      33.858  53.397  84.839  1.00 58.07      A    O1-
ATOM   2664  N   PRO A 370      35.794  48.071  84.528  1.00 84.60      A    N  
ATOM   2665  CA  PRO A 370      36.256  47.246  83.425  1.00 84.13      A    C  
ATOM   2666  C   PRO A 370      36.462  48.111  82.177  1.00 84.35      A    C  
ATOM   2667  O   PRO A 370      35.514  48.623  81.582  1.00 79.71      A    O  
ATOM   2668  CB  PRO A 370      35.188  46.164  83.246  1.00 81.90      A    C  
ATOM   2669  CG  PRO A 370      33.927  46.791  83.821  1.00 80.33      A    C  
ATOM   2670  CD  PRO A 370      34.454  47.683  84.937  1.00 83.68      A    C  
ATOM   2671  N   THR A 371      37.701  48.267  81.810  1.00 82.77      A    N  
ATOM   2672  CA  THR A 371      38.103  49.189  80.747  1.00 82.23      A    C  
ATOM   2673  C   THR A 371      38.561  48.425  79.517  1.00 82.57      A    C  
ATOM   2674  O   THR A 371      39.218  47.390  79.612  1.00 78.81      A    O  
ATOM   2675  CB  THR A 371      39.180  50.153  81.255  1.00 79.39      A    C  
ATOM   2676  CG2 THR A 371      39.456  51.271  80.254  1.00 66.11      A    C  
ATOM   2677  OG1 THR A 371      38.738  50.795  82.424  1.00 66.42      A    O  
ATOM   2678  N   ARG A 372      38.204  48.929  78.311  1.00 81.87      A    N  
ATOM   2679  CA  ARG A 372      38.726  48.387  77.057  1.00 82.66      A    C  
ATOM   2680  C   ARG A 372      40.068  49.025  76.739  1.00 83.01      A    C  
ATOM   2681  O   ARG A 372      40.165  50.237  76.597  1.00 79.19      A    O  
ATOM   2682  CB  ARG A 372      37.714  48.581  75.929  1.00 79.53      A    C  
ATOM   2683  CG  ARG A 372      38.153  47.869  74.647  1.00 75.07      A    C  
ATOM   2684  CD  ARG A 372      37.066  47.960  73.578  1.00 72.29      A    C  
ATOM   2685  NE  ARG A 372      37.426  47.208  72.366  1.00 67.04      A    N  
ATOM   2686  CZ  ARG A 372      36.819  46.145  71.863  1.00 61.07      A    C  
ATOM   2687  NH1 ARG A 372      35.750  45.642  72.408  1.00 56.03      A    N1+
ATOM   2688  NH2 ARG A 372      37.288  45.558  70.813  1.00 58.02      A    N  
ATOM   2689  N   LEU A 373      41.095  48.206  76.655  1.00 82.92      A    N  
ATOM   2690  CA  LEU A 373      42.427  48.638  76.277  1.00 83.28      A    C  
ATOM   2691  C   LEU A 373      42.681  48.337  74.802  1.00 83.51      A    C  
ATOM   2692  O   LEU A 373      42.322  47.268  74.307  1.00 80.46      A    O  
ATOM   2693  CB  LEU A 373      43.472  47.960  77.184  1.00 81.54      A    C  
ATOM   2694  CG  LEU A 373      43.299  48.256  78.689  1.00 80.54      A    C  
ATOM   2695  CD1 LEU A 373      44.362  47.519  79.485  1.00 72.82      A    C  
ATOM   2696  CD2 LEU A 373      43.410  49.742  79.013  1.00 72.98      A    C  
ATOM   2697  N   LEU A 374      43.269  49.259  74.095  1.00 82.83      A    N  
ATOM   2698  CA  LEU A 374      43.642  49.115  72.686  1.00 82.51      A    C  
ATOM   2699  C   LEU A 374      45.145  48.985  72.506  1.00 83.55      A    C  
ATOM   2700  O   LEU A 374      45.597  48.128  71.753  1.00 80.04      A    O  
ATOM   2701  CB  LEU A 374      43.107  50.304  71.883  1.00 79.99      A    C  
ATOM   2702  CG  LEU A 374      41.573  50.412  71.820  1.00 77.06      A    C  
ATOM   2703  CD1 LEU A 374      41.191  51.626  70.991  1.00 70.57      A    C  
ATOM   2704  CD2 LEU A 374      40.939  49.178  71.181  1.00 69.91      A    C  
ATOM   2705  N   ASP A 375      45.873  49.813  73.197  1.00 84.89      A    N  
ATOM   2706  CA  ASP A 375      47.331  49.802  73.168  1.00 85.73      A    C  
ATOM   2707  C   ASP A 375      47.903  49.979  74.572  1.00 86.56      A    C  
ATOM   2708  O   ASP A 375      47.284  50.570  75.451  1.00 83.82      A    O  
ATOM   2709  CB  ASP A 375      47.865  50.906  72.265  1.00 82.90      A    C  
ATOM   2710  CG  ASP A 375      47.560  50.754  70.785  1.00 77.84      A    C  
ATOM   2711  OD1 ASP A 375      47.665  49.651  70.228  1.00 70.64      A    O  
ATOM   2712  OD2 ASP A 375      47.283  51.787  70.142  1.00 70.73      A    O1-
ATOM   2713  N   VAL A 376      49.123  49.517  74.725  1.00 83.79      A    N  
ATOM   2714  CA  VAL A 376      49.973  49.835  75.865  1.00 84.67      A    C  
ATOM   2715  C   VAL A 376      51.288  50.412  75.354  1.00 84.01      A    C  
ATOM   2716  O   VAL A 376      51.843  49.947  74.359  1.00 82.85      A    O  
ATOM   2717  CB  VAL A 376      50.154  48.599  76.775  1.00 84.18      A    C  
ATOM   2718  CG1 VAL A 376      50.957  47.475  76.126  1.00 68.86      A    C  
ATOM   2719  CG2 VAL A 376      50.782  48.971  78.103  1.00 72.10      A    C  
ATOM   2720  N   ILE A 377      51.731  51.438  76.007  1.00 85.75      A    N  
ATOM   2721  CA  ILE A 377      53.070  51.993  75.780  1.00 85.27      A    C  
ATOM   2722  C   ILE A 377      53.898  51.687  77.012  1.00 84.42      A    C  
ATOM   2723  O   ILE A 377      53.532  52.065  78.114  1.00 82.95      A    O  
ATOM   2724  CB  ILE A 377      53.033  53.491  75.445  1.00 84.21      A    C  
ATOM   2725  CG1 ILE A 377      52.175  53.728  74.182  1.00 76.63      A    C  
ATOM   2726  CG2 ILE A 377      54.463  54.016  75.253  1.00 77.40      A    C  
ATOM   2727  CD1 ILE A 377      52.060  55.197  73.757  1.00 71.95      A    C  
ATOM   2728  N   ILE A 378      55.024  51.010  76.834  1.00 82.60      A    N  
ATOM   2729  CA  ILE A 378      55.984  50.737  77.889  1.00 82.08      A    C  
ATOM   2730  C   ILE A 378      57.260  51.491  77.537  1.00 80.81      A    C  
ATOM   2731  O   ILE A 378      57.847  51.264  76.481  1.00 78.48      A    O  
ATOM   2732  CB  ILE A 378      56.232  49.231  78.074  1.00 81.55      A    C  
ATOM   2733  CG1 ILE A 378      54.898  48.496  78.374  1.00 76.51      A    C  
ATOM   2734  CG2 ILE A 378      57.250  48.995  79.190  1.00 76.45      A    C  
ATOM   2735  CD1 ILE A 378      55.031  46.974  78.499  1.00 71.02      A    C  
ATOM   2736  N   THR A 379      57.683  52.355  78.410  1.00 83.72      A    N  
ATOM   2737  CA  THR A 379      58.936  53.099  78.266  1.00 81.72      A    C  
ATOM   2738  C   THR A 379      59.989  52.440  79.147  1.00 80.94      A    C  
ATOM   2739  O   THR A 379      59.959  52.603  80.369  1.00 77.71      A    O  
ATOM   2740  CB  THR A 379      58.740  54.573  78.617  1.00 80.41      A    C  
ATOM   2741  CG2 THR A 379      59.981  55.393  78.300  1.00 68.89      A    C  
ATOM   2742  OG1 THR A 379      57.690  55.098  77.830  1.00 70.72      A    O  
ATOM   2743  N   PRO A 380      60.895  51.639  78.562  1.00 81.12      A    N  
ATOM   2744  CA  PRO A 380      61.929  50.977  79.333  1.00 79.88      A    C  
ATOM   2745  C   PRO A 380      63.055  51.953  79.716  1.00 79.29      A    C  
ATOM   2746  O   PRO A 380      63.272  52.975  79.077  1.00 73.66      A    O  
ATOM   2747  CB  PRO A 380      62.416  49.832  78.446  1.00 77.43      A    C  
ATOM   2748  CG  PRO A 380      62.234  50.390  77.038  1.00 75.05      A    C  
ATOM   2749  CD  PRO A 380      60.991  51.256  77.154  1.00 79.16      A    C  
ATOM   2750  N   GLY A 381      63.794  51.577  80.736  1.00 73.96      A    N  
ATOM   2751  CA  GLY A 381      64.964  52.317  81.206  1.00 72.56      A    C  
ATOM   2752  C   GLY A 381      64.654  53.377  82.268  1.00 73.01      A    C  
ATOM   2753  O   GLY A 381      63.541  53.486  82.758  1.00 68.21      A    O  
ATOM   2754  N   VAL A 382      65.667  54.143  82.601  1.00 73.22      A    N  
ATOM   2755  CA  VAL A 382      65.565  55.188  83.640  1.00 71.77      A    C  
ATOM   2756  C   VAL A 382      65.078  56.538  83.106  1.00 71.57      A    C  
ATOM   2757  O   VAL A 382      64.741  57.444  83.872  1.00 64.83      A    O  
ATOM   2758  CB  VAL A 382      66.899  55.366  84.401  1.00 68.20      A    C  
ATOM   2759  CG1 VAL A 382      67.276  54.072  85.127  1.00 61.96      A    C  
ATOM   2760  CG2 VAL A 382      68.061  55.758  83.467  1.00 63.69      A    C  
ATOM   2761  N   SER A 383      65.115  56.695  81.822  1.00 68.83      A    N  
ATOM   2762  CA  SER A 383      64.693  57.910  81.127  1.00 68.39      A    C  
ATOM   2763  C   SER A 383      64.445  57.621  79.651  1.00 69.10      A    C  
ATOM   2764  O   SER A 383      65.009  56.690  79.084  1.00 64.97      A    O  
ATOM   2765  CB  SER A 383      65.796  58.974  81.268  1.00 64.04      A    C  
ATOM   2766  OG  SER A 383      65.474  60.179  80.608  1.00 58.78      A    O  
ATOM   2767  N   THR A 384      63.726  58.463  78.997  1.00 71.63      A    N  
ATOM   2768  CA  THR A 384      63.575  58.442  77.532  1.00 70.54      A    C  
ATOM   2769  C   THR A 384      64.842  58.868  76.774  1.00 70.90      A    C  
ATOM   2770  O   THR A 384      64.901  58.736  75.553  1.00 65.29      A    O  
ATOM   2771  CB  THR A 384      62.417  59.340  77.095  1.00 66.53      A    C  
ATOM   2772  CG2 THR A 384      61.077  58.827  77.609  1.00 61.16      A    C  
ATOM   2773  OG1 THR A 384      62.593  60.647  77.616  1.00 62.06      A    O  
ATOM   2774  N   ARG A 385      65.837  59.340  77.442  1.00 72.58      A    N  
ATOM   2775  CA  ARG A 385      67.098  59.751  76.811  1.00 73.04      A    C  
ATOM   2776  C   ARG A 385      67.952  58.539  76.450  1.00 73.34      A    C  
ATOM   2777  O   ARG A 385      68.280  57.722  77.293  1.00 70.21      A    O  
ATOM   2778  CB  ARG A 385      67.876  60.705  77.709  1.00 69.78      A    C  
ATOM   2779  CG  ARG A 385      67.200  62.073  77.828  1.00 65.93      A    C  
ATOM   2780  CD  ARG A 385      68.126  63.050  78.581  1.00 64.21      A    C  
ATOM   2781  NE  ARG A 385      67.535  64.379  78.682  1.00 57.96      A    N  
ATOM   2782  CZ  ARG A 385      68.127  65.450  79.185  1.00 53.04      A    C  
ATOM   2783  NH1 ARG A 385      69.336  65.392  79.665  1.00 50.35      A    N1+
ATOM   2784  NH2 ARG A 385      67.506  66.596  79.214  1.00 48.21      A    N  
ATOM   2785  N   ALA A 386      68.391  58.482  75.214  1.00 71.89      A    N  
ATOM   2786  CA  ALA A 386      69.185  57.383  74.670  1.00 70.50      A    C  
ATOM   2787  C   ALA A 386      70.560  57.221  75.340  1.00 70.76      A    C  
ATOM   2788  O   ALA A 386      71.071  56.111  75.446  1.00 65.09      A    O  
ATOM   2789  CB  ALA A 386      69.333  57.611  73.163  1.00 67.12      A    C  
ATOM   2790  N   ASP A 387      71.140  58.283  75.812  1.00 72.26      A    N  
ATOM   2791  CA  ASP A 387      72.429  58.301  76.507  1.00 70.64      A    C  
ATOM   2792  C   ASP A 387      72.386  57.569  77.860  1.00 71.23      A    C  
ATOM   2793  O   ASP A 387      73.377  56.967  78.283  1.00 66.46      A    O  
ATOM   2794  CB  ASP A 387      72.904  59.755  76.675  1.00 67.84      A    C  
ATOM   2795  CG  ASP A 387      71.925  60.664  77.443  1.00 63.59      A    C  
ATOM   2796  OD1 ASP A 387      70.700  60.505  77.276  1.00 56.91      A    O  
ATOM   2797  OD2 ASP A 387      72.400  61.561  78.179  1.00 56.75      A    O1-
ATOM   2798  N   LYS A 388      71.266  57.546  78.517  1.00 68.47      A    N  
ATOM   2799  CA  LYS A 388      71.067  56.883  79.816  1.00 68.77      A    C  
ATOM   2800  C   LYS A 388      70.642  55.406  79.711  1.00 69.85      A    C  
ATOM   2801  O   LYS A 388      70.579  54.722  80.729  1.00 65.74      A    O  
ATOM   2802  CB  LYS A 388      70.099  57.689  80.674  1.00 65.56      A    C  
ATOM   2803  CG  LYS A 388      70.672  59.059  81.043  1.00 63.97      A    C  
ATOM   2804  CD  LYS A 388      69.813  59.692  82.134  1.00 61.30      A    C  
ATOM   2805  CE  LYS A 388      70.462  60.967  82.662  1.00 55.31      A    C  
ATOM   2806  NZ  LYS A 388      69.815  61.399  83.917  1.00 50.77      A    N1+
ATOM   2807  N   LEU A 389      70.408  54.891  78.517  1.00 67.97      A    N  
ATOM   2808  CA  LEU A 389      69.997  53.489  78.303  1.00 66.85      A    C  
ATOM   2809  C   LEU A 389      70.981  52.472  78.872  1.00 68.41      A    C  
ATOM   2810  O   LEU A 389      70.597  51.359  79.232  1.00 64.94      A    O  
ATOM   2811  CB  LEU A 389      69.840  53.248  76.788  1.00 63.54      A    C  
ATOM   2812  CG  LEU A 389      68.419  53.513  76.275  1.00 60.86      A    C  
ATOM   2813  CD1 LEU A 389      68.440  53.742  74.764  1.00 56.66      A    C  
ATOM   2814  CD2 LEU A 389      67.499  52.338  76.556  1.00 56.67      A    C  
ATOM   2815  N   ARG A 390      72.264  52.810  78.948  1.00 69.68      A    N  
ATOM   2816  CA  ARG A 390      73.310  51.918  79.453  1.00 70.46      A    C  
ATOM   2817  C   ARG A 390      73.353  51.833  80.979  1.00 71.69      A    C  
ATOM   2818  O   ARG A 390      74.052  50.978  81.502  1.00 67.61      A    O  
ATOM   2819  CB  ARG A 390      74.671  52.335  78.893  1.00 67.48      A    C  
ATOM   2820  CG  ARG A 390      74.747  52.181  77.365  1.00 63.32      A    C  
ATOM   2821  CD  ARG A 390      76.173  52.485  76.875  1.00 61.27      A    C  
ATOM   2822  NE  ARG A 390      76.279  52.342  75.423  1.00 53.25      A    N  
ATOM   2823  CZ  ARG A 390      77.386  52.483  74.689  1.00 48.56      A    C  
ATOM   2824  NH1 ARG A 390      78.525  52.774  75.249  1.00 45.78      A    N1+
ATOM   2825  NH2 ARG A 390      77.344  52.336  73.401  1.00 43.06      A    N  
ATOM   2826  N   GLU A 391      72.621  52.669  81.666  1.00 71.81      A    N  
ATOM   2827  CA  GLU A 391      72.635  52.713  83.132  1.00 71.86      A    C  
ATOM   2828  C   GLU A 391      71.808  51.584  83.761  1.00 72.65      A    C  
ATOM   2829  O   GLU A 391      72.098  51.173  84.889  1.00 68.22      A    O  
ATOM   2830  CB  GLU A 391      72.153  54.078  83.634  1.00 69.14      A    C  
ATOM   2831  CG  GLU A 391      73.089  55.226  83.214  1.00 65.56      A    C  
ATOM   2832  CD  GLU A 391      72.639  56.610  83.701  1.00 62.21      A    C  
ATOM   2833  OE1 GLU A 391      73.322  57.597  83.352  1.00 54.31      A    O  
ATOM   2834  OE2 GLU A 391      71.606  56.703  84.395  1.00 56.78      A    O1-
ATOM   2835  N   SER A 392      70.839  51.058  83.053  1.00 71.35      A    N  
ATOM   2836  CA  SER A 392      69.955  49.992  83.526  1.00 71.09      A    C  
ATOM   2837  C   SER A 392      69.884  48.811  82.553  1.00 72.58      A    C  
ATOM   2838  O   SER A 392      70.226  48.911  81.380  1.00 68.98      A    O  
ATOM   2839  CB  SER A 392      68.552  50.550  83.808  1.00 67.67      A    C  
ATOM   2840  OG  SER A 392      67.912  50.940  82.620  1.00 62.49      A    O  
ATOM   2841  N   ALA A 393      69.408  47.684  83.037  1.00 72.89      A    N  
ATOM   2842  CA  ALA A 393      68.947  46.615  82.169  1.00 72.81      A    C  
ATOM   2843  C   ALA A 393      67.559  46.953  81.626  1.00 74.37      A    C  
ATOM   2844  O   ALA A 393      66.734  47.551  82.319  1.00 71.58      A    O  
ATOM   2845  CB  ALA A 393      68.974  45.285  82.923  1.00 70.69      A    C  
ATOM   2846  N   LEU A 394      67.286  46.554  80.391  1.00 76.95      A    N  
ATOM   2847  CA  LEU A 394      66.027  46.838  79.720  1.00 77.14      A    C  
ATOM   2848  C   LEU A 394      65.192  45.560  79.615  1.00 78.91      A    C  
ATOM   2849  O   LEU A 394      65.727  44.532  79.212  1.00 76.68      A    O  
ATOM   2850  CB  LEU A 394      66.296  47.431  78.331  1.00 74.33      A    C  
ATOM   2851  CG  LEU A 394      67.079  48.752  78.338  1.00 71.96      A    C  
ATOM   2852  CD1 LEU A 394      67.367  49.181  76.903  1.00 66.14      A    C  
ATOM   2853  CD2 LEU A 394      66.317  49.872  79.029  1.00 65.99      A    C  
ATOM   2854  N   PRO A 395      63.922  45.582  79.970  1.00 78.86      A    N  
ATOM   2855  CA  PRO A 395      63.075  44.403  79.807  1.00 79.03      A    C  
ATOM   2856  C   PRO A 395      62.995  44.017  78.313  1.00 80.16      A    C  
ATOM   2857  O   PRO A 395      62.814  44.874  77.447  1.00 77.25      A    O  
ATOM   2858  CB  PRO A 395      61.725  44.787  80.395  1.00 76.85      A    C  
ATOM   2859  CG  PRO A 395      61.686  46.303  80.253  1.00 74.75      A    C  
ATOM   2860  CD  PRO A 395      63.146  46.710  80.413  1.00 78.27      A    C  
ATOM   2861  N   HIS A 396      63.131  42.721  78.006  1.00 82.05      A    N  
ATOM   2862  CA  HIS A 396      63.028  42.196  76.647  1.00 82.95      A    C  
ATOM   2863  C   HIS A 396      61.700  41.484  76.425  1.00 83.04      A    C  
ATOM   2864  O   HIS A 396      60.894  41.911  75.598  1.00 80.80      A    O  
ATOM   2865  CB  HIS A 396      64.219  41.265  76.356  1.00 81.39      A    C  
ATOM   2866  CG  HIS A 396      64.134  40.534  75.048  1.00 80.75      A    C  
ATOM   2867  CD2 HIS A 396      63.693  41.013  73.838  1.00 71.08      A    C  
ATOM   2868  ND1 HIS A 396      64.460  39.213  74.829  1.00 70.87      A    N  
ATOM   2869  CE1 HIS A 396      64.234  38.922  73.546  1.00 71.61      A    C  
ATOM   2870  NE2 HIS A 396      63.757  39.990  72.906  1.00 74.16      A    N  
ATOM   2871  N   ARG A 397      61.417  40.435  77.155  1.00 82.42      A    N  
ATOM   2872  CA  ARG A 397      60.133  39.746  77.117  1.00 83.54      A    C  
ATOM   2873  C   ARG A 397      59.366  40.043  78.394  1.00 83.63      A    C  
ATOM   2874  O   ARG A 397      59.880  39.866  79.490  1.00 82.29      A    O  
ATOM   2875  CB  ARG A 397      60.309  38.242  76.916  1.00 82.91      A    C  
ATOM   2876  CG  ARG A 397      60.818  37.921  75.512  1.00 78.14      A    C  
ATOM   2877  CD  ARG A 397      60.883  36.410  75.320  1.00 76.91      A    C  
ATOM   2878  NE  ARG A 397      61.364  36.068  73.984  1.00 67.52      A    N  
ATOM   2879  CZ  ARG A 397      61.557  34.832  73.522  1.00 61.55      A    C  
ATOM   2880  NH1 ARG A 397      61.329  33.785  74.275  1.00 55.72      A    N1+
ATOM   2881  NH2 ARG A 397      61.986  34.653  72.311  1.00 53.90      A    N  
ATOM   2882  N   VAL A 398      58.145  40.480  78.224  1.00 84.89      A    N  
ATOM   2883  CA  VAL A 398      57.229  40.775  79.314  1.00 84.50      A    C  
ATOM   2884  C   VAL A 398      55.941  40.013  79.068  1.00 84.79      A    C  
ATOM   2885  O   VAL A 398      55.295  40.191  78.039  1.00 82.99      A    O  
ATOM   2886  CB  VAL A 398      56.966  42.278  79.458  1.00 83.41      A    C  
ATOM   2887  CG1 VAL A 398      56.033  42.569  80.625  1.00 73.08      A    C  
ATOM   2888  CG2 VAL A 398      58.265  43.047  79.697  1.00 74.09      A    C  
ATOM   2889  N   LYS A 399      55.572  39.187  79.998  1.00 87.26      A    N  
ATOM   2890  CA  LYS A 399      54.303  38.460  79.960  1.00 87.89      A    C  
ATOM   2891  C   LYS A 399      53.232  39.290  80.647  1.00 87.86      A    C  
ATOM   2892  O   LYS A 399      53.270  39.483  81.858  1.00 85.58      A    O  
ATOM   2893  CB  LYS A 399      54.511  37.087  80.595  1.00 86.72      A    C  
ATOM   2894  CG  LYS A 399      53.259  36.226  80.483  1.00 81.51      A    C  
ATOM   2895  CD  LYS A 399      53.598  34.830  80.991  1.00 78.46      A    C  
ATOM   2896  CE  LYS A 399      52.437  33.855  80.748  1.00 69.57      A    C  
ATOM   2897  NZ  LYS A 399      52.876  32.485  80.998  1.00 62.01      A    N1+
ATOM   2898  N   ALA A 400      52.268  39.740  79.868  1.00 87.48      A    N  
ATOM   2899  CA  ALA A 400      51.094  40.409  80.389  1.00 86.61      A    C  
ATOM   2900  C   ALA A 400      50.029  39.375  80.750  1.00 86.95      A    C  
ATOM   2901  O   ALA A 400      49.498  38.686  79.880  1.00 84.78      A    O  
ATOM   2902  CB  ALA A 400      50.607  41.426  79.364  1.00 85.75      A    C  
ATOM   2903  N   THR A 401      49.706  39.290  82.024  1.00 89.30      A    N  
ATOM   2904  CA  THR A 401      48.591  38.481  82.531  1.00 89.15      A    C  
ATOM   2905  C   THR A 401      47.416  39.413  82.800  1.00 89.21      A    C  
ATOM   2906  O   THR A 401      47.470  40.244  83.697  1.00 87.00      A    O  
ATOM   2907  CB  THR A 401      48.982  37.715  83.790  1.00 88.40      A    C  
ATOM   2908  CG2 THR A 401      47.890  36.732  84.213  1.00 73.96      A    C  
ATOM   2909  OG1 THR A 401      50.150  36.961  83.553  1.00 75.50      A    O  
ATOM   2910  N   ILE A 402      46.381  39.265  81.986  1.00 88.26      A    N  
ATOM   2911  CA  ILE A 402      45.217  40.145  81.957  1.00 88.04      A    C  
ATOM   2912  C   ILE A 402      44.068  39.445  82.661  1.00 87.71      A    C  
ATOM   2913  O   ILE A 402      43.659  38.360  82.250  1.00 85.74      A    O  
ATOM   2914  CB  ILE A 402      44.837  40.505  80.512  1.00 87.93      A    C  
ATOM   2915  CG1 ILE A 402      46.026  41.085  79.713  1.00 81.62      A    C  
ATOM   2916  CG2 ILE A 402      43.657  41.481  80.521  1.00 81.34      A    C  
ATOM   2917  CD1 ILE A 402      45.809  40.978  78.205  1.00 75.43      A    C  
ATOM   2918  N   THR A 403      43.527  40.056  83.683  1.00 89.43      A    N  
ATOM   2919  CA  THR A 403      42.327  39.595  84.372  1.00 88.61      A    C  
ATOM   2920  C   THR A 403      41.139  40.400  83.864  1.00 88.43      A    C  
ATOM   2921  O   THR A 403      41.148  41.631  83.898  1.00 86.57      A    O  
ATOM   2922  CB  THR A 403      42.468  39.713  85.892  1.00 87.73      A    C  
ATOM   2923  CG2 THR A 403      41.325  39.018  86.630  1.00 73.85      A    C  
ATOM   2924  OG1 THR A 403      43.665  39.096  86.314  1.00 74.89      A    O  
ATOM   2925  N   MET A 404      40.160  39.699  83.384  1.00 87.71      A    N  
ATOM   2926  CA  MET A 404      38.927  40.267  82.846  1.00 86.84      A    C  
ATOM   2927  C   MET A 404      37.875  40.396  83.952  1.00 86.87      A    C  
ATOM   2928  O   MET A 404      38.013  39.813  85.031  1.00 83.92      A    O  
ATOM   2929  CB  MET A 404      38.415  39.365  81.707  1.00 84.58      A    C  
ATOM   2930  CG  MET A 404      39.433  39.130  80.584  1.00 79.29      A    C  
ATOM   2931  SD  MET A 404      39.754  40.541  79.497  1.00 74.79      A    S  
ATOM   2932  CE  MET A 404      38.234  40.534  78.532  1.00 63.63      A    C  
ATOM   2933  N   LYS A 405      36.789  41.117  83.662  1.00 85.57      A    N  
ATOM   2934  CA  LYS A 405      35.660  41.315  84.584  1.00 85.23      A    C  
ATOM   2935  C   LYS A 405      35.013  40.011  85.049  1.00 85.49      A    C  
ATOM   2936  O   LYS A 405      34.586  39.909  86.201  1.00 81.07      A    O  
ATOM   2937  CB  LYS A 405      34.632  42.195  83.878  1.00 83.05      A    C  
ATOM   2938  CG  LYS A 405      33.409  42.518  84.744  1.00 75.51      A    C  
ATOM   2939  CD  LYS A 405      32.416  43.311  83.908  1.00 72.93      A    C  
ATOM   2940  CE  LYS A 405      31.143  43.655  84.686  1.00 63.58      A    C  
ATOM   2941  NZ  LYS A 405      30.215  44.405  83.818  1.00 57.78      A    N1+
ATOM   2942  N   ASP A 406      34.935  39.017  84.205  1.00 86.02      A    N  
ATOM   2943  CA  ASP A 406      34.363  37.691  84.485  1.00 85.37      A    C  
ATOM   2944  C   ASP A 406      35.315  36.775  85.276  1.00 86.03      A    C  
ATOM   2945  O   ASP A 406      35.006  35.613  85.529  1.00 79.16      A    O  
ATOM   2946  CB  ASP A 406      33.922  37.050  83.160  1.00 81.72      A    C  
ATOM   2947  CG  ASP A 406      35.071  36.800  82.179  1.00 74.32      A    C  
ATOM   2948  OD1 ASP A 406      36.196  37.275  82.431  1.00 66.67      A    O  
ATOM   2949  OD2 ASP A 406      34.834  36.121  81.152  1.00 67.91      A    O1-
ATOM   2950  N   GLY A 407      36.462  37.269  85.657  1.00 82.36      A    N  
ATOM   2951  CA  GLY A 407      37.503  36.499  86.332  1.00 82.62      A    C  
ATOM   2952  C   GLY A 407      38.365  35.658  85.394  1.00 84.88      A    C  
ATOM   2953  O   GLY A 407      39.329  35.021  85.849  1.00 79.71      A    O  
ATOM   2954  N   SER A 408      38.079  35.645  84.112  1.00 86.04      A    N  
ATOM   2955  CA  SER A 408      38.924  34.960  83.148  1.00 86.88      A    C  
ATOM   2956  C   SER A 408      40.289  35.634  83.033  1.00 87.61      A    C  
ATOM   2957  O   SER A 408      40.426  36.849  83.108  1.00 84.17      A    O  
ATOM   2958  CB  SER A 408      38.230  34.830  81.787  1.00 83.83      A    C  
ATOM   2959  OG  SER A 408      38.114  36.057  81.116  1.00 74.60      A    O  
ATOM   2960  N   VAL A 409      41.326  34.839  82.865  1.00 87.41      A    N  
ATOM   2961  CA  VAL A 409      42.699  35.318  82.745  1.00 88.20      A    C  
ATOM   2962  C   VAL A 409      43.208  35.015  81.343  1.00 88.76      A    C  
ATOM   2963  O   VAL A 409      43.190  33.864  80.898  1.00 85.70      A    O  
ATOM   2964  CB  VAL A 409      43.612  34.728  83.833  1.00 85.86      A    C  
ATOM   2965  CG1 VAL A 409      45.036  35.279  83.722  1.00 73.68      A    C  
ATOM   2966  CG2 VAL A 409      43.096  35.070  85.230  1.00 74.52      A    C  
ATOM   2967  N   LYS A 410      43.689  36.036  80.663  1.00 87.56      A    N  
ATOM   2968  CA  LYS A 410      44.357  35.899  79.374  1.00 87.51      A    C  
ATOM   2969  C   LYS A 410      45.820  36.299  79.519  1.00 88.02      A    C  
ATOM   2970  O   LYS A 410      46.147  37.254  80.207  1.00 85.35      A    O  
ATOM   2971  CB  LYS A 410      43.650  36.735  78.297  1.00 84.84      A    C  
ATOM   2972  CG  LYS A 410      42.253  36.192  77.983  1.00 77.90      A    C  
ATOM   2973  CD  LYS A 410      41.549  37.007  76.898  1.00 76.21      A    C  
ATOM   2974  CE  LYS A 410      40.153  36.426  76.657  1.00 66.54      A    C  
ATOM   2975  NZ  LYS A 410      39.335  37.241  75.752  1.00 60.42      A    N1+
ATOM   2976  N   THR A 411      46.699  35.589  78.895  1.00 88.72      A    N  
ATOM   2977  CA  THR A 411      48.122  35.923  78.844  1.00 89.23      A    C  
ATOM   2978  C   THR A 411      48.481  36.426  77.456  1.00 88.93      A    C  
ATOM   2979  O   THR A 411      48.017  35.879  76.456  1.00 85.33      A    O  
ATOM   2980  CB  THR A 411      49.001  34.741  79.253  1.00 86.97      A    C  
ATOM   2981  CG2 THR A 411      48.795  34.393  80.738  1.00 71.08      A    C  
ATOM   2982  OG1 THR A 411      48.676  33.587  78.512  1.00 71.22      A    O  
ATOM   2983  N   ARG A 412      49.266  37.465  77.370  1.00 86.53      A    N  
ATOM   2984  CA  ARG A 412      49.878  37.941  76.135  1.00 86.40      A    C  
ATOM   2985  C   ARG A 412      51.365  38.176  76.352  1.00 87.14      A    C  
ATOM   2986  O   ARG A 412      51.737  38.803  77.338  1.00 84.02      A    O  
ATOM   2987  CB  ARG A 412      49.217  39.223  75.636  1.00 83.51      A    C  
ATOM   2988  CG  ARG A 412      47.832  38.956  75.050  1.00 78.44      A    C  
ATOM   2989  CD  ARG A 412      47.312  40.219  74.367  1.00 75.91      A    C  
ATOM   2990  NE  ARG A 412      46.034  39.969  73.711  1.00 71.15      A    N  
ATOM   2991  CZ  ARG A 412      45.356  40.841  72.976  1.00 65.97      A    C  
ATOM   2992  NH1 ARG A 412      45.792  42.060  72.795  1.00 60.86      A    N1+
ATOM   2993  NH2 ARG A 412      44.238  40.492  72.418  1.00 61.68      A    N  
ATOM   2994  N   ASP A 413      52.174  37.703  75.431  1.00 87.43      A    N  
ATOM   2995  CA  ASP A 413      53.603  37.950  75.432  1.00 87.98      A    C  
ATOM   2996  C   ASP A 413      53.893  39.247  74.674  1.00 88.05      A    C  
ATOM   2997  O   ASP A 413      53.499  39.418  73.519  1.00 84.45      A    O  
ATOM   2998  CB  ASP A 413      54.352  36.742  74.864  1.00 85.86      A    C  
ATOM   2999  CG  ASP A 413      54.113  35.483  75.715  1.00 79.04      A    C  
ATOM   3000  OD1 ASP A 413      54.052  35.605  76.955  1.00 69.89      A    O  
ATOM   3001  OD2 ASP A 413      53.946  34.410  75.105  1.00 68.44      A    O1-
ATOM   3002  N   LEU A 414      54.539  40.159  75.328  1.00 85.20      A    N  
ATOM   3003  CA  LEU A 414      55.019  41.406  74.757  1.00 84.57      A    C  
ATOM   3004  C   LEU A 414      56.533  41.315  74.614  1.00 84.70      A    C  
ATOM   3005  O   LEU A 414      57.243  41.052  75.591  1.00 81.92      A    O  
ATOM   3006  CB  LEU A 414      54.599  42.594  75.640  1.00 83.39      A    C  
ATOM   3007  CG  LEU A 414      53.081  42.777  75.793  1.00 80.37      A    C  
ATOM   3008  CD1 LEU A 414      52.799  43.915  76.775  1.00 71.59      A    C  
ATOM   3009  CD2 LEU A 414      52.393  43.117  74.475  1.00 71.14      A    C  
ATOM   3010  N   THR A 415      57.025  41.539  73.411  1.00 84.17      A    N  
ATOM   3011  CA  THR A 415      58.462  41.629  73.156  1.00 84.11      A    C  
ATOM   3012  C   THR A 415      58.820  43.091  72.954  1.00 83.33      A    C  
ATOM   3013  O   THR A 415      58.241  43.757  72.098  1.00 79.98      A    O  
ATOM   3014  CB  THR A 415      58.886  40.766  71.965  1.00 82.61      A    C  
ATOM   3015  CG2 THR A 415      60.402  40.638  71.882  1.00 67.38      A    C  
ATOM   3016  OG1 THR A 415      58.365  39.465  72.107  1.00 67.93      A    O  
ATOM   3017  N   LEU A 416      59.740  43.588  73.759  1.00 81.44      A    N  
ATOM   3018  CA  LEU A 416      60.238  44.948  73.703  1.00 80.10      A    C  
ATOM   3019  C   LEU A 416      61.603  44.975  73.026  1.00 80.03      A    C  
ATOM   3020  O   LEU A 416      62.412  44.069  73.212  1.00 76.15      A    O  
ATOM   3021  CB  LEU A 416      60.302  45.549  75.122  1.00 77.75      A    C  
ATOM   3022  CG  LEU A 416      58.956  45.572  75.876  1.00 76.33      A    C  
ATOM   3023  CD1 LEU A 416      59.164  46.086  77.291  1.00 69.60      A    C  
ATOM   3024  CD2 LEU A 416      57.922  46.454  75.192  1.00 69.12      A    C  
ATOM   3025  N   ASP A 417      61.855  46.007  72.259  1.00 81.30      A    N  
ATOM   3026  CA  ASP A 417      63.126  46.173  71.554  1.00 80.68      A    C  
ATOM   3027  C   ASP A 417      64.125  46.946  72.422  1.00 80.06      A    C  
ATOM   3028  O   ASP A 417      63.763  47.675  73.349  1.00 75.31      A    O  
ATOM   3029  CB  ASP A 417      62.881  46.851  70.194  1.00 77.73      A    C  
ATOM   3030  CG  ASP A 417      61.852  46.090  69.349  1.00 72.93      A    C  
ATOM   3031  OD1 ASP A 417      61.940  44.851  69.279  1.00 66.06      A    O  
ATOM   3032  OD2 ASP A 417      60.930  46.748  68.831  1.00 65.40      A    O1-
ATOM   3033  N   GLN A 418      65.412  46.804  72.120  1.00 78.07      A    N  
ATOM   3034  CA  GLN A 418      66.439  47.651  72.704  1.00 76.50      A    C  
ATOM   3035  C   GLN A 418      66.352  49.052  72.105  1.00 75.17      A    C  
ATOM   3036  O   GLN A 418      66.718  49.279  70.949  1.00 67.50      A    O  
ATOM   3037  CB  GLN A 418      67.837  47.058  72.494  1.00 72.40      A    C  
ATOM   3038  CG  GLN A 418      68.096  45.840  73.388  1.00 67.48      A    C  
ATOM   3039  CD  GLN A 418      69.534  45.327  73.274  1.00 63.84      A    C  
ATOM   3040  NE2 GLN A 418      69.923  44.370  74.092  1.00 56.38      A    N  
ATOM   3041  OE1 GLN A 418      70.328  45.763  72.480  1.00 56.38      A    O  
ATOM   3042  N   GLY A 419      65.874  49.993  72.860  1.00 72.65      A    N  
ATOM   3043  CA  GLY A 419      65.766  51.367  72.401  1.00 71.86      A    C  
ATOM   3044  C   GLY A 419      65.315  52.307  73.512  1.00 73.37      A    C  
ATOM   3045  O   GLY A 419      64.776  51.870  74.527  1.00 68.72      A    O  
ATOM   3046  N   ALA A 420      65.557  53.596  73.290  1.00 71.40      A    N  
ATOM   3047  CA  ALA A 420      65.035  54.635  74.151  1.00 70.35      A    C  
ATOM   3048  C   ALA A 420      63.640  55.063  73.709  1.00 70.63      A    C  
ATOM   3049  O   ALA A 420      63.311  55.056  72.522  1.00 64.51      A    O  
ATOM   3050  CB  ALA A 420      66.012  55.816  74.164  1.00 65.76      A    C  
ATOM   3051  N   GLY A 421      62.820  55.480  74.649  1.00 71.78      A    N  
ATOM   3052  CA  GLY A 421      61.480  55.962  74.387  1.00 72.36      A    C  
ATOM   3053  C   GLY A 421      60.391  54.915  74.571  1.00 74.62      A    C  
ATOM   3054  O   GLY A 421      60.650  53.728  74.733  1.00 69.76      A    O  
ATOM   3055  N   GLY A 422      59.189  55.405  74.589  1.00 76.41      A    N  
ATOM   3056  CA  GLY A 422      58.010  54.580  74.768  1.00 77.44      A    C  
ATOM   3057  C   GLY A 422      57.763  53.641  73.591  1.00 79.34      A    C  
ATOM   3058  O   GLY A 422      57.624  54.081  72.452  1.00 74.95      A    O  
ATOM   3059  N   GLN A 423      57.675  52.343  73.886  1.00 79.70      A    N  
ATOM   3060  CA  GLN A 423      57.369  51.330  72.885  1.00 80.82      A    C  
ATOM   3061  C   GLN A 423      55.887  50.994  72.916  1.00 82.41      A    C  
ATOM   3062  O   GLN A 423      55.377  50.434  73.877  1.00 79.71      A    O  
ATOM   3063  CB  GLN A 423      58.223  50.089  73.089  1.00 78.94      A    C  
ATOM   3064  CG  GLN A 423      59.718  50.408  72.934  1.00 77.90      A    C  
ATOM   3065  CD  GLN A 423      60.575  49.140  72.937  1.00 76.84      A    C  
ATOM   3066  NE2 GLN A 423      61.840  49.263  73.257  1.00 65.74      A    N  
ATOM   3067  OE1 GLN A 423      60.117  48.061  72.629  1.00 69.29      A    O  
ATOM   3068  N   ARG A 424      55.203  51.341  71.839  1.00 80.97      A    N  
ATOM   3069  CA  ARG A 424      53.781  51.065  71.700  1.00 82.20      A    C  
ATOM   3070  C   ARG A 424      53.552  49.639  71.206  1.00 82.52      A    C  
ATOM   3071  O   ARG A 424      54.061  49.249  70.165  1.00 79.56      A    O  
ATOM   3072  CB  ARG A 424      53.166  52.117  70.777  1.00 80.09      A    C  
ATOM   3073  CG  ARG A 424      51.641  52.080  70.813  1.00 75.31      A    C  
ATOM   3074  CD  ARG A 424      51.078  53.232  69.974  1.00 73.74      A    C  
ATOM   3075  NE  ARG A 424      49.639  53.360  70.152  1.00 67.92      A    N  
ATOM   3076  CZ  ARG A 424      48.920  54.463  70.014  1.00 61.68      A    C  
ATOM   3077  NH1 ARG A 424      49.437  55.576  69.543  1.00 56.71      A    N1+
ATOM   3078  NH2 ARG A 424      47.681  54.461  70.372  1.00 57.11      A    N  
ATOM   3079  N   ARG A 425      52.727  48.854  71.915  1.00 80.68      A    N  
ATOM   3080  CA  ARG A 425      52.303  47.514  71.518  1.00 81.98      A    C  
ATOM   3081  C   ARG A 425      50.782  47.412  71.497  1.00 82.90      A    C  
ATOM   3082  O   ARG A 425      50.134  47.952  72.387  1.00 80.39      A    O  
ATOM   3083  CB  ARG A 425      52.927  46.468  72.447  1.00 79.85      A    C  
ATOM   3084  CG  ARG A 425      54.466  46.403  72.380  1.00 78.87      A    C  
ATOM   3085  CD  ARG A 425      54.980  46.021  70.988  1.00 77.91      A    C  
ATOM   3086  NE  ARG A 425      56.449  45.886  70.962  1.00 75.29      A    N  
ATOM   3087  CZ  ARG A 425      57.259  46.203  69.965  1.00 70.45      A    C  
ATOM   3088  NH1 ARG A 425      56.817  46.698  68.839  1.00 62.67      A    N1+
ATOM   3089  NH2 ARG A 425      58.530  46.034  70.089  1.00 67.11      A    N  
ATOM   3090  N   PRO A 426      50.202  46.757  70.488  1.00 83.51      A    N  
ATOM   3091  CA  PRO A 426      48.760  46.561  70.431  1.00 82.81      A    C  
ATOM   3092  C   PRO A 426      48.303  45.674  71.592  1.00 83.03      A    C  
ATOM   3093  O   PRO A 426      48.821  44.576  71.799  1.00 79.43      A    O  
ATOM   3094  CB  PRO A 426      48.485  45.941  69.058  1.00 80.87      A    C  
ATOM   3095  CG  PRO A 426      49.788  45.235  68.705  1.00 78.52      A    C  
ATOM   3096  CD  PRO A 426      50.848  46.122  69.353  1.00 83.23      A    C  
ATOM   3097  N   PHE A 427      47.332  46.152  72.333  1.00 81.38      A    N  
ATOM   3098  CA  PHE A 427      46.815  45.497  73.522  1.00 80.53      A    C  
ATOM   3099  C   PHE A 427      45.282  45.517  73.530  1.00 80.06      A    C  
ATOM   3100  O   PHE A 427      44.640  46.024  74.443  1.00 74.74      A    O  
ATOM   3101  CB  PHE A 427      47.450  46.139  74.755  1.00 78.61      A    C  
ATOM   3102  CG  PHE A 427      47.409  45.252  75.971  1.00 78.40      A    C  
ATOM   3103  CD1 PHE A 427      46.525  45.508  77.028  1.00 69.42      A    C  
ATOM   3104  CD2 PHE A 427      48.301  44.172  76.051  1.00 69.32      A    C  
ATOM   3105  CE1 PHE A 427      46.537  44.691  78.157  1.00 66.35      A    C  
ATOM   3106  CE2 PHE A 427      48.315  43.351  77.183  1.00 67.74      A    C  
ATOM   3107  CZ  PHE A 427      47.438  43.612  78.235  1.00 73.44      A    C  
ATOM   3108  N   ARG A 428      44.698  45.009  72.449  1.00 79.03      A    N  
ATOM   3109  CA  ARG A 428      43.246  45.003  72.242  1.00 79.55      A    C  
ATOM   3110  C   ARG A 428      42.577  43.961  73.130  1.00 79.37      A    C  
ATOM   3111  O   ARG A 428      42.468  42.799  72.763  1.00 75.40      A    O  
ATOM   3112  CB  ARG A 428      42.900  44.787  70.770  1.00 76.93      A    C  
ATOM   3113  CG  ARG A 428      43.367  45.948  69.886  1.00 74.04      A    C  
ATOM   3114  CD  ARG A 428      42.897  45.728  68.444  1.00 72.48      A    C  
ATOM   3115  NE  ARG A 428      43.399  46.787  67.568  1.00 66.29      A    N  
ATOM   3116  CZ  ARG A 428      43.311  46.811  66.241  1.00 61.08      A    C  
ATOM   3117  NH1 ARG A 428      42.709  45.866  65.577  1.00 56.14      A    N1+
ATOM   3118  NH2 ARG A 428      43.839  47.794  65.582  1.00 56.37      A    N  
ATOM   3119  N   VAL A 429      42.121  44.374  74.277  1.00 80.23      A    N  
ATOM   3120  CA  VAL A 429      41.401  43.538  75.231  1.00 80.71      A    C  
ATOM   3121  C   VAL A 429      40.260  44.348  75.833  1.00 80.93      A    C  
ATOM   3122  O   VAL A 429      40.470  45.483  76.254  1.00 77.75      A    O  
ATOM   3123  CB  VAL A 429      42.318  43.002  76.339  1.00 79.43      A    C  
ATOM   3124  CG1 VAL A 429      41.610  41.900  77.109  1.00 67.39      A    C  
ATOM   3125  CG2 VAL A 429      43.608  42.403  75.784  1.00 69.37      A    C  
ATOM   3126  N   GLY A 430      39.051  43.764  75.826  1.00 80.24      A    N  
ATOM   3127  CA  GLY A 430      37.894  44.395  76.434  1.00 78.90      A    C  
ATOM   3128  C   GLY A 430      37.739  44.030  77.902  1.00 80.39      A    C  
ATOM   3129  O   GLY A 430      38.219  42.986  78.325  1.00 74.61      A    O  
ATOM   3130  N   GLU A 431      37.060  44.877  78.667  1.00 82.58      A    N  
ATOM   3131  CA  GLU A 431      36.626  44.620  80.047  1.00 83.98      A    C  
ATOM   3132  C   GLU A 431      37.749  44.184  81.012  1.00 85.33      A    C  
ATOM   3133  O   GLU A 431      37.606  43.256  81.805  1.00 80.24      A    O  
ATOM   3134  CB  GLU A 431      35.413  43.687  80.070  1.00 80.62      A    C  
ATOM   3135  CG  GLU A 431      34.236  44.221  79.229  1.00 74.17      A    C  
ATOM   3136  CD  GLU A 431      32.926  43.461  79.494  1.00 68.94      A    C  
ATOM   3137  OE1 GLU A 431      31.869  44.024  79.143  1.00 60.79      A    O  
ATOM   3138  OE2 GLU A 431      32.958  42.366  80.081  1.00 63.41      A    O1-
ATOM   3139  N   VAL A 432      38.893  44.846  80.963  1.00 85.31      A    N  
ATOM   3140  CA  VAL A 432      40.067  44.547  81.790  1.00 85.88      A    C  
ATOM   3141  C   VAL A 432      39.917  45.164  83.175  1.00 86.16      A    C  
ATOM   3142  O   VAL A 432      39.644  46.353  83.307  1.00 83.85      A    O  
ATOM   3143  CB  VAL A 432      41.351  45.048  81.121  1.00 84.84      A    C  
ATOM   3144  CG1 VAL A 432      42.584  44.708  81.946  1.00 72.34      A    C  
ATOM   3145  CG2 VAL A 432      41.528  44.415  79.734  1.00 74.50      A    C  
ATOM   3146  N   THR A 433      40.146  44.364  84.193  1.00 87.60      A    N  
ATOM   3147  CA  THR A 433      40.160  44.827  85.587  1.00 87.49      A    C  
ATOM   3148  C   THR A 433      41.574  44.883  86.162  1.00 87.83      A    C  
ATOM   3149  O   THR A 433      41.880  45.778  86.942  1.00 84.67      A    O  
ATOM   3150  CB  THR A 433      39.290  43.938  86.482  1.00 85.82      A    C  
ATOM   3151  CG2 THR A 433      37.816  44.056  86.123  1.00 74.41      A    C  
ATOM   3152  OG1 THR A 433      39.645  42.574  86.344  1.00 74.33      A    O  
ATOM   3153  N   LYS A 434      42.438  43.950  85.773  1.00 87.99      A    N  
ATOM   3154  CA  LYS A 434      43.833  43.926  86.210  1.00 88.55      A    C  
ATOM   3155  C   LYS A 434      44.763  43.497  85.086  1.00 88.57      A    C  
ATOM   3156  O   LYS A 434      44.449  42.582  84.339  1.00 86.17      A    O  
ATOM   3157  CB  LYS A 434      44.028  42.990  87.408  1.00 86.39      A    C  
ATOM   3158  CG  LYS A 434      43.247  43.432  88.645  1.00 79.18      A    C  
ATOM   3159  CD  LYS A 434      43.588  42.528  89.835  1.00 79.62      A    C  
ATOM   3160  CE  LYS A 434      42.859  43.016  91.086  1.00 70.25      A    C  
ATOM   3161  NZ  LYS A 434      43.313  42.264  92.264  1.00 63.40      A    N1+
ATOM   3162  N   VAL A 435      45.924  44.120  85.042  1.00 86.30      A    N  
ATOM   3163  CA  VAL A 435      47.000  43.716  84.138  1.00 86.14      A    C  
ATOM   3164  C   VAL A 435      48.290  43.583  84.938  1.00 86.22      A    C  
ATOM   3165  O   VAL A 435      48.774  44.564  85.499  1.00 84.45      A    O  
ATOM   3166  CB  VAL A 435      47.182  44.697  82.981  1.00 85.31      A    C  
ATOM   3167  CG1 VAL A 435      48.232  44.181  81.996  1.00 72.77      A    C  
ATOM   3168  CG2 VAL A 435      45.872  44.894  82.201  1.00 74.66      A    C  
ATOM   3169  N   ARG A 436      48.854  42.379  85.008  1.00 88.21      A    N  
ATOM   3170  CA  ARG A 436      50.153  42.111  85.607  1.00 88.36      A    C  
ATOM   3171  C   ARG A 436      51.194  41.919  84.515  1.00 88.37      A    C  
ATOM   3172  O   ARG A 436      51.073  41.000  83.707  1.00 86.38      A    O  
ATOM   3173  CB  ARG A 436      50.061  40.900  86.544  1.00 87.24      A    C  
ATOM   3174  CG  ARG A 436      51.398  40.617  87.230  1.00 82.65      A    C  
ATOM   3175  CD  ARG A 436      51.286  39.407  88.185  1.00 82.29      A    C  
ATOM   3176  NE  ARG A 436      50.432  39.728  89.334  1.00 76.94      A    N  
ATOM   3177  CZ  ARG A 436      50.158  38.955  90.370  1.00 72.53      A    C  
ATOM   3178  NH1 ARG A 436      50.635  37.745  90.453  1.00 65.89      A    N1+
ATOM   3179  NH2 ARG A 436      49.402  39.409  91.321  1.00 66.38      A    N  
ATOM   3180  N   PHE A 437      52.215  42.765  84.525  1.00 85.46      A    N  
ATOM   3181  CA  PHE A 437      53.376  42.633  83.652  1.00 84.74      A    C  
ATOM   3182  C   PHE A 437      54.482  41.904  84.403  1.00 84.38      A    C  
ATOM   3183  O   PHE A 437      55.015  42.430  85.375  1.00 81.74      A    O  
ATOM   3184  CB  PHE A 437      53.821  44.010  83.185  1.00 84.12      A    C  
ATOM   3185  CG  PHE A 437      52.783  44.732  82.358  1.00 83.79      A    C  
ATOM   3186  CD1 PHE A 437      52.572  44.386  81.022  1.00 76.01      A    C  
ATOM   3187  CD2 PHE A 437      52.003  45.753  82.936  1.00 76.03      A    C  
ATOM   3188  CE1 PHE A 437      51.612  45.055  80.252  1.00 74.00      A    C  
ATOM   3189  CE2 PHE A 437      51.039  46.430  82.169  1.00 74.37      A    C  
ATOM   3190  CZ  PHE A 437      50.857  46.075  80.828  1.00 79.84      A    C  
ATOM   3191  N   THR A 438      54.823  40.699  84.018  1.00 86.96      A    N  
ATOM   3192  CA  THR A 438      55.892  39.887  84.590  1.00 86.80      A    C  
ATOM   3193  C   THR A 438      57.097  39.925  83.657  1.00 86.33      A    C  
ATOM   3194  O   THR A 438      56.959  39.619  82.476  1.00 84.35      A    O  
ATOM   3195  CB  THR A 438      55.437  38.442  84.835  1.00 86.01      A    C  
ATOM   3196  CG2 THR A 438      56.450  37.644  85.638  1.00 72.94      A    C  
ATOM   3197  OG1 THR A 438      54.226  38.425  85.565  1.00 72.98      A    O  
ATOM   3198  N   ILE A 439      58.259  40.276  84.159  1.00 83.33      A    N  
ATOM   3199  CA  ILE A 439      59.505  40.302  83.387  1.00 82.38      A    C  
ATOM   3200  C   ILE A 439      60.001  38.859  83.236  1.00 81.80      A    C  
ATOM   3201  O   ILE A 439      60.253  38.181  84.232  1.00 79.60      A    O  
ATOM   3202  CB  ILE A 439      60.549  41.225  84.037  1.00 80.68      A    C  
ATOM   3203  CG1 ILE A 439      60.015  42.671  84.175  1.00 75.93      A    C  
ATOM   3204  CG2 ILE A 439      61.850  41.207  83.206  1.00 75.18      A    C  
ATOM   3205  CD1 ILE A 439      60.931  43.610  84.965  1.00 69.35      A    C  
ATOM   3206  N   GLU A 440      60.182  38.397  82.025  1.00 82.67      A    N  
ATOM   3207  CA  GLU A 440      60.721  37.063  81.713  1.00 82.11      A    C  
ATOM   3208  C   GLU A 440      62.190  37.124  81.277  1.00 81.72      A    C  
ATOM   3209  O   GLU A 440      62.972  36.226  81.576  1.00 77.83      A    O  
ATOM   3210  CB  GLU A 440      59.888  36.385  80.619  1.00 81.21      A    C  
ATOM   3211  CG  GLU A 440      58.448  36.095  81.060  1.00 77.89      A    C  
ATOM   3212  CD  GLU A 440      57.687  35.205  80.064  1.00 74.19      A    C  
ATOM   3213  OE1 GLU A 440      56.715  34.532  80.505  1.00 64.23      A    O  
ATOM   3214  OE2 GLU A 440      58.060  35.176  78.871  1.00 67.10      A    O1-
ATOM   3215  N   SER A 441      62.570  38.182  80.594  1.00 82.38      A    N  
ATOM   3216  CA  SER A 441      63.951  38.392  80.161  1.00 82.55      A    C  
ATOM   3217  C   SER A 441      64.284  39.879  80.076  1.00 82.28      A    C  
ATOM   3218  O   SER A 441      63.400  40.722  79.973  1.00 78.74      A    O  
ATOM   3219  CB  SER A 441      64.217  37.683  78.826  1.00 80.42      A    C  
ATOM   3220  OG  SER A 441      63.412  38.194  77.787  1.00 71.64      A    O  
ATOM   3221  N   ALA A 442      65.565  40.180  80.105  1.00 78.46      A    N  
ATOM   3222  CA  ALA A 442      66.046  41.542  79.999  1.00 77.55      A    C  
ATOM   3223  C   ALA A 442      67.216  41.658  79.016  1.00 77.72      A    C  
ATOM   3224  O   ALA A 442      68.044  40.758  78.890  1.00 73.95      A    O  
ATOM   3225  CB  ALA A 442      66.425  42.058  81.399  1.00 74.38      A    C  
ATOM   3226  N   HIS A 443      67.280  42.760  78.327  1.00 78.44      A    N  
ATOM   3227  CA  HIS A 443      68.426  43.117  77.507  1.00 77.91      A    C  
ATOM   3228  C   HIS A 443      69.529  43.744  78.361  1.00 78.16      A    C  
ATOM   3229  O   HIS A 443      69.269  44.468  79.328  1.00 74.63      A    O  
ATOM   3230  CB  HIS A 443      67.989  44.078  76.407  1.00 75.96      A    C  
ATOM   3231  CG  HIS A 443      67.111  43.440  75.372  1.00 76.50      A    C  
ATOM   3232  CD2 HIS A 443      65.825  43.776  75.054  1.00 67.38      A    C  
ATOM   3233  ND1 HIS A 443      67.460  42.406  74.521  1.00 68.00      A    N  
ATOM   3234  CE1 HIS A 443      66.419  42.157  73.720  1.00 67.55      A    C  
ATOM   3235  NE2 HIS A 443      65.413  42.973  74.017  1.00 68.46      A    N  
ATOM   3236  N   ALA A 444      70.798  43.489  77.990  1.00 71.89      A    N  
ATOM   3237  CA  ALA A 444      71.984  44.034  78.660  1.00 70.81      A    C  
ATOM   3238  C   ALA A 444      71.993  43.823  80.188  1.00 71.29      A    C  
ATOM   3239  O   ALA A 444      72.450  44.680  80.940  1.00 65.09      A    O  
ATOM   3240  CB  ALA A 444      72.186  45.489  78.231  1.00 66.95      A    C  
ATOM   3241  N   ALA A 445      71.519  42.665  80.636  1.00 68.86      A    N  
ATOM   3242  CA  ALA A 445      71.559  42.283  82.039  1.00 68.45      A    C  
ATOM   3243  C   ALA A 445      73.005  42.187  82.534  1.00 69.03      A    C  
ATOM   3244  O   ALA A 445      73.895  41.694  81.844  1.00 64.27      A    O  
ATOM   3245  CB  ALA A 445      70.789  40.974  82.228  1.00 64.51      A    C  
ATOM   3246  N   SER A 446      73.218  42.657  83.701  1.00 70.56      A    N  
ATOM   3247  CA  SER A 446      74.547  42.649  84.306  1.00 71.21      A    C  
ATOM   3248  C   SER A 446      74.419  42.580  85.828  1.00 71.98      A    C  
ATOM   3249  O   SER A 446      73.497  43.153  86.396  1.00 67.16      A    O  
ATOM   3250  CB  SER A 446      75.299  43.919  83.910  1.00 66.71      A    C  
ATOM   3251  OG  SER A 446      76.559  44.012  84.547  1.00 59.89      A    O  
ATOM   3252  N   ALA A 447      75.363  41.945  86.473  1.00 67.13      A    N  
ATOM   3253  CA  ALA A 447      75.386  41.813  87.923  1.00 67.15      A    C  
ATOM   3254  C   ALA A 447      75.395  43.145  88.690  1.00 67.09      A    C  
ATOM   3255  O   ALA A 447      75.119  43.179  89.886  1.00 62.05      A    O  
ATOM   3256  CB  ALA A 447      76.609  40.964  88.285  1.00 65.24      A    C  
ATOM   3257  N   LYS A 448      75.722  44.225  88.007  1.00 68.00      A    N  
ATOM   3258  CA  LYS A 448      75.751  45.571  88.594  1.00 68.59      A    C  
ATOM   3259  C   LYS A 448      74.573  46.453  88.186  1.00 69.93      A    C  
ATOM   3260  O   LYS A 448      74.523  47.612  88.592  1.00 63.71      A    O  
ATOM   3261  CB  LYS A 448      77.077  46.255  88.262  1.00 64.56      A    C  
ATOM   3262  CG  LYS A 448      78.294  45.554  88.886  1.00 60.90      A    C  
ATOM   3263  CD  LYS A 448      79.560  46.389  88.659  1.00 56.40      A    C  
ATOM   3264  CE  LYS A 448      80.767  45.717  89.302  1.00 49.39      A    C  
ATOM   3265  NZ  LYS A 448      82.007  46.514  89.148  1.00 42.89      A    N1+
ATOM   3266  N   LYS A 449      73.640  45.955  87.367  1.00 69.38      A    N  
ATOM   3267  CA  LYS A 449      72.512  46.714  86.824  1.00 70.99      A    C  
ATOM   3268  C   LYS A 449      71.197  46.057  87.216  1.00 72.69      A    C  
ATOM   3269  O   LYS A 449      71.095  44.836  87.243  1.00 69.00      A    O  
ATOM   3270  CB  LYS A 449      72.607  46.855  85.308  1.00 67.81      A    C  
ATOM   3271  CG  LYS A 449      73.811  47.687  84.847  1.00 66.13      A    C  
ATOM   3272  CD  LYS A 449      73.787  47.846  83.327  1.00 65.52      A    C  
ATOM   3273  CE  LYS A 449      74.959  48.663  82.819  1.00 59.50      A    C  
ATOM   3274  NZ  LYS A 449      74.878  48.851  81.353  1.00 54.97      A    N1+
ATOM   3275  N   GLN A 450      70.192  46.881  87.469  1.00 73.10      A    N  
ATOM   3276  CA  GLN A 450      68.829  46.418  87.659  1.00 73.17      A    C  
ATOM   3277  C   GLN A 450      67.972  46.735  86.432  1.00 74.24      A    C  
ATOM   3278  O   GLN A 450      68.302  47.620  85.635  1.00 70.67      A    O  
ATOM   3279  CB  GLN A 450      68.231  46.997  88.947  1.00 70.18      A    C  
ATOM   3280  CG  GLN A 450      68.100  48.533  88.929  1.00 67.20      A    C  
ATOM   3281  CD  GLN A 450      67.573  49.069  90.267  1.00 65.88      A    C  
ATOM   3282  NE2 GLN A 450      67.574  50.374  90.450  1.00 58.86      A    N  
ATOM   3283  OE1 GLN A 450      67.160  48.343  91.133  1.00 59.63      A    O  
ATOM   3284  N   VAL A 451      66.896  46.029  86.283  1.00 73.08      A    N  
ATOM   3285  CA  VAL A 451      65.881  46.362  85.277  1.00 73.76      A    C  
ATOM   3286  C   VAL A 451      65.137  47.608  85.728  1.00 74.50      A    C  
ATOM   3287  O   VAL A 451      64.748  47.704  86.890  1.00 72.33      A    O  
ATOM   3288  CB  VAL A 451      64.919  45.193  85.043  1.00 72.13      A    C  
ATOM   3289  CG1 VAL A 451      63.881  45.518  83.977  1.00 63.83      A    C  
ATOM   3290  CG2 VAL A 451      65.681  43.947  84.569  1.00 65.53      A    C  
ATOM   3291  N   ALA A 452      64.921  48.535  84.821  1.00 75.96      A    N  
ATOM   3292  CA  ALA A 452      64.139  49.728  85.073  1.00 76.21      A    C  
ATOM   3293  C   ALA A 452      63.057  49.897  84.013  1.00 77.41      A    C  
ATOM   3294  O   ALA A 452      63.259  49.590  82.838  1.00 75.82      A    O  
ATOM   3295  CB  ALA A 452      65.069  50.935  85.154  1.00 73.32      A    C  
ATOM   3296  N   ILE A 453      61.927  50.400  84.436  1.00 76.75      A    N  
ATOM   3297  CA  ILE A 453      60.835  50.846  83.567  1.00 78.12      A    C  
ATOM   3298  C   ILE A 453      60.463  52.250  84.023  1.00 78.46      A    C  
ATOM   3299  O   ILE A 453      60.212  52.454  85.209  1.00 76.74      A    O  
ATOM   3300  CB  ILE A 453      59.636  49.880  83.603  1.00 77.10      A    C  
ATOM   3301  CG1 ILE A 453      60.051  48.440  83.229  1.00 73.60      A    C  
ATOM   3302  CG2 ILE A 453      58.539  50.383  82.659  1.00 72.80      A    C  
ATOM   3303  CD1 ILE A 453      58.908  47.408  83.266  1.00 68.04      A    C  
ATOM   3304  N   SER A 454      60.477  53.207  83.130  1.00 78.40      A    N  
ATOM   3305  CA  SER A 454      60.166  54.591  83.479  1.00 77.87      A    C  
ATOM   3306  C   SER A 454      58.662  54.851  83.535  1.00 78.07      A    C  
ATOM   3307  O   SER A 454      58.189  55.496  84.461  1.00 74.30      A    O  
ATOM   3308  CB  SER A 454      60.838  55.560  82.510  1.00 75.67      A    C  
ATOM   3309  OG  SER A 454      60.478  55.321  81.180  1.00 67.56      A    O  
ATOM   3310  N   GLU A 455      57.920  54.337  82.569  1.00 80.30      A    N  
ATOM   3311  CA  GLU A 455      56.487  54.618  82.464  1.00 81.17      A    C  
ATOM   3312  C   GLU A 455      55.741  53.485  81.752  1.00 82.05      A    C  
ATOM   3313  O   GLU A 455      56.265  52.842  80.843  1.00 80.88      A    O  
ATOM   3314  CB  GLU A 455      56.304  55.965  81.743  1.00 78.44      A    C  
ATOM   3315  CG  GLU A 455      54.913  56.563  81.938  1.00 70.69      A    C  
ATOM   3316  CD  GLU A 455      54.811  58.028  81.467  1.00 68.43      A    C  
ATOM   3317  OE1 GLU A 455      53.750  58.636  81.728  1.00 59.23      A    O  
ATOM   3318  OE2 GLU A 455      55.782  58.543  80.873  1.00 59.94      A    O1-
ATOM   3319  N   ILE A 456      54.517  53.256  82.176  1.00 81.24      A    N  
ATOM   3320  CA  ILE A 456      53.567  52.401  81.479  1.00 82.16      A    C  
ATOM   3321  C   ILE A 456      52.287  53.201  81.247  1.00 82.02      A    C  
ATOM   3322  O   ILE A 456      51.580  53.545  82.192  1.00 79.93      A    O  
ATOM   3323  CB  ILE A 456      53.280  51.093  82.236  1.00 81.14      A    C  
ATOM   3324  CG1 ILE A 456      54.578  50.283  82.458  1.00 74.55      A    C  
ATOM   3325  CG2 ILE A 456      52.260  50.245  81.456  1.00 74.62      A    C  
ATOM   3326  CD1 ILE A 456      54.384  48.973  83.234  1.00 70.08      A    C  
ATOM   3327  N   GLU A 457      51.957  53.439  79.991  1.00 85.17      A    N  
ATOM   3328  CA  GLU A 457      50.737  54.127  79.595  1.00 84.51      A    C  
ATOM   3329  C   GLU A 457      49.765  53.160  78.924  1.00 84.55      A    C  
ATOM   3330  O   GLU A 457      50.140  52.368  78.057  1.00 83.24      A    O  
ATOM   3331  CB  GLU A 457      51.021  55.305  78.676  1.00 82.77      A    C  
ATOM   3332  CG  GLU A 457      51.950  56.367  79.275  1.00 75.83      A    C  
ATOM   3333  CD  GLU A 457      52.073  57.572  78.347  1.00 72.94      A    C  
ATOM   3334  OE1 GLU A 457      52.056  58.720  78.845  1.00 64.26      A    O  
ATOM   3335  OE2 GLU A 457      52.135  57.374  77.109  1.00 65.49      A    O1-
ATOM   3336  N   PHE A 458      48.520  53.232  79.310  1.00 84.66      A    N  
ATOM   3337  CA  PHE A 458      47.446  52.487  78.679  1.00 84.45      A    C  
ATOM   3338  C   PHE A 458      46.590  53.425  77.826  1.00 84.38      A    C  
ATOM   3339  O   PHE A 458      46.300  54.550  78.205  1.00 81.26      A    O  
ATOM   3340  CB  PHE A 458      46.606  51.778  79.732  1.00 82.85      A    C  
ATOM   3341  CG  PHE A 458      47.370  50.754  80.541  1.00 83.00      A    C  
ATOM   3342  CD1 PHE A 458      47.529  49.452  80.050  1.00 75.02      A    C  
ATOM   3343  CD2 PHE A 458      47.927  51.100  81.784  1.00 74.78      A    C  
ATOM   3344  CE1 PHE A 458      48.232  48.494  80.803  1.00 72.48      A    C  
ATOM   3345  CE2 PHE A 458      48.627  50.154  82.528  1.00 72.73      A    C  
ATOM   3346  CZ  PHE A 458      48.779  48.853  82.045  1.00 78.49      A    C  
ATOM   3347  N   PHE A 459      46.163  52.935  76.694  1.00 85.15      A    N  
ATOM   3348  CA  PHE A 459      45.289  53.664  75.782  1.00 84.68      A    C  
ATOM   3349  C   PHE A 459      44.024  52.862  75.517  1.00 84.26      A    C  
ATOM   3350  O   PHE A 459      44.074  51.687  75.157  1.00 80.81      A    O  
ATOM   3351  CB  PHE A 459      46.024  54.022  74.502  1.00 82.58      A    C  
ATOM   3352  CG  PHE A 459      47.154  55.004  74.701  1.00 80.56      A    C  
ATOM   3353  CD1 PHE A 459      46.933  56.378  74.575  1.00 72.62      A    C  
ATOM   3354  CD2 PHE A 459      48.434  54.538  75.062  1.00 70.98      A    C  
ATOM   3355  CE1 PHE A 459      47.967  57.297  74.801  1.00 68.07      A    C  
ATOM   3356  CE2 PHE A 459      49.467  55.449  75.296  1.00 68.19      A    C  
ATOM   3357  CZ  PHE A 459      49.245  56.826  75.170  1.00 73.07      A    C  
ATOM   3358  N   GLY A 460      42.923  53.528  75.686  1.00 81.86      A    N  
ATOM   3359  CA  GLY A 460      41.604  52.990  75.393  1.00 80.62      A    C  
ATOM   3360  C   GLY A 460      40.911  53.731  74.246  1.00 80.44      A    C  
ATOM   3361  O   GLY A 460      41.459  54.675  73.678  1.00 76.47      A    O  
ATOM   3362  N   PRO A 461      39.717  53.284  73.870  1.00 78.98      A    N  
ATOM   3363  CA  PRO A 461      38.908  54.000  72.900  1.00 78.44      A    C  
ATOM   3364  C   PRO A 461      38.445  55.344  73.480  1.00 77.95      A    C  
ATOM   3365  O   PRO A 461      37.978  55.417  74.618  1.00 72.43      A    O  
ATOM   3366  CB  PRO A 461      37.747  53.072  72.563  1.00 75.23      A    C  
ATOM   3367  CG  PRO A 461      37.577  52.232  73.831  1.00 73.41      A    C  
ATOM   3368  CD  PRO A 461      38.994  52.132  74.381  1.00 77.43      A    C  
ATOM   3369  N   SER A 462      38.513  56.386  72.683  1.00 72.67      A    N  
ATOM   3370  CA  SER A 462      37.933  57.671  73.050  1.00 71.89      A    C  
ATOM   3371  C   SER A 462      36.418  57.553  73.155  1.00 69.79      A    C  
ATOM   3372  O   SER A 462      35.768  57.027  72.253  1.00 64.17      A    O  
ATOM   3373  CB  SER A 462      38.308  58.739  72.021  1.00 68.75      A    C  
ATOM   3374  OG  SER A 462      37.749  59.986  72.374  1.00 61.73      A    O  
ATOM   3375  N   SER A 463      35.828  58.071  74.227  1.00 65.45      A    N  
ATOM   3376  CA  SER A 463      34.388  58.016  74.494  1.00 63.20      A    C  
ATOM   3377  C   SER A 463      33.541  58.685  73.410  1.00 60.30      A    C  
ATOM   3378  O   SER A 463      32.384  58.310  73.219  1.00 54.36      A    O  
ATOM   3379  CB  SER A 463      34.096  58.663  75.846  1.00 59.65      A    C  
ATOM   3380  OG  SER A 463      34.637  59.967  75.897  1.00 55.14      A    O  
ATOM   3381  N   ALA A 464      34.093  59.605  72.658  1.00 52.02      A    N  
ATOM   3382  CA  ALA A 464      33.386  60.338  71.607  1.00 51.13      A    C  
ATOM   3383  C   ALA A 464      32.844  59.442  70.483  1.00 50.17      A    C  
ATOM   3384  O   ALA A 464      31.811  59.753  69.899  1.00 46.15      A    O  
ATOM   3385  CB  ALA A 464      34.338  61.402  71.047  1.00 48.22      A    C  
ATOM   3386  N   ASN A 465      33.480  58.302  70.184  1.00 45.32      A    N  
ATOM   3387  CA  ASN A 465      33.063  57.425  69.080  1.00 43.84      A    C  
ATOM   3388  C   ASN A 465      31.923  56.448  69.435  1.00 42.41      A    C  
ATOM   3389  O   ASN A 465      31.540  55.645  68.582  1.00 39.26      A    O  
ATOM   3390  CB  ASN A 465      34.291  56.708  68.495  1.00 40.97      A    C  
ATOM   3391  CG  ASN A 465      34.884  57.397  67.280  1.00 38.77      A    C  
ATOM   3392  ND2 ASN A 465      35.805  56.737  66.607  1.00 37.61      A    N  
ATOM   3393  OD1 ASN A 465      34.553  58.495  66.900  1.00 38.12      A    O  
ATOM   3394  N   ARG A 466      31.382  56.448  70.643  1.00 46.59      A    N  
ATOM   3395  CA  ARG A 466      30.223  55.602  70.979  1.00 45.90      A    C  
ATOM   3396  C   ARG A 466      28.924  56.026  70.287  1.00 43.86      A    C  
ATOM   3397  O   ARG A 466      28.010  55.226  70.208  1.00 41.03      A    O  
ATOM   3398  CB  ARG A 466      29.997  55.535  72.500  1.00 43.80      A    C  
ATOM   3399  CG  ARG A 466      30.788  54.406  73.175  1.00 41.92      A    C  
ATOM   3400  CD  ARG A 466      30.356  54.273  74.645  1.00 39.70      A    C  
ATOM   3401  NE  ARG A 466      31.046  53.159  75.319  1.00 36.83      A    N  
ATOM   3402  CZ  ARG A 466      30.904  52.806  76.592  1.00 33.80      A    C  
ATOM   3403  NH1 ARG A 466      30.095  53.453  77.401  1.00 32.80      A    N1+
ATOM   3404  NH2 ARG A 466      31.574  51.814  77.089  1.00 30.08      A    N  
ATOM   3405  N   SER A 467      28.830  57.261  69.871  1.00 34.07      A    N  
ATOM   3406  CA  SER A 467      27.574  57.836  69.361  1.00 34.59      A    C  
ATOM   3407  C   SER A 467      27.314  57.611  67.873  1.00 34.51      A    C  
ATOM   3408  O   SER A 467      26.227  57.939  67.415  1.00 32.72      A    O  
ATOM   3409  CB  SER A 467      27.530  59.338  69.651  1.00 32.14      A    C  
ATOM   3410  OG  SER A 467      28.606  59.992  69.029  1.00 31.29      A    O  
ATOM   3411  N   SER A 468      28.280  57.093  67.129  1.00 28.75      A    N  
ATOM   3412  CA  SER A 468      28.076  56.783  65.709  1.00 28.01      A    C  
ATOM   3413  C   SER A 468      27.734  55.314  65.499  1.00 28.05      A    C  
ATOM   3414  O   SER A 468      28.503  54.461  66.002  1.00 25.20      A    O  
ATOM   3415  CB  SER A 468      29.308  57.164  64.880  1.00 25.93      A    C  
ATOM   3416  OG  SER A 468      30.361  56.322  65.256  1.00 25.93      A    O  
ATOM   3417  OXT SER A 468      26.688  55.069  64.823  1.00 24.47      A    O1-
TER   
ATOM   3418  N   MET B   1     -12.633  -3.875   7.418  1.00 34.89      B    N  
ATOM   3419  CA  MET B   1     -12.448  -2.533   6.824  1.00 41.66      B    C  
ATOM   3420  C   MET B   1     -10.966  -2.362   6.526  1.00 44.99      B    C  
ATOM   3421  O   MET B   1     -10.180  -2.850   7.337  1.00 42.46      B    O  
ATOM   3422  CB  MET B   1     -12.940  -1.422   7.759  1.00 41.08      B    C  
ATOM   3423  CG  MET B   1     -14.459  -1.356   7.823  1.00 37.07      B    C  
ATOM   3424  SD  MET B   1     -15.055  -0.038   8.905  1.00 32.80      B    S  
ATOM   3425  CE  MET B   1     -16.830  -0.201   8.661  1.00 28.30      B    C  
ATOM   3426  N   PRO B   2     -10.579  -1.731   5.406  1.00 52.05      B    N  
ATOM   3427  CA  PRO B   2      -9.184  -1.385   5.216  1.00 54.94      B    C  
ATOM   3428  C   PRO B   2      -8.747  -0.487   6.380  1.00 56.95      B    C  
ATOM   3429  O   PRO B   2      -9.514   0.376   6.813  1.00 54.01      B    O  
ATOM   3430  CB  PRO B   2      -9.122  -0.676   3.855  1.00 51.17      B    C  
ATOM   3431  CG  PRO B   2     -10.527  -0.131   3.670  1.00 49.75      B    C  
ATOM   3432  CD  PRO B   2     -11.408  -1.142   4.391  1.00 51.89      B    C  
ATOM   3433  N   LEU B   3      -7.574  -0.746   6.920  1.00 57.84      B    N  
ATOM   3434  CA  LEU B   3      -7.026   0.101   7.971  1.00 59.61      B    C  
ATOM   3435  C   LEU B   3      -6.896   1.517   7.398  1.00 59.98      B    C  
ATOM   3436  O   LEU B   3      -6.328   1.672   6.319  1.00 56.29      B    O  
ATOM   3437  CB  LEU B   3      -5.663  -0.446   8.436  1.00 57.93      B    C  
ATOM   3438  CG  LEU B   3      -5.774  -1.711   9.309  1.00 53.85      B    C  
ATOM   3439  CD1 LEU B   3      -4.408  -2.372   9.444  1.00 49.04      B    C  
ATOM   3440  CD2 LEU B   3      -6.281  -1.385  10.724  1.00 50.51      B    C  
ATOM   3441  N   PRO B   4      -7.441   2.537   8.057  1.00 59.69      B    N  
ATOM   3442  CA  PRO B   4      -7.325   3.896   7.571  1.00 62.53      B    C  
ATOM   3443  C   PRO B   4      -5.845   4.273   7.521  1.00 63.51      B    C  
ATOM   3444  O   PRO B   4      -5.148   4.166   8.532  1.00 60.43      B    O  
ATOM   3445  CB  PRO B   4      -8.145   4.749   8.544  1.00 60.83      B    C  
ATOM   3446  CG  PRO B   4      -8.145   3.940   9.836  1.00 58.78      B    C  
ATOM   3447  CD  PRO B   4      -8.107   2.500   9.353  1.00 61.02      B    C  
ATOM   3448  N   SER B   5      -5.364   4.700   6.371  1.00 61.18      B    N  
ATOM   3449  CA  SER B   5      -4.016   5.240   6.239  1.00 62.34      B    C  
ATOM   3450  C   SER B   5      -3.929   6.521   7.074  1.00 63.30      B    C  
ATOM   3451  O   SER B   5      -4.674   7.462   6.781  1.00 60.49      B    O  
ATOM   3452  CB  SER B   5      -3.687   5.520   4.771  1.00 59.25      B    C  
ATOM   3453  OG  SER B   5      -4.660   6.363   4.202  1.00 54.03      B    O  
ATOM   3454  N   PRO B   6      -3.087   6.590   8.098  1.00 65.66      B    N  
ATOM   3455  CA  PRO B   6      -3.005   7.773   8.913  1.00 66.95      B    C  
ATOM   3456  C   PRO B   6      -2.423   8.921   8.093  1.00 68.86      B    C  
ATOM   3457  O   PRO B   6      -1.306   8.825   7.582  1.00 64.72      B    O  
ATOM   3458  CB  PRO B   6      -2.127   7.373  10.104  1.00 62.97      B    C  
ATOM   3459  CG  PRO B   6      -1.248   6.253   9.548  1.00 60.02      B    C  
ATOM   3460  CD  PRO B   6      -2.151   5.573   8.531  1.00 60.60      B    C  
ATOM   3461  N   ASN B   7      -3.163  10.025   7.993  1.00 65.06      B    N  
ATOM   3462  CA  ASN B   7      -2.575  11.291   7.590  1.00 67.75      B    C  
ATOM   3463  C   ASN B   7      -1.829  11.850   8.808  1.00 68.64      B    C  
ATOM   3464  O   ASN B   7      -2.452  12.123   9.829  1.00 64.22      B    O  
ATOM   3465  CB  ASN B   7      -3.679  12.215   7.053  1.00 64.42      B    C  
ATOM   3466  CG  ASN B   7      -3.097  13.415   6.334  1.00 59.43      B    C  
ATOM   3467  ND2 ASN B   7      -3.908  14.408   6.053  1.00 52.87      B    N  
ATOM   3468  OD1 ASN B   7      -1.929  13.458   5.984  1.00 53.02      B    O  
ATOM   3469  N   LEU B   8      -0.514  11.941   8.732  1.00 73.10      B    N  
ATOM   3470  CA  LEU B   8       0.314  12.288   9.886  1.00 73.15      B    C  
ATOM   3471  C   LEU B   8       0.170  13.761  10.284  1.00 74.12      B    C  
ATOM   3472  O   LEU B   8       0.188  14.091  11.466  1.00 68.33      B    O  
ATOM   3473  CB  LEU B   8       1.789  11.964   9.586  1.00 69.56      B    C  
ATOM   3474  CG  LEU B   8       2.115  10.462   9.428  1.00 66.96      B    C  
ATOM   3475  CD1 LEU B   8       3.566  10.300   8.993  1.00 61.79      B    C  
ATOM   3476  CD2 LEU B   8       1.936   9.700  10.746  1.00 61.86      B    C  
ATOM   3477  N   ASP B   9       0.033  14.638   9.285  1.00 73.13      B    N  
ATOM   3478  CA  ASP B   9      -0.223  16.059   9.484  1.00 73.78      B    C  
ATOM   3479  C   ASP B   9      -1.131  16.571   8.353  1.00 74.74      B    C  
ATOM   3480  O   ASP B   9      -0.781  16.477   7.175  1.00 68.89      B    O  
ATOM   3481  CB  ASP B   9       1.118  16.820   9.551  1.00 69.14      B    C  
ATOM   3482  CG  ASP B   9       1.000  18.208  10.172  1.00 67.07      B    C  
ATOM   3483  OD1 ASP B   9      -0.110  18.788  10.219  1.00 61.58      B    O  
ATOM   3484  OD2 ASP B   9       2.033  18.738  10.655  1.00 61.47      B    O1-
ATOM   3485  N   ASP B  10      -2.295  17.072   8.729  1.00 77.10      B    N  
ATOM   3486  CA  ASP B  10      -3.314  17.587   7.819  1.00 77.46      B    C  
ATOM   3487  C   ASP B  10      -3.189  19.094   7.566  1.00 79.30      B    C  
ATOM   3488  O   ASP B  10      -3.937  19.661   6.767  1.00 71.89      B    O  
ATOM   3489  CB  ASP B  10      -4.704  17.196   8.352  1.00 72.06      B    C  
ATOM   3490  CG  ASP B  10      -5.086  17.854   9.686  1.00 64.35      B    C  
ATOM   3491  OD1 ASP B  10      -4.178  18.259  10.449  1.00 54.48      B    O  
ATOM   3492  OD2 ASP B  10      -6.307  17.940   9.949  1.00 58.38      B    O1-
ATOM   3493  N   ARG B  11      -2.233  19.745   8.205  1.00 76.96      B    N  
ATOM   3494  CA  ARG B  11      -2.029  21.183   8.058  1.00 78.29      B    C  
ATOM   3495  C   ARG B  11      -1.496  21.523   6.668  1.00 78.92      B    C  
ATOM   3496  O   ARG B  11      -0.601  20.878   6.135  1.00 76.71      B    O  
ATOM   3497  CB  ARG B  11      -1.113  21.720   9.160  1.00 76.06      B    C  
ATOM   3498  CG  ARG B  11      -1.765  21.596  10.556  1.00 73.32      B    C  
ATOM   3499  CD  ARG B  11      -0.835  22.093  11.659  1.00 70.49      B    C  
ATOM   3500  NE  ARG B  11       0.325  21.209  11.783  1.00 65.97      B    N  
ATOM   3501  CZ  ARG B  11       1.362  21.384  12.567  1.00 62.69      B    C  
ATOM   3502  NH1 ARG B  11       1.447  22.405  13.380  1.00 59.94      B    N1+
ATOM   3503  NH2 ARG B  11       2.338  20.514  12.553  1.00 60.33      B    N  
ATOM   3504  N   ARG B  12      -2.032  22.606   6.119  1.00 76.82      B    N  
ATOM   3505  CA  ARG B  12      -1.668  23.178   4.823  1.00 79.75      B    C  
ATOM   3506  C   ARG B  12      -0.918  24.504   5.015  1.00 81.80      B    C  
ATOM   3507  O   ARG B  12      -0.970  25.097   6.098  1.00 77.42      B    O  
ATOM   3508  CB  ARG B  12      -2.953  23.380   3.995  1.00 75.41      B    C  
ATOM   3509  CG  ARG B  12      -3.656  22.064   3.600  1.00 69.44      B    C  
ATOM   3510  CD  ARG B  12      -3.012  21.437   2.368  1.00 64.81      B    C  
ATOM   3511  NE  ARG B  12      -3.751  20.230   1.962  1.00 57.29      B    N  
ATOM   3512  CZ  ARG B  12      -3.731  19.671   0.764  1.00 50.85      B    C  
ATOM   3513  NH1 ARG B  12      -3.016  20.171  -0.217  1.00 47.70      B    N1+
ATOM   3514  NH2 ARG B  12      -4.419  18.586   0.534  1.00 45.58      B    N  
ATOM   3515  N   PHE B  13      -0.320  24.995   3.937  1.00 81.08      B    N  
ATOM   3516  CA  PHE B  13       0.389  26.280   3.903  1.00 80.63      B    C  
ATOM   3517  C   PHE B  13      -0.359  27.413   4.634  1.00 83.05      B    C  
ATOM   3518  O   PHE B  13       0.186  28.017   5.552  1.00 81.03      B    O  
ATOM   3519  CB  PHE B  13       0.618  26.660   2.430  1.00 78.38      B    C  
ATOM   3520  CG  PHE B  13       1.191  28.049   2.254  1.00 80.27      B    C  
ATOM   3521  CD1 PHE B  13       0.359  29.130   1.904  1.00 72.63      B    C  
ATOM   3522  CD2 PHE B  13       2.554  28.282   2.488  1.00 73.44      B    C  
ATOM   3523  CE1 PHE B  13       0.885  30.427   1.786  1.00 70.07      B    C  
ATOM   3524  CE2 PHE B  13       3.088  29.578   2.370  1.00 71.68      B    C  
ATOM   3525  CZ  PHE B  13       2.254  30.649   2.020  1.00 75.46      B    C  
ATOM   3526  N   GLN B  14      -1.628  27.653   4.286  1.00 82.11      B    N  
ATOM   3527  CA  GLN B  14      -2.402  28.738   4.884  1.00 82.14      B    C  
ATOM   3528  C   GLN B  14      -2.596  28.566   6.395  1.00 83.60      B    C  
ATOM   3529  O   GLN B  14      -2.571  29.550   7.137  1.00 81.08      B    O  
ATOM   3530  CB  GLN B  14      -3.761  28.855   4.164  1.00 80.20      B    C  
ATOM   3531  CG  GLN B  14      -4.546  30.109   4.585  1.00 75.79      B    C  
ATOM   3532  CD  GLN B  14      -3.782  31.403   4.275  1.00 69.22      B    C  
ATOM   3533  NE2 GLN B  14      -3.709  32.323   5.195  1.00 58.27      B    N  
ATOM   3534  OE1 GLN B  14      -3.226  31.564   3.199  1.00 62.64      B    O  
ATOM   3535  N   GLN B  15      -2.739  27.320   6.866  1.00 82.82      B    N  
ATOM   3536  CA  GLN B  15      -2.873  27.033   8.300  1.00 83.85      B    C  
ATOM   3537  C   GLN B  15      -1.567  27.335   9.044  1.00 84.61      B    C  
ATOM   3538  O   GLN B  15      -1.613  27.912  10.131  1.00 83.05      B    O  
ATOM   3539  CB  GLN B  15      -3.294  25.574   8.516  1.00 83.78      B    C  
ATOM   3540  CG  GLN B  15      -4.717  25.297   8.005  1.00 79.69      B    C  
ATOM   3541  CD  GLN B  15      -5.034  23.796   7.964  1.00 74.58      B    C  
ATOM   3542  NE2 GLN B  15      -6.251  23.403   8.192  1.00 63.32      B    N  
ATOM   3543  OE1 GLN B  15      -4.193  22.965   7.683  1.00 66.19      B    O  
ATOM   3544  N   PHE B  16      -0.416  27.036   8.449  1.00 81.95      B    N  
ATOM   3545  CA  PHE B  16       0.870  27.415   9.036  1.00 82.25      B    C  
ATOM   3546  C   PHE B  16       1.046  28.938   9.111  1.00 83.24      B    C  
ATOM   3547  O   PHE B  16       1.523  29.441  10.133  1.00 81.22      B    O  
ATOM   3548  CB  PHE B  16       2.029  26.810   8.239  1.00 82.05      B    C  
ATOM   3549  CG  PHE B  16       2.147  25.305   8.329  1.00 84.12      B    C  
ATOM   3550  CD1 PHE B  16       2.378  24.687   9.574  1.00 77.51      B    C  
ATOM   3551  CD2 PHE B  16       2.067  24.508   7.171  1.00 76.90      B    C  
ATOM   3552  CE1 PHE B  16       2.517  23.293   9.663  1.00 74.61      B    C  
ATOM   3553  CE2 PHE B  16       2.205  23.118   7.250  1.00 75.60      B    C  
ATOM   3554  CZ  PHE B  16       2.425  22.508   8.502  1.00 78.55      B    C  
ATOM   3555  N   VAL B  17       0.642  29.674   8.082  1.00 83.59      B    N  
ATOM   3556  CA  VAL B  17       0.684  31.142   8.076  1.00 82.47      B    C  
ATOM   3557  C   VAL B  17      -0.250  31.715   9.143  1.00 82.91      B    C  
ATOM   3558  O   VAL B  17       0.165  32.576   9.924  1.00 82.22      B    O  
ATOM   3559  CB  VAL B  17       0.339  31.705   6.684  1.00 81.91      B    C  
ATOM   3560  CG1 VAL B  17       0.251  33.238   6.683  1.00 74.05      B    C  
ATOM   3561  CG2 VAL B  17       1.408  31.314   5.659  1.00 75.74      B    C  
ATOM   3562  N   ASP B  18      -1.483  31.212   9.231  1.00 83.88      B    N  
ATOM   3563  CA  ASP B  18      -2.472  31.691  10.198  1.00 82.95      B    C  
ATOM   3564  C   ASP B  18      -2.057  31.369  11.650  1.00 82.94      B    C  
ATOM   3565  O   ASP B  18      -2.209  32.204  12.542  1.00 81.40      B    O  
ATOM   3566  CB  ASP B  18      -3.852  31.086   9.878  1.00 81.94      B    C  
ATOM   3567  CG  ASP B  18      -4.514  31.626   8.605  1.00 77.47      B    C  
ATOM   3568  OD1 ASP B  18      -4.072  32.665   8.056  1.00 70.19      B    O  
ATOM   3569  OD2 ASP B  18      -5.538  31.032   8.186  1.00 70.51      B    O1-
ATOM   3570  N   ASP B  19      -1.483  30.199  11.888  1.00 84.44      B    N  
ATOM   3571  CA  ASP B  19      -0.936  29.821  13.194  1.00 83.49      B    C  
ATOM   3572  C   ASP B  19       0.260  30.697  13.577  1.00 83.55      B    C  
ATOM   3573  O   ASP B  19       0.318  31.190  14.706  1.00 81.34      B    O  
ATOM   3574  CB  ASP B  19      -0.526  28.336  13.205  1.00 82.16      B    C  
ATOM   3575  CG  ASP B  19      -1.685  27.347  13.385  1.00 75.31      B    C  
ATOM   3576  OD1 ASP B  19      -2.810  27.776  13.730  1.00 67.69      B    O  
ATOM   3577  OD2 ASP B  19      -1.425  26.129  13.281  1.00 67.37      B    O1-
ATOM   3578  N   ALA B  20       1.168  30.967  12.654  1.00 83.23      B    N  
ATOM   3579  CA  ALA B  20       2.300  31.844  12.901  1.00 81.69      B    C  
ATOM   3580  C   ALA B  20       1.857  33.283  13.205  1.00 82.31      B    C  
ATOM   3581  O   ALA B  20       2.348  33.882  14.163  1.00 80.84      B    O  
ATOM   3582  CB  ALA B  20       3.245  31.786  11.699  1.00 81.09      B    C  
ATOM   3583  N   LYS B  21       0.879  33.832  12.462  1.00 82.51      B    N  
ATOM   3584  CA  LYS B  21       0.318  35.166  12.730  1.00 81.69      B    C  
ATOM   3585  C   LYS B  21      -0.350  35.228  14.110  1.00 81.65      B    C  
ATOM   3586  O   LYS B  21      -0.120  36.188  14.846  1.00 80.16      B    O  
ATOM   3587  CB  LYS B  21      -0.671  35.562  11.627  1.00 80.60      B    C  
ATOM   3588  CG  LYS B  21       0.062  35.953  10.332  1.00 78.66      B    C  
ATOM   3589  CD  LYS B  21      -0.933  36.374   9.234  1.00 75.47      B    C  
ATOM   3590  CE  LYS B  21      -0.146  36.786   7.986  1.00 70.02      B    C  
ATOM   3591  NZ  LYS B  21      -1.003  37.288   6.892  1.00 63.87      B    N1+
ATOM   3592  N   ARG B  22      -1.106  34.201  14.512  1.00 82.36      B    N  
ATOM   3593  CA  ARG B  22      -1.673  34.116  15.860  1.00 81.80      B    C  
ATOM   3594  C   ARG B  22      -0.590  34.063  16.938  1.00 82.31      B    C  
ATOM   3595  O   ARG B  22      -0.709  34.729  17.967  1.00 80.60      B    O  
ATOM   3596  CB  ARG B  22      -2.594  32.888  15.973  1.00 80.85      B    C  
ATOM   3597  CG  ARG B  22      -3.983  33.197  15.406  1.00 73.86      B    C  
ATOM   3598  CD  ARG B  22      -4.930  31.997  15.566  1.00 71.44      B    C  
ATOM   3599  NE  ARG B  22      -4.888  31.097  14.407  1.00 63.70      B    N  
ATOM   3600  CZ  ARG B  22      -5.022  29.782  14.402  1.00 57.79      B    C  
ATOM   3601  NH1 ARG B  22      -5.174  29.088  15.487  1.00 54.25      B    N1+
ATOM   3602  NH2 ARG B  22      -4.983  29.137  13.280  1.00 52.08      B    N  
ATOM   3603  N   TYR B  23       0.485  33.334  16.680  1.00 81.97      B    N  
ATOM   3604  CA  TYR B  23       1.606  33.244  17.614  1.00 81.21      B    C  
ATOM   3605  C   TYR B  23       2.347  34.572  17.776  1.00 81.04      B    C  
ATOM   3606  O   TYR B  23       2.693  34.951  18.898  1.00 78.12      B    O  
ATOM   3607  CB  TYR B  23       2.538  32.140  17.132  1.00 80.09      B    C  
ATOM   3608  CG  TYR B  23       3.458  31.677  18.227  1.00 75.68      B    C  
ATOM   3609  CD1 TYR B  23       4.782  32.135  18.292  1.00 69.88      B    C  
ATOM   3610  CD2 TYR B  23       2.957  30.776  19.178  1.00 67.49      B    C  
ATOM   3611  CE1 TYR B  23       5.635  31.647  19.289  1.00 64.50      B    C  
ATOM   3612  CE2 TYR B  23       3.801  30.287  20.170  1.00 64.97      B    C  
ATOM   3613  CZ  TYR B  23       5.145  30.707  20.218  1.00 63.82      B    C  
ATOM   3614  OH  TYR B  23       5.972  30.152  21.147  1.00 62.03      B    O  
ATOM   3615  N   ILE B  24       2.531  35.316  16.686  1.00 81.13      B    N  
ATOM   3616  CA  ILE B  24       3.096  36.664  16.720  1.00 79.97      B    C  
ATOM   3617  C   ILE B  24       2.227  37.592  17.575  1.00 80.25      B    C  
ATOM   3618  O   ILE B  24       2.751  38.244  18.472  1.00 78.24      B    O  
ATOM   3619  CB  ILE B  24       3.288  37.218  15.284  1.00 79.09      B    C  
ATOM   3620  CG1 ILE B  24       4.414  36.445  14.555  1.00 74.53      B    C  
ATOM   3621  CG2 ILE B  24       3.636  38.722  15.312  1.00 73.65      B    C  
ATOM   3622  CD1 ILE B  24       4.372  36.609  13.034  1.00 68.84      B    C  
ATOM   3623  N   GLN B  25       0.903  37.591  17.364  1.00 80.69      B    N  
ATOM   3624  CA  GLN B  25      -0.016  38.412  18.163  1.00 79.12      B    C  
ATOM   3625  C   GLN B  25       0.043  38.101  19.661  1.00 79.20      B    C  
ATOM   3626  O   GLN B  25      -0.104  39.003  20.486  1.00 75.69      B    O  
ATOM   3627  CB  GLN B  25      -1.450  38.219  17.663  1.00 77.30      B    C  
ATOM   3628  CG  GLN B  25      -1.689  38.902  16.308  1.00 70.58      B    C  
ATOM   3629  CD  GLN B  25      -3.084  38.639  15.754  1.00 64.70      B    C  
ATOM   3630  NE2 GLN B  25      -3.420  39.247  14.636  1.00 56.32      B    N  
ATOM   3631  OE1 GLN B  25      -3.901  37.907  16.298  1.00 57.52      B    O  
ATOM   3632  N   GLN B  26       0.279  36.854  20.041  1.00 80.86      B    N  
ATOM   3633  CA  GLN B  26       0.366  36.461  21.450  1.00 80.91      B    C  
ATOM   3634  C   GLN B  26       1.728  36.765  22.089  1.00 81.26      B    C  
ATOM   3635  O   GLN B  26       1.780  37.148  23.261  1.00 77.10      B    O  
ATOM   3636  CB  GLN B  26       0.064  34.973  21.585  1.00 80.29      B    C  
ATOM   3637  CG  GLN B  26      -1.427  34.658  21.377  1.00 74.30      B    C  
ATOM   3638  CD  GLN B  26      -1.739  33.181  21.575  1.00 70.49      B    C  
ATOM   3639  NE2 GLN B  26      -2.981  32.788  21.452  1.00 61.99      B    N  
ATOM   3640  OE1 GLN B  26      -0.883  32.353  21.858  1.00 62.75      B    O  
ATOM   3641  N   ARG B  27       2.829  36.563  21.354  1.00 81.54      B    N  
ATOM   3642  CA  ARG B  27       4.189  36.692  21.922  1.00 81.16      B    C  
ATOM   3643  C   ARG B  27       4.883  38.019  21.630  1.00 81.49      B    C  
ATOM   3644  O   ARG B  27       5.748  38.406  22.412  1.00 76.44      B    O  
ATOM   3645  CB  ARG B  27       5.068  35.535  21.462  1.00 79.42      B    C  
ATOM   3646  CG  ARG B  27       4.683  34.230  22.164  1.00 74.88      B    C  
ATOM   3647  CD  ARG B  27       5.931  33.365  22.335  1.00 70.69      B    C  
ATOM   3648  NE  ARG B  27       5.619  32.156  23.111  1.00 64.01      B    N  
ATOM   3649  CZ  ARG B  27       6.415  31.127  23.297  1.00 59.73      B    C  
ATOM   3650  NH1 ARG B  27       7.669  31.118  22.905  1.00 55.18      B    N1+
ATOM   3651  NH2 ARG B  27       5.950  30.065  23.877  1.00 53.69      B    N  
ATOM   3652  N   ALA B  28       4.534  38.667  20.536  1.00 77.72      B    N  
ATOM   3653  CA  ALA B  28       5.130  39.912  20.099  1.00 77.06      B    C  
ATOM   3654  C   ALA B  28       4.027  40.930  19.745  1.00 78.94      B    C  
ATOM   3655  O   ALA B  28       3.911  41.325  18.584  1.00 73.98      B    O  
ATOM   3656  CB  ALA B  28       6.101  39.620  18.948  1.00 73.89      B    C  
ATOM   3657  N   PRO B  29       3.211  41.362  20.718  1.00 74.85      B    N  
ATOM   3658  CA  PRO B  29       2.096  42.278  20.471  1.00 73.96      B    C  
ATOM   3659  C   PRO B  29       2.544  43.645  19.926  1.00 74.88      B    C  
ATOM   3660  O   PRO B  29       1.734  44.385  19.374  1.00 68.56      B    O  
ATOM   3661  CB  PRO B  29       1.380  42.408  21.820  1.00 71.90      B    C  
ATOM   3662  CG  PRO B  29       2.487  42.135  22.834  1.00 71.41      B    C  
ATOM   3663  CD  PRO B  29       3.335  41.074  22.140  1.00 73.27      B    C  
ATOM   3664  N   GLU B  30       3.812  43.982  20.065  1.00 75.92      B    N  
ATOM   3665  CA  GLU B  30       4.439  45.183  19.496  1.00 75.89      B    C  
ATOM   3666  C   GLU B  30       4.458  45.156  17.963  1.00 76.05      B    C  
ATOM   3667  O   GLU B  30       4.463  46.205  17.330  1.00 71.91      B    O  
ATOM   3668  CB  GLU B  30       5.880  45.276  20.024  1.00 75.30      B    C  
ATOM   3669  CG  GLU B  30       5.959  45.390  21.555  1.00 68.30      B    C  
ATOM   3670  CD  GLU B  30       7.385  45.251  22.101  1.00 61.77      B    C  
ATOM   3671  OE1 GLU B  30       7.510  45.104  23.338  1.00 54.06      B    O  
ATOM   3672  OE2 GLU B  30       8.343  45.258  21.295  1.00 55.52      B    O1-
ATOM   3673  N   TRP B  31       4.445  43.968  17.364  1.00 75.48      B    N  
ATOM   3674  CA  TRP B  31       4.394  43.807  15.921  1.00 74.23      B    C  
ATOM   3675  C   TRP B  31       2.943  43.889  15.450  1.00 73.86      B    C  
ATOM   3676  O   TRP B  31       2.174  42.940  15.562  1.00 69.41      B    O  
ATOM   3677  CB  TRP B  31       5.081  42.502  15.530  1.00 70.85      B    C  
ATOM   3678  CG  TRP B  31       5.241  42.259  14.052  1.00 68.32      B    C  
ATOM   3679  CD1 TRP B  31       4.776  43.028  13.039  1.00 61.33      B    C  
ATOM   3680  CD2 TRP B  31       5.924  41.136  13.426  1.00 63.64      B    C  
ATOM   3681  CE2 TRP B  31       5.798  41.277  12.023  1.00 64.69      B    C  
ATOM   3682  CE3 TRP B  31       6.626  40.004  13.916  1.00 62.64      B    C  
ATOM   3683  NE1 TRP B  31       5.102  42.438  11.825  1.00 60.37      B    N  
ATOM   3684  CZ2 TRP B  31       6.327  40.318  11.129  1.00 64.82      B    C  
ATOM   3685  CZ3 TRP B  31       7.151  39.071  13.035  1.00 59.78      B    C  
ATOM   3686  CH2 TRP B  31       6.997  39.222  11.653  1.00 60.91      B    C  
ATOM   3687  N   THR B  32       2.574  45.057  14.920  1.00 74.47      B    N  
ATOM   3688  CA  THR B  32       1.202  45.379  14.523  1.00 73.17      B    C  
ATOM   3689  C   THR B  32       0.938  45.199  13.033  1.00 73.81      B    C  
ATOM   3690  O   THR B  32      -0.206  44.944  12.654  1.00 66.20      B    O  
ATOM   3691  CB  THR B  32       0.846  46.815  14.921  1.00 68.39      B    C  
ATOM   3692  CG2 THR B  32       0.808  46.986  16.439  1.00 60.49      B    C  
ATOM   3693  OG1 THR B  32       1.818  47.710  14.428  1.00 62.42      B    O  
ATOM   3694  N   ASP B  33       1.947  45.312  12.183  1.00 72.96      B    N  
ATOM   3695  CA  ASP B  33       1.779  45.141  10.746  1.00 72.69      B    C  
ATOM   3696  C   ASP B  33       1.888  43.661  10.357  1.00 73.72      B    C  
ATOM   3697  O   ASP B  33       2.942  43.036  10.470  1.00 67.31      B    O  
ATOM   3698  CB  ASP B  33       2.734  46.044   9.947  1.00 67.65      B    C  
ATOM   3699  CG  ASP B  33       2.327  46.147   8.470  1.00 61.90      B    C  
ATOM   3700  OD1 ASP B  33       1.330  45.494   8.069  1.00 55.82      B    O  
ATOM   3701  OD2 ASP B  33       2.974  46.904   7.732  1.00 55.45      B    O1-
ATOM   3702  N   HIS B  34       0.759  43.092   9.879  1.00 73.17      B    N  
ATOM   3703  CA  HIS B  34       0.657  41.717   9.406  1.00 72.31      B    C  
ATOM   3704  C   HIS B  34       0.329  41.640   7.908  1.00 74.36      B    C  
ATOM   3705  O   HIS B  34      -0.153  40.614   7.423  1.00 67.55      B    O  
ATOM   3706  CB  HIS B  34      -0.362  40.948  10.254  1.00 68.04      B    C  
ATOM   3707  CG  HIS B  34      -0.008  40.897  11.715  1.00 67.92      B    C  
ATOM   3708  CD2 HIS B  34      -0.708  41.460  12.744  1.00 57.93      B    C  
ATOM   3709  ND1 HIS B  34       1.098  40.290  12.267  1.00 59.90      B    N  
ATOM   3710  CE1 HIS B  34       1.059  40.498  13.598  1.00 58.17      B    C  
ATOM   3711  NE2 HIS B  34      -0.028  41.192  13.925  1.00 59.01      B    N  
ATOM   3712  N   ASN B  35       0.554  42.743   7.169  1.00 74.41      B    N  
ATOM   3713  CA  ASN B  35       0.304  42.785   5.740  1.00 75.06      B    C  
ATOM   3714  C   ASN B  35       1.338  41.959   4.974  1.00 76.73      B    C  
ATOM   3715  O   ASN B  35       2.459  41.735   5.422  1.00 72.35      B    O  
ATOM   3716  CB  ASN B  35       0.275  44.240   5.264  1.00 70.73      B    C  
ATOM   3717  CG  ASN B  35      -0.920  44.988   5.820  1.00 64.70      B    C  
ATOM   3718  ND2 ASN B  35      -0.710  46.174   6.325  1.00 56.72      B    N  
ATOM   3719  OD1 ASN B  35      -2.045  44.509   5.795  1.00 56.90      B    O  
ATOM   3720  N   VAL B  36       0.962  41.545   3.757  1.00 72.32      B    N  
ATOM   3721  CA  VAL B  36       1.849  40.757   2.879  1.00 72.52      B    C  
ATOM   3722  C   VAL B  36       3.115  41.536   2.487  1.00 74.42      B    C  
ATOM   3723  O   VAL B  36       4.145  40.930   2.186  1.00 70.19      B    O  
ATOM   3724  CB  VAL B  36       1.081  40.309   1.616  1.00 69.44      B    C  
ATOM   3725  CG1 VAL B  36       1.912  39.394   0.712  1.00 62.20      B    C  
ATOM   3726  CG2 VAL B  36      -0.202  39.536   1.986  1.00 62.22      B    C  
ATOM   3727  N   SER B  37       3.053  42.869   2.526  1.00 75.69      B    N  
ATOM   3728  CA  SER B  37       4.206  43.746   2.266  1.00 76.48      B    C  
ATOM   3729  C   SER B  37       5.237  43.762   3.396  1.00 78.32      B    C  
ATOM   3730  O   SER B  37       6.353  44.225   3.177  1.00 72.92      B    O  
ATOM   3731  CB  SER B  37       3.716  45.173   2.019  1.00 73.75      B    C  
ATOM   3732  OG  SER B  37       2.850  45.602   3.054  1.00 66.39      B    O  
ATOM   3733  N   ASP B  38       4.878  43.282   4.583  1.00 78.30      B    N  
ATOM   3734  CA  ASP B  38       5.798  43.277   5.707  1.00 78.12      B    C  
ATOM   3735  C   ASP B  38       6.912  42.221   5.507  1.00 79.67      B    C  
ATOM   3736  O   ASP B  38       6.625  41.054   5.197  1.00 76.84      B    O  
ATOM   3737  CB  ASP B  38       5.029  43.064   7.022  1.00 75.22      B    C  
ATOM   3738  CG  ASP B  38       5.990  43.099   8.194  1.00 71.59      B    C  
ATOM   3739  OD1 ASP B  38       6.484  42.015   8.568  1.00 64.07      B    O  
ATOM   3740  OD2 ASP B  38       6.339  44.197   8.665  1.00 63.15      B    O1-
ATOM   3741  N   PRO B  39       8.179  42.580   5.684  1.00 80.21      B    N  
ATOM   3742  CA  PRO B  39       9.292  41.633   5.550  1.00 80.71      B    C  
ATOM   3743  C   PRO B  39       9.191  40.432   6.496  1.00 82.00      B    C  
ATOM   3744  O   PRO B  39       9.605  39.325   6.141  1.00 78.32      B    O  
ATOM   3745  CB  PRO B  39      10.557  42.452   5.849  1.00 80.09      B    C  
ATOM   3746  CG  PRO B  39      10.150  43.881   5.515  1.00 79.16      B    C  
ATOM   3747  CD  PRO B  39       8.683  43.923   5.905  1.00 80.79      B    C  
ATOM   3748  N   GLY B  40       8.649  40.633   7.692  1.00 81.97      B    N  
ATOM   3749  CA  GLY B  40       8.444  39.564   8.659  1.00 80.95      B    C  
ATOM   3750  C   GLY B  40       7.377  38.576   8.208  1.00 82.70      B    C  
ATOM   3751  O   GLY B  40       7.580  37.365   8.320  1.00 79.86      B    O  
ATOM   3752  N   VAL B  41       6.282  39.066   7.610  1.00 81.49      B    N  
ATOM   3753  CA  VAL B  41       5.251  38.202   7.011  1.00 81.23      B    C  
ATOM   3754  C   VAL B  41       5.827  37.411   5.838  1.00 82.70      B    C  
ATOM   3755  O   VAL B  41       5.591  36.210   5.751  1.00 80.99      B    O  
ATOM   3756  CB  VAL B  41       4.021  39.018   6.578  1.00 79.08      B    C  
ATOM   3757  CG1 VAL B  41       2.985  38.158   5.855  1.00 71.05      B    C  
ATOM   3758  CG2 VAL B  41       3.337  39.608   7.817  1.00 70.82      B    C  
ATOM   3759  N   THR B  42       6.676  38.031   5.016  1.00 84.15      B    N  
ATOM   3760  CA  THR B  42       7.361  37.330   3.921  1.00 84.40      B    C  
ATOM   3761  C   THR B  42       8.242  36.183   4.434  1.00 85.65      B    C  
ATOM   3762  O   THR B  42       8.265  35.091   3.853  1.00 83.96      B    O  
ATOM   3763  CB  THR B  42       8.224  38.309   3.114  1.00 83.45      B    C  
ATOM   3764  CG2 THR B  42       8.807  37.662   1.855  1.00 72.06      B    C  
ATOM   3765  OG1 THR B  42       7.470  39.410   2.683  1.00 73.11      B    O  
ATOM   3766  N   LEU B  43       8.940  36.374   5.556  1.00 84.40      B    N  
ATOM   3767  CA  LEU B  43       9.700  35.309   6.210  1.00 85.08      B    C  
ATOM   3768  C   LEU B  43       8.790  34.204   6.748  1.00 85.84      B    C  
ATOM   3769  O   LEU B  43       9.094  33.024   6.578  1.00 84.93      B    O  
ATOM   3770  CB  LEU B  43      10.559  35.892   7.342  1.00 84.38      B    C  
ATOM   3771  CG  LEU B  43      11.786  36.696   6.857  1.00 79.99      B    C  
ATOM   3772  CD1 LEU B  43      12.419  37.414   8.045  1.00 74.23      B    C  
ATOM   3773  CD2 LEU B  43      12.843  35.799   6.231  1.00 74.36      B    C  
ATOM   3774  N   VAL B  44       7.652  34.557   7.349  1.00 83.92      B    N  
ATOM   3775  CA  VAL B  44       6.654  33.595   7.839  1.00 83.48      B    C  
ATOM   3776  C   VAL B  44       6.107  32.747   6.690  1.00 85.01      B    C  
ATOM   3777  O   VAL B  44       6.077  31.518   6.813  1.00 84.28      B    O  
ATOM   3778  CB  VAL B  44       5.514  34.308   8.590  1.00 81.96      B    C  
ATOM   3779  CG1 VAL B  44       4.317  33.396   8.864  1.00 73.95      B    C  
ATOM   3780  CG2 VAL B  44       6.010  34.820   9.947  1.00 74.01      B    C  
ATOM   3781  N   GLU B  45       5.748  33.359   5.568  1.00 85.24      B    N  
ATOM   3782  CA  GLU B  45       5.264  32.648   4.380  1.00 84.82      B    C  
ATOM   3783  C   GLU B  45       6.330  31.715   3.797  1.00 86.24      B    C  
ATOM   3784  O   GLU B  45       6.040  30.570   3.453  1.00 85.21      B    O  
ATOM   3785  CB  GLU B  45       4.806  33.651   3.321  1.00 83.58      B    C  
ATOM   3786  CG  GLU B  45       3.505  34.359   3.719  1.00 79.01      B    C  
ATOM   3787  CD  GLU B  45       2.988  35.350   2.666  1.00 74.06      B    C  
ATOM   3788  OE1 GLU B  45       1.845  35.821   2.854  1.00 65.96      B    O  
ATOM   3789  OE2 GLU B  45       3.719  35.629   1.693  1.00 67.86      B    O1-
ATOM   3790  N   THR B  46       7.586  32.158   3.763  1.00 88.10      B    N  
ATOM   3791  CA  THR B  46       8.705  31.331   3.297  1.00 88.14      B    C  
ATOM   3792  C   THR B  46       8.897  30.093   4.181  1.00 89.19      B    C  
ATOM   3793  O   THR B  46       9.033  28.974   3.682  1.00 87.74      B    O  
ATOM   3794  CB  THR B  46      10.005  32.145   3.247  1.00 86.61      B    C  
ATOM   3795  CG2 THR B  46      11.159  31.338   2.641  1.00 72.71      B    C  
ATOM   3796  OG1 THR B  46       9.849  33.286   2.435  1.00 74.51      B    O  
ATOM   3797  N   VAL B  47       8.875  30.278   5.500  1.00 88.16      B    N  
ATOM   3798  CA  VAL B  47       8.985  29.170   6.455  1.00 87.67      B    C  
ATOM   3799  C   VAL B  47       7.769  28.246   6.377  1.00 88.59      B    C  
ATOM   3800  O   VAL B  47       7.931  27.027   6.426  1.00 86.96      B    O  
ATOM   3801  CB  VAL B  47       9.203  29.699   7.886  1.00 86.39      B    C  
ATOM   3802  CG1 VAL B  47       9.171  28.585   8.936  1.00 78.40      B    C  
ATOM   3803  CG2 VAL B  47      10.572  30.386   7.997  1.00 78.28      B    C  
ATOM   3804  N   ALA B  48       6.563  28.792   6.209  1.00 86.87      B    N  
ATOM   3805  CA  ALA B  48       5.347  28.013   6.038  1.00 85.89      B    C  
ATOM   3806  C   ALA B  48       5.387  27.169   4.761  1.00 86.95      B    C  
ATOM   3807  O   ALA B  48       5.004  25.996   4.790  1.00 85.54      B    O  
ATOM   3808  CB  ALA B  48       4.142  28.962   6.047  1.00 85.10      B    C  
ATOM   3809  N   HIS B  49       5.940  27.702   3.669  1.00 86.72      B    N  
ATOM   3810  CA  HIS B  49       6.139  26.947   2.434  1.00 86.46      B    C  
ATOM   3811  C   HIS B  49       7.129  25.788   2.623  1.00 87.41      B    C  
ATOM   3812  O   HIS B  49       6.868  24.664   2.178  1.00 85.58      B    O  
ATOM   3813  CB  HIS B  49       6.606  27.895   1.333  1.00 86.48      B    C  
ATOM   3814  CG  HIS B  49       6.631  27.232  -0.014  1.00 83.87      B    C  
ATOM   3815  CD2 HIS B  49       7.733  26.842  -0.734  1.00 71.26      B    C  
ATOM   3816  ND1 HIS B  49       5.529  26.843  -0.742  1.00 69.09      B    N  
ATOM   3817  CE1 HIS B  49       5.954  26.249  -1.867  1.00 69.54      B    C  
ATOM   3818  NE2 HIS B  49       7.290  26.224  -1.896  1.00 73.23      B    N  
ATOM   3819  N   MET B  50       8.225  26.012   3.342  1.00 89.41      B    N  
ATOM   3820  CA  MET B  50       9.158  24.937   3.689  1.00 88.66      B    C  
ATOM   3821  C   MET B  50       8.509  23.880   4.588  1.00 88.82      B    C  
ATOM   3822  O   MET B  50       8.729  22.681   4.385  1.00 88.09      B    O  
ATOM   3823  CB  MET B  50      10.390  25.505   4.395  1.00 89.45      B    C  
ATOM   3824  CG  MET B  50      11.274  26.343   3.466  1.00 82.40      B    C  
ATOM   3825  SD  MET B  50      12.757  26.965   4.300  1.00 75.19      B    S  
ATOM   3826  CE  MET B  50      13.490  27.910   2.957  1.00 63.75      B    C  
ATOM   3827  N   ALA B  51       7.688  24.297   5.552  1.00 88.65      B    N  
ATOM   3828  CA  ALA B  51       6.959  23.396   6.433  1.00 87.40      B    C  
ATOM   3829  C   ALA B  51       5.956  22.530   5.653  1.00 87.91      B    C  
ATOM   3830  O   ALA B  51       5.933  21.318   5.861  1.00 85.37      B    O  
ATOM   3831  CB  ALA B  51       6.280  24.205   7.541  1.00 86.63      B    C  
ATOM   3832  N   ASP B  52       5.219  23.109   4.705  1.00 87.23      B    N  
ATOM   3833  CA  ASP B  52       4.285  22.382   3.845  1.00 86.13      B    C  
ATOM   3834  C   ASP B  52       5.007  21.305   3.004  1.00 86.16      B    C  
ATOM   3835  O   ASP B  52       4.574  20.156   2.943  1.00 84.02      B    O  
ATOM   3836  CB  ASP B  52       3.536  23.385   2.957  1.00 84.91      B    C  
ATOM   3837  CG  ASP B  52       2.377  22.757   2.186  1.00 79.13      B    C  
ATOM   3838  OD1 ASP B  52       1.561  22.040   2.802  1.00 68.85      B    O  
ATOM   3839  OD2 ASP B  52       2.277  23.027   0.964  1.00 69.58      B    O1-
ATOM   3840  N   GLN B  53       6.182  21.615   2.456  1.00 85.94      B    N  
ATOM   3841  CA  GLN B  53       6.992  20.624   1.746  1.00 86.23      B    C  
ATOM   3842  C   GLN B  53       7.477  19.484   2.653  1.00 86.62      B    C  
ATOM   3843  O   GLN B  53       7.547  18.327   2.225  1.00 84.87      B    O  
ATOM   3844  CB  GLN B  53       8.215  21.288   1.106  1.00 86.90      B    C  
ATOM   3845  CG  GLN B  53       7.854  22.194  -0.077  1.00 81.45      B    C  
ATOM   3846  CD  GLN B  53       9.106  22.729  -0.783  1.00 77.68      B    C  
ATOM   3847  NE2 GLN B  53       8.945  23.534  -1.804  1.00 66.57      B    N  
ATOM   3848  OE1 GLN B  53      10.239  22.406  -0.458  1.00 69.12      B    O  
ATOM   3849  N   ILE B  54       7.831  19.792   3.898  1.00 88.78      B    N  
ATOM   3850  CA  ILE B  54       8.238  18.785   4.879  1.00 87.77      B    C  
ATOM   3851  C   ILE B  54       7.050  17.889   5.242  1.00 87.54      B    C  
ATOM   3852  O   ILE B  54       7.198  16.667   5.235  1.00 86.03      B    O  
ATOM   3853  CB  ILE B  54       8.877  19.436   6.123  1.00 87.54      B    C  
ATOM   3854  CG1 ILE B  54      10.245  20.055   5.752  1.00 81.58      B    C  
ATOM   3855  CG2 ILE B  54       9.058  18.414   7.261  1.00 80.28      B    C  
ATOM   3856  CD1 ILE B  54      10.791  21.024   6.813  1.00 72.92      B    C  
ATOM   3857  N   VAL B  55       5.878  18.479   5.494  1.00 86.30      B    N  
ATOM   3858  CA  VAL B  55       4.640  17.753   5.795  1.00 85.35      B    C  
ATOM   3859  C   VAL B  55       4.238  16.857   4.628  1.00 84.82      B    C  
ATOM   3860  O   VAL B  55       3.935  15.683   4.831  1.00 83.47      B    O  
ATOM   3861  CB  VAL B  55       3.519  18.746   6.161  1.00 84.22      B    C  
ATOM   3862  CG1 VAL B  55       2.133  18.087   6.197  1.00 76.53      B    C  
ATOM   3863  CG2 VAL B  55       3.790  19.342   7.546  1.00 76.58      B    C  
ATOM   3864  N   TYR B  56       4.328  17.343   3.398  1.00 85.22      B    N  
ATOM   3865  CA  TYR B  56       4.080  16.538   2.206  1.00 83.22      B    C  
ATOM   3866  C   TYR B  56       4.990  15.307   2.138  1.00 83.41      B    C  
ATOM   3867  O   TYR B  56       4.534  14.194   1.860  1.00 82.22      B    O  
ATOM   3868  CB  TYR B  56       4.258  17.401   0.953  1.00 82.65      B    C  
ATOM   3869  CG  TYR B  56       4.117  16.607  -0.337  1.00 82.18      B    C  
ATOM   3870  CD1 TYR B  56       5.262  16.169  -1.033  1.00 75.20      B    C  
ATOM   3871  CD2 TYR B  56       2.837  16.268  -0.811  1.00 74.79      B    C  
ATOM   3872  CE1 TYR B  56       5.129  15.398  -2.195  1.00 71.03      B    C  
ATOM   3873  CE2 TYR B  56       2.698  15.495  -1.972  1.00 72.00      B    C  
ATOM   3874  CZ  TYR B  56       3.841  15.059  -2.670  1.00 73.93      B    C  
ATOM   3875  OH  TYR B  56       3.701  14.294  -3.809  1.00 73.24      B    O  
ATOM   3876  N   ARG B  57       6.282  15.467   2.424  1.00 84.13      B    N  
ATOM   3877  CA  ARG B  57       7.222  14.335   2.478  1.00 83.00      B    C  
ATOM   3878  C   ARG B  57       6.917  13.392   3.648  1.00 83.58      B    C  
ATOM   3879  O   ARG B  57       6.992  12.188   3.470  1.00 82.45      B    O  
ATOM   3880  CB  ARG B  57       8.665  14.833   2.569  1.00 83.01      B    C  
ATOM   3881  CG  ARG B  57       9.140  15.479   1.253  1.00 77.18      B    C  
ATOM   3882  CD  ARG B  57      10.588  15.941   1.415  1.00 75.09      B    C  
ATOM   3883  NE  ARG B  57      11.061  16.632   0.206  1.00 66.92      B    N  
ATOM   3884  CZ  ARG B  57      12.317  16.984  -0.050  1.00 61.12      B    C  
ATOM   3885  NH1 ARG B  57      13.291  16.685   0.765  1.00 56.69      B    N1+
ATOM   3886  NH2 ARG B  57      12.605  17.636  -1.142  1.00 54.16      B    N  
ATOM   3887  N   LEU B  58       6.565  13.940   4.795  1.00 85.03      B    N  
ATOM   3888  CA  LEU B  58       6.227  13.161   5.982  1.00 83.56      B    C  
ATOM   3889  C   LEU B  58       5.001  12.280   5.740  1.00 83.31      B    C  
ATOM   3890  O   LEU B  58       5.026  11.100   6.088  1.00 81.48      B    O  
ATOM   3891  CB  LEU B  58       6.014  14.126   7.165  1.00 83.27      B    C  
ATOM   3892  CG  LEU B  58       5.854  13.403   8.522  1.00 75.97      B    C  
ATOM   3893  CD1 LEU B  58       7.182  12.802   8.995  1.00 68.72      B    C  
ATOM   3894  CD2 LEU B  58       5.368  14.388   9.582  1.00 69.87      B    C  
ATOM   3895  N   ASN B  59       3.980  12.796   5.068  1.00 83.34      B    N  
ATOM   3896  CA  ASN B  59       2.779  12.045   4.710  1.00 81.57      B    C  
ATOM   3897  C   ASN B  59       3.035  10.897   3.718  1.00 81.34      B    C  
ATOM   3898  O   ASN B  59       2.207  10.007   3.599  1.00 77.50      B    O  
ATOM   3899  CB  ASN B  59       1.714  13.037   4.200  1.00 80.20      B    C  
ATOM   3900  CG  ASN B  59       1.091  13.870   5.319  1.00 76.73      B    C  
ATOM   3901  ND2 ASN B  59       0.443  14.961   4.979  1.00 69.35      B    N  
ATOM   3902  OD1 ASN B  59       1.149  13.534   6.480  1.00 69.62      B    O  
ATOM   3903  N   ARG B  60       4.189  10.872   3.045  1.00 83.36      B    N  
ATOM   3904  CA  ARG B  60       4.604   9.742   2.197  1.00 82.58      B    C  
ATOM   3905  C   ARG B  60       5.361   8.644   2.967  1.00 83.44      B    C  
ATOM   3906  O   ARG B  60       5.620   7.589   2.405  1.00 81.06      B    O  
ATOM   3907  CB  ARG B  60       5.441  10.247   1.011  1.00 80.70      B    C  
ATOM   3908  CG  ARG B  60       4.632  11.181   0.097  1.00 76.64      B    C  
ATOM   3909  CD  ARG B  60       5.456  11.618  -1.128  1.00 73.01      B    C  
ATOM   3910  NE  ARG B  60       5.683  10.468  -2.023  1.00 65.34      B    N  
ATOM   3911  CZ  ARG B  60       6.395  10.476  -3.139  1.00 60.33      B    C  
ATOM   3912  NH1 ARG B  60       7.012  11.548  -3.555  1.00 56.30      B    N1+
ATOM   3913  NH2 ARG B  60       6.490   9.391  -3.876  1.00 54.19      B    N  
ATOM   3914  N   VAL B  61       5.724   8.878   4.212  1.00 83.85      B    N  
ATOM   3915  CA  VAL B  61       6.430   7.893   5.040  1.00 84.19      B    C  
ATOM   3916  C   VAL B  61       5.596   6.615   5.266  1.00 85.10      B    C  
ATOM   3917  O   VAL B  61       6.176   5.544   5.138  1.00 83.27      B    O  
ATOM   3918  CB  VAL B  61       6.907   8.495   6.377  1.00 82.88      B    C  
ATOM   3919  CG1 VAL B  61       7.517   7.445   7.318  1.00 75.05      B    C  
ATOM   3920  CG2 VAL B  61       7.979   9.561   6.131  1.00 75.47      B    C  
ATOM   3921  N   PRO B  62       4.268   6.680   5.510  1.00 84.40      B    N  
ATOM   3922  CA  PRO B  62       3.442   5.474   5.640  1.00 83.39      B    C  
ATOM   3923  C   PRO B  62       3.531   4.555   4.419  1.00 84.81      B    C  
ATOM   3924  O   PRO B  62       3.700   3.351   4.588  1.00 82.49      B    O  
ATOM   3925  CB  PRO B  62       2.009   5.973   5.864  1.00 81.30      B    C  
ATOM   3926  CG  PRO B  62       2.207   7.344   6.495  1.00 79.62      B    C  
ATOM   3927  CD  PRO B  62       3.467   7.852   5.815  1.00 82.11      B    C  
ATOM   3928  N   ASP B  63       3.514   5.108   3.219  1.00 83.41      B    N  
ATOM   3929  CA  ASP B  63       3.669   4.330   1.989  1.00 83.22      B    C  
ATOM   3930  C   ASP B  63       5.037   3.645   1.913  1.00 85.16      B    C  
ATOM   3931  O   ASP B  63       5.127   2.460   1.607  1.00 83.58      B    O  
ATOM   3932  CB  ASP B  63       3.486   5.222   0.764  1.00 80.23      B    C  
ATOM   3933  CG  ASP B  63       2.024   5.444   0.388  1.00 72.26      B    C  
ATOM   3934  OD1 ASP B  63       1.280   4.439   0.414  1.00 64.85      B    O  
ATOM   3935  OD2 ASP B  63       1.718   6.582  -0.020  1.00 64.24      B    O1-
ATOM   3936  N   LYS B  64       6.096   4.366   2.250  1.00 84.38      B    N  
ATOM   3937  CA  LYS B  64       7.445   3.798   2.274  1.00 84.80      B    C  
ATOM   3938  C   LYS B  64       7.568   2.676   3.309  1.00 86.02      B    C  
ATOM   3939  O   LYS B  64       8.186   1.654   3.030  1.00 84.91      B    O  
ATOM   3940  CB  LYS B  64       8.469   4.915   2.514  1.00 83.96      B    C  
ATOM   3941  CG  LYS B  64       9.889   4.376   2.324  1.00 76.70      B    C  
ATOM   3942  CD  LYS B  64      10.951   5.453   2.549  1.00 72.02      B    C  
ATOM   3943  CE  LYS B  64      12.321   4.798   2.368  1.00 61.72      B    C  
ATOM   3944  NZ  LYS B  64      13.446   5.725   2.622  1.00 54.64      B    N1+
ATOM   3945  N   ASN B  65       6.973   2.855   4.482  1.00 86.17      B    N  
ATOM   3946  CA  ASN B  65       6.955   1.823   5.520  1.00 87.18      B    C  
ATOM   3947  C   ASN B  65       6.137   0.603   5.090  1.00 87.66      B    C  
ATOM   3948  O   ASN B  65       6.521  -0.519   5.399  1.00 85.83      B    O  
ATOM   3949  CB  ASN B  65       6.390   2.422   6.812  1.00 85.74      B    C  
ATOM   3950  CG  ASN B  65       7.325   3.400   7.502  1.00 82.00      B    C  
ATOM   3951  ND2 ASN B  65       6.833   4.080   8.511  1.00 72.92      B    N  
ATOM   3952  OD1 ASN B  65       8.492   3.561   7.175  1.00 71.69      B    O  
ATOM   3953  N   HIS B  66       5.038   0.816   4.367  1.00 86.44      B    N  
ATOM   3954  CA  HIS B  66       4.248  -0.275   3.811  1.00 85.32      B    C  
ATOM   3955  C   HIS B  66       5.064  -1.097   2.807  1.00 85.66      B    C  
ATOM   3956  O   HIS B  66       5.093  -2.317   2.923  1.00 84.50      B    O  
ATOM   3957  CB  HIS B  66       2.960   0.281   3.182  1.00 83.96      B    C  
ATOM   3958  CG  HIS B  66       2.006  -0.805   2.775  1.00 82.03      B    C  
ATOM   3959  CD2 HIS B  66       1.679  -1.202   1.507  1.00 69.88      B    C  
ATOM   3960  ND1 HIS B  66       1.300  -1.617   3.643  1.00 68.01      B    N  
ATOM   3961  CE1 HIS B  66       0.573  -2.468   2.905  1.00 69.26      B    C  
ATOM   3962  NE2 HIS B  66       0.778  -2.246   1.604  1.00 70.94      B    N  
ATOM   3963  N   LEU B  67       5.794  -0.452   1.907  1.00 86.26      B    N  
ATOM   3964  CA  LEU B  67       6.677  -1.143   0.966  1.00 85.30      B    C  
ATOM   3965  C   LEU B  67       7.792  -1.908   1.681  1.00 85.41      B    C  
ATOM   3966  O   LEU B  67       7.987  -3.086   1.406  1.00 84.27      B    O  
ATOM   3967  CB  LEU B  67       7.269  -0.127  -0.028  1.00 84.50      B    C  
ATOM   3968  CG  LEU B  67       6.236   0.505  -0.983  1.00 79.60      B    C  
ATOM   3969  CD1 LEU B  67       6.910   1.584  -1.822  1.00 72.39      B    C  
ATOM   3970  CD2 LEU B  67       5.608  -0.524  -1.918  1.00 73.59      B    C  
ATOM   3971  N   ALA B  68       8.441  -1.292   2.657  1.00 86.83      B    N  
ATOM   3972  CA  ALA B  68       9.465  -1.962   3.442  1.00 87.05      B    C  
ATOM   3973  C   ALA B  68       8.920  -3.183   4.216  1.00 87.36      B    C  
ATOM   3974  O   ALA B  68       9.621  -4.177   4.384  1.00 85.81      B    O  
ATOM   3975  CB  ALA B  68      10.086  -0.944   4.413  1.00 87.05      B    C  
ATOM   3976  N   PHE B  69       7.674  -3.117   4.659  1.00 88.08      B    N  
ATOM   3977  CA  PHE B  69       7.004  -4.266   5.271  1.00 86.90      B    C  
ATOM   3978  C   PHE B  69       6.740  -5.376   4.246  1.00 86.42      B    C  
ATOM   3979  O   PHE B  69       6.964  -6.547   4.570  1.00 84.67      B    O  
ATOM   3980  CB  PHE B  69       5.707  -3.792   5.945  1.00 86.12      B    C  
ATOM   3981  CG  PHE B  69       4.924  -4.926   6.581  1.00 79.83      B    C  
ATOM   3982  CD1 PHE B  69       3.848  -5.515   5.891  1.00 73.30      B    C  
ATOM   3983  CD2 PHE B  69       5.302  -5.419   7.838  1.00 71.86      B    C  
ATOM   3984  CE1 PHE B  69       3.149  -6.589   6.459  1.00 67.84      B    C  
ATOM   3985  CE2 PHE B  69       4.601  -6.501   8.410  1.00 67.84      B    C  
ATOM   3986  CZ  PHE B  69       3.530  -7.085   7.719  1.00 68.88      B    C  
ATOM   3987  N   LEU B  70       6.311  -5.039   3.031  1.00 86.35      B    N  
ATOM   3988  CA  LEU B  70       6.115  -6.021   1.965  1.00 84.02      B    C  
ATOM   3989  C   LEU B  70       7.435  -6.707   1.582  1.00 83.40      B    C  
ATOM   3990  O   LEU B  70       7.463  -7.931   1.489  1.00 81.85      B    O  
ATOM   3991  CB  LEU B  70       5.470  -5.356   0.731  1.00 83.75      B    C  
ATOM   3992  CG  LEU B  70       4.039  -4.824   0.934  1.00 81.21      B    C  
ATOM   3993  CD1 LEU B  70       3.519  -4.233  -0.377  1.00 75.83      B    C  
ATOM   3994  CD2 LEU B  70       3.058  -5.905   1.395  1.00 75.53      B    C  
ATOM   3995  N   ASP B  71       8.517  -5.948   1.478  1.00 85.59      B    N  
ATOM   3996  CA  ASP B  71       9.853  -6.486   1.223  1.00 83.83      B    C  
ATOM   3997  C   ASP B  71      10.301  -7.430   2.341  1.00 83.96      B    C  
ATOM   3998  O   ASP B  71      10.828  -8.512   2.089  1.00 81.59      B    O  
ATOM   3999  CB  ASP B  71      10.872  -5.340   1.108  1.00 81.79      B    C  
ATOM   4000  CG  ASP B  71      10.720  -4.456  -0.138  1.00 74.67      B    C  
ATOM   4001  OD1 ASP B  71      10.079  -4.907  -1.110  1.00 66.48      B    O  
ATOM   4002  OD2 ASP B  71      11.275  -3.342  -0.092  1.00 66.54      B    O1-
ATOM   4003  N   LEU B  72      10.040  -7.061   3.597  1.00 86.69      B    N  
ATOM   4004  CA  LEU B  72      10.401  -7.882   4.754  1.00 84.84      B    C  
ATOM   4005  C   LEU B  72       9.659  -9.220   4.787  1.00 83.59      B    C  
ATOM   4006  O   LEU B  72      10.199 -10.224   5.262  1.00 82.08      B    O  
ATOM   4007  CB  LEU B  72      10.143  -7.062   6.028  1.00 86.01      B    C  
ATOM   4008  CG  LEU B  72      10.763  -7.717   7.282  1.00 79.04      B    C  
ATOM   4009  CD1 LEU B  72      11.886  -6.839   7.854  1.00 74.51      B    C  
ATOM   4010  CD2 LEU B  72       9.729  -7.929   8.386  1.00 74.19      B    C  
ATOM   4011  N   VAL B  73       8.430  -9.240   4.293  1.00 84.22      B    N  
ATOM   4012  CA  VAL B  73       7.624 -10.471   4.176  1.00 81.15      B    C  
ATOM   4013  C   VAL B  73       7.989 -11.279   2.915  1.00 79.48      B    C  
ATOM   4014  O   VAL B  73       7.549 -12.415   2.761  1.00 74.15      B    O  
ATOM   4015  CB  VAL B  73       6.121 -10.115   4.277  1.00 80.22      B    C  
ATOM   4016  CG1 VAL B  73       5.203 -11.326   4.179  1.00 73.79      B    C  
ATOM   4017  CG2 VAL B  73       5.803  -9.475   5.637  1.00 74.34      B    C  
ATOM   4018  N   GLY B  74       8.820 -10.730   2.046  1.00 79.29      B    N  
ATOM   4019  CA  GLY B  74       9.252 -11.392   0.817  1.00 78.38      B    C  
ATOM   4020  C   GLY B  74       8.241 -11.307  -0.330  1.00 79.73      B    C  
ATOM   4021  O   GLY B  74       8.227 -12.176  -1.199  1.00 76.22      B    O  
ATOM   4022  N   ILE B  75       7.385 -10.304  -0.333  1.00 78.78      B    N  
ATOM   4023  CA  ILE B  75       6.478 -10.057  -1.461  1.00 79.66      B    C  
ATOM   4024  C   ILE B  75       7.265  -9.346  -2.558  1.00 80.72      B    C  
ATOM   4025  O   ILE B  75       7.678  -8.200  -2.393  1.00 79.14      B    O  
ATOM   4026  CB  ILE B  75       5.216  -9.282  -1.029  1.00 78.15      B    C  
ATOM   4027  CG1 ILE B  75       4.429 -10.159  -0.026  1.00 73.66      B    C  
ATOM   4028  CG2 ILE B  75       4.355  -8.919  -2.252  1.00 72.13      B    C  
ATOM   4029  CD1 ILE B  75       3.159  -9.526   0.500  1.00 64.94      B    C  
ATOM   4030  N   THR B  76       7.405 -10.020  -3.681  1.00 81.60      B    N  
ATOM   4031  CA  THR B  76       8.016  -9.477  -4.887  1.00 81.96      B    C  
ATOM   4032  C   THR B  76       6.951  -9.106  -5.919  1.00 83.15      B    C  
ATOM   4033  O   THR B  76       5.816  -9.609  -5.880  1.00 80.33      B    O  
ATOM   4034  CB  THR B  76       9.042 -10.457  -5.473  1.00 78.26      B    C  
ATOM   4035  CG2 THR B  76      10.201 -10.701  -4.498  1.00 67.50      B    C  
ATOM   4036  OG1 THR B  76       8.443 -11.709  -5.719  1.00 68.48      B    O  
ATOM   4037  N   LEU B  77       7.306  -8.217  -6.835  1.00 82.63      B    N  
ATOM   4038  CA  LEU B  77       6.463  -7.884  -7.977  1.00 83.56      B    C  
ATOM   4039  C   LEU B  77       6.470  -9.038  -8.984  1.00 84.27      B    C  
ATOM   4040  O   LEU B  77       7.505  -9.666  -9.208  1.00 81.89      B    O  
ATOM   4041  CB  LEU B  77       6.947  -6.582  -8.637  1.00 81.29      B    C  
ATOM   4042  CG  LEU B  77       6.891  -5.335  -7.737  1.00 79.65      B    C  
ATOM   4043  CD1 LEU B  77       7.482  -4.127  -8.461  1.00 74.23      B    C  
ATOM   4044  CD2 LEU B  77       5.465  -4.974  -7.335  1.00 74.83      B    C  
ATOM   4045  N   PHE B  78       5.331  -9.291  -9.612  1.00 83.15      B    N  
ATOM   4046  CA  PHE B  78       5.295 -10.243 -10.708  1.00 83.55      B    C  
ATOM   4047  C   PHE B  78       6.012  -9.668 -11.929  1.00 84.48      B    C  
ATOM   4048  O   PHE B  78       5.781  -8.516 -12.297  1.00 82.42      B    O  
ATOM   4049  CB  PHE B  78       3.853 -10.656 -11.036  1.00 80.65      B    C  
ATOM   4050  CG  PHE B  78       3.161 -11.473  -9.967  1.00 77.66      B    C  
ATOM   4051  CD1 PHE B  78       3.850 -12.467  -9.243  1.00 73.47      B    C  
ATOM   4052  CD2 PHE B  78       1.788 -11.267  -9.714  1.00 71.19      B    C  
ATOM   4053  CE1 PHE B  78       3.186 -13.243  -8.274  1.00 67.87      B    C  
ATOM   4054  CE2 PHE B  78       1.122 -12.049  -8.754  1.00 68.45      B    C  
ATOM   4055  CZ  PHE B  78       1.819 -13.036  -8.034  1.00 68.51      B    C  
ATOM   4056  N   PRO B  79       6.878 -10.454 -12.561  1.00 84.31      B    N  
ATOM   4057  CA  PRO B  79       7.589 -10.012 -13.739  1.00 84.43      B    C  
ATOM   4058  C   PRO B  79       6.641  -9.894 -14.939  1.00 85.83      B    C  
ATOM   4059  O   PRO B  79       5.606 -10.569 -14.981  1.00 82.76      B    O  
ATOM   4060  CB  PRO B  79       8.661 -11.066 -13.961  1.00 80.75      B    C  
ATOM   4061  CG  PRO B  79       8.038 -12.336 -13.406  1.00 80.63      B    C  
ATOM   4062  CD  PRO B  79       7.230 -11.819 -12.225  1.00 83.11      B    C  
ATOM   4063  N   PRO B  80       7.009  -9.103 -15.948  1.00 85.09      B    N  
ATOM   4064  CA  PRO B  80       6.325  -9.135 -17.223  1.00 84.92      B    C  
ATOM   4065  C   PRO B  80       6.493 -10.498 -17.897  1.00 85.43      B    C  
ATOM   4066  O   PRO B  80       7.493 -11.199 -17.706  1.00 82.19      B    O  
ATOM   4067  CB  PRO B  80       6.942  -7.998 -18.043  1.00 82.44      B    C  
ATOM   4068  CG  PRO B  80       8.355  -7.891 -17.488  1.00 82.87      B    C  
ATOM   4069  CD  PRO B  80       8.179  -8.236 -16.015  1.00 86.04      B    C  
ATOM   4070  N   SER B  81       5.531 -10.865 -18.729  1.00 85.95      B    N  
ATOM   4071  CA  SER B  81       5.642 -12.005 -19.626  1.00 85.46      B    C  
ATOM   4072  C   SER B  81       5.757 -11.531 -21.075  1.00 85.13      B    C  
ATOM   4073  O   SER B  81       5.334 -10.431 -21.430  1.00 82.38      B    O  
ATOM   4074  CB  SER B  81       4.486 -12.987 -19.417  1.00 83.34      B    C  
ATOM   4075  OG  SER B  81       3.258 -12.403 -19.758  1.00 71.75      B    O  
ATOM   4076  N   ALA B  82       6.373 -12.352 -21.913  1.00 85.35      B    N  
ATOM   4077  CA  ALA B  82       6.548 -12.053 -23.319  1.00 85.41      B    C  
ATOM   4078  C   ALA B  82       5.401 -12.642 -24.148  1.00 86.19      B    C  
ATOM   4079  O   ALA B  82       5.038 -13.805 -23.971  1.00 82.28      B    O  
ATOM   4080  CB  ALA B  82       7.905 -12.571 -23.776  1.00 82.01      B    C  
ATOM   4081  N   ALA B  83       4.894 -11.857 -25.074  1.00 86.97      B    N  
ATOM   4082  CA  ALA B  83       3.979 -12.358 -26.080  1.00 86.67      B    C  
ATOM   4083  C   ALA B  83       4.696 -13.314 -27.037  1.00 87.56      B    C  
ATOM   4084  O   ALA B  83       5.858 -13.110 -27.374  1.00 85.74      B    O  
ATOM   4085  CB  ALA B  83       3.348 -11.188 -26.835  1.00 85.26      B    C  
ATOM   4086  N   ARG B  84       3.979 -14.330 -27.486  1.00 86.54      B    N  
ATOM   4087  CA  ARG B  84       4.450 -15.305 -28.466  1.00 86.74      B    C  
ATOM   4088  C   ARG B  84       3.473 -15.400 -29.623  1.00 86.27      B    C  
ATOM   4089  O   ARG B  84       2.265 -15.263 -29.434  1.00 82.86      B    O  
ATOM   4090  CB  ARG B  84       4.658 -16.687 -27.832  1.00 84.96      B    C  
ATOM   4091  CG  ARG B  84       5.708 -16.663 -26.714  1.00 81.22      B    C  
ATOM   4092  CD  ARG B  84       5.948 -18.075 -26.206  1.00 80.53      B    C  
ATOM   4093  NE  ARG B  84       6.809 -18.091 -25.025  1.00 74.05      B    N  
ATOM   4094  CZ  ARG B  84       7.662 -19.053 -24.692  1.00 69.06      B    C  
ATOM   4095  NH1 ARG B  84       7.867 -20.088 -25.459  1.00 62.11      B    N1+
ATOM   4096  NH2 ARG B  84       8.303 -18.984 -23.574  1.00 61.83      B    N  
ATOM   4097  N   THR B  85       4.005 -15.640 -30.801  1.00 87.32      B    N  
ATOM   4098  CA  THR B  85       3.211 -15.931 -31.981  1.00 87.42      B    C  
ATOM   4099  C   THR B  85       4.016 -16.805 -32.923  1.00 87.54      B    C  
ATOM   4100  O   THR B  85       5.237 -16.676 -32.996  1.00 84.86      B    O  
ATOM   4101  CB  THR B  85       2.734 -14.650 -32.667  1.00 85.90      B    C  
ATOM   4102  CG2 THR B  85       3.849 -13.810 -33.281  1.00 75.40      B    C  
ATOM   4103  OG1 THR B  85       1.818 -14.955 -33.684  1.00 74.08      B    O  
ATOM   4104  N   ASP B  86       3.325 -17.658 -33.667  1.00 88.15      B    N  
ATOM   4105  CA  ASP B  86       3.941 -18.354 -34.782  1.00 88.03      B    C  
ATOM   4106  C   ASP B  86       3.984 -17.434 -35.997  1.00 88.50      B    C  
ATOM   4107  O   ASP B  86       2.998 -16.772 -36.339  1.00 84.61      B    O  
ATOM   4108  CB  ASP B  86       3.204 -19.664 -35.068  1.00 85.09      B    C  
ATOM   4109  CG  ASP B  86       3.322 -20.668 -33.916  1.00 81.21      B    C  
ATOM   4110  OD1 ASP B  86       4.343 -20.612 -33.197  1.00 72.58      B    O  
ATOM   4111  OD2 ASP B  86       2.381 -21.469 -33.768  1.00 74.10      B    O1-
ATOM   4112  N   VAL B  87       5.148 -17.371 -36.628  1.00 87.77      B    N  
ATOM   4113  CA  VAL B  87       5.393 -16.540 -37.799  1.00 87.72      B    C  
ATOM   4114  C   VAL B  87       5.710 -17.442 -38.975  1.00 87.35      B    C  
ATOM   4115  O   VAL B  87       6.602 -18.278 -38.912  1.00 85.13      B    O  
ATOM   4116  CB  VAL B  87       6.512 -15.512 -37.555  1.00 86.79      B    C  
ATOM   4117  CG1 VAL B  87       6.640 -14.577 -38.741  1.00 76.66      B    C  
ATOM   4118  CG2 VAL B  87       6.209 -14.649 -36.336  1.00 78.30      B    C  
ATOM   4119  N   THR B  88       4.987 -17.243 -40.065  1.00 88.42      B    N  
ATOM   4120  CA  THR B  88       5.202 -17.957 -41.320  1.00 87.82      B    C  
ATOM   4121  C   THR B  88       6.048 -17.106 -42.254  1.00 87.98      B    C  
ATOM   4122  O   THR B  88       5.703 -15.967 -42.552  1.00 86.13      B    O  
ATOM   4123  CB  THR B  88       3.862 -18.323 -41.975  1.00 86.73      B    C  
ATOM   4124  CG2 THR B  88       4.049 -19.187 -43.211  1.00 75.08      B    C  
ATOM   4125  OG1 THR B  88       3.075 -19.057 -41.069  1.00 75.23      B    O  
ATOM   4126  N   PHE B  89       7.143 -17.682 -42.730  1.00 88.57      B    N  
ATOM   4127  CA  PHE B  89       8.013 -17.124 -43.755  1.00 87.90      B    C  
ATOM   4128  C   PHE B  89       7.621 -17.728 -45.098  1.00 87.91      B    C  
ATOM   4129  O   PHE B  89       7.776 -18.934 -45.298  1.00 85.19      B    O  
ATOM   4130  CB  PHE B  89       9.474 -17.434 -43.414  1.00 87.18      B    C  
ATOM   4131  CG  PHE B  89       9.959 -16.809 -42.131  1.00 88.74      B    C  
ATOM   4132  CD1 PHE B  89      10.647 -15.579 -42.164  1.00 82.15      B    C  
ATOM   4133  CD2 PHE B  89       9.738 -17.432 -40.897  1.00 82.86      B    C  
ATOM   4134  CE1 PHE B  89      11.107 -14.982 -40.973  1.00 81.38      B    C  
ATOM   4135  CE2 PHE B  89      10.182 -16.838 -39.701  1.00 81.73      B    C  
ATOM   4136  CZ  PHE B  89      10.863 -15.609 -39.746  1.00 85.70      B    C  
ATOM   4137  N   TRP B  90       7.136 -16.910 -46.015  1.00 88.33      B    N  
ATOM   4138  CA  TRP B  90       6.796 -17.337 -47.359  1.00 87.82      B    C  
ATOM   4139  C   TRP B  90       7.977 -17.144 -48.308  1.00 87.49      B    C  
ATOM   4140  O   TRP B  90       8.633 -16.107 -48.302  1.00 83.66      B    O  
ATOM   4141  CB  TRP B  90       5.556 -16.596 -47.846  1.00 85.91      B    C  
ATOM   4142  CG  TRP B  90       4.314 -16.883 -47.059  1.00 87.26      B    C  
ATOM   4143  CD1 TRP B  90       3.716 -16.028 -46.202  1.00 80.13      B    C  
ATOM   4144  CD2 TRP B  90       3.510 -18.108 -47.049  1.00 84.47      B    C  
ATOM   4145  CE2 TRP B  90       2.418 -17.897 -46.168  1.00 82.71      B    C  
ATOM   4146  CE3 TRP B  90       3.606 -19.345 -47.716  1.00 80.59      B    C  
ATOM   4147  NE1 TRP B  90       2.572 -16.630 -45.667  1.00 78.90      B    N  
ATOM   4148  CZ2 TRP B  90       1.443 -18.903 -45.951  1.00 82.56      B    C  
ATOM   4149  CZ3 TRP B  90       2.638 -20.341 -47.498  1.00 76.69      B    C  
ATOM   4150  CH2 TRP B  90       1.569 -20.117 -46.623  1.00 78.43      B    C  
ATOM   4151  N   LEU B  91       8.239 -18.134 -49.138  1.00 86.78      B    N  
ATOM   4152  CA  LEU B  91       9.255 -18.060 -50.180  1.00 85.30      B    C  
ATOM   4153  C   LEU B  91       8.692 -17.385 -51.430  1.00 85.41      B    C  
ATOM   4154  O   LEU B  91       7.526 -17.547 -51.777  1.00 82.19      B    O  
ATOM   4155  CB  LEU B  91       9.802 -19.461 -50.488  1.00 82.91      B    C  
ATOM   4156  CG  LEU B  91      10.450 -20.184 -49.288  1.00 80.84      B    C  
ATOM   4157  CD1 LEU B  91      11.002 -21.526 -49.739  1.00 73.94      B    C  
ATOM   4158  CD2 LEU B  91      11.581 -19.366 -48.678  1.00 74.74      B    C  
ATOM   4159  N   SER B  92       9.558 -16.652 -52.140  1.00 85.93      B    N  
ATOM   4160  CA  SER B  92       9.207 -16.056 -53.425  1.00 84.15      B    C  
ATOM   4161  C   SER B  92       8.988 -17.095 -54.524  1.00 84.25      B    C  
ATOM   4162  O   SER B  92       8.181 -16.888 -55.428  1.00 78.67      B    O  
ATOM   4163  CB  SER B  92      10.312 -15.090 -53.862  1.00 81.79      B    C  
ATOM   4164  OG  SER B  92      11.575 -15.720 -53.877  1.00 74.21      B    O  
ATOM   4165  N   ALA B  93       9.715 -18.204 -54.459  1.00 83.20      B    N  
ATOM   4166  CA  ALA B  93       9.599 -19.364 -55.323  1.00 82.10      B    C  
ATOM   4167  C   ALA B  93      10.118 -20.603 -54.581  1.00 83.11      B    C  
ATOM   4168  O   ALA B  93      10.959 -20.459 -53.694  1.00 79.20      B    O  
ATOM   4169  CB  ALA B  93      10.400 -19.110 -56.605  1.00 78.38      B    C  
ATOM   4170  N   PRO B  94       9.682 -21.809 -54.964  1.00 81.44      B    N  
ATOM   4171  CA  PRO B  94      10.284 -23.043 -54.473  1.00 80.00      B    C  
ATOM   4172  C   PRO B  94      11.784 -23.056 -54.751  1.00 80.91      B    C  
ATOM   4173  O   PRO B  94      12.231 -22.635 -55.828  1.00 76.72      B    O  
ATOM   4174  CB  PRO B  94       9.566 -24.186 -55.198  1.00 76.99      B    C  
ATOM   4175  CG  PRO B  94       8.282 -23.554 -55.717  1.00 75.00      B    C  
ATOM   4176  CD  PRO B  94       8.639 -22.091 -55.928  1.00 77.35      B    C  
ATOM   4177  N   GLN B  95      12.574 -23.510 -53.780  1.00 80.74      B    N  
ATOM   4178  CA  GLN B  95      14.027 -23.587 -53.891  1.00 79.49      B    C  
ATOM   4179  C   GLN B  95      14.477 -25.045 -53.965  1.00 80.13      B    C  
ATOM   4180  O   GLN B  95      13.804 -25.948 -53.462  1.00 75.91      B    O  
ATOM   4181  CB  GLN B  95      14.694 -22.847 -52.718  1.00 76.60      B    C  
ATOM   4182  CG  GLN B  95      14.349 -21.351 -52.662  1.00 74.97      B    C  
ATOM   4183  CD  GLN B  95      14.773 -20.595 -53.925  1.00 72.45      B    C  
ATOM   4184  NE2 GLN B  95      13.864 -19.882 -54.551  1.00 62.32      B    N  
ATOM   4185  OE1 GLN B  95      15.904 -20.642 -54.367  1.00 64.33      B    O  
ATOM   4186  N   GLU B  96      15.636 -25.284 -54.587  1.00 81.11      B    N  
ATOM   4187  CA  GLU B  96      16.238 -26.623 -54.666  1.00 80.94      B    C  
ATOM   4188  C   GLU B  96      16.986 -26.988 -53.385  1.00 82.55      B    C  
ATOM   4189  O   GLU B  96      17.023 -28.153 -52.993  1.00 77.06      B    O  
ATOM   4190  CB  GLU B  96      17.186 -26.696 -55.869  1.00 76.57      B    C  
ATOM   4191  CG  GLU B  96      16.456 -26.540 -57.214  1.00 68.42      B    C  
ATOM   4192  CD  GLU B  96      17.374 -26.733 -58.439  1.00 60.49      B    C  
ATOM   4193  OE1 GLU B  96      16.822 -26.794 -59.558  1.00 51.87      B    O  
ATOM   4194  OE2 GLU B  96      18.608 -26.814 -58.266  1.00 54.48      B    O1-
ATOM   4195  N   ASP B  97      17.555 -25.980 -52.722  1.00 83.38      B    N  
ATOM   4196  CA  ASP B  97      18.303 -26.146 -51.488  1.00 83.63      B    C  
ATOM   4197  C   ASP B  97      17.489 -25.711 -50.262  1.00 84.86      B    C  
ATOM   4198  O   ASP B  97      16.639 -24.820 -50.322  1.00 80.84      B    O  
ATOM   4199  CB  ASP B  97      19.625 -25.380 -51.563  1.00 79.73      B    C  
ATOM   4200  CG  ASP B  97      20.643 -26.010 -52.506  1.00 72.48      B    C  
ATOM   4201  OD1 ASP B  97      20.743 -27.256 -52.505  1.00 64.04      B    O  
ATOM   4202  OD2 ASP B  97      21.372 -25.235 -53.159  1.00 64.01      B    O1-
ATOM   4203  N   ALA B  98      17.789 -26.323 -49.133  1.00 83.88      B    N  
ATOM   4204  CA  ALA B  98      17.167 -25.948 -47.878  1.00 83.89      B    C  
ATOM   4205  C   ALA B  98      17.605 -24.547 -47.435  1.00 85.05      B    C  
ATOM   4206  O   ALA B  98      18.794 -24.255 -47.338  1.00 80.65      B    O  
ATOM   4207  CB  ALA B  98      17.487 -27.008 -46.815  1.00 80.05      B    C  
ATOM   4208  N   ILE B  99      16.647 -23.711 -47.101  1.00 84.16      B    N  
ATOM   4209  CA  ILE B  99      16.877 -22.360 -46.591  1.00 83.86      B    C  
ATOM   4210  C   ILE B  99      16.861 -22.410 -45.073  1.00 84.71      B    C  
ATOM   4211  O   ILE B  99      15.949 -22.962 -44.467  1.00 82.99      B    O  
ATOM   4212  CB  ILE B  99      15.849 -21.376 -47.169  1.00 82.55      B    C  
ATOM   4213  CG1 ILE B  99      15.975 -21.332 -48.704  1.00 77.32      B    C  
ATOM   4214  CG2 ILE B  99      16.037 -19.968 -46.571  1.00 75.16      B    C  
ATOM   4215  CD1 ILE B  99      14.840 -20.585 -49.383  1.00 68.41      B    C  
ATOM   4216  N   LEU B 100      17.867 -21.804 -44.447  1.00 85.00      B    N  
ATOM   4217  CA  LEU B 100      17.940 -21.650 -43.000  1.00 84.57      B    C  
ATOM   4218  C   LEU B 100      17.490 -20.240 -42.608  1.00 84.84      B    C  
ATOM   4219  O   LEU B 100      18.092 -19.259 -43.030  1.00 82.69      B    O  
ATOM   4220  CB  LEU B 100      19.373 -21.965 -42.537  1.00 82.60      B    C  
ATOM   4221  CG  LEU B 100      19.552 -21.919 -41.007  1.00 77.27      B    C  
ATOM   4222  CD1 LEU B 100      18.821 -23.059 -40.302  1.00 70.41      B    C  
ATOM   4223  CD2 LEU B 100      21.037 -22.031 -40.658  1.00 70.31      B    C  
ATOM   4224  N   VAL B 101      16.472 -20.162 -41.769  1.00 84.50      B    N  
ATOM   4225  CA  VAL B 101      16.102 -18.959 -41.023  1.00 83.67      B    C  
ATOM   4226  C   VAL B 101      16.705 -19.101 -39.632  1.00 83.98      B    C  
ATOM   4227  O   VAL B 101      16.226 -19.930 -38.857  1.00 82.53      B    O  
ATOM   4228  CB  VAL B 101      14.583 -18.776 -40.967  1.00 82.96      B    C  
ATOM   4229  CG1 VAL B 101      14.215 -17.503 -40.217  1.00 77.71      B    C  
ATOM   4230  CG2 VAL B 101      13.986 -18.696 -42.379  1.00 79.11      B    C  
ATOM   4231  N   PRO B 102      17.774 -18.365 -39.294  1.00 86.52      B    N  
ATOM   4232  CA  PRO B 102      18.479 -18.557 -38.035  1.00 85.16      B    C  
ATOM   4233  C   PRO B 102      17.644 -18.090 -36.838  1.00 85.48      B    C  
ATOM   4234  O   PRO B 102      16.823 -17.173 -36.949  1.00 82.54      B    O  
ATOM   4235  CB  PRO B 102      19.792 -17.781 -38.182  1.00 82.32      B    C  
ATOM   4236  CG  PRO B 102      19.426 -16.671 -39.151  1.00 82.37      B    C  
ATOM   4237  CD  PRO B 102      18.420 -17.331 -40.080  1.00 85.28      B    C  
ATOM   4238  N   VAL B 103      17.922 -18.676 -35.682  1.00 85.03      B    N  
ATOM   4239  CA  VAL B 103      17.376 -18.215 -34.406  1.00 83.64      B    C  
ATOM   4240  C   VAL B 103      17.708 -16.744 -34.168  1.00 83.01      B    C  
ATOM   4241  O   VAL B 103      18.797 -16.271 -34.505  1.00 78.40      B    O  
ATOM   4242  CB  VAL B 103      17.870 -19.110 -33.248  1.00 81.49      B    C  
ATOM   4243  CG1 VAL B 103      19.383 -19.021 -33.001  1.00 73.35      B    C  
ATOM   4244  CG2 VAL B 103      17.154 -18.781 -31.942  1.00 74.94      B    C  
ATOM   4245  N   GLY B 104      16.771 -16.000 -33.594  1.00 84.28      B    N  
ATOM   4246  CA  GLY B 104      16.926 -14.578 -33.347  1.00 82.72      B    C  
ATOM   4247  C   GLY B 104      16.668 -13.694 -34.570  1.00 84.87      B    C  
ATOM   4248  O   GLY B 104      16.911 -12.489 -34.503  1.00 80.13      B    O  
ATOM   4249  N   THR B 105      16.161 -14.246 -35.672  1.00 84.85      B    N  
ATOM   4250  CA  THR B 105      15.685 -13.433 -36.796  1.00 84.77      B    C  
ATOM   4251  C   THR B 105      14.586 -12.493 -36.321  1.00 85.60      B    C  
ATOM   4252  O   THR B 105      13.574 -12.935 -35.779  1.00 83.43      B    O  
ATOM   4253  CB  THR B 105      15.168 -14.301 -37.948  1.00 83.24      B    C  
ATOM   4254  CG2 THR B 105      14.629 -13.470 -39.109  1.00 73.07      B    C  
ATOM   4255  OG1 THR B 105      16.223 -15.060 -38.457  1.00 73.47      B    O  
ATOM   4256  N   GLU B 106      14.792 -11.197 -36.536  1.00 86.90      B    N  
ATOM   4257  CA  GLU B 106      13.871 -10.166 -36.096  1.00 86.52      B    C  
ATOM   4258  C   GLU B 106      12.802  -9.875 -37.154  1.00 86.98      B    C  
ATOM   4259  O   GLU B 106      13.099  -9.522 -38.299  1.00 85.23      B    O  
ATOM   4260  CB  GLU B 106      14.607  -8.877 -35.735  1.00 84.07      B    C  
ATOM   4261  CG  GLU B 106      15.524  -9.005 -34.512  1.00 79.11      B    C  
ATOM   4262  CD  GLU B 106      16.149  -7.646 -34.126  1.00 76.24      B    C  
ATOM   4263  OE1 GLU B 106      16.859  -7.585 -33.111  1.00 67.55      B    O  
ATOM   4264  OE2 GLU B 106      15.887  -6.640 -34.838  1.00 70.22      B    O1-
ATOM   4265  N   VAL B 107      11.556  -9.951 -36.715  1.00 87.68      B    N  
ATOM   4266  CA  VAL B 107      10.367  -9.557 -37.469  1.00 87.38      B    C  
ATOM   4267  C   VAL B 107       9.599  -8.510 -36.675  1.00 87.30      B    C  
ATOM   4268  O   VAL B 107       9.606  -8.522 -35.451  1.00 85.02      B    O  
ATOM   4269  CB  VAL B 107       9.491 -10.768 -37.828  1.00 86.83      B    C  
ATOM   4270  CG1 VAL B 107      10.239 -11.713 -38.761  1.00 78.42      B    C  
ATOM   4271  CG2 VAL B 107       9.030 -11.566 -36.603  1.00 79.39      B    C  
ATOM   4272  N   ALA B 108       8.961  -7.582 -37.360  1.00 88.33      B    N  
ATOM   4273  CA  ALA B 108       8.304  -6.465 -36.706  1.00 87.09      B    C  
ATOM   4274  C   ALA B 108       6.942  -6.138 -37.314  1.00 87.24      B    C  
ATOM   4275  O   ALA B 108       6.643  -6.471 -38.466  1.00 84.97      B    O  
ATOM   4276  CB  ALA B 108       9.246  -5.250 -36.719  1.00 84.92      B    C  
ATOM   4277  N   THR B 109       6.143  -5.424 -36.540  1.00 86.32      B    N  
ATOM   4278  CA  THR B 109       4.928  -4.791 -37.052  1.00 85.00      B    C  
ATOM   4279  C   THR B 109       5.278  -3.552 -37.884  1.00 85.09      B    C  
ATOM   4280  O   THR B 109       6.367  -2.976 -37.784  1.00 82.50      B    O  
ATOM   4281  CB  THR B 109       3.955  -4.414 -35.927  1.00 83.23      B    C  
ATOM   4282  CG2 THR B 109       3.544  -5.626 -35.102  1.00 73.64      B    C  
ATOM   4283  OG1 THR B 109       4.522  -3.477 -35.058  1.00 72.19      B    O  
ATOM   4284  N   LEU B 110       4.324  -3.117 -38.703  1.00 84.47      B    N  
ATOM   4285  CA  LEU B 110       4.446  -1.860 -39.422  1.00 83.29      B    C  
ATOM   4286  C   LEU B 110       4.552  -0.700 -38.433  1.00 82.78      B    C  
ATOM   4287  O   LEU B 110       3.670  -0.489 -37.602  1.00 78.71      B    O  
ATOM   4288  CB  LEU B 110       3.240  -1.678 -40.353  1.00 80.51      B    C  
ATOM   4289  CG  LEU B 110       3.374  -2.461 -41.667  1.00 73.97      B    C  
ATOM   4290  CD1 LEU B 110       2.005  -2.635 -42.310  1.00 67.04      B    C  
ATOM   4291  CD2 LEU B 110       4.272  -1.735 -42.657  1.00 66.79      B    C  
ATOM   4292  N   ARG B 111       5.614   0.084 -38.573  1.00 83.85      B    N  
ATOM   4293  CA  ARG B 111       5.726   1.341 -37.849  1.00 82.52      B    C  
ATOM   4294  C   ARG B 111       4.727   2.333 -38.414  1.00 82.76      B    C  
ATOM   4295  O   ARG B 111       4.769   2.646 -39.602  1.00 78.27      B    O  
ATOM   4296  CB  ARG B 111       7.172   1.852 -37.907  1.00 78.93      B    C  
ATOM   4297  CG  ARG B 111       7.349   3.075 -36.997  1.00 71.38      B    C  
ATOM   4298  CD  ARG B 111       8.808   3.526 -36.991  1.00 68.25      B    C  
ATOM   4299  NE  ARG B 111       8.984   4.642 -36.060  1.00 59.87      B    N  
ATOM   4300  CZ  ARG B 111      10.132   5.233 -35.748  1.00 53.95      B    C  
ATOM   4301  NH1 ARG B 111      11.256   4.888 -36.319  1.00 50.46      B    N1+
ATOM   4302  NH2 ARG B 111      10.145   6.166 -34.836  1.00 47.89      B    N  
ATOM   4303  N   THR B 112       3.871   2.870 -37.542  1.00 80.56      B    N  
ATOM   4304  CA  THR B 112       2.993   3.986 -37.882  1.00 79.39      B    C  
ATOM   4305  C   THR B 112       3.520   5.275 -37.246  1.00 80.05      B    C  
ATOM   4306  O   THR B 112       4.471   5.260 -36.460  1.00 74.42      B    O  
ATOM   4307  CB  THR B 112       1.535   3.703 -37.481  1.00 74.42      B    C  
ATOM   4308  CG2 THR B 112       1.023   2.359 -38.012  1.00 63.46      B    C  
ATOM   4309  OG1 THR B 112       1.391   3.718 -36.092  1.00 65.31      B    O  
ATOM   4310  N   GLU B 113       2.922   6.421 -37.569  1.00 80.07      B    N  
ATOM   4311  CA  GLU B 113       3.295   7.698 -36.932  1.00 78.64      B    C  
ATOM   4312  C   GLU B 113       2.976   7.724 -35.431  1.00 79.01      B    C  
ATOM   4313  O   GLU B 113       3.567   8.513 -34.694  1.00 75.15      B    O  
ATOM   4314  CB  GLU B 113       2.554   8.857 -37.604  1.00 76.91      B    C  
ATOM   4315  CG  GLU B 113       2.994   9.110 -39.059  1.00 66.87      B    C  
ATOM   4316  CD  GLU B 113       2.318  10.358 -39.662  1.00 56.31      B    C  
ATOM   4317  OE1 GLU B 113       2.811  10.819 -40.716  1.00 47.02      B    O  
ATOM   4318  OE2 GLU B 113       1.316  10.834 -39.085  1.00 49.83      B    O1-
ATOM   4319  N   ARG B 114       2.017   6.903 -35.004  1.00 79.52      B    N  
ATOM   4320  CA  ARG B 114       1.533   6.890 -33.622  1.00 79.93      B    C  
ATOM   4321  C   ARG B 114       2.125   5.766 -32.790  1.00 81.22      B    C  
ATOM   4322  O   ARG B 114       2.347   5.956 -31.603  1.00 76.74      B    O  
ATOM   4323  CB  ARG B 114       0.003   6.795 -33.598  1.00 76.19      B    C  
ATOM   4324  CG  ARG B 114      -0.650   8.049 -34.185  1.00 67.33      B    C  
ATOM   4325  CD  ARG B 114      -2.164   7.948 -34.030  1.00 63.93      B    C  
ATOM   4326  NE  ARG B 114      -2.827   9.141 -34.579  1.00 53.82      B    N  
ATOM   4327  CZ  ARG B 114      -4.135   9.360 -34.618  1.00 47.76      B    C  
ATOM   4328  NH1 ARG B 114      -4.976   8.485 -34.131  1.00 44.51      B    N1+
ATOM   4329  NH2 ARG B 114      -4.611  10.454 -35.138  1.00 41.06      B    N  
ATOM   4330  N   ASP B 115       2.343   4.627 -33.425  1.00 78.03      B    N  
ATOM   4331  CA  ASP B 115       2.741   3.409 -32.741  1.00 78.23      B    C  
ATOM   4332  C   ASP B 115       4.148   3.001 -33.177  1.00 79.99      B    C  
ATOM   4333  O   ASP B 115       4.471   2.958 -34.375  1.00 75.64      B    O  
ATOM   4334  CB  ASP B 115       1.719   2.295 -32.990  1.00 73.26      B    C  
ATOM   4335  CG  ASP B 115       0.304   2.700 -32.571  1.00 66.50      B    C  
ATOM   4336  OD1 ASP B 115       0.140   3.277 -31.476  1.00 59.05      B    O  
ATOM   4337  OD2 ASP B 115      -0.624   2.477 -33.393  1.00 60.11      B    O1-
ATOM   4338  N   GLU B 116       4.998   2.690 -32.216  1.00 79.54      B    N  
ATOM   4339  CA  GLU B 116       6.298   2.114 -32.493  1.00 79.99      B    C  
ATOM   4340  C   GLU B 116       6.166   0.672 -32.993  1.00 81.83      B    C  
ATOM   4341  O   GLU B 116       5.197  -0.031 -32.707  1.00 78.15      B    O  
ATOM   4342  CB  GLU B 116       7.230   2.204 -31.277  1.00 75.29      B    C  
ATOM   4343  CG  GLU B 116       7.564   3.671 -30.954  1.00 64.93      B    C  
ATOM   4344  CD  GLU B 116       8.754   3.846 -30.001  1.00 56.76      B    C  
ATOM   4345  OE1 GLU B 116       9.378   4.929 -30.092  1.00 48.98      B    O  
ATOM   4346  OE2 GLU B 116       9.070   2.898 -29.252  1.00 49.97      B    O1-
ATOM   4347  N   ALA B 117       7.156   0.241 -33.768  1.00 82.38      B    N  
ATOM   4348  CA  ALA B 117       7.178  -1.118 -34.275  1.00 82.40      B    C  
ATOM   4349  C   ALA B 117       7.418  -2.105 -33.126  1.00 84.54      B    C  
ATOM   4350  O   ALA B 117       8.427  -2.023 -32.431  1.00 81.13      B    O  
ATOM   4351  CB  ALA B 117       8.246  -1.231 -35.367  1.00 78.31      B    C  
ATOM   4352  N   VAL B 118       6.517  -3.063 -32.993  1.00 83.65      B    N  
ATOM   4353  CA  VAL B 118       6.689  -4.177 -32.059  1.00 84.38      B    C  
ATOM   4354  C   VAL B 118       7.560  -5.233 -32.723  1.00 85.54      B    C  
ATOM   4355  O   VAL B 118       7.228  -5.703 -33.809  1.00 84.05      B    O  
ATOM   4356  CB  VAL B 118       5.334  -4.757 -31.631  1.00 82.69      B    C  
ATOM   4357  CG1 VAL B 118       5.512  -5.870 -30.612  1.00 76.95      B    C  
ATOM   4358  CG2 VAL B 118       4.450  -3.672 -30.998  1.00 78.66      B    C  
ATOM   4359  N   VAL B 119       8.681  -5.575 -32.091  1.00 86.74      B    N  
ATOM   4360  CA  VAL B 119       9.676  -6.497 -32.644  1.00 86.49      B    C  
ATOM   4361  C   VAL B 119       9.540  -7.864 -31.996  1.00 86.71      B    C  
ATOM   4362  O   VAL B 119       9.474  -7.964 -30.773  1.00 85.11      B    O  
ATOM   4363  CB  VAL B 119      11.103  -5.948 -32.489  1.00 84.00      B    C  
ATOM   4364  CG1 VAL B 119      12.132  -6.860 -33.155  1.00 76.30      B    C  
ATOM   4365  CG2 VAL B 119      11.231  -4.553 -33.120  1.00 77.91      B    C  
ATOM   4366  N   PHE B 120       9.534  -8.899 -32.815  1.00 88.21      B    N  
ATOM   4367  CA  PHE B 120       9.573 -10.289 -32.405  1.00 88.65      B    C  
ATOM   4368  C   PHE B 120      10.868 -10.924 -32.907  1.00 88.77      B    C  
ATOM   4369  O   PHE B 120      11.330 -10.601 -33.996  1.00 85.91      B    O  
ATOM   4370  CB  PHE B 120       8.355 -11.043 -32.941  1.00 87.88      B    C  
ATOM   4371  CG  PHE B 120       7.036 -10.610 -32.326  1.00 90.10      B    C  
ATOM   4372  CD1 PHE B 120       6.437 -11.392 -31.336  1.00 83.53      B    C  
ATOM   4373  CD2 PHE B 120       6.414  -9.423 -32.736  1.00 83.05      B    C  
ATOM   4374  CE1 PHE B 120       5.232 -11.007 -30.750  1.00 82.20      B    C  
ATOM   4375  CE2 PHE B 120       5.207  -9.017 -32.150  1.00 82.83      B    C  
ATOM   4376  CZ  PHE B 120       4.617  -9.810 -31.156  1.00 87.11      B    C  
ATOM   4377  N   ALA B 121      11.438 -11.836 -32.141  1.00 88.29      B    N  
ATOM   4378  CA  ALA B 121      12.590 -12.634 -32.542  1.00 87.21      B    C  
ATOM   4379  C   ALA B 121      12.201 -14.104 -32.605  1.00 87.55      B    C  
ATOM   4380  O   ALA B 121      11.480 -14.602 -31.737  1.00 85.27      B    O  
ATOM   4381  CB  ALA B 121      13.747 -12.362 -31.581  1.00 85.30      B    C  
ATOM   4382  N   THR B 122      12.692 -14.827 -33.613  1.00 88.23      B    N  
ATOM   4383  CA  THR B 122      12.442 -16.263 -33.726  1.00 87.54      B    C  
ATOM   4384  C   THR B 122      13.144 -17.031 -32.602  1.00 87.05      B    C  
ATOM   4385  O   THR B 122      14.281 -16.730 -32.243  1.00 84.21      B    O  
ATOM   4386  CB  THR B 122      12.856 -16.815 -35.098  1.00 86.18      B    C  
ATOM   4387  CG2 THR B 122      12.055 -16.177 -36.225  1.00 75.06      B    C  
ATOM   4388  OG1 THR B 122      14.213 -16.573 -35.362  1.00 75.40      B    O  
ATOM   4389  N   GLU B 123      12.475 -18.026 -32.035  1.00 85.38      B    N  
ATOM   4390  CA  GLU B 123      12.989 -18.765 -30.874  1.00 84.23      B    C  
ATOM   4391  C   GLU B 123      13.909 -19.938 -31.248  1.00 84.28      B    C  
ATOM   4392  O   GLU B 123      14.731 -20.355 -30.436  1.00 81.26      B    O  
ATOM   4393  CB  GLU B 123      11.833 -19.296 -30.020  1.00 82.04      B    C  
ATOM   4394  CG  GLU B 123      10.958 -18.198 -29.411  1.00 76.56      B    C  
ATOM   4395  CD  GLU B 123      10.021 -18.769 -28.339  1.00 74.25      B    C  
ATOM   4396  OE1 GLU B 123      10.136 -18.364 -27.165  1.00 65.60      B    O  
ATOM   4397  OE2 GLU B 123       9.188 -19.646 -28.632  1.00 68.37      B    O1-
ATOM   4398  N   GLN B 124      13.749 -20.468 -32.444  1.00 85.54      B    N  
ATOM   4399  CA  GLN B 124      14.439 -21.654 -32.929  1.00 85.14      B    C  
ATOM   4400  C   GLN B 124      14.882 -21.451 -34.376  1.00 85.71      B    C  
ATOM   4401  O   GLN B 124      14.320 -20.630 -35.102  1.00 82.14      B    O  
ATOM   4402  CB  GLN B 124      13.532 -22.886 -32.811  1.00 81.96      B    C  
ATOM   4403  CG  GLN B 124      13.126 -23.172 -31.350  1.00 74.68      B    C  
ATOM   4404  CD  GLN B 124      12.291 -24.450 -31.182  1.00 71.02      B    C  
ATOM   4405  NE2 GLN B 124      11.790 -24.720 -29.995  1.00 60.28      B    N  
ATOM   4406  OE1 GLN B 124      12.076 -25.206 -32.097  1.00 61.25      B    O  
ATOM   4407  N   ASP B 125      15.881 -22.221 -34.779  1.00 85.98      B    N  
ATOM   4408  CA  ASP B 125      16.252 -22.306 -36.186  1.00 85.38      B    C  
ATOM   4409  C   ASP B 125      15.124 -22.955 -36.984  1.00 85.72      B    C  
ATOM   4410  O   ASP B 125      14.643 -24.034 -36.639  1.00 81.20      B    O  
ATOM   4411  CB  ASP B 125      17.551 -23.108 -36.358  1.00 81.68      B    C  
ATOM   4412  CG  ASP B 125      18.802 -22.397 -35.832  1.00 77.27      B    C  
ATOM   4413  OD1 ASP B 125      18.827 -21.155 -35.818  1.00 68.88      B    O  
ATOM   4414  OD2 ASP B 125      19.768 -23.110 -35.478  1.00 70.82      B    O1-
ATOM   4415  N   LEU B 126      14.729 -22.316 -38.072  1.00 85.15      B    N  
ATOM   4416  CA  LEU B 126      13.777 -22.878 -39.016  1.00 84.40      B    C  
ATOM   4417  C   LEU B 126      14.521 -23.306 -40.278  1.00 85.76      B    C  
ATOM   4418  O   LEU B 126      15.138 -22.484 -40.957  1.00 83.28      B    O  
ATOM   4419  CB  LEU B 126      12.670 -21.855 -39.307  1.00 82.41      B    C  
ATOM   4420  CG  LEU B 126      11.693 -22.281 -40.415  1.00 81.74      B    C  
ATOM   4421  CD1 LEU B 126      10.885 -23.518 -40.024  1.00 76.01      B    C  
ATOM   4422  CD2 LEU B 126      10.738 -21.137 -40.722  1.00 76.97      B    C  
ATOM   4423  N   ARG B 127      14.420 -24.574 -40.615  1.00 85.11      B    N  
ATOM   4424  CA  ARG B 127      14.949 -25.107 -41.863  1.00 85.18      B    C  
ATOM   4425  C   ARG B 127      13.808 -25.413 -42.820  1.00 85.07      B    C  
ATOM   4426  O   ARG B 127      13.069 -26.363 -42.618  1.00 81.98      B    O  
ATOM   4427  CB  ARG B 127      15.836 -26.316 -41.554  1.00 83.49      B    C  
ATOM   4428  CG  ARG B 127      16.667 -26.674 -42.779  1.00 75.47      B    C  
ATOM   4429  CD  ARG B 127      17.623 -27.832 -42.453  1.00 73.27      B    C  
ATOM   4430  NE  ARG B 127      18.500 -28.104 -43.578  1.00 64.00      B    N  
ATOM   4431  CZ  ARG B 127      19.451 -29.024 -43.629  1.00 57.17      B    C  
ATOM   4432  NH1 ARG B 127      19.679 -29.810 -42.616  1.00 52.44      B    N1+
ATOM   4433  NH2 ARG B 127      20.184 -29.152 -44.695  1.00 49.58      B    N  
ATOM   4434  N   ILE B 128      13.702 -24.628 -43.887  1.00 84.52      B    N  
ATOM   4435  CA  ILE B 128      12.724 -24.833 -44.947  1.00 84.15      B    C  
ATOM   4436  C   ILE B 128      13.301 -25.853 -45.919  1.00 84.29      B    C  
ATOM   4437  O   ILE B 128      14.187 -25.545 -46.712  1.00 81.83      B    O  
ATOM   4438  CB  ILE B 128      12.351 -23.492 -45.627  1.00 83.65      B    C  
ATOM   4439  CG1 ILE B 128      11.837 -22.466 -44.582  1.00 81.90      B    C  
ATOM   4440  CG2 ILE B 128      11.291 -23.756 -46.697  1.00 80.96      B    C  
ATOM   4441  CD1 ILE B 128      11.548 -21.077 -45.152  1.00 76.84      B    C  
ATOM   4442  N   VAL B 129      12.835 -27.076 -45.791  1.00 85.82      B    N  
ATOM   4443  CA  VAL B 129      13.373 -28.216 -46.545  1.00 85.14      B    C  
ATOM   4444  C   VAL B 129      12.591 -28.369 -47.852  1.00 85.34      B    C  
ATOM   4445  O   VAL B 129      11.368 -28.472 -47.801  1.00 81.55      B    O  
ATOM   4446  CB  VAL B 129      13.306 -29.516 -45.717  1.00 82.60      B    C  
ATOM   4447  CG1 VAL B 129      13.945 -30.678 -46.451  1.00 73.90      B    C  
ATOM   4448  CG2 VAL B 129      14.044 -29.355 -44.381  1.00 75.07      B    C  
ATOM   4449  N   PRO B 130      13.252 -28.402 -49.006  1.00 86.67      B    N  
ATOM   4450  CA  PRO B 130      12.570 -28.673 -50.260  1.00 85.76      B    C  
ATOM   4451  C   PRO B 130      12.085 -30.125 -50.304  1.00 85.74      B    C  
ATOM   4452  O   PRO B 130      12.747 -31.040 -49.813  1.00 81.28      B    O  
ATOM   4453  CB  PRO B 130      13.585 -28.355 -51.352  1.00 82.69      B    C  
ATOM   4454  CG  PRO B 130      14.922 -28.653 -50.680  1.00 81.22      B    C  
ATOM   4455  CD  PRO B 130      14.680 -28.256 -49.232  1.00 84.56      B    C  
ATOM   4456  N   CYS B 131      10.954 -30.330 -50.925  1.00 84.37      B    N  
ATOM   4457  CA  CYS B 131      10.408 -31.662 -51.142  1.00 84.08      B    C  
ATOM   4458  C   CYS B 131       9.714 -31.762 -52.498  1.00 85.03      B    C  
ATOM   4459  O   CYS B 131       9.328 -30.768 -53.111  1.00 80.92      B    O  
ATOM   4460  CB  CYS B 131       9.483 -32.045 -49.975  1.00 79.79      B    C  
ATOM   4461  SG  CYS B 131       7.934 -31.107 -50.040  1.00 73.16      B    S  
ATOM   4462  N   THR B 132       9.565 -32.988 -52.957  1.00 84.09      B    N  
ATOM   4463  CA  THR B 132       8.796 -33.330 -54.152  1.00 83.54      B    C  
ATOM   4464  C   THR B 132       7.856 -34.484 -53.841  1.00 83.37      B    C  
ATOM   4465  O   THR B 132       8.093 -35.261 -52.910  1.00 79.78      B    O  
ATOM   4466  CB  THR B 132       9.703 -33.692 -55.337  1.00 80.68      B    C  
ATOM   4467  CG2 THR B 132      10.567 -32.514 -55.788  1.00 70.17      B    C  
ATOM   4468  OG1 THR B 132      10.582 -34.749 -55.000  1.00 70.61      B    O  
ATOM   4469  N   MET B 133       6.800 -34.607 -54.620  1.00 82.84      B    N  
ATOM   4470  CA  MET B 133       5.916 -35.760 -54.499  1.00 81.23      B    C  
ATOM   4471  C   MET B 133       6.599 -37.001 -55.088  1.00 81.69      B    C  
ATOM   4472  O   MET B 133       6.960 -37.022 -56.260  1.00 78.00      B    O  
ATOM   4473  CB  MET B 133       4.582 -35.453 -55.168  1.00 78.61      B    C  
ATOM   4474  CG  MET B 133       3.611 -36.600 -54.971  1.00 74.20      B    C  
ATOM   4475  SD  MET B 133       1.959 -36.215 -55.581  1.00 69.47      B    S  
ATOM   4476  CE  MET B 133       1.203 -37.829 -55.370  1.00 60.95      B    C  
ATOM   4477  N   GLY B 134       6.766 -38.041 -54.276  1.00 79.70      B    N  
ATOM   4478  CA  GLY B 134       7.382 -39.291 -54.701  1.00 77.84      B    C  
ATOM   4479  C   GLY B 134       6.393 -40.434 -54.904  1.00 79.31      B    C  
ATOM   4480  O   GLY B 134       6.592 -41.273 -55.779  1.00 74.05      B    O  
ATOM   4481  N   ARG B 135       5.365 -40.499 -54.098  1.00 81.20      B    N  
ATOM   4482  CA  ARG B 135       4.428 -41.634 -54.065  1.00 81.13      B    C  
ATOM   4483  C   ARG B 135       2.994 -41.156 -53.856  1.00 82.72      B    C  
ATOM   4484  O   ARG B 135       2.753 -40.244 -53.077  1.00 79.37      B    O  
ATOM   4485  CB  ARG B 135       4.799 -42.606 -52.934  1.00 77.57      B    C  
ATOM   4486  CG  ARG B 135       6.211 -43.230 -53.054  1.00 73.79      B    C  
ATOM   4487  CD  ARG B 135       6.282 -44.277 -54.160  1.00 71.04      B    C  
ATOM   4488  NE  ARG B 135       7.659 -44.748 -54.302  1.00 65.46      B    N  
ATOM   4489  CZ  ARG B 135       8.052 -45.844 -54.922  1.00 59.61      B    C  
ATOM   4490  NH1 ARG B 135       7.196 -46.679 -55.449  1.00 54.25      B    N1+
ATOM   4491  NH2 ARG B 135       9.312 -46.108 -55.024  1.00 53.64      B    N  
ATOM   4492  N   LEU B 136       2.052 -41.834 -54.490  1.00 79.02      B    N  
ATOM   4493  CA  LEU B 136       0.635 -41.730 -54.194  1.00 78.64      B    C  
ATOM   4494  C   LEU B 136       0.113 -43.120 -53.823  1.00 79.07      B    C  
ATOM   4495  O   LEU B 136       0.242 -44.068 -54.595  1.00 77.20      B    O  
ATOM   4496  CB  LEU B 136      -0.121 -41.141 -55.397  1.00 77.20      B    C  
ATOM   4497  CG  LEU B 136      -1.613 -40.924 -55.140  1.00 74.53      B    C  
ATOM   4498  CD1 LEU B 136      -1.862 -39.738 -54.204  1.00 68.45      B    C  
ATOM   4499  CD2 LEU B 136      -2.337 -40.644 -56.442  1.00 69.06      B    C  
ATOM   4500  N   VAL B 137      -0.474 -43.251 -52.674  1.00 80.05      B    N  
ATOM   4501  CA  VAL B 137      -1.017 -44.496 -52.138  1.00 79.37      B    C  
ATOM   4502  C   VAL B 137      -2.454 -44.253 -51.713  1.00 79.93      B    C  
ATOM   4503  O   VAL B 137      -2.754 -43.260 -51.059  1.00 78.40      B    O  
ATOM   4504  CB  VAL B 137      -0.149 -45.011 -50.981  1.00 77.56      B    C  
ATOM   4505  CG1 VAL B 137      -0.711 -46.292 -50.392  1.00 71.01      B    C  
ATOM   4506  CG2 VAL B 137       1.278 -45.312 -51.433  1.00 72.27      B    C  
ATOM   4507  N   THR B 138      -3.338 -45.162 -52.060  1.00 80.00      B    N  
ATOM   4508  CA  THR B 138      -4.726 -45.117 -51.606  1.00 78.77      B    C  
ATOM   4509  C   THR B 138      -5.002 -46.242 -50.626  1.00 78.44      B    C  
ATOM   4510  O   THR B 138      -4.543 -47.375 -50.818  1.00 75.77      B    O  
ATOM   4511  CB  THR B 138      -5.735 -45.124 -52.765  1.00 76.56      B    C  
ATOM   4512  CG2 THR B 138      -5.581 -43.883 -53.644  1.00 67.19      B    C  
ATOM   4513  OG1 THR B 138      -5.550 -46.235 -53.606  1.00 67.54      B    O  
ATOM   4514  N   GLN B 139      -5.729 -45.940 -49.582  1.00 79.35      B    N  
ATOM   4515  CA  GLN B 139      -6.160 -46.914 -48.583  1.00 78.04      B    C  
ATOM   4516  C   GLN B 139      -7.663 -46.781 -48.385  1.00 77.61      B    C  
ATOM   4517  O   GLN B 139      -8.139 -45.782 -47.862  1.00 73.65      B    O  
ATOM   4518  CB  GLN B 139      -5.376 -46.704 -47.283  1.00 74.78      B    C  
ATOM   4519  CG  GLN B 139      -5.775 -47.744 -46.229  1.00 68.99      B    C  
ATOM   4520  CD  GLN B 139      -4.961 -47.649 -44.944  1.00 65.67      B    C  
ATOM   4521  NE2 GLN B 139      -5.146 -48.581 -44.040  1.00 57.67      B    N  
ATOM   4522  OE1 GLN B 139      -4.157 -46.763 -44.725  1.00 59.15      B    O  
ATOM   4523  N   VAL B 140      -8.374 -47.803 -48.804  1.00 77.30      B    N  
ATOM   4524  CA  VAL B 140      -9.805 -47.922 -48.565  1.00 75.46      B    C  
ATOM   4525  C   VAL B 140     -10.019 -48.658 -47.249  1.00 75.00      B    C  
ATOM   4526  O   VAL B 140      -9.284 -49.590 -46.915  1.00 69.50      B    O  
ATOM   4527  CB  VAL B 140     -10.508 -48.614 -49.744  1.00 71.20      B    C  
ATOM   4528  CG1 VAL B 140     -12.019 -48.676 -49.528  1.00 64.48      B    C  
ATOM   4529  CG2 VAL B 140     -10.243 -47.851 -51.050  1.00 64.47      B    C  
ATOM   4530  N   SER B 141     -11.006 -48.264 -46.497  1.00 73.03      B    N  
ATOM   4531  CA  SER B 141     -11.337 -48.882 -45.219  1.00 70.93      B    C  
ATOM   4532  C   SER B 141     -11.632 -50.376 -45.388  1.00 70.76      B    C  
ATOM   4533  O   SER B 141     -12.533 -50.769 -46.121  1.00 64.00      B    O  
ATOM   4534  CB  SER B 141     -12.532 -48.165 -44.600  1.00 66.17      B    C  
ATOM   4535  OG  SER B 141     -12.781 -48.660 -43.294  1.00 59.79      B    O  
ATOM   4536  N   GLY B 142     -10.843 -51.196 -44.694  1.00 66.88      B    N  
ATOM   4537  CA  GLY B 142     -10.955 -52.648 -44.755  1.00 64.70      B    C  
ATOM   4538  C   GLY B 142     -10.255 -53.325 -45.935  1.00 66.37      B    C  
ATOM   4539  O   GLY B 142     -10.221 -54.556 -45.981  1.00 60.72      B    O  
ATOM   4540  N   GLU B 143      -9.643 -52.564 -46.873  1.00 70.57      B    N  
ATOM   4541  CA  GLU B 143      -8.863 -53.107 -47.993  1.00 70.30      B    C  
ATOM   4542  C   GLU B 143      -7.355 -52.926 -47.795  1.00 70.93      B    C  
ATOM   4543  O   GLU B 143      -6.875 -52.186 -46.933  1.00 65.87      B    O  
ATOM   4544  CB  GLU B 143      -9.340 -52.513 -49.330  1.00 65.85      B    C  
ATOM   4545  CG  GLU B 143     -10.769 -52.950 -49.679  1.00 61.00      B    C  
ATOM   4546  CD  GLU B 143     -11.170 -52.609 -51.123  1.00 56.06      B    C  
ATOM   4547  OE1 GLU B 143     -12.249 -53.072 -51.538  1.00 50.41      B    O  
ATOM   4548  OE2 GLU B 143     -10.389 -51.927 -51.816  1.00 52.57      B    O1-
ATOM   4549  N   ALA B 144      -6.582 -53.628 -48.607  1.00 68.38      B    N  
ATOM   4550  CA  ALA B 144      -5.138 -53.491 -48.614  1.00 68.61      B    C  
ATOM   4551  C   ALA B 144      -4.719 -52.153 -49.234  1.00 70.94      B    C  
ATOM   4552  O   ALA B 144      -5.311 -51.677 -50.196  1.00 66.33      B    O  
ATOM   4553  CB  ALA B 144      -4.520 -54.687 -49.347  1.00 62.83      B    C  
ATOM   4554  N   VAL B 145      -3.620 -51.615 -48.729  1.00 72.99      B    N  
ATOM   4555  CA  VAL B 145      -3.010 -50.398 -49.259  1.00 72.83      B    C  
ATOM   4556  C   VAL B 145      -2.548 -50.633 -50.690  1.00 74.83      B    C  
ATOM   4557  O   VAL B 145      -1.819 -51.585 -50.963  1.00 70.76      B    O  
ATOM   4558  CB  VAL B 145      -1.819 -49.972 -48.379  1.00 68.05      B    C  
ATOM   4559  CG1 VAL B 145      -1.225 -48.656 -48.852  1.00 61.24      B    C  
ATOM   4560  CG2 VAL B 145      -2.232 -49.788 -46.918  1.00 61.55      B    C  
ATOM   4561  N   SER B 146      -2.943 -49.764 -51.623  1.00 73.97      B    N  
ATOM   4562  CA  SER B 146      -2.560 -49.844 -53.027  1.00 74.89      B    C  
ATOM   4563  C   SER B 146      -1.723 -48.642 -53.444  1.00 76.40      B    C  
ATOM   4564  O   SER B 146      -2.133 -47.499 -53.260  1.00 72.70      B    O  
ATOM   4565  CB  SER B 146      -3.799 -50.047 -53.919  1.00 71.08      B    C  
ATOM   4566  OG  SER B 146      -4.642 -48.918 -53.952  1.00 62.80      B    O  
ATOM   4567  N   ASP B 147      -0.556 -48.908 -54.060  1.00 76.02      B    N  
ATOM   4568  CA  ASP B 147       0.289 -47.868 -54.653  1.00 74.84      B    C  
ATOM   4569  C   ASP B 147      -0.225 -47.525 -56.060  1.00 75.04      B    C  
ATOM   4570  O   ASP B 147      -0.322 -48.393 -56.929  1.00 69.77      B    O  
ATOM   4571  CB  ASP B 147       1.757 -48.320 -54.654  1.00 70.67      B    C  
ATOM   4572  CG  ASP B 147       2.757 -47.228 -55.050  1.00 67.55      B    C  
ATOM   4573  OD1 ASP B 147       2.333 -46.156 -55.508  1.00 61.11      B    O  
ATOM   4574  OD2 ASP B 147       3.981 -47.462 -54.904  1.00 61.55      B    O1-
ATOM   4575  N   ARG B 148      -0.557 -46.266 -56.282  1.00 76.33      B    N  
ATOM   4576  CA  ARG B 148      -1.095 -45.715 -57.536  1.00 75.77      B    C  
ATOM   4577  C   ARG B 148      -0.125 -44.755 -58.213  1.00 77.38      B    C  
ATOM   4578  O   ARG B 148      -0.504 -44.077 -59.164  1.00 73.14      B    O  
ATOM   4579  CB  ARG B 148      -2.463 -45.067 -57.270  1.00 72.17      B    C  
ATOM   4580  CG  ARG B 148      -3.558 -46.063 -56.827  1.00 72.54      B    C  
ATOM   4581  CD  ARG B 148      -3.831 -47.097 -57.915  1.00 68.20      B    C  
ATOM   4582  NE  ARG B 148      -5.060 -47.852 -57.634  1.00 63.71      B    N  
ATOM   4583  CZ  ARG B 148      -5.744 -48.555 -58.516  1.00 58.77      B    C  
ATOM   4584  NH1 ARG B 148      -5.322 -48.704 -59.747  1.00 55.30      B    N1+
ATOM   4585  NH2 ARG B 148      -6.864 -49.132 -58.183  1.00 54.22      B    N  
ATOM   4586  N   THR B 149       1.121 -44.701 -57.775  1.00 77.80      B    N  
ATOM   4587  CA  THR B 149       2.136 -43.777 -58.296  1.00 75.11      B    C  
ATOM   4588  C   THR B 149       2.338 -43.947 -59.796  1.00 75.86      B    C  
ATOM   4589  O   THR B 149       2.466 -42.958 -60.523  1.00 73.68      B    O  
ATOM   4590  CB  THR B 149       3.477 -43.991 -57.591  1.00 72.84      B    C  
ATOM   4591  CG2 THR B 149       4.465 -42.868 -57.882  1.00 65.62      B    C  
ATOM   4592  OG1 THR B 149       3.316 -44.041 -56.194  1.00 66.29      B    O  
ATOM   4593  N   THR B 150       2.336 -45.176 -60.290  1.00 78.22      B    N  
ATOM   4594  CA  THR B 150       2.507 -45.476 -61.712  1.00 76.19      B    C  
ATOM   4595  C   THR B 150       1.321 -44.998 -62.538  1.00 76.45      B    C  
ATOM   4596  O   THR B 150       1.508 -44.415 -63.599  1.00 73.02      B    O  
ATOM   4597  CB  THR B 150       2.703 -46.984 -61.937  1.00 73.69      B    C  
ATOM   4598  CG2 THR B 150       3.419 -47.269 -63.252  1.00 63.77      B    C  
ATOM   4599  OG1 THR B 150       3.485 -47.551 -60.916  1.00 66.86      B    O  
ATOM   4600  N   ASP B 151       0.107 -45.185 -62.060  1.00 79.94      B    N  
ATOM   4601  CA  ASP B 151      -1.111 -44.731 -62.740  1.00 77.54      B    C  
ATOM   4602  C   ASP B 151      -1.154 -43.205 -62.846  1.00 78.09      B    C  
ATOM   4603  O   ASP B 151      -1.552 -42.650 -63.875  1.00 74.68      B    O  
ATOM   4604  CB  ASP B 151      -2.355 -45.243 -61.992  1.00 74.78      B    C  
ATOM   4605  CG  ASP B 151      -2.558 -46.759 -61.998  1.00 71.45      B    C  
ATOM   4606  OD1 ASP B 151      -1.955 -47.454 -62.838  1.00 63.55      B    O  
ATOM   4607  OD2 ASP B 151      -3.369 -47.231 -61.164  1.00 64.96      B    O1-
ATOM   4608  N   LEU B 152      -0.677 -42.501 -61.831  1.00 77.36      B    N  
ATOM   4609  CA  LEU B 152      -0.552 -41.049 -61.824  1.00 75.42      B    C  
ATOM   4610  C   LEU B 152       0.476 -40.564 -62.853  1.00 76.56      B    C  
ATOM   4611  O   LEU B 152       0.216 -39.619 -63.591  1.00 73.93      B    O  
ATOM   4612  CB  LEU B 152      -0.171 -40.593 -60.400  1.00 73.11      B    C  
ATOM   4613  CG  LEU B 152      -0.510 -39.108 -60.163  1.00 70.65      B    C  
ATOM   4614  CD1 LEU B 152      -1.946 -38.953 -59.676  1.00 65.00      B    C  
ATOM   4615  CD2 LEU B 152       0.424 -38.518 -59.114  1.00 66.07      B    C  
ATOM   4616  N   ALA B 153       1.636 -41.215 -62.949  1.00 77.60      B    N  
ATOM   4617  CA  ALA B 153       2.676 -40.885 -63.922  1.00 76.45      B    C  
ATOM   4618  C   ALA B 153       2.205 -41.065 -65.371  1.00 76.92      B    C  
ATOM   4619  O   ALA B 153       2.631 -40.321 -66.262  1.00 73.77      B    O  
ATOM   4620  CB  ALA B 153       3.908 -41.748 -63.626  1.00 74.85      B    C  
ATOM   4621  N   GLU B 154       1.302 -41.998 -65.607  1.00 78.95      B    N  
ATOM   4622  CA  GLU B 154       0.655 -42.196 -66.912  1.00 77.94      B    C  
ATOM   4623  C   GLU B 154      -0.516 -41.222 -67.172  1.00 78.08      B    C  
ATOM   4624  O   GLU B 154      -1.221 -41.353 -68.172  1.00 73.95      B    O  
ATOM   4625  CB  GLU B 154       0.222 -43.655 -67.058  1.00 76.09      B    C  
ATOM   4626  CG  GLU B 154       1.406 -44.630 -67.166  1.00 70.92      B    C  
ATOM   4627  CD  GLU B 154       0.971 -46.088 -67.353  1.00 64.42      B    C  
ATOM   4628  OE1 GLU B 154       1.849 -46.971 -67.447  1.00 57.17      B    O  
ATOM   4629  OE2 GLU B 154      -0.256 -46.363 -67.437  1.00 61.34      B    O1-
ATOM   4630  N   SER B 155      -0.725 -40.249 -66.300  1.00 76.44      B    N  
ATOM   4631  CA  SER B 155      -1.818 -39.271 -66.373  1.00 75.96      B    C  
ATOM   4632  C   SER B 155      -3.220 -39.897 -66.437  1.00 77.22      B    C  
ATOM   4633  O   SER B 155      -4.128 -39.382 -67.091  1.00 71.62      B    O  
ATOM   4634  CB  SER B 155      -1.598 -38.261 -67.511  1.00 72.05      B    C  
ATOM   4635  OG  SER B 155      -0.314 -37.678 -67.424  1.00 65.45      B    O  
ATOM   4636  N   LYS B 156      -3.397 -41.012 -65.757  1.00 76.88      B    N  
ATOM   4637  CA  LYS B 156      -4.701 -41.649 -65.591  1.00 76.25      B    C  
ATOM   4638  C   LYS B 156      -5.450 -41.028 -64.418  1.00 77.34      B    C  
ATOM   4639  O   LYS B 156      -4.849 -40.658 -63.421  1.00 73.31      B    O  
ATOM   4640  CB  LYS B 156      -4.537 -43.158 -65.392  1.00 73.35      B    C  
ATOM   4641  CG  LYS B 156      -4.064 -43.852 -66.670  1.00 69.20      B    C  
ATOM   4642  CD  LYS B 156      -3.830 -45.333 -66.403  1.00 65.28      B    C  
ATOM   4643  CE  LYS B 156      -3.407 -46.042 -67.681  1.00 58.08      B    C  
ATOM   4644  NZ  LYS B 156      -2.673 -47.294 -67.381  1.00 51.43      B    N1+
ATOM   4645  N   ASP B 157      -6.767 -40.991 -64.564  1.00 77.47      B    N  
ATOM   4646  CA  ASP B 157      -7.626 -40.575 -63.462  1.00 76.13      B    C  
ATOM   4647  C   ASP B 157      -7.581 -41.636 -62.349  1.00 77.44      B    C  
ATOM   4648  O   ASP B 157      -8.048 -42.760 -62.529  1.00 73.51      B    O  
ATOM   4649  CB  ASP B 157      -9.061 -40.337 -63.959  1.00 72.72      B    C  
ATOM   4650  CG  ASP B 157      -9.233 -39.135 -64.908  1.00 68.83      B    C  
ATOM   4651  OD1 ASP B 157      -8.575 -38.101 -64.713  1.00 61.46      B    O  
ATOM   4652  OD2 ASP B 157     -10.058 -39.199 -65.839  1.00 61.90      B    O1-
ATOM   4653  N   VAL B 158      -7.011 -41.289 -61.228  1.00 76.10      B    N  
ATOM   4654  CA  VAL B 158      -6.920 -42.148 -60.048  1.00 75.82      B    C  
ATOM   4655  C   VAL B 158      -8.027 -41.783 -59.068  1.00 76.93      B    C  
ATOM   4656  O   VAL B 158      -8.186 -40.619 -58.705  1.00 74.84      B    O  
ATOM   4657  CB  VAL B 158      -5.533 -42.064 -59.384  1.00 73.29      B    C  
ATOM   4658  CG1 VAL B 158      -5.431 -42.990 -58.174  1.00 67.21      B    C  
ATOM   4659  CG2 VAL B 158      -4.427 -42.470 -60.362  1.00 67.84      B    C  
ATOM   4660  N   LEU B 159      -8.787 -42.780 -58.614  1.00 77.39      B    N  
ATOM   4661  CA  LEU B 159      -9.778 -42.597 -57.550  1.00 76.05      B    C  
ATOM   4662  C   LEU B 159      -9.058 -42.357 -56.212  1.00 77.02      B    C  
ATOM   4663  O   LEU B 159      -8.266 -43.190 -55.788  1.00 73.82      B    O  
ATOM   4664  CB  LEU B 159     -10.686 -43.832 -57.464  1.00 72.74      B    C  
ATOM   4665  CG  LEU B 159     -11.604 -44.041 -58.679  1.00 69.54      B    C  
ATOM   4666  CD1 LEU B 159     -12.217 -45.439 -58.636  1.00 62.90      B    C  
ATOM   4667  CD2 LEU B 159     -12.743 -43.036 -58.705  1.00 62.60      B    C  
ATOM   4668  N   CYS B 160      -9.355 -41.242 -55.564  1.00 76.37      B    N  
ATOM   4669  CA  CYS B 160      -8.743 -40.899 -54.275  1.00 74.98      B    C  
ATOM   4670  C   CYS B 160      -9.220 -41.805 -53.139  1.00 75.70      B    C  
ATOM   4671  O   CYS B 160      -8.454 -42.147 -52.244  1.00 72.04      B    O  
ATOM   4672  CB  CYS B 160      -9.066 -39.430 -53.933  1.00 71.70      B    C  
ATOM   4673  SG  CYS B 160      -8.481 -38.311 -55.233  1.00 66.89      B    S  
ATOM   4674  N   PHE B 161     -10.480 -42.171 -53.188  1.00 76.67      B    N  
ATOM   4675  CA  PHE B 161     -11.158 -42.974 -52.175  1.00 75.69      B    C  
ATOM   4676  C   PHE B 161     -11.852 -44.180 -52.825  1.00 75.20      B    C  
ATOM   4677  O   PHE B 161     -11.691 -44.432 -54.029  1.00 69.59      B    O  
ATOM   4678  CB  PHE B 161     -12.142 -42.067 -51.409  1.00 71.63      B    C  
ATOM   4679  CG  PHE B 161     -11.547 -40.785 -50.863  1.00 73.83      B    C  
ATOM   4680  CD1 PHE B 161     -10.433 -40.816 -50.017  1.00 69.34      B    C  
ATOM   4681  CD2 PHE B 161     -12.093 -39.547 -51.229  1.00 68.76      B    C  
ATOM   4682  CE1 PHE B 161      -9.860 -39.635 -49.543  1.00 66.18      B    C  
ATOM   4683  CE2 PHE B 161     -11.527 -38.355 -50.752  1.00 68.22      B    C  
ATOM   4684  CZ  PHE B 161     -10.402 -38.393 -49.906  1.00 69.28      B    C  
ATOM   4685  N   ALA B 162     -12.615 -44.926 -52.077  1.00 73.64      B    N  
ATOM   4686  CA  ALA B 162     -13.511 -45.936 -52.624  1.00 72.27      B    C  
ATOM   4687  C   ALA B 162     -14.543 -45.310 -53.578  1.00 73.56      B    C  
ATOM   4688  O   ALA B 162     -14.849 -44.123 -53.503  1.00 68.73      B    O  
ATOM   4689  CB  ALA B 162     -14.201 -46.670 -51.470  1.00 67.32      B    C  
ATOM   4690  N   GLU B 163     -15.133 -46.112 -54.449  1.00 73.43      B    N  
ATOM   4691  CA  GLU B 163     -16.156 -45.646 -55.399  1.00 71.84      B    C  
ATOM   4692  C   GLU B 163     -17.356 -44.980 -54.701  1.00 72.48      B    C  
ATOM   4693  O   GLU B 163     -17.868 -43.963 -55.163  1.00 68.45      B    O  
ATOM   4694  CB  GLU B 163     -16.594 -46.846 -56.242  1.00 69.01      B    C  
ATOM   4695  CG  GLU B 163     -17.448 -46.449 -57.459  1.00 63.34      B    C  
ATOM   4696  CD  GLU B 163     -17.817 -47.648 -58.357  1.00 55.48      B    C  
ATOM   4697  OE1 GLU B 163     -18.263 -47.397 -59.494  1.00 48.42      B    O  
ATOM   4698  OE2 GLU B 163     -17.642 -48.795 -57.908  1.00 50.89      B    O1-
ATOM   4699  N   ALA B 164     -17.746 -45.514 -53.553  1.00 71.59      B    N  
ATOM   4700  CA  ALA B 164     -18.617 -44.863 -52.588  1.00 71.06      B    C  
ATOM   4701  C   ALA B 164     -17.783 -44.551 -51.337  1.00 72.10      B    C  
ATOM   4702  O   ALA B 164     -17.557 -45.459 -50.537  1.00 67.44      B    O  
ATOM   4703  CB  ALA B 164     -19.807 -45.780 -52.297  1.00 67.29      B    C  
ATOM   4704  N   PRO B 165     -17.292 -43.317 -51.180  1.00 73.60      B    N  
ATOM   4705  CA  PRO B 165     -16.411 -42.961 -50.077  1.00 73.19      B    C  
ATOM   4706  C   PRO B 165     -17.070 -43.202 -48.722  1.00 75.25      B    C  
ATOM   4707  O   PRO B 165     -18.226 -42.834 -48.514  1.00 72.24      B    O  
ATOM   4708  CB  PRO B 165     -16.048 -41.489 -50.276  1.00 69.30      B    C  
ATOM   4709  CG  PRO B 165     -16.257 -41.264 -51.767  1.00 68.51      B    C  
ATOM   4710  CD  PRO B 165     -17.411 -42.202 -52.101  1.00 71.70      B    C  
ATOM   4711  N   ASN B 166     -16.316 -43.773 -47.802  1.00 75.25      B    N  
ATOM   4712  CA  ASN B 166     -16.743 -43.982 -46.431  1.00 75.22      B    C  
ATOM   4713  C   ASN B 166     -15.836 -43.208 -45.467  1.00 76.17      B    C  
ATOM   4714  O   ASN B 166     -14.662 -42.985 -45.771  1.00 71.61      B    O  
ATOM   4715  CB  ASN B 166     -16.746 -45.485 -46.116  1.00 71.28      B    C  
ATOM   4716  CG  ASN B 166     -17.852 -46.208 -46.853  1.00 66.87      B    C  
ATOM   4717  ND2 ASN B 166     -17.507 -47.204 -47.642  1.00 58.45      B    N  
ATOM   4718  OD1 ASN B 166     -19.022 -45.910 -46.710  1.00 59.99      B    O  
ATOM   4719  N   PRO B 167     -16.331 -42.839 -44.298  1.00 75.62      B    N  
ATOM   4720  CA  PRO B 167     -15.483 -42.292 -43.250  1.00 75.34      B    C  
ATOM   4721  C   PRO B 167     -14.327 -43.248 -42.922  1.00 76.37      B    C  
ATOM   4722  O   PRO B 167     -14.535 -44.432 -42.670  1.00 72.11      B    O  
ATOM   4723  CB  PRO B 167     -16.405 -42.079 -42.042  1.00 72.89      B    C  
ATOM   4724  CG  PRO B 167     -17.789 -41.954 -42.657  1.00 72.30      B    C  
ATOM   4725  CD  PRO B 167     -17.723 -42.879 -43.867  1.00 75.62      B    C  
ATOM   4726  N   GLY B 168     -13.109 -42.712 -42.927  1.00 76.65      B    N  
ATOM   4727  CA  GLY B 168     -11.881 -43.479 -42.706  1.00 76.24      B    C  
ATOM   4728  C   GLY B 168     -11.099 -43.826 -43.975  1.00 78.49      B    C  
ATOM   4729  O   GLY B 168      -9.936 -44.206 -43.852  1.00 72.00      B    O  
ATOM   4730  N   ASP B 169     -11.675 -43.650 -45.169  1.00 79.70      B    N  
ATOM   4731  CA  ASP B 169     -10.918 -43.771 -46.408  1.00 79.49      B    C  
ATOM   4732  C   ASP B 169      -9.822 -42.708 -46.460  1.00 81.18      B    C  
ATOM   4733  O   ASP B 169     -10.035 -41.550 -46.090  1.00 77.77      B    O  
ATOM   4734  CB  ASP B 169     -11.828 -43.653 -47.641  1.00 75.83      B    C  
ATOM   4735  CG  ASP B 169     -12.749 -44.854 -47.858  1.00 72.16      B    C  
ATOM   4736  OD1 ASP B 169     -12.594 -45.877 -47.174  1.00 64.99      B    O  
ATOM   4737  OD2 ASP B 169     -13.603 -44.750 -48.767  1.00 66.41      B    O1-
ATOM   4738  N   CYS B 170      -8.636 -43.102 -46.928  1.00 81.51      B    N  
ATOM   4739  CA  CYS B 170      -7.461 -42.246 -46.929  1.00 82.29      B    C  
ATOM   4740  C   CYS B 170      -6.765 -42.241 -48.289  1.00 83.38      B    C  
ATOM   4741  O   CYS B 170      -6.584 -43.281 -48.920  1.00 80.33      B    O  
ATOM   4742  CB  CYS B 170      -6.489 -42.673 -45.828  1.00 78.83      B    C  
ATOM   4743  SG  CYS B 170      -7.222 -42.513 -44.162  1.00 69.72      B    S  
ATOM   4744  N   MET B 171      -6.276 -41.064 -48.687  1.00 82.27      B    N  
ATOM   4745  CA  MET B 171      -5.279 -40.897 -49.742  1.00 82.37      B    C  
ATOM   4746  C   MET B 171      -3.977 -40.463 -49.086  1.00 83.20      B    C  
ATOM   4747  O   MET B 171      -3.949 -39.441 -48.403  1.00 81.79      B    O  
ATOM   4748  CB  MET B 171      -5.782 -39.873 -50.757  1.00 80.55      B    C  
ATOM   4749  CG  MET B 171      -4.760 -39.592 -51.850  1.00 76.69      B    C  
ATOM   4750  SD  MET B 171      -5.306 -38.375 -53.067  1.00 74.62      B    S  
ATOM   4751  CE  MET B 171      -5.374 -36.882 -52.054  1.00 64.64      B    C  
ATOM   4752  N   LEU B 172      -2.911 -41.242 -49.282  1.00 82.82      B    N  
ATOM   4753  CA  LEU B 172      -1.599 -40.943 -48.734  1.00 81.80      B    C  
ATOM   4754  C   LEU B 172      -0.687 -40.403 -49.828  1.00 82.24      B    C  
ATOM   4755  O   LEU B 172      -0.605 -40.958 -50.913  1.00 81.32      B    O  
ATOM   4756  CB  LEU B 172      -0.979 -42.169 -48.055  1.00 80.24      B    C  
ATOM   4757  CG  LEU B 172      -1.778 -42.715 -46.845  1.00 77.73      B    C  
ATOM   4758  CD1 LEU B 172      -2.697 -43.869 -47.253  1.00 70.01      B    C  
ATOM   4759  CD2 LEU B 172      -0.828 -43.242 -45.784  1.00 69.68      B    C  
ATOM   4760  N   ILE B 173       0.051 -39.357 -49.513  1.00 82.50      B    N  
ATOM   4761  CA  ILE B 173       1.061 -38.734 -50.372  1.00 82.84      B    C  
ATOM   4762  C   ILE B 173       2.409 -38.929 -49.688  1.00 83.02      B    C  
ATOM   4763  O   ILE B 173       2.598 -38.523 -48.547  1.00 80.63      B    O  
ATOM   4764  CB  ILE B 173       0.715 -37.257 -50.637  1.00 82.31      B    C  
ATOM   4765  CG1 ILE B 173      -0.643 -37.150 -51.365  1.00 79.15      B    C  
ATOM   4766  CG2 ILE B 173       1.829 -36.594 -51.454  1.00 77.72      B    C  
ATOM   4767  CD1 ILE B 173      -1.161 -35.719 -51.523  1.00 71.49      B    C  
ATOM   4768  N   GLY B 174       3.335 -39.568 -50.406  1.00 83.66      B    N  
ATOM   4769  CA  GLY B 174       4.706 -39.752 -49.954  1.00 82.10      B    C  
ATOM   4770  C   GLY B 174       5.593 -38.651 -50.501  1.00 82.83      B    C  
ATOM   4771  O   GLY B 174       5.789 -38.559 -51.712  1.00 80.12      B    O  
ATOM   4772  N   LEU B 175       6.166 -37.838 -49.636  1.00 83.35      B    N  
ATOM   4773  CA  LEU B 175       7.124 -36.797 -49.990  1.00 82.22      B    C  
ATOM   4774  C   LEU B 175       8.549 -37.354 -50.003  1.00 82.79      B    C  
ATOM   4775  O   LEU B 175       8.885 -38.263 -49.250  1.00 80.20      B    O  
ATOM   4776  CB  LEU B 175       6.991 -35.611 -49.011  1.00 80.44      B    C  
ATOM   4777  CG  LEU B 175       5.595 -34.983 -48.939  1.00 80.93      B    C  
ATOM   4778  CD1 LEU B 175       5.601 -33.876 -47.887  1.00 75.14      B    C  
ATOM   4779  CD2 LEU B 175       5.146 -34.402 -50.270  1.00 76.00      B    C  
ATOM   4780  N   SER B 176       9.409 -36.765 -50.824  1.00 84.12      B    N  
ATOM   4781  CA  SER B 176      10.817 -37.155 -50.935  1.00 82.49      B    C  
ATOM   4782  C   SER B 176      11.638 -36.907 -49.670  1.00 82.57      B    C  
ATOM   4783  O   SER B 176      12.672 -37.539 -49.470  1.00 77.62      B    O  
ATOM   4784  CB  SER B 176      11.455 -36.406 -52.105  1.00 80.56      B    C  
ATOM   4785  OG  SER B 176      11.378 -35.001 -51.919  1.00 74.75      B    O  
ATOM   4786  N   ALA B 177      11.201 -35.983 -48.818  1.00 83.25      B    N  
ATOM   4787  CA  ALA B 177      11.824 -35.634 -47.554  1.00 82.50      B    C  
ATOM   4788  C   ALA B 177      10.760 -35.371 -46.485  1.00 83.27      B    C  
ATOM   4789  O   ALA B 177       9.611 -35.081 -46.802  1.00 78.98      B    O  
ATOM   4790  CB  ALA B 177      12.731 -34.416 -47.758  1.00 79.41      B    C  
ATOM   4791  N   ALA B 178      11.166 -35.451 -45.231  1.00 82.02      B    N  
ATOM   4792  CA  ALA B 178      10.351 -34.933 -44.143  1.00 80.51      B    C  
ATOM   4793  C   ALA B 178      10.441 -33.406 -44.127  1.00 81.65      B    C  
ATOM   4794  O   ALA B 178      11.528 -32.847 -44.261  1.00 77.41      B    O  
ATOM   4795  CB  ALA B 178      10.810 -35.551 -42.822  1.00 76.95      B    C  
ATOM   4796  N   VAL B 179       9.304 -32.737 -43.952  1.00 83.94      B    N  
ATOM   4797  CA  VAL B 179       9.181 -31.271 -43.998  1.00 83.33      B    C  
ATOM   4798  C   VAL B 179       8.546 -30.726 -42.710  1.00 84.22      B    C  
ATOM   4799  O   VAL B 179       7.458 -30.163 -42.750  1.00 80.10      B    O  
ATOM   4800  CB  VAL B 179       8.453 -30.811 -45.276  1.00 80.30      B    C  
ATOM   4801  CG1 VAL B 179       9.329 -31.046 -46.504  1.00 74.17      B    C  
ATOM   4802  CG2 VAL B 179       7.116 -31.513 -45.509  1.00 74.73      B    C  
ATOM   4803  N   PRO B 180       9.188 -30.933 -41.554  1.00 84.42      B    N  
ATOM   4804  CA  PRO B 180       8.654 -30.424 -40.301  1.00 83.25      B    C  
ATOM   4805  C   PRO B 180       8.596 -28.895 -40.324  1.00 83.73      B    C  
ATOM   4806  O   PRO B 180       9.487 -28.242 -40.871  1.00 79.01      B    O  
ATOM   4807  CB  PRO B 180       9.597 -30.946 -39.215  1.00 81.00      B    C  
ATOM   4808  CG  PRO B 180      10.926 -31.084 -39.942  1.00 82.12      B    C  
ATOM   4809  CD  PRO B 180      10.501 -31.523 -41.341  1.00 85.65      B    C  
ATOM   4810  N   ASP B 181       7.547 -28.344 -39.749  1.00 84.57      B    N  
ATOM   4811  CA  ASP B 181       7.274 -26.906 -39.655  1.00 84.31      B    C  
ATOM   4812  C   ASP B 181       7.219 -26.168 -41.003  1.00 85.40      B    C  
ATOM   4813  O   ASP B 181       7.192 -24.935 -41.038  1.00 79.46      B    O  
ATOM   4814  CB  ASP B 181       8.227 -26.247 -38.642  1.00 80.77      B    C  
ATOM   4815  CG  ASP B 181       8.138 -26.889 -37.262  1.00 79.40      B    C  
ATOM   4816  OD1 ASP B 181       7.004 -27.059 -36.768  1.00 71.92      B    O  
ATOM   4817  OD2 ASP B 181       9.198 -27.233 -36.697  1.00 72.66      B    O1-
ATOM   4818  N   CYS B 182       7.169 -26.865 -42.134  1.00 86.07      B    N  
ATOM   4819  CA  CYS B 182       7.125 -26.248 -43.457  1.00 86.03      B    C  
ATOM   4820  C   CYS B 182       5.689 -26.028 -43.943  1.00 86.74      B    C  
ATOM   4821  O   CYS B 182       4.763 -26.754 -43.594  1.00 83.72      B    O  
ATOM   4822  CB  CYS B 182       7.955 -27.070 -44.450  1.00 83.70      B    C  
ATOM   4823  SG  CYS B 182       9.715 -27.026 -43.999  1.00 78.98      B    S  
ATOM   4824  N   ALA B 183       5.523 -25.044 -44.817  1.00 85.40      B    N  
ATOM   4825  CA  ALA B 183       4.316 -24.866 -45.607  1.00 84.77      B    C  
ATOM   4826  C   ALA B 183       4.468 -25.610 -46.935  1.00 85.47      B    C  
ATOM   4827  O   ALA B 183       5.343 -25.291 -47.746  1.00 83.35      B    O  
ATOM   4828  CB  ALA B 183       4.034 -23.377 -45.792  1.00 83.46      B    C  
ATOM   4829  N   LEU B 184       3.630 -26.589 -47.156  1.00 86.12      B    N  
ATOM   4830  CA  LEU B 184       3.618 -27.428 -48.341  1.00 85.40      B    C  
ATOM   4831  C   LEU B 184       2.482 -26.993 -49.266  1.00 86.03      B    C  
ATOM   4832  O   LEU B 184       1.327 -26.970 -48.852  1.00 84.41      B    O  
ATOM   4833  CB  LEU B 184       3.456 -28.886 -47.895  1.00 83.93      B    C  
ATOM   4834  CG  LEU B 184       3.528 -29.889 -49.060  1.00 81.66      B    C  
ATOM   4835  CD1 LEU B 184       4.971 -30.088 -49.514  1.00 74.65      B    C  
ATOM   4836  CD2 LEU B 184       2.975 -31.236 -48.619  1.00 75.50      B    C  
ATOM   4837  N   ALA B 185       2.798 -26.701 -50.525  1.00 86.64      B    N  
ATOM   4838  CA  ALA B 185       1.810 -26.560 -51.579  1.00 85.50      B    C  
ATOM   4839  C   ALA B 185       1.663 -27.887 -52.315  1.00 85.78      B    C  
ATOM   4840  O   ALA B 185       2.647 -28.482 -52.740  1.00 84.51      B    O  
ATOM   4841  CB  ALA B 185       2.198 -25.428 -52.515  1.00 84.50      B    C  
ATOM   4842  N   LEU B 186       0.422 -28.323 -52.470  1.00 85.37      B    N  
ATOM   4843  CA  LEU B 186       0.029 -29.455 -53.291  1.00 83.67      B    C  
ATOM   4844  C   LEU B 186      -0.768 -28.926 -54.475  1.00 83.82      B    C  
ATOM   4845  O   LEU B 186      -1.903 -28.474 -54.296  1.00 82.64      B    O  
ATOM   4846  CB  LEU B 186      -0.818 -30.433 -52.463  1.00 83.04      B    C  
ATOM   4847  CG  LEU B 186      -0.057 -31.124 -51.312  1.00 80.24      B    C  
ATOM   4848  CD1 LEU B 186      -1.051 -31.867 -50.423  1.00 73.75      B    C  
ATOM   4849  CD2 LEU B 186       0.948 -32.134 -51.839  1.00 74.95      B    C  
ATOM   4850  N   GLU B 187      -0.198 -28.981 -55.649  1.00 85.00      B    N  
ATOM   4851  CA  GLU B 187      -0.909 -28.671 -56.883  1.00 84.03      B    C  
ATOM   4852  C   GLU B 187      -1.564 -29.946 -57.397  1.00 83.74      B    C  
ATOM   4853  O   GLU B 187      -0.892 -30.914 -57.748  1.00 82.73      B    O  
ATOM   4854  CB  GLU B 187       0.047 -28.016 -57.880  1.00 82.98      B    C  
ATOM   4855  CG  GLU B 187      -0.694 -27.485 -59.112  1.00 73.31      B    C  
ATOM   4856  CD  GLU B 187       0.198 -26.643 -60.049  1.00 69.80      B    C  
ATOM   4857  OE1 GLU B 187      -0.347 -26.107 -61.041  1.00 61.21      B    O  
ATOM   4858  OE2 GLU B 187       1.411 -26.513 -59.776  1.00 64.37      B    O1-
ATOM   4859  N   LEU B 188      -2.886 -29.967 -57.394  1.00 84.21      B    N  
ATOM   4860  CA  LEU B 188      -3.686 -31.127 -57.747  1.00 82.83      B    C  
ATOM   4861  C   LEU B 188      -4.514 -30.820 -58.988  1.00 82.42      B    C  
ATOM   4862  O   LEU B 188      -5.375 -29.943 -58.977  1.00 79.41      B    O  
ATOM   4863  CB  LEU B 188      -4.573 -31.540 -56.555  1.00 80.90      B    C  
ATOM   4864  CG  LEU B 188      -3.804 -31.918 -55.268  1.00 79.35      B    C  
ATOM   4865  CD1 LEU B 188      -4.794 -32.213 -54.142  1.00 72.42      B    C  
ATOM   4866  CD2 LEU B 188      -2.939 -33.153 -55.451  1.00 73.30      B    C  
ATOM   4867  N   ASP B 189      -4.295 -31.580 -60.052  1.00 82.86      B    N  
ATOM   4868  CA  ASP B 189      -5.187 -31.582 -61.204  1.00 80.99      B    C  
ATOM   4869  C   ASP B 189      -6.220 -32.705 -61.047  1.00 80.60      B    C  
ATOM   4870  O   ASP B 189      -5.881 -33.870 -60.828  1.00 77.03      B    O  
ATOM   4871  CB  ASP B 189      -4.399 -31.676 -62.516  1.00 78.82      B    C  
ATOM   4872  CG  ASP B 189      -5.304 -31.534 -63.737  1.00 72.78      B    C  
ATOM   4873  OD1 ASP B 189      -6.391 -30.918 -63.631  1.00 65.51      B    O  
ATOM   4874  OD2 ASP B 189      -4.946 -32.086 -64.807  1.00 64.67      B    O1-
ATOM   4875  N   SER B 190      -7.474 -32.337 -61.134  1.00 79.14      B    N  
ATOM   4876  CA  SER B 190      -8.573 -33.265 -60.954  1.00 77.02      B    C  
ATOM   4877  C   SER B 190      -9.660 -33.040 -61.993  1.00 77.36      B    C  
ATOM   4878  O   SER B 190      -9.764 -31.998 -62.639  1.00 72.27      B    O  
ATOM   4879  CB  SER B 190      -9.131 -33.182 -59.530  1.00 72.70      B    C  
ATOM   4880  OG  SER B 190      -9.819 -31.971 -59.315  1.00 64.91      B    O  
ATOM   4881  N   ARG B 191     -10.501 -34.043 -62.155  1.00 75.44      B    N  
ATOM   4882  CA  ARG B 191     -11.685 -33.902 -62.988  1.00 73.93      B    C  
ATOM   4883  C   ARG B 191     -12.766 -33.137 -62.226  1.00 73.50      B    C  
ATOM   4884  O   ARG B 191     -13.089 -33.486 -61.107  1.00 69.45      B    O  
ATOM   4885  CB  ARG B 191     -12.132 -35.289 -63.441  1.00 70.36      B    C  
ATOM   4886  CG  ARG B 191     -13.247 -35.179 -64.478  1.00 64.42      B    C  
ATOM   4887  CD  ARG B 191     -13.588 -36.570 -64.981  1.00 60.90      B    C  
ATOM   4888  NE  ARG B 191     -14.753 -36.500 -65.856  1.00 55.73      B    N  
ATOM   4889  CZ  ARG B 191     -15.266 -37.488 -66.547  1.00 50.29      B    C  
ATOM   4890  NH1 ARG B 191     -14.707 -38.670 -66.548  1.00 48.94      B    N1+
ATOM   4891  NH2 ARG B 191     -16.354 -37.286 -67.224  1.00 45.77      B    N  
ATOM   4892  N   VAL B 192     -13.328 -32.119 -62.869  1.00 73.01      B    N  
ATOM   4893  CA  VAL B 192     -14.451 -31.367 -62.305  1.00 70.12      B    C  
ATOM   4894  C   VAL B 192     -15.719 -32.202 -62.435  1.00 69.69      B    C  
ATOM   4895  O   VAL B 192     -16.405 -32.143 -63.448  1.00 64.36      B    O  
ATOM   4896  CB  VAL B 192     -14.622 -29.984 -62.954  1.00 66.32      B    C  
ATOM   4897  CG1 VAL B 192     -15.701 -29.174 -62.241  1.00 60.68      B    C  
ATOM   4898  CG2 VAL B 192     -13.324 -29.175 -62.901  1.00 61.62      B    C  
ATOM   4899  N   ASP B 193     -15.990 -32.991 -61.419  1.00 69.58      B    N  
ATOM   4900  CA  ASP B 193     -17.226 -33.754 -61.312  1.00 67.55      B    C  
ATOM   4901  C   ASP B 193     -17.958 -33.355 -60.025  1.00 68.14      B    C  
ATOM   4902  O   ASP B 193     -17.358 -33.005 -59.012  1.00 60.51      B    O  
ATOM   4903  CB  ASP B 193     -16.948 -35.269 -61.393  1.00 61.99      B    C  
ATOM   4904  CG  ASP B 193     -16.621 -35.773 -62.811  1.00 57.11      B    C  
ATOM   4905  OD1 ASP B 193     -17.149 -35.214 -63.796  1.00 52.09      B    O  
ATOM   4906  OD2 ASP B 193     -15.884 -36.771 -62.942  1.00 50.53      B    O1-
ATOM   4907  N   GLY B 194     -19.276 -33.388 -60.053  1.00 66.25      B    N  
ATOM   4908  CA  GLY B 194     -20.098 -33.089 -58.884  1.00 64.56      B    C  
ATOM   4909  C   GLY B 194     -20.019 -34.214 -57.867  1.00 66.29      B    C  
ATOM   4910  O   GLY B 194     -20.866 -35.097 -57.865  1.00 61.21      B    O  
ATOM   4911  N   VAL B 195     -19.043 -34.174 -56.984  1.00 67.68      B    N  
ATOM   4912  CA  VAL B 195     -18.840 -35.201 -55.936  1.00 65.51      B    C  
ATOM   4913  C   VAL B 195     -19.809 -35.079 -54.750  1.00 66.30      B    C  
ATOM   4914  O   VAL B 195     -19.750 -35.889 -53.829  1.00 60.55      B    O  
ATOM   4915  CB  VAL B 195     -17.378 -35.253 -55.463  1.00 61.63      B    C  
ATOM   4916  CG1 VAL B 195     -16.492 -35.823 -56.562  1.00 57.93      B    C  
ATOM   4917  CG2 VAL B 195     -16.831 -33.890 -55.063  1.00 58.52      B    C  
ATOM   4918  N   GLY B 196     -20.704 -34.115 -54.760  1.00 65.34      B    N  
ATOM   4919  CA  GLY B 196     -21.804 -33.992 -53.800  1.00 64.71      B    C  
ATOM   4920  C   GLY B 196     -21.487 -33.241 -52.504  1.00 67.21      B    C  
ATOM   4921  O   GLY B 196     -22.400 -33.045 -51.706  1.00 62.75      B    O  
ATOM   4922  N   VAL B 197     -20.244 -32.791 -52.306  1.00 70.77      B    N  
ATOM   4923  CA  VAL B 197     -19.846 -32.033 -51.106  1.00 70.52      B    C  
ATOM   4924  C   VAL B 197     -19.972 -30.521 -51.299  1.00 71.96      B    C  
ATOM   4925  O   VAL B 197     -19.919 -30.024 -52.426  1.00 67.71      B    O  
ATOM   4926  CB  VAL B 197     -18.434 -32.404 -50.636  1.00 66.23      B    C  
ATOM   4927  CG1 VAL B 197     -18.409 -33.860 -50.169  1.00 61.37      B    C  
ATOM   4928  CG2 VAL B 197     -17.357 -32.192 -51.703  1.00 62.98      B    C  
ATOM   4929  N   ASP B 198     -20.102 -29.772 -50.220  1.00 72.80      B    N  
ATOM   4930  CA  ASP B 198     -19.934 -28.311 -50.262  1.00 72.98      B    C  
ATOM   4931  C   ASP B 198     -18.432 -27.989 -50.341  1.00 73.12      B    C  
ATOM   4932  O   ASP B 198     -17.708 -28.267 -49.381  1.00 69.05      B    O  
ATOM   4933  CB  ASP B 198     -20.601 -27.610 -49.060  1.00 69.42      B    C  
ATOM   4934  CG  ASP B 198     -20.592 -26.063 -49.145  1.00 64.76      B    C  
ATOM   4935  OD1 ASP B 198     -19.822 -25.467 -49.927  1.00 59.52      B    O  
ATOM   4936  OD2 ASP B 198     -21.385 -25.398 -48.437  1.00 58.95      B    O1-
ATOM   4937  N   PRO B 199     -17.957 -27.356 -51.428  1.00 73.89      B    N  
ATOM   4938  CA  PRO B 199     -16.549 -27.005 -51.570  1.00 72.68      B    C
[truncated: 281,325 more chars]
