# Supplementary material for: Function and firing of the Streptomyces coelicolor contractile injection system requires the membrane protein CisA
Source: eLife. 2025 Jul 8;14:RP104064. doi: 10.7554/eLife.104064 (PMC12237407; doi:10.7554/eLife.104064)
Supplement: Figure 6—figure supplement 2—source data 1. [file elife-104064-fig6-figsupp2-data1.zip]

Archive with 6 entries (5 files):
- Figure 6-figure supplement 2-source data 1/
- __MACOSX/._Figure 6-figure supplement 2-source data 1
- Figure 6-figure supplement 2-source data 1/CisA_1_285_Cis11_model.cif
- __MACOSX/Figure 6-figure supplement 2-source data 1/._CisA_1_285_Cis11_model.cif
- Figure 6-figure supplement 2-source data 1/CisA_1_310_Cis11_model.cif
- __MACOSX/Figure 6-figure supplement 2-source data 1/._CisA_1_310_Cis11_model.cif
