# Supplementary material for: Function and firing of the Streptomyces coelicolor contractile injection system requires the membrane protein CisA
Source: eLife. 2025 Jul 8;14:RP104064. doi: 10.7554/eLife.104064 (PMC12237407; doi:10.7554/eLife.104064)
Supplement: Figure 6—figure supplement 2—source data 1. [file elife-104064-fig6-figsupp2-data1.zip › Figure 6-figure supplement 2-source data 1/CisA_1_285_Cis11_model.cif]

# By using this file you agree to the legally binding terms of use found at alphafoldserver.com/output-terms
data_69199b417490932
#
_entry.id 69199b417490932
#
loop_
_atom_type.symbol
C 
N 
O 
S 
#
loop_
_audit_author.name
_audit_author.pdbx_ordinal
"Google DeepMind" 1 
"Isomorphic Labs" 2 
#
_audit_conform.dict_location https://raw.githubusercontent.com/ihmwg/ModelCIF/master/dist/mmcif_ma.dic
_audit_conform.dict_name     mmcif_ma.dic
_audit_conform.dict_version  1.4.5
#
loop_
_chem_comp.formula
_chem_comp.formula_weight
_chem_comp.id
_chem_comp.mon_nstd_flag
_chem_comp.name
_chem_comp.pdbx_smiles
_chem_comp.pdbx_synonyms
_chem_comp.type
"C3 H7 N O2"    89.093  ALA y ALANINE         C[C@H](N)C(O)=O                  ? "L-PEPTIDE LINKING" 
"C6 H15 N4 O2"  175.209 ARG y ARGININE        N[C@@H](CCCNC(N)=[NH2+])C(O)=O   ? "L-PEPTIDE LINKING" 
"C4 H8 N2 O3"   132.118 ASN y ASPARAGINE      N[C@@H](CC(N)=O)C(O)=O           ? "L-PEPTIDE LINKING" 
"C4 H7 N O4"    133.103 ASP y "ASPARTIC ACID" N[C@@H](CC(O)=O)C(O)=O           ? "L-PEPTIDE LINKING" 
"C3 H7 N O2 S"  121.158 CYS y CYSTEINE        N[C@@H](CS)C(O)=O                ? "L-PEPTIDE LINKING" 
"C5 H10 N2 O3"  146.144 GLN y GLUTAMINE       N[C@@H](CCC(N)=O)C(O)=O          ? "L-PEPTIDE LINKING" 
"C5 H9 N O4"    147.129 GLU y "GLUTAMIC ACID" N[C@@H](CCC(O)=O)C(O)=O          ? "L-PEPTIDE LINKING" 
"C2 H5 N O2"    75.067  GLY y GLYCINE         NCC(O)=O                         ? "PEPTIDE LINKING"   
"C6 H10 N3 O2"  156.162 HIS y HISTIDINE       N[C@@H](Cc1c[nH]c[nH+]1)C(O)=O   ? "L-PEPTIDE LINKING" 
"C6 H13 N O2"   131.173 ILE y ISOLEUCINE      CC[C@H](C)[C@H](N)C(O)=O         ? "L-PEPTIDE LINKING" 
"C6 H13 N O2"   131.173 LEU y LEUCINE         CC(C)C[C@H](N)C(O)=O             ? "L-PEPTIDE LINKING" 
"C6 H15 N2 O2"  147.195 LYS y LYSINE          N[C@@H](CCCC[NH3+])C(O)=O        ? "L-PEPTIDE LINKING" 
"C5 H11 N O2 S" 149.211 MET y METHIONINE      CSCC[C@H](N)C(O)=O               ? "L-PEPTIDE LINKING" 
"C9 H11 N O2"   165.189 PHE y PHENYLALANINE   N[C@@H](Cc1ccccc1)C(O)=O         ? "L-PEPTIDE LINKING" 
"C5 H9 N O2"    115.130 PRO y PROLINE         OC(=O)[C@@H]1CCCN1               ? "L-PEPTIDE LINKING" 
"C3 H7 N O3"    105.093 SER y SERINE          N[C@@H](CO)C(O)=O                ? "L-PEPTIDE LINKING" 
"C4 H9 N O3"    119.119 THR y THREONINE       C[C@@H](O)[C@H](N)C(O)=O         ? "L-PEPTIDE LINKING" 
"C11 H12 N2 O2" 204.225 TRP y TRYPTOPHAN      N[C@@H](Cc1c[nH]c2ccccc12)C(O)=O ? "L-PEPTIDE LINKING" 
"C9 H11 N O3"   181.189 TYR y TYROSINE        N[C@@H](Cc1ccc(O)cc1)C(O)=O      ? "L-PEPTIDE LINKING" 
"C5 H11 N O2"   117.146 VAL y VALINE          CC(C)[C@H](N)C(O)=O              ? "L-PEPTIDE LINKING" 
#
_citation.book_publisher          ?
_citation.country                 UK
_citation.id                      primary
_citation.journal_full            Nature
_citation.journal_id_ASTM         NATUAS
_citation.journal_id_CSD          0006
_citation.journal_id_ISSN         0028-0836
_citation.journal_volume          ?
_citation.page_first              ?
_citation.page_last               ?
_citation.pdbx_database_id_DOI    ?
_citation.pdbx_database_id_PubMed ?
_citation.title                   "Accurate structure prediction of biomolecular interactions with AlphaFold 3"
_citation.year                    2024
#
loop_
_citation_author.citation_id
_citation_author.name
_citation_author.ordinal
primary "Google DeepMind" 1 
primary "Isomorphic Labs" 2 
#
loop_
_entity.id
_entity.pdbx_description
_entity.type
1 . polymer 
2 . polymer 
#
loop_
_entity_poly.entity_id
_entity_poly.pdbx_strand_id
_entity_poly.type
1 A polypeptide(L) 
2 B polypeptide(L) 
#
loop_
_entity_poly_seq.entity_id
_entity_poly_seq.hetero
_entity_poly_seq.mon_id
_entity_poly_seq.num
1 n MET 1   
1 n THR 2   
1 n THR 3   
1 n GLN 4   
1 n ASN 5   
1 n CYS 6   
1 n ALA 7   
1 n GLU 8   
1 n CYS 9   
1 n GLY 10  
1 n THR 11  
1 n PRO 12  
1 n ALA 13  
1 n GLU 14  
1 n PRO 15  
1 n GLY 16  
1 n GLN 17  
1 n SER 18  
1 n PHE 19  
1 n CYS 20  
1 n ASP 21  
1 n ALA 22  
1 n CYS 23  
1 n GLY 24  
1 n ALA 25  
1 n VAL 26  
1 n LEU 27  
1 n SER 28  
1 n TRP 29  
1 n ASP 30  
1 n GLN 31  
1 n ALA 32  
1 n GLY 33  
1 n ALA 34  
1 n ALA 35  
1 n ARG 36  
1 n THR 37  
1 n ALA 38  
1 n ARG 39  
1 n PRO 40  
1 n ALA 41  
1 n ALA 42  
1 n ALA 43  
1 n THR 44  
1 n SER 45  
1 n ASP 46  
1 n GLN 47  
1 n ARG 48  
1 n PRO 49  
1 n GLY 50  
1 n PHE 51  
1 n ASP 52  
1 n ALA 53  
1 n PHE 54  
1 n ALA 55  
1 n GLY 56  
1 n ALA 57  
1 n GLY 58  
1 n VAL 59  
1 n PRO 60  
1 n PRO 61  
1 n ALA 62  
1 n ARG 63  
1 n THR 64  
1 n GLY 65  
1 n ARG 66  
1 n PRO 67  
1 n ALA 68  
1 n THR 69  
1 n ALA 70  
1 n PRO 71  
1 n ALA 72  
1 n ASP 73  
1 n GLU 74  
1 n PRO 75  
1 n ALA 76  
1 n GLY 77  
1 n ALA 78  
1 n ILE 79  
1 n GLY 80  
1 n GLU 81  
1 n ASN 82  
1 n PRO 83  
1 n THR 84  
1 n LEU 85  
1 n PRO 86  
1 n GLN 87  
1 n GLN 88  
1 n ARG 89  
1 n ARG 90  
1 n THR 91  
1 n ALA 92  
1 n GLY 93  
1 n ASP 94  
1 n ALA 95  
1 n ASP 96  
1 n SER 97  
1 n PRO 98  
1 n ALA 99  
1 n GLY 100 
1 n ASP 101 
1 n ALA 102 
1 n ALA 103 
1 n ALA 104 
1 n THR 105 
1 n THR 106 
1 n GLY 107 
1 n ASP 108 
1 n THR 109 
1 n PRO 110 
1 n GLY 111 
1 n THR 112 
1 n GLY 113 
1 n ASN 114 
1 n THR 115 
1 n PRO 116 
1 n GLY 117 
1 n ALA 118 
1 n ALA 119 
1 n PRO 120 
1 n GLY 121 
1 n ALA 122 
1 n GLY 123 
1 n ALA 124 
1 n ALA 125 
1 n ALA 126 
1 n ASP 127 
1 n PRO 128 
1 n ASP 129 
1 n ALA 130 
1 n ALA 131 
1 n PRO 132 
1 n GLY 133 
1 n ALA 134 
1 n ALA 135 
1 n ALA 136 
1 n ARG 137 
1 n PRO 138 
1 n ALA 139 
1 n PRO 140 
1 n GLY 141 
1 n THR 142 
1 n ASP 143 
1 n GLU 144 
1 n THR 145 
1 n ALA 146 
1 n PRO 147 
1 n THR 148 
1 n ALA 149 
1 n PRO 150 
1 n VAL 151 
1 n PRO 152 
1 n SER 153 
1 n ALA 154 
1 n ALA 155 
1 n ALA 156 
1 n SER 157 
1 n ALA 158 
1 n PRO 159 
1 n ALA 160 
1 n PRO 161 
1 n ASN 162 
1 n ALA 163 
1 n LEU 164 
1 n THR 165 
1 n ASP 166 
1 n THR 167 
1 n MET 168 
1 n SER 169 
1 n ASP 170 
1 n ARG 171 
1 n ALA 172 
1 n ARG 173 
1 n SER 174 
1 n LEU 175 
1 n LEU 176 
1 n VAL 177 
1 n PRO 178 
1 n VAL 179 
1 n ALA 180 
1 n ASP 181 
1 n PRO 182 
1 n GLU 183 
1 n ALA 184 
1 n PRO 185 
1 n ALA 186 
1 n PRO 187 
1 n ALA 188 
1 n ALA 189 
1 n PRO 190 
1 n PRO 191 
1 n ALA 192 
1 n VAL 193 
1 n ALA 194 
1 n PRO 195 
1 n VAL 196 
1 n LEU 197 
1 n PRO 198 
1 n GLY 199 
1 n ARG 200 
1 n PRO 201 
1 n ASP 202 
1 n ALA 203 
1 n ASP 204 
1 n ARG 205 
1 n PRO 206 
1 n GLN 207 
1 n VAL 208 
1 n ARG 209 
1 n ALA 210 
1 n PRO 211 
1 n GLY 212 
1 n HIS 213 
1 n GLN 214 
1 n PRO 215 
1 n ASP 216 
1 n ILE 217 
1 n ALA 218 
1 n ASN 219 
1 n GLY 220 
1 n PRO 221 
1 n PRO 222 
1 n CYS 223 
1 n PRO 224 
1 n TRP 225 
1 n CYS 226 
1 n SER 227 
1 n THR 228 
1 n PRO 229 
1 n ASN 230 
1 n ARG 231 
1 n PRO 232 
1 n ASP 233 
1 n ARG 234 
1 n HIS 235 
1 n TYR 236 
1 n CYS 237 
1 n ALA 238 
1 n ARG 239 
1 n CYS 240 
1 n ALA 241 
1 n MET 242 
1 n PRO 243 
1 n LEU 244 
1 n VAL 245 
1 n ALA 246 
1 n SER 247 
1 n GLY 248 
1 n ASP 249 
1 n GLN 250 
1 n ALA 251 
1 n SER 252 
1 n LEU 253 
1 n ARG 254 
1 n ALA 255 
1 n PRO 256 
1 n TRP 257 
1 n TRP 258 
1 n ARG 259 
1 n ARG 260 
1 n LEU 261 
1 n PHE 262 
1 n GLY 263 
1 n GLY 264 
1 n ARG 265 
1 n ARG 266 
1 n GLN 267 
1 n GLU 268 
1 n THR 269 
1 n PRO 270 
1 n TRP 271 
1 n ALA 272 
1 n GLY 273 
1 n ASP 274 
1 n ARG 275 
1 n PRO 276 
1 n ARG 277 
1 n LEU 278 
1 n ARG 279 
1 n ARG 280 
1 n VAL 281 
1 n PHE 282 
1 n ASP 283 
1 n ARG 284 
1 n ILE 285 
2 n MET 1   
2 n PRO 2   
2 n LEU 3   
2 n PRO 4   
2 n SER 5   
2 n PRO 6   
2 n ASN 7   
2 n LEU 8   
2 n ASP 9   
2 n ASP 10  
2 n ARG 11  
2 n ARG 12  
2 n PHE 13  
2 n GLN 14  
2 n GLN 15  
2 n PHE 16  
2 n VAL 17  
2 n ASP 18  
2 n ASP 19  
2 n ALA 20  
2 n LYS 21  
2 n ARG 22  
2 n TYR 23  
2 n ILE 24  
2 n GLN 25  
2 n GLN 26  
2 n ARG 27  
2 n ALA 28  
2 n PRO 29  
2 n GLU 30  
2 n TRP 31  
2 n THR 32  
2 n ASP 33  
2 n HIS 34  
2 n ASN 35  
2 n VAL 36  
2 n SER 37  
2 n ASP 38  
2 n PRO 39  
2 n GLY 40  
2 n VAL 41  
2 n THR 42  
2 n LEU 43  
2 n VAL 44  
2 n GLU 45  
2 n THR 46  
2 n VAL 47  
2 n ALA 48  
2 n HIS 49  
2 n MET 50  
2 n ALA 51  
2 n ASP 52  
2 n GLN 53  
2 n ILE 54  
2 n VAL 55  
2 n TYR 56  
2 n ARG 57  
2 n LEU 58  
2 n ASN 59  
2 n ARG 60  
2 n VAL 61  
2 n PRO 62  
2 n ASP 63  
2 n LYS 64  
2 n ASN 65  
2 n HIS 66  
2 n LEU 67  
2 n ALA 68  
2 n PHE 69  
2 n LEU 70  
2 n ASP 71  
2 n LEU 72  
2 n VAL 73  
2 n GLY 74  
2 n ILE 75  
2 n THR 76  
2 n LEU 77  
2 n PHE 78  
2 n PRO 79  
2 n PRO 80  
2 n SER 81  
2 n ALA 82  
2 n ALA 83  
2 n ARG 84  
2 n THR 85  
2 n ASP 86  
2 n VAL 87  
2 n THR 88  
2 n PHE 89  
2 n TRP 90  
2 n LEU 91  
2 n SER 92  
2 n ALA 93  
2 n PRO 94  
2 n GLN 95  
2 n GLU 96  
2 n ASP 97  
2 n ALA 98  
2 n ILE 99  
2 n LEU 100 
2 n VAL 101 
2 n PRO 102 
2 n VAL 103 
2 n GLY 104 
2 n THR 105 
2 n GLU 106 
2 n VAL 107 
2 n ALA 108 
2 n THR 109 
2 n LEU 110 
2 n ARG 111 
2 n THR 112 
2 n GLU 113 
2 n ARG 114 
2 n ASP 115 
2 n GLU 116 
2 n ALA 117 
2 n VAL 118 
2 n VAL 119 
2 n PHE 120 
2 n ALA 121 
2 n THR 122 
2 n GLU 123 
2 n GLN 124 
2 n ASP 125 
2 n LEU 126 
2 n ARG 127 
2 n ILE 128 
2 n VAL 129 
2 n PRO 130 
2 n CYS 131 
2 n THR 132 
2 n MET 133 
2 n GLY 134 
2 n ARG 135 
2 n LEU 136 
2 n VAL 137 
2 n THR 138 
2 n GLN 139 
2 n VAL 140 
2 n SER 141 
2 n GLY 142 
2 n GLU 143 
2 n ALA 144 
2 n VAL 145 
2 n SER 146 
2 n ASP 147 
2 n ARG 148 
2 n THR 149 
2 n THR 150 
2 n ASP 151 
2 n LEU 152 
2 n ALA 153 
2 n GLU 154 
2 n SER 155 
2 n LYS 156 
2 n ASP 157 
2 n VAL 158 
2 n LEU 159 
2 n CYS 160 
2 n PHE 161 
2 n ALA 162 
2 n GLU 163 
2 n ALA 164 
2 n PRO 165 
2 n ASN 166 
2 n PRO 167 
2 n GLY 168 
2 n ASP 169 
2 n CYS 170 
2 n MET 171 
2 n LEU 172 
2 n ILE 173 
2 n GLY 174 
2 n LEU 175 
2 n SER 176 
2 n ALA 177 
2 n ALA 178 
2 n VAL 179 
2 n PRO 180 
2 n ASP 181 
2 n CYS 182 
2 n ALA 183 
2 n LEU 184 
2 n ALA 185 
2 n LEU 186 
2 n GLU 187 
2 n LEU 188 
2 n ASP 189 
2 n SER 190 
2 n ARG 191 
2 n VAL 192 
2 n ASP 193 
2 n GLY 194 
2 n VAL 195 
2 n GLY 196 
2 n VAL 197 
2 n ASP 198 
2 n PRO 199 
2 n ARG 200 
2 n GLN 201 
2 n PRO 202 
2 n PRO 203 
2 n LEU 204 
2 n VAL 205 
2 n TRP 206 
2 n GLU 207 
2 n ALA 208 
2 n TRP 209 
2 n THR 210 
2 n GLU 211 
2 n ASP 212 
2 n GLY 213 
2 n TRP 214 
2 n GLN 215 
2 n SER 216 
2 n CYS 217 
2 n GLU 218 
2 n VAL 219 
2 n ASP 220 
2 n ARG 221 
2 n ASP 222 
2 n GLY 223 
2 n THR 224 
2 n GLY 225 
2 n GLY 226 
2 n LEU 227 
2 n ASN 228 
2 n ARG 229 
2 n PRO 230 
2 n GLY 231 
2 n ASP 232 
2 n VAL 233 
2 n VAL 234 
2 n LEU 235 
2 n HIS 236 
2 n ILE 237 
2 n PRO 238 
2 n GLY 239 
2 n GLY 240 
2 n HIS 241 
2 n VAL 242 
2 n LEU 243 
2 n SER 244 
2 n ARG 245 
2 n ASN 246 
2 n GLY 247 
2 n GLY 248 
2 n HIS 249 
2 n GLU 250 
2 n ALA 251 
2 n GLY 252 
2 n TRP 253 
2 n ILE 254 
2 n ARG 255 
2 n CYS 256 
2 n ARG 257 
2 n VAL 258 
2 n THR 259 
2 n GLU 260 
2 n PRO 261 
2 n LEU 262 
2 n SER 263 
2 n GLY 264 
2 n GLN 265 
2 n PRO 266 
2 n PHE 267 
2 n TYR 268 
2 n THR 269 
2 n THR 270 
2 n SER 271 
2 n PRO 272 
2 n THR 273 
2 n ILE 274 
2 n ARG 275 
2 n SER 276 
2 n ALA 277 
2 n GLU 278 
2 n ALA 279 
2 n TYR 280 
2 n THR 281 
2 n ILE 282 
2 n GLY 283 
2 n GLY 284 
2 n THR 285 
2 n THR 286 
2 n GLY 287 
2 n SER 288 
2 n ILE 289 
2 n HIS 290 
2 n ALA 291 
2 n GLU 292 
2 n THR 293 
2 n VAL 294 
2 n LEU 295 
2 n ASP 296 
2 n GLU 297 
2 n PRO 298 
2 n LEU 299 
2 n GLY 300 
2 n GLU 301 
2 n SER 302 
2 n THR 303 
2 n GLY 304 
2 n LEU 305 
2 n PRO 306 
2 n GLY 307 
2 n GLN 308 
2 n ARG 309 
2 n LEU 310 
2 n ARG 311 
2 n LEU 312 
2 n GLU 313 
2 n HIS 314 
2 n ALA 315 
2 n PRO 316 
2 n VAL 317 
2 n VAL 318 
2 n ALA 319 
2 n GLY 320 
2 n GLU 321 
2 n PRO 322 
2 n SER 323 
2 n VAL 324 
2 n LEU 325 
2 n LEU 326 
2 n GLN 327 
2 n THR 328 
2 n ALA 329 
2 n ALA 330 
2 n ASP 331 
2 n ASP 332 
2 n GLY 333 
2 n TRP 334 
2 n GLN 335 
2 n ASP 336 
2 n TRP 337 
2 n GLN 338 
2 n VAL 339 
2 n VAL 340 
2 n PRO 341 
2 n HIS 342 
2 n PHE 343 
2 n SER 344 
2 n GLY 345 
2 n SER 346 
2 n HIS 347 
2 n PRO 348 
2 n ASP 349 
2 n ASP 350 
2 n HIS 351 
2 n HIS 352 
2 n ILE 353 
2 n THR 354 
2 n VAL 355 
2 n ASP 356 
2 n ALA 357 
2 n THR 358 
2 n THR 359 
2 n GLY 360 
2 n GLU 361 
2 n ILE 362 
2 n ALA 363 
2 n PHE 364 
2 n GLY 365 
2 n PRO 366 
2 n ALA 367 
2 n VAL 368 
2 n ARG 369 
2 n GLU 370 
2 n ALA 371 
2 n ASP 372 
2 n GLY 373 
2 n THR 374 
2 n LEU 375 
2 n ARG 376 
2 n GLN 377 
2 n TYR 378 
2 n GLY 379 
2 n ALA 380 
2 n VAL 381 
2 n PRO 382 
2 n PRO 383 
2 n LYS 384 
2 n GLY 385 
2 n ALA 386 
2 n VAL 387 
2 n ILE 388 
2 n ARG 389 
2 n ALA 390 
2 n ARG 391 
2 n ARG 392 
2 n TYR 393 
2 n ARG 394 
2 n THR 395 
2 n GLY 396 
2 n GLY 397 
2 n GLY 398 
2 n ARG 399 
2 n ALA 400 
2 n GLY 401 
2 n ASN 402 
2 n VAL 403 
2 n ALA 404 
2 n ARG 405 
2 n GLY 406 
2 n ALA 407 
2 n VAL 408 
2 n GLN 409 
2 n VAL 410 
2 n LEU 411 
2 n ARG 412 
2 n THR 413 
2 n SER 414 
2 n ILE 415 
2 n PRO 416 
2 n TYR 417 
2 n VAL 418 
2 n SER 419 
2 n GLU 420 
2 n VAL 421 
2 n VAL 422 
2 n ASN 423 
2 n ARG 424 
2 n GLU 425 
2 n ALA 426 
2 n ALA 427 
2 n LEU 428 
2 n GLY 429 
2 n GLY 430 
2 n VAL 431 
2 n ASP 432 
2 n GLY 433 
2 n GLU 434 
2 n THR 435 
2 n ILE 436 
2 n GLU 437 
2 n GLU 438 
2 n ALA 439 
2 n LYS 440 
2 n LEU 441 
2 n ARG 442 
2 n ALA 443 
2 n PRO 444 
2 n ILE 445 
2 n THR 446 
2 n LEU 447 
2 n ARG 448 
2 n ALA 449 
2 n GLN 450 
2 n GLU 451 
2 n ARG 452 
2 n ALA 453 
2 n VAL 454 
2 n THR 455 
2 n LEU 456 
2 n ARG 457 
2 n ASP 458 
2 n TYR 459 
2 n GLU 460 
2 n GLU 461 
2 n LEU 462 
2 n ALA 463 
2 n ARG 464 
2 n ARG 465 
2 n ALA 466 
2 n ALA 467 
2 n PRO 468 
2 n GLU 469 
2 n THR 470 
2 n ALA 471 
2 n ARG 472 
2 n ILE 473 
2 n THR 474 
2 n CYS 475 
2 n LEU 476 
2 n GLU 477 
2 n GLY 478 
2 n ALA 479 
2 n GLU 480 
2 n ASN 481 
2 n GLU 482 
2 n TYR 483 
2 n GLY 484 
2 n ALA 485 
2 n HIS 486 
2 n ALA 487 
2 n VAL 488 
2 n ARG 489 
2 n VAL 490 
2 n LEU 491 
2 n VAL 492 
2 n VAL 493 
2 n PRO 494 
2 n GLN 495 
2 n ALA 496 
2 n VAL 497 
2 n PRO 498 
2 n ASP 499 
2 n PRO 500 
2 n GLY 501 
2 n GLY 502 
2 n ARG 503 
2 n LEU 504 
2 n ARG 505 
2 n PHE 506 
2 n GLU 507 
2 n GLN 508 
2 n LEU 509 
2 n VAL 510 
2 n PRO 511 
2 n GLY 512 
2 n ASP 513 
2 n ALA 514 
2 n LEU 515 
2 n LEU 516 
2 n ASN 517 
2 n ARG 518 
2 n ILE 519 
2 n THR 520 
2 n ARG 521 
2 n HIS 522 
2 n LEU 523 
2 n ASP 524 
2 n GLU 525 
2 n ARG 526 
2 n ARG 527 
2 n LEU 528 
2 n ILE 529 
2 n GLY 530 
2 n THR 531 
2 n ARG 532 
2 n LEU 533 
2 n ALA 534 
2 n VAL 535 
2 n GLY 536 
2 n PRO 537 
2 n PRO 538 
2 n TYR 539 
2 n TYR 540 
2 n GLN 541 
2 n GLY 542 
2 n VAL 543 
2 n THR 544 
2 n VAL 545 
2 n VAL 546 
2 n ALA 547 
2 n THR 548 
2 n VAL 549 
2 n HIS 550 
2 n ALA 551 
2 n PHE 552 
2 n ARG 553 
2 n ASP 554 
2 n VAL 555 
2 n ASP 556 
2 n ALA 557 
2 n ASP 558 
2 n ARG 559 
2 n VAL 560 
2 n ARG 561 
2 n ARG 562 
2 n GLN 563 
2 n THR 564 
2 n HIS 565 
2 n ASP 566 
2 n ALA 567 
2 n LEU 568 
2 n TYR 569 
2 n ARG 570 
2 n HIS 571 
2 n LEU 572 
2 n ASP 573 
2 n PRO 574 
2 n LEU 575 
2 n THR 576 
2 n GLY 577 
2 n GLY 578 
2 n SER 579 
2 n ASP 580 
2 n GLY 581 
2 n LYS 582 
2 n GLY 583 
2 n TRP 584 
2 n PRO 585 
2 n PHE 586 
2 n GLY 587 
2 n ARG 588 
2 n PRO 589 
2 n VAL 590 
2 n GLN 591 
2 n THR 592 
2 n GLY 593 
2 n GLU 594 
2 n LEU 595 
2 n PHE 596 
2 n ALA 597 
2 n VAL 598 
2 n LEU 599 
2 n GLN 600 
2 n ARG 601 
2 n VAL 602 
2 n PRO 603 
2 n GLY 604 
2 n VAL 605 
2 n GLU 606 
2 n LEU 607 
2 n VAL 608 
2 n ASP 609 
2 n GLU 610 
2 n VAL 611 
2 n VAL 612 
2 n LEU 613 
2 n HIS 614 
2 n PRO 615 
2 n ALA 616 
2 n ASP 617 
2 n PRO 618 
2 n LEU 619 
2 n THR 620 
2 n GLY 621 
2 n LYS 622 
2 n ARG 623 
2 n GLY 624 
2 n ASP 625 
2 n PRO 626 
2 n THR 627 
2 n ASN 628 
2 n ARG 629 
2 n ILE 630 
2 n ASP 631 
2 n LEU 632 
2 n ASP 633 
2 n ALA 634 
2 n PRO 635 
2 n ALA 636 
2 n LEU 637 
2 n VAL 638 
2 n PHE 639 
2 n SER 640 
2 n TYR 641 
2 n ASP 642 
2 n HIS 643 
2 n ARG 644 
2 n VAL 645 
2 n ARG 646 
2 n VAL 647 
2 n ILE 648 
2 n GLY 649 
2 n ASP 650 
2 n SER 651 
2 n ALA 652 
#
_ma_data.content_type "model coordinates"
_ma_data.id           1
_ma_data.name         Model
#
_ma_model_list.data_id          1
_ma_model_list.model_group_id   1
_ma_model_list.model_group_name "AlphaFold-beta-20231127 (7a14c934-fe78-43c1-a552-7fb305b0ebd1 @ 2024-09-08 23:46:45)"
_ma_model_list.model_id         1
_ma_model_list.model_name       "Top ranked model"
_ma_model_list.model_type       "Ab initio model"
_ma_model_list.ordinal_id       1
#
loop_
_ma_protocol_step.method_type
_ma_protocol_step.ordinal_id
_ma_protocol_step.protocol_id
_ma_protocol_step.step_id
"coevolution MSA" 1 1 1 
"template search" 2 1 2 
modeling          3 1 3 
#
loop_
_ma_qa_metric.id
_ma_qa_metric.mode
_ma_qa_metric.name
_ma_qa_metric.software_group_id
_ma_qa_metric.type
1 global pLDDT 1 pLDDT 
2 local  pLDDT 1 pLDDT 
#
_ma_qa_metric_global.metric_id    1
_ma_qa_metric_global.metric_value 67.55
_ma_qa_metric_global.model_id     1
_ma_qa_metric_global.ordinal_id   1
#
_ma_software_group.group_id    1
_ma_software_group.ordinal_id  1
_ma_software_group.software_id 1
#
loop_
_ma_target_entity.data_id
_ma_target_entity.entity_id
_ma_target_entity.origin
1 1 . 
1 2 . 
#
loop_
_ma_target_entity_instance.asym_id
_ma_target_entity_instance.details
_ma_target_entity_instance.entity_id
A . 1 
B . 2 
#
loop_
_pdbx_data_usage.details
_pdbx_data_usage.id
_pdbx_data_usage.type
_pdbx_data_usage.url
;NON-COMMERCIAL USE ONLY, BY USING THIS FILE YOU AGREE TO THE TERMS OF USE FOUND
AT alphafoldserver.com/output-terms.
;
1 license    ? 
;THE INFORMATION IS NOT INTENDED FOR, HAS NOT BEEN VALIDATED FOR, AND IS NOT
APPROVED FOR CLINICAL USE. IT SHOULD NOT BE USED FOR CLINICAL PURPOSE OR RELIED
ON FOR MEDICAL OR OTHER PROFESSIONAL ADVICE. IT IS THEORETICAL MODELLING ONLY
AND CAUTION SHOULD BE EXERCISED IN ITS USE. IT IS PROVIDED "AS-IS" WITHOUT ANY
WARRANTY OF ANY KIND, WHETHER EXPRESSED OR IMPLIED. NO WARRANTY IS GIVEN THAT
USE OF THE INFORMATION SHALL NOT INFRINGE THE RIGHTS OF ANY THIRD PARTY.
;
2 disclaimer ? 
#
loop_
_pdbx_poly_seq_scheme.asym_id
_pdbx_poly_seq_scheme.auth_seq_num
_pdbx_poly_seq_scheme.entity_id
_pdbx_poly_seq_scheme.hetero
_pdbx_poly_seq_scheme.mon_id
_pdbx_poly_seq_scheme.pdb_ins_code
_pdbx_poly_seq_scheme.pdb_seq_num
_pdbx_poly_seq_scheme.pdb_strand_id
_pdbx_poly_seq_scheme.seq_id
A 1   1 n MET . 1   A 1   
A 2   1 n THR . 2   A 2   
A 3   1 n THR . 3   A 3   
A 4   1 n GLN . 4   A 4   
A 5   1 n ASN . 5   A 5   
A 6   1 n CYS . 6   A 6   
A 7   1 n ALA . 7   A 7   
A 8   1 n GLU . 8   A 8   
A 9   1 n CYS . 9   A 9   
A 10  1 n GLY . 10  A 10  
A 11  1 n THR . 11  A 11  
A 12  1 n PRO . 12  A 12  
A 13  1 n ALA . 13  A 13  
A 14  1 n GLU . 14  A 14  
A 15  1 n PRO . 15  A 15  
A 16  1 n GLY . 16  A 16  
A 17  1 n GLN . 17  A 17  
A 18  1 n SER . 18  A 18  
A 19  1 n PHE . 19  A 19  
A 20  1 n CYS . 20  A 20  
A 21  1 n ASP . 21  A 21  
A 22  1 n ALA . 22  A 22  
A 23  1 n CYS . 23  A 23  
A 24  1 n GLY . 24  A 24  
A 25  1 n ALA . 25  A 25  
A 26  1 n VAL . 26  A 26  
A 27  1 n LEU . 27  A 27  
A 28  1 n SER . 28  A 28  
A 29  1 n TRP . 29  A 29  
A 30  1 n ASP . 30  A 30  
A 31  1 n GLN . 31  A 31  
A 32  1 n ALA . 32  A 32  
A 33  1 n GLY . 33  A 33  
A 34  1 n ALA . 34  A 34  
A 35  1 n ALA . 35  A 35  
A 36  1 n ARG . 36  A 36  
A 37  1 n THR . 37  A 37  
A 38  1 n ALA . 38  A 38  
A 39  1 n ARG . 39  A 39  
A 40  1 n PRO . 40  A 40  
A 41  1 n ALA . 41  A 41  
A 42  1 n ALA . 42  A 42  
A 43  1 n ALA . 43  A 43  
A 44  1 n THR . 44  A 44  
A 45  1 n SER . 45  A 45  
A 46  1 n ASP . 46  A 46  
A 47  1 n GLN . 47  A 47  
A 48  1 n ARG . 48  A 48  
A 49  1 n PRO . 49  A 49  
A 50  1 n GLY . 50  A 50  
A 51  1 n PHE . 51  A 51  
A 52  1 n ASP . 52  A 52  
A 53  1 n ALA . 53  A 53  
A 54  1 n PHE . 54  A 54  
A 55  1 n ALA . 55  A 55  
A 56  1 n GLY . 56  A 56  
A 57  1 n ALA . 57  A 57  
A 58  1 n GLY . 58  A 58  
A 59  1 n VAL . 59  A 59  
A 60  1 n PRO . 60  A 60  
A 61  1 n PRO . 61  A 61  
A 62  1 n ALA . 62  A 62  
A 63  1 n ARG . 63  A 63  
A 64  1 n THR . 64  A 64  
A 65  1 n GLY . 65  A 65  
A 66  1 n ARG . 66  A 66  
A 67  1 n PRO . 67  A 67  
A 68  1 n ALA . 68  A 68  
A 69  1 n THR . 69  A 69  
A 70  1 n ALA . 70  A 70  
A 71  1 n PRO . 71  A 71  
A 72  1 n ALA . 72  A 72  
A 73  1 n ASP . 73  A 73  
A 74  1 n GLU . 74  A 74  
A 75  1 n PRO . 75  A 75  
A 76  1 n ALA . 76  A 76  
A 77  1 n GLY . 77  A 77  
A 78  1 n ALA . 78  A 78  
A 79  1 n ILE . 79  A 79  
A 80  1 n GLY . 80  A 80  
A 81  1 n GLU . 81  A 81  
A 82  1 n ASN . 82  A 82  
A 83  1 n PRO . 83  A 83  
A 84  1 n THR . 84  A 84  
A 85  1 n LEU . 85  A 85  
A 86  1 n PRO . 86  A 86  
A 87  1 n GLN . 87  A 87  
A 88  1 n GLN . 88  A 88  
A 89  1 n ARG . 89  A 89  
A 90  1 n ARG . 90  A 90  
A 91  1 n THR . 91  A 91  
A 92  1 n ALA . 92  A 92  
A 93  1 n GLY . 93  A 93  
A 94  1 n ASP . 94  A 94  
A 95  1 n ALA . 95  A 95  
A 96  1 n ASP . 96  A 96  
A 97  1 n SER . 97  A 97  
A 98  1 n PRO . 98  A 98  
A 99  1 n ALA . 99  A 99  
A 100 1 n GLY . 100 A 100 
A 101 1 n ASP . 101 A 101 
A 102 1 n ALA . 102 A 102 
A 103 1 n ALA . 103 A 103 
A 104 1 n ALA . 104 A 104 
A 105 1 n THR . 105 A 105 
A 106 1 n THR . 106 A 106 
A 107 1 n GLY . 107 A 107 
A 108 1 n ASP . 108 A 108 
A 109 1 n THR . 109 A 109 
A 110 1 n PRO . 110 A 110 
A 111 1 n GLY . 111 A 111 
A 112 1 n THR . 112 A 112 
A 113 1 n GLY . 113 A 113 
A 114 1 n ASN . 114 A 114 
A 115 1 n THR . 115 A 115 
A 116 1 n PRO . 116 A 116 
A 117 1 n GLY . 117 A 117 
A 118 1 n ALA . 118 A 118 
A 119 1 n ALA . 119 A 119 
A 120 1 n PRO . 120 A 120 
A 121 1 n GLY . 121 A 121 
A 122 1 n ALA . 122 A 122 
A 123 1 n GLY . 123 A 123 
A 124 1 n ALA . 124 A 124 
A 125 1 n ALA . 125 A 125 
A 126 1 n ALA . 126 A 126 
A 127 1 n ASP . 127 A 127 
A 128 1 n PRO . 128 A 128 
A 129 1 n ASP . 129 A 129 
A 130 1 n ALA . 130 A 130 
A 131 1 n ALA . 131 A 131 
A 132 1 n PRO . 132 A 132 
A 133 1 n GLY . 133 A 133 
A 134 1 n ALA . 134 A 134 
A 135 1 n ALA . 135 A 135 
A 136 1 n ALA . 136 A 136 
A 137 1 n ARG . 137 A 137 
A 138 1 n PRO . 138 A 138 
A 139 1 n ALA . 139 A 139 
A 140 1 n PRO . 140 A 140 
A 141 1 n GLY . 141 A 141 
A 142 1 n THR . 142 A 142 
A 143 1 n ASP . 143 A 143 
A 144 1 n GLU . 144 A 144 
A 145 1 n THR . 145 A 145 
A 146 1 n ALA . 146 A 146 
A 147 1 n PRO . 147 A 147 
A 148 1 n THR . 148 A 148 
A 149 1 n ALA . 149 A 149 
A 150 1 n PRO . 150 A 150 
A 151 1 n VAL . 151 A 151 
A 152 1 n PRO . 152 A 152 
A 153 1 n SER . 153 A 153 
A 154 1 n ALA . 154 A 154 
A 155 1 n ALA . 155 A 155 
A 156 1 n ALA . 156 A 156 
A 157 1 n SER . 157 A 157 
A 158 1 n ALA . 158 A 158 
A 159 1 n PRO . 159 A 159 
A 160 1 n ALA . 160 A 160 
A 161 1 n PRO . 161 A 161 
A 162 1 n ASN . 162 A 162 
A 163 1 n ALA . 163 A 163 
A 164 1 n LEU . 164 A 164 
A 165 1 n THR . 165 A 165 
A 166 1 n ASP . 166 A 166 
A 167 1 n THR . 167 A 167 
A 168 1 n MET . 168 A 168 
A 169 1 n SER . 169 A 169 
A 170 1 n ASP . 170 A 170 
A 171 1 n ARG . 171 A 171 
A 172 1 n ALA . 172 A 172 
A 173 1 n ARG . 173 A 173 
A 174 1 n SER . 174 A 174 
A 175 1 n LEU . 175 A 175 
A 176 1 n LEU . 176 A 176 
A 177 1 n VAL . 177 A 177 
A 178 1 n PRO . 178 A 178 
A 179 1 n VAL . 179 A 179 
A 180 1 n ALA . 180 A 180 
A 181 1 n ASP . 181 A 181 
A 182 1 n PRO . 182 A 182 
A 183 1 n GLU . 183 A 183 
A 184 1 n ALA . 184 A 184 
A 185 1 n PRO . 185 A 185 
A 186 1 n ALA . 186 A 186 
A 187 1 n PRO . 187 A 187 
A 188 1 n ALA . 188 A 188 
A 189 1 n ALA . 189 A 189 
A 190 1 n PRO . 190 A 190 
A 191 1 n PRO . 191 A 191 
A 192 1 n ALA . 192 A 192 
A 193 1 n VAL . 193 A 193 
A 194 1 n ALA . 194 A 194 
A 195 1 n PRO . 195 A 195 
A 196 1 n VAL . 196 A 196 
A 197 1 n LEU . 197 A 197 
A 198 1 n PRO . 198 A 198 
A 199 1 n GLY . 199 A 199 
A 200 1 n ARG . 200 A 200 
A 201 1 n PRO . 201 A 201 
A 202 1 n ASP . 202 A 202 
A 203 1 n ALA . 203 A 203 
A 204 1 n ASP . 204 A 204 
A 205 1 n ARG . 205 A 205 
A 206 1 n PRO . 206 A 206 
A 207 1 n GLN . 207 A 207 
A 208 1 n VAL . 208 A 208 
A 209 1 n ARG . 209 A 209 
A 210 1 n ALA . 210 A 210 
A 211 1 n PRO . 211 A 211 
A 212 1 n GLY . 212 A 212 
A 213 1 n HIS . 213 A 213 
A 214 1 n GLN . 214 A 214 
A 215 1 n PRO . 215 A 215 
A 216 1 n ASP . 216 A 216 
A 217 1 n ILE . 217 A 217 
A 218 1 n ALA . 218 A 218 
A 219 1 n ASN . 219 A 219 
A 220 1 n GLY . 220 A 220 
A 221 1 n PRO . 221 A 221 
A 222 1 n PRO . 222 A 222 
A 223 1 n CYS . 223 A 223 
A 224 1 n PRO . 224 A 224 
A 225 1 n TRP . 225 A 225 
A 226 1 n CYS . 226 A 226 
A 227 1 n SER . 227 A 227 
A 228 1 n THR . 228 A 228 
A 229 1 n PRO . 229 A 229 
A 230 1 n ASN . 230 A 230 
A 231 1 n ARG . 231 A 231 
A 232 1 n PRO . 232 A 232 
A 233 1 n ASP . 233 A 233 
A 234 1 n ARG . 234 A 234 
A 235 1 n HIS . 235 A 235 
A 236 1 n TYR . 236 A 236 
A 237 1 n CYS . 237 A 237 
A 238 1 n ALA . 238 A 238 
A 239 1 n ARG . 239 A 239 
A 240 1 n CYS . 240 A 240 
A 241 1 n ALA . 241 A 241 
A 242 1 n MET . 242 A 242 
A 243 1 n PRO . 243 A 243 
A 244 1 n LEU . 244 A 244 
A 245 1 n VAL . 245 A 245 
A 246 1 n ALA . 246 A 246 
A 247 1 n SER . 247 A 247 
A 248 1 n GLY . 248 A 248 
A 249 1 n ASP . 249 A 249 
A 250 1 n GLN . 250 A 250 
A 251 1 n ALA . 251 A 251 
A 252 1 n SER . 252 A 252 
A 253 1 n LEU . 253 A 253 
A 254 1 n ARG . 254 A 254 
A 255 1 n ALA . 255 A 255 
A 256 1 n PRO . 256 A 256 
A 257 1 n TRP . 257 A 257 
A 258 1 n TRP . 258 A 258 
A 259 1 n ARG . 259 A 259 
A 260 1 n ARG . 260 A 260 
A 261 1 n LEU . 261 A 261 
A 262 1 n PHE . 262 A 262 
A 263 1 n GLY . 263 A 263 
A 264 1 n GLY . 264 A 264 
A 265 1 n ARG . 265 A 265 
A 266 1 n ARG . 266 A 266 
A 267 1 n GLN . 267 A 267 
A 268 1 n GLU . 268 A 268 
A 269 1 n THR . 269 A 269 
A 270 1 n PRO . 270 A 270 
A 271 1 n TRP . 271 A 271 
A 272 1 n ALA . 272 A 272 
A 273 1 n GLY . 273 A 273 
A 274 1 n ASP . 274 A 274 
A 275 1 n ARG . 275 A 275 
A 276 1 n PRO . 276 A 276 
A 277 1 n ARG . 277 A 277 
A 278 1 n LEU . 278 A 278 
A 279 1 n ARG . 279 A 279 
A 280 1 n ARG . 280 A 280 
A 281 1 n VAL . 281 A 281 
A 282 1 n PHE . 282 A 282 
A 283 1 n ASP . 283 A 283 
A 284 1 n ARG . 284 A 284 
A 285 1 n ILE . 285 A 285 
B 1   2 n MET . 1   B 1   
B 2   2 n PRO . 2   B 2   
B 3   2 n LEU . 3   B 3   
B 4   2 n PRO . 4   B 4   
B 5   2 n SER . 5   B 5   
B 6   2 n PRO . 6   B 6   
B 7   2 n ASN . 7   B 7   
B 8   2 n LEU . 8   B 8   
B 9   2 n ASP . 9   B 9   
B 10  2 n ASP . 10  B 10  
B 11  2 n ARG . 11  B 11  
B 12  2 n ARG . 12  B 12  
B 13  2 n PHE . 13  B 13  
B 14  2 n GLN . 14  B 14  
B 15  2 n GLN . 15  B 15  
B 16  2 n PHE . 16  B 16  
B 17  2 n VAL . 17  B 17  
B 18  2 n ASP . 18  B 18  
B 19  2 n ASP . 19  B 19  
B 20  2 n ALA . 20  B 20  
B 21  2 n LYS . 21  B 21  
B 22  2 n ARG . 22  B 22  
B 23  2 n TYR . 23  B 23  
B 24  2 n ILE . 24  B 24  
B 25  2 n GLN . 25  B 25  
B 26  2 n GLN . 26  B 26  
B 27  2 n ARG . 27  B 27  
B 28  2 n ALA . 28  B 28  
B 29  2 n PRO . 29  B 29  
B 30  2 n GLU . 30  B 30  
B 31  2 n TRP . 31  B 31  
B 32  2 n THR . 32  B 32  
B 33  2 n ASP . 33  B 33  
B 34  2 n HIS . 34  B 34  
B 35  2 n ASN . 35  B 35  
B 36  2 n VAL . 36  B 36  
B 37  2 n SER . 37  B 37  
B 38  2 n ASP . 38  B 38  
B 39  2 n PRO . 39  B 39  
B 40  2 n GLY . 40  B 40  
B 41  2 n VAL . 41  B 41  
B 42  2 n THR . 42  B 42  
B 43  2 n LEU . 43  B 43  
B 44  2 n VAL . 44  B 44  
B 45  2 n GLU . 45  B 45  
B 46  2 n THR . 46  B 46  
B 47  2 n VAL . 47  B 47  
B 48  2 n ALA . 48  B 48  
B 49  2 n HIS . 49  B 49  
B 50  2 n MET . 50  B 50  
B 51  2 n ALA . 51  B 51  
B 52  2 n ASP . 52  B 52  
B 53  2 n GLN . 53  B 53  
B 54  2 n ILE . 54  B 54  
B 55  2 n VAL . 55  B 55  
B 56  2 n TYR . 56  B 56  
B 57  2 n ARG . 57  B 57  
B 58  2 n LEU . 58  B 58  
B 59  2 n ASN . 59  B 59  
B 60  2 n ARG . 60  B 60  
B 61  2 n VAL . 61  B 61  
B 62  2 n PRO . 62  B 62  
B 63  2 n ASP . 63  B 63  
B 64  2 n LYS . 64  B 64  
B 65  2 n ASN . 65  B 65  
B 66  2 n HIS . 66  B 66  
B 67  2 n LEU . 67  B 67  
B 68  2 n ALA . 68  B 68  
B 69  2 n PHE . 69  B 69  
B 70  2 n LEU . 70  B 70  
B 71  2 n ASP . 71  B 71  
B 72  2 n LEU . 72  B 72  
B 73  2 n VAL . 73  B 73  
B 74  2 n GLY . 74  B 74  
B 75  2 n ILE . 75  B 75  
B 76  2 n THR . 76  B 76  
B 77  2 n LEU . 77  B 77  
B 78  2 n PHE . 78  B 78  
B 79  2 n PRO . 79  B 79  
B 80  2 n PRO . 80  B 80  
B 81  2 n SER . 81  B 81  
B 82  2 n ALA . 82  B 82  
B 83  2 n ALA . 83  B 83  
B 84  2 n ARG . 84  B 84  
B 85  2 n THR . 85  B 85  
B 86  2 n ASP . 86  B 86  
B 87  2 n VAL . 87  B 87  
B 88  2 n THR . 88  B 88  
B 89  2 n PHE . 89  B 89  
B 90  2 n TRP . 90  B 90  
B 91  2 n LEU . 91  B 91  
B 92  2 n SER . 92  B 92  
B 93  2 n ALA . 93  B 93  
B 94  2 n PRO . 94  B 94  
B 95  2 n GLN . 95  B 95  
B 96  2 n GLU . 96  B 96  
B 97  2 n ASP . 97  B 97  
B 98  2 n ALA . 98  B 98  
B 99  2 n ILE . 99  B 99  
B 100 2 n LEU . 100 B 100 
B 101 2 n VAL . 101 B 101 
B 102 2 n PRO . 102 B 102 
B 103 2 n VAL . 103 B 103 
B 104 2 n GLY . 104 B 104 
B 105 2 n THR . 105 B 105 
B 106 2 n GLU . 106 B 106 
B 107 2 n VAL . 107 B 107 
B 108 2 n ALA . 108 B 108 
B 109 2 n THR . 109 B 109 
B 110 2 n LEU . 110 B 110 
B 111 2 n ARG . 111 B 111 
B 112 2 n THR . 112 B 112 
B 113 2 n GLU . 113 B 113 
B 114 2 n ARG . 114 B 114 
B 115 2 n ASP . 115 B 115 
B 116 2 n GLU . 116 B 116 
B 117 2 n ALA . 117 B 117 
B 118 2 n VAL . 118 B 118 
B 119 2 n VAL . 119 B 119 
B 120 2 n PHE . 120 B 120 
B 121 2 n ALA . 121 B 121 
B 122 2 n THR . 122 B 122 
B 123 2 n GLU . 123 B 123 
B 124 2 n GLN . 124 B 124 
B 125 2 n ASP . 125 B 125 
B 126 2 n LEU . 126 B 126 
B 127 2 n ARG . 127 B 127 
B 128 2 n ILE . 128 B 128 
B 129 2 n VAL . 129 B 129 
B 130 2 n PRO . 130 B 130 
B 131 2 n CYS . 131 B 131 
B 132 2 n THR . 132 B 132 
B 133 2 n MET . 133 B 133 
B 134 2 n GLY . 134 B 134 
B 135 2 n ARG . 135 B 135 
B 136 2 n LEU . 136 B 136 
B 137 2 n VAL . 137 B 137 
B 138 2 n THR . 138 B 138 
B 139 2 n GLN . 139 B 139 
B 140 2 n VAL . 140 B 140 
B 141 2 n SER . 141 B 141 
B 142 2 n GLY . 142 B 142 
B 143 2 n GLU . 143 B 143 
B 144 2 n ALA . 144 B 144 
B 145 2 n VAL . 145 B 145 
B 146 2 n SER . 146 B 146 
B 147 2 n ASP . 147 B 147 
B 148 2 n ARG . 148 B 148 
B 149 2 n THR . 149 B 149 
B 150 2 n THR . 150 B 150 
B 151 2 n ASP . 151 B 151 
B 152 2 n LEU . 152 B 152 
B 153 2 n ALA . 153 B 153 
B 154 2 n GLU . 154 B 154 
B 155 2 n SER . 155 B 155 
B 156 2 n LYS . 156 B 156 
B 157 2 n ASP . 157 B 157 
B 158 2 n VAL . 158 B 158 
B 159 2 n LEU . 159 B 159 
B 160 2 n CYS . 160 B 160 
B 161 2 n PHE . 161 B 161 
B 162 2 n ALA . 162 B 162 
B 163 2 n GLU . 163 B 163 
B 164 2 n ALA . 164 B 164 
B 165 2 n PRO . 165 B 165 
B 166 2 n ASN . 166 B 166 
B 167 2 n PRO . 167 B 167 
B 168 2 n GLY . 168 B 168 
B 169 2 n ASP . 169 B 169 
B 170 2 n CYS . 170 B 170 
B 171 2 n MET . 171 B 171 
B 172 2 n LEU . 172 B 172 
B 173 2 n ILE . 173 B 173 
B 174 2 n GLY . 174 B 174 
B 175 2 n LEU . 175 B 175 
B 176 2 n SER . 176 B 176 
B 177 2 n ALA . 177 B 177 
B 178 2 n ALA . 178 B 178 
B 179 2 n VAL . 179 B 179 
B 180 2 n PRO . 180 B 180 
B 181 2 n ASP . 181 B 181 
B 182 2 n CYS . 182 B 182 
B 183 2 n ALA . 183 B 183 
B 184 2 n LEU . 184 B 184 
B 185 2 n ALA . 185 B 185 
B 186 2 n LEU . 186 B 186 
B 187 2 n GLU . 187 B 187 
B 188 2 n LEU . 188 B 188 
B 189 2 n ASP . 189 B 189 
B 190 2 n SER . 190 B 190 
B 191 2 n ARG . 191 B 191 
B 192 2 n VAL . 192 B 192 
B 193 2 n ASP . 193 B 193 
B 194 2 n GLY . 194 B 194 
B 195 2 n VAL . 195 B 195 
B 196 2 n GLY . 196 B 196 
B 197 2 n VAL . 197 B 197 
B 198 2 n ASP . 198 B 198 
B 199 2 n PRO . 199 B 199 
B 200 2 n ARG . 200 B 200 
B 201 2 n GLN . 201 B 201 
B 202 2 n PRO . 202 B 202 
B 203 2 n PRO . 203 B 203 
B 204 2 n LEU . 204 B 204 
B 205 2 n VAL . 205 B 205 
B 206 2 n TRP . 206 B 206 
B 207 2 n GLU . 207 B 207 
B 208 2 n ALA . 208 B 208 
B 209 2 n TRP . 209 B 209 
B 210 2 n THR . 210 B 210 
B 211 2 n GLU . 211 B 211 
B 212 2 n ASP . 212 B 212 
B 213 2 n GLY . 213 B 213 
B 214 2 n TRP . 214 B 214 
B 215 2 n GLN . 215 B 215 
B 216 2 n SER . 216 B 216 
B 217 2 n CYS . 217 B 217 
B 218 2 n GLU . 218 B 218 
B 219 2 n VAL . 219 B 219 
B 220 2 n ASP . 220 B 220 
B 221 2 n ARG . 221 B 221 
B 222 2 n ASP . 222 B 222 
B 223 2 n GLY . 223 B 223 
B 224 2 n THR . 224 B 224 
B 225 2 n GLY . 225 B 225 
B 226 2 n GLY . 226 B 226 
B 227 2 n LEU . 227 B 227 
B 228 2 n ASN . 228 B 228 
B 229 2 n ARG . 229 B 229 
B 230 2 n PRO . 230 B 230 
B 231 2 n GLY . 231 B 231 
B 232 2 n ASP . 232 B 232 
B 233 2 n VAL . 233 B 233 
B 234 2 n VAL . 234 B 234 
B 235 2 n LEU . 235 B 235 
B 236 2 n HIS . 236 B 236 
B 237 2 n ILE . 237 B 237 
B 238 2 n PRO . 238 B 238 
B 239 2 n GLY . 239 B 239 
B 240 2 n GLY . 240 B 240 
B 241 2 n HIS . 241 B 241 
B 242 2 n VAL . 242 B 242 
B 243 2 n LEU . 243 B 243 
B 244 2 n SER . 244 B 244 
B 245 2 n ARG . 245 B 245 
B 246 2 n ASN . 246 B 246 
B 247 2 n GLY . 247 B 247 
B 248 2 n GLY . 248 B 248 
B 249 2 n HIS . 249 B 249 
B 250 2 n GLU . 250 B 250 
B 251 2 n ALA . 251 B 251 
B 252 2 n GLY . 252 B 252 
B 253 2 n TRP . 253 B 253 
B 254 2 n ILE . 254 B 254 
B 255 2 n ARG . 255 B 255 
B 256 2 n CYS . 256 B 256 
B 257 2 n ARG . 257 B 257 
B 258 2 n VAL . 258 B 258 
B 259 2 n THR . 259 B 259 
B 260 2 n GLU . 260 B 260 
B 261 2 n PRO . 261 B 261 
B 262 2 n LEU . 262 B 262 
B 263 2 n SER . 263 B 263 
B 264 2 n GLY . 264 B 264 
B 265 2 n GLN . 265 B 265 
B 266 2 n PRO . 266 B 266 
B 267 2 n PHE . 267 B 267 
B 268 2 n TYR . 268 B 268 
B 269 2 n THR . 269 B 269 
B 270 2 n THR . 270 B 270 
B 271 2 n SER . 271 B 271 
B 272 2 n PRO . 272 B 272 
B 273 2 n THR . 273 B 273 
B 274 2 n ILE . 274 B 274 
B 275 2 n ARG . 275 B 275 
B 276 2 n SER . 276 B 276 
B 277 2 n ALA . 277 B 277 
B 278 2 n GLU . 278 B 278 
B 279 2 n ALA . 279 B 279 
B 280 2 n TYR . 280 B 280 
B 281 2 n THR . 281 B 281 
B 282 2 n ILE . 282 B 282 
B 283 2 n GLY . 283 B 283 
B 284 2 n GLY . 284 B 284 
B 285 2 n THR . 285 B 285 
B 286 2 n THR . 286 B 286 
B 287 2 n GLY . 287 B 287 
B 288 2 n SER . 288 B 288 
B 289 2 n ILE . 289 B 289 
B 290 2 n HIS . 290 B 290 
B 291 2 n ALA . 291 B 291 
B 292 2 n GLU . 292 B 292 
B 293 2 n THR . 293 B 293 
B 294 2 n VAL . 294 B 294 
B 295 2 n LEU . 295 B 295 
B 296 2 n ASP . 296 B 296 
B 297 2 n GLU . 297 B 297 
B 298 2 n PRO . 298 B 298 
B 299 2 n LEU . 299 B 299 
B 300 2 n GLY . 300 B 300 
B 301 2 n GLU . 301 B 301 
B 302 2 n SER . 302 B 302 
B 303 2 n THR . 303 B 303 
B 304 2 n GLY . 304 B 304 
B 305 2 n LEU . 305 B 305 
B 306 2 n PRO . 306 B 306 
B 307 2 n GLY . 307 B 307 
B 308 2 n GLN . 308 B 308 
B 309 2 n ARG . 309 B 309 
B 310 2 n LEU . 310 B 310 
B 311 2 n ARG . 311 B 311 
B 312 2 n LEU . 312 B 312 
B 313 2 n GLU . 313 B 313 
B 314 2 n HIS . 314 B 314 
B 315 2 n ALA . 315 B 315 
B 316 2 n PRO . 316 B 316 
B 317 2 n VAL . 317 B 317 
B 318 2 n VAL . 318 B 318 
B 319 2 n ALA . 319 B 319 
B 320 2 n GLY . 320 B 320 
B 321 2 n GLU . 321 B 321 
B 322 2 n PRO . 322 B 322 
B 323 2 n SER . 323 B 323 
B 324 2 n VAL . 324 B 324 
B 325 2 n LEU . 325 B 325 
B 326 2 n LEU . 326 B 326 
B 327 2 n GLN . 327 B 327 
B 328 2 n THR . 328 B 328 
B 329 2 n ALA . 329 B 329 
B 330 2 n ALA . 330 B 330 
B 331 2 n ASP . 331 B 331 
B 332 2 n ASP . 332 B 332 
B 333 2 n GLY . 333 B 333 
B 334 2 n TRP . 334 B 334 
B 335 2 n GLN . 335 B 335 
B 336 2 n ASP . 336 B 336 
B 337 2 n TRP . 337 B 337 
B 338 2 n GLN . 338 B 338 
B 339 2 n VAL . 339 B 339 
B 340 2 n VAL . 340 B 340 
B 341 2 n PRO . 341 B 341 
B 342 2 n HIS . 342 B 342 
B 343 2 n PHE . 343 B 343 
B 344 2 n SER . 344 B 344 
B 345 2 n GLY . 345 B 345 
B 346 2 n SER . 346 B 346 
B 347 2 n HIS . 347 B 347 
B 348 2 n PRO . 348 B 348 
B 349 2 n ASP . 349 B 349 
B 350 2 n ASP . 350 B 350 
B 351 2 n HIS . 351 B 351 
B 352 2 n HIS . 352 B 352 
B 353 2 n ILE . 353 B 353 
B 354 2 n THR . 354 B 354 
B 355 2 n VAL . 355 B 355 
B 356 2 n ASP . 356 B 356 
B 357 2 n ALA . 357 B 357 
B 358 2 n THR . 358 B 358 
B 359 2 n THR . 359 B 359 
B 360 2 n GLY . 360 B 360 
B 361 2 n GLU . 361 B 361 
B 362 2 n ILE . 362 B 362 
B 363 2 n ALA . 363 B 363 
B 364 2 n PHE . 364 B 364 
B 365 2 n GLY . 365 B 365 
B 366 2 n PRO . 366 B 366 
B 367 2 n ALA . 367 B 367 
B 368 2 n VAL . 368 B 368 
B 369 2 n ARG . 369 B 369 
B 370 2 n GLU . 370 B 370 
B 371 2 n ALA . 371 B 371 
B 372 2 n ASP . 372 B 372 
B 373 2 n GLY . 373 B 373 
B 374 2 n THR . 374 B 374 
B 375 2 n LEU . 375 B 375 
B 376 2 n ARG . 376 B 376 
B 377 2 n GLN . 377 B 377 
B 378 2 n TYR . 378 B 378 
B 379 2 n GLY . 379 B 379 
B 380 2 n ALA . 380 B 380 
B 381 2 n VAL . 381 B 381 
B 382 2 n PRO . 382 B 382 
B 383 2 n PRO . 383 B 383 
B 384 2 n LYS . 384 B 384 
B 385 2 n GLY . 385 B 385 
B 386 2 n ALA . 386 B 386 
B 387 2 n VAL . 387 B 387 
B 388 2 n ILE . 388 B 388 
B 389 2 n ARG . 389 B 389 
B 390 2 n ALA . 390 B 390 
B 391 2 n ARG . 391 B 391 
B 392 2 n ARG . 392 B 392 
B 393 2 n TYR . 393 B 393 
B 394 2 n ARG . 394 B 394 
B 395 2 n THR . 395 B 395 
B 396 2 n GLY . 396 B 396 
B 397 2 n GLY . 397 B 397 
B 398 2 n GLY . 398 B 398 
B 399 2 n ARG . 399 B 399 
B 400 2 n ALA . 400 B 400 
B 401 2 n GLY . 401 B 401 
B 402 2 n ASN . 402 B 402 
B 403 2 n VAL . 403 B 403 
B 404 2 n ALA . 404 B 404 
B 405 2 n ARG . 405 B 405 
B 406 2 n GLY . 406 B 406 
B 407 2 n ALA . 407 B 407 
B 408 2 n VAL . 408 B 408 
B 409 2 n GLN . 409 B 409 
B 410 2 n VAL . 410 B 410 
B 411 2 n LEU . 411 B 411 
B 412 2 n ARG . 412 B 412 
B 413 2 n THR . 413 B 413 
B 414 2 n SER . 414 B 414 
B 415 2 n ILE . 415 B 415 
B 416 2 n PRO . 416 B 416 
B 417 2 n TYR . 417 B 417 
B 418 2 n VAL . 418 B 418 
B 419 2 n SER . 419 B 419 
B 420 2 n GLU . 420 B 420 
B 421 2 n VAL . 421 B 421 
B 422 2 n VAL . 422 B 422 
B 423 2 n ASN . 423 B 423 
B 424 2 n ARG . 424 B 424 
B 425 2 n GLU . 425 B 425 
B 426 2 n ALA . 426 B 426 
B 427 2 n ALA . 427 B 427 
B 428 2 n LEU . 428 B 428 
B 429 2 n GLY . 429 B 429 
B 430 2 n GLY . 430 B 430 
B 431 2 n VAL . 431 B 431 
B 432 2 n ASP . 432 B 432 
B 433 2 n GLY . 433 B 433 
B 434 2 n GLU . 434 B 434 
B 435 2 n THR . 435 B 435 
B 436 2 n ILE . 436 B 436 
B 437 2 n GLU . 437 B 437 
B 438 2 n GLU . 438 B 438 
B 439 2 n ALA . 439 B 439 
B 440 2 n LYS . 440 B 440 
B 441 2 n LEU . 441 B 441 
B 442 2 n ARG . 442 B 442 
B 443 2 n ALA . 443 B 443 
B 444 2 n PRO . 444 B 444 
B 445 2 n ILE . 445 B 445 
B 446 2 n THR . 446 B 446 
B 447 2 n LEU . 447 B 447 
B 448 2 n ARG . 448 B 448 
B 449 2 n ALA . 449 B 449 
B 450 2 n GLN . 450 B 450 
B 451 2 n GLU . 451 B 451 
B 452 2 n ARG . 452 B 452 
B 453 2 n ALA . 453 B 453 
B 454 2 n VAL . 454 B 454 
B 455 2 n THR . 455 B 455 
B 456 2 n LEU . 456 B 456 
B 457 2 n ARG . 457 B 457 
B 458 2 n ASP . 458 B 458 
B 459 2 n TYR . 459 B 459 
B 460 2 n GLU . 460 B 460 
B 461 2 n GLU . 461 B 461 
B 462 2 n LEU . 462 B 462 
B 463 2 n ALA . 463 B 463 
B 464 2 n ARG . 464 B 464 
B 465 2 n ARG . 465 B 465 
B 466 2 n ALA . 466 B 466 
B 467 2 n ALA . 467 B 467 
B 468 2 n PRO . 468 B 468 
B 469 2 n GLU . 469 B 469 
B 470 2 n THR . 470 B 470 
B 471 2 n ALA . 471 B 471 
B 472 2 n ARG . 472 B 472 
B 473 2 n ILE . 473 B 473 
B 474 2 n THR . 474 B 474 
B 475 2 n CYS . 475 B 475 
B 476 2 n LEU . 476 B 476 
B 477 2 n GLU . 477 B 477 
B 478 2 n GLY . 478 B 478 
B 479 2 n ALA . 479 B 479 
B 480 2 n GLU . 480 B 480 
B 481 2 n ASN . 481 B 481 
B 482 2 n GLU . 482 B 482 
B 483 2 n TYR . 483 B 483 
B 484 2 n GLY . 484 B 484 
B 485 2 n ALA . 485 B 485 
B 486 2 n HIS . 486 B 486 
B 487 2 n ALA . 487 B 487 
B 488 2 n VAL . 488 B 488 
B 489 2 n ARG . 489 B 489 
B 490 2 n VAL . 490 B 490 
B 491 2 n LEU . 491 B 491 
B 492 2 n VAL . 492 B 492 
B 493 2 n VAL . 493 B 493 
B 494 2 n PRO . 494 B 494 
B 495 2 n GLN . 495 B 495 
B 496 2 n ALA . 496 B 496 
B 497 2 n VAL . 497 B 497 
B 498 2 n PRO . 498 B 498 
B 499 2 n ASP . 499 B 499 
B 500 2 n PRO . 500 B 500 
B 501 2 n GLY . 501 B 501 
B 502 2 n GLY . 502 B 502 
B 503 2 n ARG . 503 B 503 
B 504 2 n LEU . 504 B 504 
B 505 2 n ARG . 505 B 505 
B 506 2 n PHE . 506 B 506 
B 507 2 n GLU . 507 B 507 
B 508 2 n GLN . 508 B 508 
B 509 2 n LEU . 509 B 509 
B 510 2 n VAL . 510 B 510 
B 511 2 n PRO . 511 B 511 
B 512 2 n GLY . 512 B 512 
B 513 2 n ASP . 513 B 513 
B 514 2 n ALA . 514 B 514 
B 515 2 n LEU . 515 B 515 
B 516 2 n LEU . 516 B 516 
B 517 2 n ASN . 517 B 517 
B 518 2 n ARG . 518 B 518 
B 519 2 n ILE . 519 B 519 
B 520 2 n THR . 520 B 520 
B 521 2 n ARG . 521 B 521 
B 522 2 n HIS . 522 B 522 
B 523 2 n LEU . 523 B 523 
B 524 2 n ASP . 524 B 524 
B 525 2 n GLU . 525 B 525 
B 526 2 n ARG . 526 B 526 
B 527 2 n ARG . 527 B 527 
B 528 2 n LEU . 528 B 528 
B 529 2 n ILE . 529 B 529 
B 530 2 n GLY . 530 B 530 
B 531 2 n THR . 531 B 531 
B 532 2 n ARG . 532 B 532 
B 533 2 n LEU . 533 B 533 
B 534 2 n ALA . 534 B 534 
B 535 2 n VAL . 535 B 535 
B 536 2 n GLY . 536 B 536 
B 537 2 n PRO . 537 B 537 
B 538 2 n PRO . 538 B 538 
B 539 2 n TYR . 539 B 539 
B 540 2 n TYR . 540 B 540 
B 541 2 n GLN . 541 B 541 
B 542 2 n GLY . 542 B 542 
B 543 2 n VAL . 543 B 543 
B 544 2 n THR . 544 B 544 
B 545 2 n VAL . 545 B 545 
B 546 2 n VAL . 546 B 546 
B 547 2 n ALA . 547 B 547 
B 548 2 n THR . 548 B 548 
B 549 2 n VAL . 549 B 549 
B 550 2 n HIS . 550 B 550 
B 551 2 n ALA . 551 B 551 
B 552 2 n PHE . 552 B 552 
B 553 2 n ARG . 553 B 553 
B 554 2 n ASP . 554 B 554 
B 555 2 n VAL . 555 B 555 
B 556 2 n ASP . 556 B 556 
B 557 2 n ALA . 557 B 557 
B 558 2 n ASP . 558 B 558 
B 559 2 n ARG . 559 B 559 
B 560 2 n VAL . 560 B 560 
B 561 2 n ARG . 561 B 561 
B 562 2 n ARG . 562 B 562 
B 563 2 n GLN . 563 B 563 
B 564 2 n THR . 564 B 564 
B 565 2 n HIS . 565 B 565 
B 566 2 n ASP . 566 B 566 
B 567 2 n ALA . 567 B 567 
B 568 2 n LEU . 568 B 568 
B 569 2 n TYR . 569 B 569 
B 570 2 n ARG . 570 B 570 
B 571 2 n HIS . 571 B 571 
B 572 2 n LEU . 572 B 572 
B 573 2 n ASP . 573 B 573 
B 574 2 n PRO . 574 B 574 
B 575 2 n LEU . 575 B 575 
B 576 2 n THR . 576 B 576 
B 577 2 n GLY . 577 B 577 
B 578 2 n GLY . 578 B 578 
B 579 2 n SER . 579 B 579 
B 580 2 n ASP . 580 B 580 
B 581 2 n GLY . 581 B 581 
B 582 2 n LYS . 582 B 582 
B 583 2 n GLY . 583 B 583 
B 584 2 n TRP . 584 B 584 
B 585 2 n PRO . 585 B 585 
B 586 2 n PHE . 586 B 586 
B 587 2 n GLY . 587 B 587 
B 588 2 n ARG . 588 B 588 
B 589 2 n PRO . 589 B 589 
B 590 2 n VAL . 590 B 590 
B 591 2 n GLN . 591 B 591 
B 592 2 n THR . 592 B 592 
B 593 2 n GLY . 593 B 593 
B 594 2 n GLU . 594 B 594 
B 595 2 n LEU . 595 B 595 
B 596 2 n PHE . 596 B 596 
B 597 2 n ALA . 597 B 597 
B 598 2 n VAL . 598 B 598 
B 599 2 n LEU . 599 B 599 
B 600 2 n GLN . 600 B 600 
B 601 2 n ARG . 601 B 601 
B 602 2 n VAL . 602 B 602 
B 603 2 n PRO . 603 B 603 
B 604 2 n GLY . 604 B 604 
B 605 2 n VAL . 605 B 605 
B 606 2 n GLU . 606 B 606 
B 607 2 n LEU . 607 B 607 
B 608 2 n VAL . 608 B 608 
B 609 2 n ASP . 609 B 609 
B 610 2 n GLU . 610 B 610 
B 611 2 n VAL . 611 B 611 
B 612 2 n VAL . 612 B 612 
B 613 2 n LEU . 613 B 613 
B 614 2 n HIS . 614 B 614 
B 615 2 n PRO . 615 B 615 
B 616 2 n ALA . 616 B 616 
B 617 2 n ASP . 617 B 617 
B 618 2 n PRO . 618 B 618 
B 619 2 n LEU . 619 B 619 
B 620 2 n THR . 620 B 620 
B 621 2 n GLY . 621 B 621 
B 622 2 n LYS . 622 B 622 
B 623 2 n ARG . 623 B 623 
B 624 2 n GLY . 624 B 624 
B 625 2 n ASP . 625 B 625 
B 626 2 n PRO . 626 B 626 
B 627 2 n THR . 627 B 627 
B 628 2 n ASN . 628 B 628 
B 629 2 n ARG . 629 B 629 
B 630 2 n ILE . 630 B 630 
B 631 2 n ASP . 631 B 631 
B 632 2 n LEU . 632 B 632 
B 633 2 n ASP . 633 B 633 
B 634 2 n ALA . 634 B 634 
B 635 2 n PRO . 635 B 635 
B 636 2 n ALA . 636 B 636 
B 637 2 n LEU . 637 B 637 
B 638 2 n VAL . 638 B 638 
B 639 2 n PHE . 639 B 639 
B 640 2 n SER . 640 B 640 
B 641 2 n TYR . 641 B 641 
B 642 2 n ASP . 642 B 642 
B 643 2 n HIS . 643 B 643 
B 644 2 n ARG . 644 B 644 
B 645 2 n VAL . 645 B 645 
B 646 2 n ARG . 646 B 646 
B 647 2 n VAL . 647 B 647 
B 648 2 n ILE . 648 B 648 
B 649 2 n GLY . 649 B 649 
B 650 2 n ASP . 650 B 650 
B 651 2 n SER . 651 B 651 
B 652 2 n ALA . 652 B 652 
#
_software.classification other
_software.date           ?
_software.description    "Structure prediction"
_software.name           AlphaFold
_software.pdbx_ordinal   1
_software.type           package
_software.version        "AlphaFold-beta-20231127 (7a14c934-fe78-43c1-a552-7fb305b0ebd1 @ 2024-09-08 23:46:45)"
#
loop_
_struct_asym.entity_id
_struct_asym.id
1 A 
2 B 
#
loop_
_atom_site.group_PDB
_atom_site.id
_atom_site.type_symbol
_atom_site.label_atom_id
_atom_site.label_alt_id
_atom_site.label_comp_id
_atom_site.label_asym_id
_atom_site.label_entity_id
_atom_site.label_seq_id
_atom_site.pdbx_PDB_ins_code
_atom_site.Cartn_x
_atom_site.Cartn_y
_atom_site.Cartn_z
_atom_site.occupancy
_atom_site.B_iso_or_equiv
_atom_site.auth_seq_id
_atom_site.auth_asym_id
_atom_site.pdbx_PDB_model_num
ATOM 1    N N   . MET A 1 1   ? -34.649 7.558   31.756  1.00 31.79 1   A 1 
ATOM 2    C CA  . MET A 1 1   ? -33.617 7.629   30.698  1.00 38.56 1   A 1 
ATOM 3    C C   . MET A 1 1   ? -34.366 7.759   29.388  1.00 40.55 1   A 1 
ATOM 4    O O   . MET A 1 1   ? -35.134 6.870   29.068  1.00 37.74 1   A 1 
ATOM 5    C CB  . MET A 1 1   ? -32.740 6.370   30.702  1.00 38.39 1   A 1 
ATOM 6    C CG  . MET A 1 1   ? -31.783 6.351   31.906  1.00 36.13 1   A 1 
ATOM 7    S SD  . MET A 1 1   ? -30.955 4.758   32.114  1.00 32.54 1   A 1 
ATOM 8    C CE  . MET A 1 1   ? -29.790 5.153   33.431  1.00 27.24 1   A 1 
ATOM 9    N N   . THR A 1 2   ? -34.296 8.892   28.709  1.00 49.33 2   A 1 
ATOM 10   C CA  . THR A 1 2   ? -35.027 9.141   27.471  1.00 49.20 2   A 1 
ATOM 11   C C   . THR A 1 2   ? -34.359 8.330   26.365  1.00 48.74 2   A 1 
ATOM 12   O O   . THR A 1 2   ? -33.229 8.633   25.995  1.00 45.23 2   A 1 
ATOM 13   C CB  . THR A 1 2   ? -35.020 10.634  27.114  1.00 44.94 2   A 1 
ATOM 14   O OG1 . THR A 1 2   ? -33.754 11.187  27.402  1.00 41.39 2   A 1 
ATOM 15   C CG2 . THR A 1 2   ? -36.045 11.408  27.954  1.00 41.14 2   A 1 
ATOM 16   N N   . THR A 1 3   ? -35.048 7.286   25.882  1.00 54.43 3   A 1 
ATOM 17   C CA  . THR A 1 3   ? -34.634 6.534   24.699  1.00 55.97 3   A 1 
ATOM 18   C C   . THR A 1 3   ? -34.566 7.508   23.530  1.00 57.51 3   A 1 
ATOM 19   O O   . THR A 1 3   ? -35.599 8.038   23.096  1.00 53.97 3   A 1 
ATOM 20   C CB  . THR A 1 3   ? -35.633 5.412   24.397  1.00 51.49 3   A 1 
ATOM 21   O OG1 . THR A 1 3   ? -36.961 5.859   24.579  1.00 47.49 3   A 1 
ATOM 22   C CG2 . THR A 1 3   ? -35.452 4.224   25.358  1.00 45.86 3   A 1 
ATOM 23   N N   . GLN A 1 4   ? -33.366 7.821   23.058  1.00 60.47 4   A 1 
ATOM 24   C CA  . GLN A 1 4   ? -33.208 8.650   21.875  1.00 62.61 4   A 1 
ATOM 25   C C   . GLN A 1 4   ? -33.592 7.811   20.666  1.00 65.19 4   A 1 
ATOM 26   O O   . GLN A 1 4   ? -33.000 6.769   20.417  1.00 60.66 4   A 1 
ATOM 27   C CB  . GLN A 1 4   ? -31.781 9.198   21.765  1.00 57.47 4   A 1 
ATOM 28   C CG  . GLN A 1 4   ? -31.561 10.404  22.691  1.00 53.35 4   A 1 
ATOM 29   C CD  . GLN A 1 4   ? -30.174 11.032  22.546  1.00 48.85 4   A 1 
ATOM 30   O OE1 . GLN A 1 4   ? -29.236 10.457  22.032  1.00 44.55 4   A 1 
ATOM 31   N NE2 . GLN A 1 4   ? -29.979 12.247  23.012  1.00 42.64 4   A 1 
ATOM 32   N N   . ASN A 1 5   ? -34.607 8.261   19.915  1.00 70.29 5   A 1 
ATOM 33   C CA  . ASN A 1 5   ? -34.946 7.647   18.649  1.00 72.36 5   A 1 
ATOM 34   C C   . ASN A 1 5   ? -34.042 8.242   17.564  1.00 72.03 5   A 1 
ATOM 35   O O   . ASN A 1 5   ? -33.753 9.434   17.575  1.00 67.83 5   A 1 
ATOM 36   C CB  . ASN A 1 5   ? -36.437 7.844   18.347  1.00 68.55 5   A 1 
ATOM 37   C CG  . ASN A 1 5   ? -37.340 7.067   19.294  1.00 66.10 5   A 1 
ATOM 38   O OD1 . ASN A 1 5   ? -36.937 6.279   20.120  1.00 58.63 5   A 1 
ATOM 39   N ND2 . ASN A 1 5   ? -38.639 7.277   19.194  1.00 60.12 5   A 1 
ATOM 40   N N   . CYS A 1 6   ? -33.641 7.408   16.616  1.00 71.66 6   A 1 
ATOM 41   C CA  . CYS A 1 6   ? -32.908 7.879   15.453  1.00 72.32 6   A 1 
ATOM 42   C C   . CYS A 1 6   ? -33.749 8.914   14.688  1.00 71.39 6   A 1 
ATOM 43   O O   . CYS A 1 6   ? -34.879 8.630   14.304  1.00 67.22 6   A 1 
ATOM 44   C CB  . CYS A 1 6   ? -32.568 6.681   14.578  1.00 71.77 6   A 1 
ATOM 45   S SG  . CYS A 1 6   ? -31.699 7.235   13.078  1.00 71.22 6   A 1 
ATOM 46   N N   . ALA A 1 7   ? -33.195 10.092  14.426  1.00 72.58 7   A 1 
ATOM 47   C CA  . ALA A 1 7   ? -33.903 11.160  13.727  1.00 72.88 7   A 1 
ATOM 48   C C   . ALA A 1 7   ? -34.281 10.793  12.282  1.00 72.97 7   A 1 
ATOM 49   O O   . ALA A 1 7   ? -35.264 11.311  11.753  1.00 68.40 7   A 1 
ATOM 50   C CB  . ALA A 1 7   ? -33.025 12.415  13.761  1.00 69.90 7   A 1 
ATOM 51   N N   . GLU A 1 8   ? -33.534 9.883   11.643  1.00 70.29 8   A 1 
ATOM 52   C CA  . GLU A 1 8   ? -33.774 9.489   10.247  1.00 72.21 8   A 1 
ATOM 53   C C   . GLU A 1 8   ? -34.798 8.354   10.111  1.00 72.70 8   A 1 
ATOM 54   O O   . GLU A 1 8   ? -35.628 8.393   9.203   1.00 67.99 8   A 1 
ATOM 55   C CB  . GLU A 1 8   ? -32.458 9.072   9.574   1.00 69.15 8   A 1 
ATOM 56   C CG  . GLU A 1 8   ? -31.488 10.249  9.369   1.00 65.25 8   A 1 
ATOM 57   C CD  . GLU A 1 8   ? -30.224 9.872   8.584   1.00 60.38 8   A 1 
ATOM 58   O OE1 . GLU A 1 8   ? -29.418 10.786  8.304   1.00 52.73 8   A 1 
ATOM 59   O OE2 . GLU A 1 8   ? -30.011 8.682   8.270   1.00 55.16 8   A 1 
ATOM 60   N N   . CYS A 1 9   ? -34.762 7.340   10.980  1.00 72.65 9   A 1 
ATOM 61   C CA  . CYS A 1 9   ? -35.610 6.149   10.848  1.00 74.50 9   A 1 
ATOM 62   C C   . CYS A 1 9   ? -36.569 5.902   12.017  1.00 75.83 9   A 1 
ATOM 63   O O   . CYS A 1 9   ? -37.378 4.973   11.958  1.00 68.23 9   A 1 
ATOM 64   C CB  . CYS A 1 9   ? -34.723 4.929   10.557  1.00 71.93 9   A 1 
ATOM 65   S SG  . CYS A 1 9   ? -33.701 4.512   11.991  1.00 71.13 9   A 1 
ATOM 66   N N   . GLY A 1 10  ? -36.511 6.699   13.080  1.00 71.61 10  A 1 
ATOM 67   C CA  . GLY A 1 10  ? -37.365 6.564   14.253  1.00 71.69 10  A 1 
ATOM 68   C C   . GLY A 1 10  ? -37.090 5.339   15.134  1.00 73.14 10  A 1 
ATOM 69   O O   . GLY A 1 10  ? -37.810 5.130   16.111  1.00 67.77 10  A 1 
ATOM 70   N N   . THR A 1 11  ? -36.081 4.540   14.812  1.00 71.68 11  A 1 
ATOM 71   C CA  . THR A 1 11  ? -35.737 3.336   15.576  1.00 71.81 11  A 1 
ATOM 72   C C   . THR A 1 11  ? -35.241 3.730   16.970  1.00 72.30 11  A 1 
ATOM 73   O O   . THR A 1 11  ? -34.377 4.599   17.068  1.00 70.21 11  A 1 
ATOM 74   C CB  . THR A 1 11  ? -34.662 2.500   14.867  1.00 68.97 11  A 1 
ATOM 75   O OG1 . THR A 1 11  ? -34.944 2.393   13.504  1.00 63.29 11  A 1 
ATOM 76   C CG2 . THR A 1 11  ? -34.594 1.081   15.409  1.00 63.24 11  A 1 
ATOM 77   N N   . PRO A 1 12  ? -35.766 3.124   18.037  1.00 70.86 12  A 1 
ATOM 78   C CA  . PRO A 1 12  ? -35.274 3.377   19.383  1.00 72.47 12  A 1 
ATOM 79   C C   . PRO A 1 12  ? -33.825 2.899   19.502  1.00 73.74 12  A 1 
ATOM 80   O O   . PRO A 1 12  ? -33.496 1.801   19.058  1.00 70.99 12  A 1 
ATOM 81   C CB  . PRO A 1 12  ? -36.224 2.633   20.322  1.00 69.13 12  A 1 
ATOM 82   C CG  . PRO A 1 12  ? -36.762 1.500   19.458  1.00 69.66 12  A 1 
ATOM 83   C CD  . PRO A 1 12  ? -36.807 2.104   18.061  1.00 74.23 12  A 1 
ATOM 84   N N   . ALA A 1 13  ? -32.984 3.720   20.099  1.00 69.57 13  A 1 
ATOM 85   C CA  . ALA A 1 13  ? -31.589 3.416   20.350  1.00 69.82 13  A 1 
ATOM 86   C C   . ALA A 1 13  ? -31.320 3.332   21.855  1.00 70.16 13  A 1 
ATOM 87   O O   . ALA A 1 13  ? -31.920 4.063   22.652  1.00 67.33 13  A 1 
ATOM 88   C CB  . ALA A 1 13  ? -30.726 4.468   19.665  1.00 66.55 13  A 1 
ATOM 89   N N   . GLU A 1 14  ? -30.408 2.468   22.232  1.00 69.69 14  A 1 
ATOM 90   C CA  . GLU A 1 14  ? -29.971 2.377   23.616  1.00 71.33 14  A 1 
ATOM 91   C C   . GLU A 1 14  ? -29.175 3.622   24.030  1.00 72.01 14  A 1 
ATOM 92   O O   . GLU A 1 14  ? -28.470 4.235   23.219  1.00 69.42 14  A 1 
ATOM 93   C CB  . GLU A 1 14  ? -29.165 1.098   23.860  1.00 67.46 14  A 1 
ATOM 94   C CG  . GLU A 1 14  ? -30.042 -0.154  23.753  1.00 61.84 14  A 1 
ATOM 95   C CD  . GLU A 1 14  ? -29.358 -1.419  24.291  1.00 56.27 14  A 1 
ATOM 96   O OE1 . GLU A 1 14  ? -30.111 -2.387  24.527  1.00 49.71 14  A 1 
ATOM 97   O OE2 . GLU A 1 14  ? -28.135 -1.372  24.508  1.00 51.96 14  A 1 
ATOM 98   N N   . PRO A 1 15  ? -29.277 4.035   25.296  1.00 69.29 15  A 1 
ATOM 99   C CA  . PRO A 1 15  ? -28.516 5.170   25.788  1.00 69.88 15  A 1 
ATOM 100  C C   . PRO A 1 15  ? -27.011 4.879   25.711  1.00 71.36 15  A 1 
ATOM 101  O O   . PRO A 1 15  ? -26.514 3.966   26.360  1.00 66.48 15  A 1 
ATOM 102  C CB  . PRO A 1 15  ? -29.025 5.404   27.221  1.00 66.18 15  A 1 
ATOM 103  C CG  . PRO A 1 15  ? -29.559 4.042   27.656  1.00 66.74 15  A 1 
ATOM 104  C CD  . PRO A 1 15  ? -30.077 3.444   26.359  1.00 69.86 15  A 1 
ATOM 105  N N   . GLY A 1 16  ? -26.294 5.686   24.943  1.00 67.49 16  A 1 
ATOM 106  C CA  . GLY A 1 16  ? -24.855 5.566   24.715  1.00 68.20 16  A 1 
ATOM 107  C C   . GLY A 1 16  ? -24.463 5.038   23.332  1.00 70.88 16  A 1 
ATOM 108  O O   . GLY A 1 16  ? -23.295 5.161   22.963  1.00 65.63 16  A 1 
ATOM 109  N N   . GLN A 1 17  ? -25.422 4.539   22.537  1.00 68.45 17  A 1 
ATOM 110  C CA  . GLN A 1 17  ? -25.139 4.206   21.139  1.00 70.83 17  A 1 
ATOM 111  C C   . GLN A 1 17  ? -24.805 5.466   20.332  1.00 72.20 17  A 1 
ATOM 112  O O   . GLN A 1 17  ? -25.556 6.439   20.317  1.00 68.84 17  A 1 
ATOM 113  C CB  . GLN A 1 17  ? -26.312 3.465   20.493  1.00 68.96 17  A 1 
ATOM 114  C CG  . GLN A 1 17  ? -26.319 1.958   20.798  1.00 66.08 17  A 1 
ATOM 115  C CD  . GLN A 1 17  ? -27.426 1.228   20.043  1.00 62.38 17  A 1 
ATOM 116  O OE1 . GLN A 1 17  ? -28.384 1.818   19.594  1.00 59.06 17  A 1 
ATOM 117  N NE2 . GLN A 1 17  ? -27.318 -0.060  19.850  1.00 57.20 17  A 1 
ATOM 118  N N   . SER A 1 18  ? -23.688 5.426   19.614  1.00 73.15 18  A 1 
ATOM 119  C CA  . SER A 1 18  ? -23.273 6.520   18.735  1.00 74.77 18  A 1 
ATOM 120  C C   . SER A 1 18  ? -23.928 6.452   17.355  1.00 75.30 18  A 1 
ATOM 121  O O   . SER A 1 18  ? -24.062 7.475   16.683  1.00 71.53 18  A 1 
ATOM 122  C CB  . SER A 1 18  ? -21.749 6.521   18.575  1.00 71.87 18  A 1 
ATOM 123  O OG  . SER A 1 18  ? -21.133 6.658   19.842  1.00 65.43 18  A 1 
ATOM 124  N N   . PHE A 1 19  ? -24.353 5.261   16.925  1.00 78.25 19  A 1 
ATOM 125  C CA  . PHE A 1 19  ? -24.944 5.007   15.618  1.00 79.35 19  A 1 
ATOM 126  C C   . PHE A 1 19  ? -26.262 4.243   15.736  1.00 80.41 19  A 1 
ATOM 127  O O   . PHE A 1 19  ? -26.428 3.404   16.616  1.00 76.49 19  A 1 
ATOM 128  C CB  . PHE A 1 19  ? -23.961 4.236   14.734  1.00 76.10 19  A 1 
ATOM 129  C CG  . PHE A 1 19  ? -22.631 4.919   14.528  1.00 77.69 19  A 1 
ATOM 130  C CD1 . PHE A 1 19  ? -22.463 5.832   13.477  1.00 73.32 19  A 1 
ATOM 131  C CD2 . PHE A 1 19  ? -21.557 4.643   15.383  1.00 72.08 19  A 1 
ATOM 132  C CE1 . PHE A 1 19  ? -21.225 6.454   13.275  1.00 69.26 19  A 1 
ATOM 133  C CE2 . PHE A 1 19  ? -20.322 5.260   15.183  1.00 70.61 19  A 1 
ATOM 134  C CZ  . PHE A 1 19  ? -20.148 6.166   14.126  1.00 73.58 19  A 1 
ATOM 135  N N   . CYS A 1 20  ? -27.199 4.492   14.817  1.00 71.86 20  A 1 
ATOM 136  C CA  . CYS A 1 20  ? -28.418 3.711   14.692  1.00 72.73 20  A 1 
ATOM 137  C C   . CYS A 1 20  ? -28.117 2.363   14.021  1.00 72.82 20  A 1 
ATOM 138  O O   . CYS A 1 20  ? -27.625 2.337   12.895  1.00 68.84 20  A 1 
ATOM 139  C CB  . CYS A 1 20  ? -29.437 4.515   13.886  1.00 71.04 20  A 1 
ATOM 140  S SG  . CYS A 1 20  ? -30.977 3.575   13.675  1.00 69.31 20  A 1 
ATOM 141  N N   . ASP A 1 21  ? -28.514 1.244   14.645  1.00 71.73 21  A 1 
ATOM 142  C CA  . ASP A 1 21  ? -28.294 -0.100  14.107  1.00 71.64 21  A 1 
ATOM 143  C C   . ASP A 1 21  ? -29.038 -0.346  12.787  1.00 71.48 21  A 1 
ATOM 144  O O   . ASP A 1 21  ? -28.582 -1.097  11.928  1.00 66.92 21  A 1 
ATOM 145  C CB  . ASP A 1 21  ? -28.740 -1.149  15.139  1.00 68.43 21  A 1 
ATOM 146  C CG  . ASP A 1 21  ? -27.950 -1.075  16.452  1.00 64.44 21  A 1 
ATOM 147  O OD1 . ASP A 1 21  ? -26.788 -0.626  16.414  1.00 58.22 21  A 1 
ATOM 148  O OD2 . ASP A 1 21  ? -28.557 -1.411  17.486  1.00 58.65 21  A 1 
ATOM 149  N N   . ALA A 1 22  ? -30.187 0.310   12.576  1.00 67.34 22  A 1 
ATOM 150  C CA  . ALA A 1 22  ? -31.019 0.096   11.403  1.00 68.27 22  A 1 
ATOM 151  C C   . ALA A 1 22  ? -30.526 0.833   10.147  1.00 69.31 22  A 1 
ATOM 152  O O   . ALA A 1 22  ? -30.632 0.307   9.036   1.00 64.15 22  A 1 
ATOM 153  C CB  . ALA A 1 22  ? -32.454 0.488   11.749  1.00 65.34 22  A 1 
ATOM 154  N N   . CYS A 1 23  ? -30.037 2.069   10.284  1.00 72.78 23  A 1 
ATOM 155  C CA  . CYS A 1 23  ? -29.664 2.915   9.148   1.00 74.48 23  A 1 
ATOM 156  C C   . CYS A 1 23  ? -28.219 3.445   9.193   1.00 75.55 23  A 1 
ATOM 157  O O   . CYS A 1 23  ? -27.793 4.133   8.264   1.00 69.58 23  A 1 
ATOM 158  C CB  . CYS A 1 23  ? -30.694 4.046   9.007   1.00 71.99 23  A 1 
ATOM 159  S SG  . CYS A 1 23  ? -30.569 5.230   10.383  1.00 70.26 23  A 1 
ATOM 160  N N   . GLY A 1 24  ? -27.472 3.168   10.256  1.00 72.49 24  A 1 
ATOM 161  C CA  . GLY A 1 24  ? -26.108 3.647   10.446  1.00 73.05 24  A 1 
ATOM 162  C C   . GLY A 1 24  ? -25.977 5.156   10.651  1.00 75.17 24  A 1 
ATOM 163  O O   . GLY A 1 24  ? -24.865 5.690   10.556  1.00 70.70 24  A 1 
ATOM 164  N N   . ALA A 1 25  ? -27.093 5.875   10.891  1.00 72.67 25  A 1 
ATOM 165  C CA  . ALA A 1 25  ? -27.070 7.309   11.161  1.00 74.55 25  A 1 
ATOM 166  C C   . ALA A 1 25  ? -26.394 7.614   12.507  1.00 75.32 25  A 1 
ATOM 167  O O   . ALA A 1 25  ? -26.516 6.841   13.459  1.00 73.68 25  A 1 
ATOM 168  C CB  . ALA A 1 25  ? -28.494 7.866   11.113  1.00 71.93 25  A 1 
ATOM 169  N N   . VAL A 1 26  ? -25.723 8.743   12.609  1.00 75.81 26  A 1 
ATOM 170  C CA  . VAL A 1 26  ? -25.158 9.229   13.876  1.00 77.21 26  A 1 
ATOM 171  C C   . VAL A 1 26  ? -26.288 9.776   14.752  1.00 77.41 26  A 1 
ATOM 172  O O   . VAL A 1 26  ? -27.031 10.651  14.324  1.00 74.67 26  A 1 
ATOM 173  C CB  . VAL A 1 26  ? -24.085 10.302  13.634  1.00 75.11 26  A 1 
ATOM 174  C CG1 . VAL A 1 26  ? -23.503 10.820  14.951  1.00 67.80 26  A 1 
ATOM 175  C CG2 . VAL A 1 26  ? -22.941 9.733   12.797  1.00 69.73 26  A 1 
ATOM 176  N N   . LEU A 1 27  ? -26.403 9.276   15.980  1.00 70.31 27  A 1 
ATOM 177  C CA  . LEU A 1 27  ? -27.478 9.641   16.905  1.00 69.82 27  A 1 
ATOM 178  C C   . LEU A 1 27  ? -27.180 10.932  17.673  1.00 70.15 27  A 1 
ATOM 179  O O   . LEU A 1 27  ? -28.075 11.745  17.888  1.00 64.97 27  A 1 
ATOM 180  C CB  . LEU A 1 27  ? -27.705 8.475   17.880  1.00 66.55 27  A 1 
ATOM 181  C CG  . LEU A 1 27  ? -28.222 7.193   17.213  1.00 65.62 27  A 1 
ATOM 182  C CD1 . LEU A 1 27  ? -28.184 6.055   18.224  1.00 59.93 27  A 1 
ATOM 183  C CD2 . LEU A 1 27  ? -29.649 7.353   16.695  1.00 63.45 27  A 1 
ATOM 184  N N   . SER A 1 28  ? -25.927 11.125  18.079  1.00 69.79 28  A 1 
ATOM 185  C CA  . SER A 1 28  ? -25.527 12.235  18.952  1.00 69.03 28  A 1 
ATOM 186  C C   . SER A 1 28  ? -24.608 13.217  18.228  1.00 67.88 28  A 1 
ATOM 187  O O   . SER A 1 28  ? -23.392 13.205  18.437  1.00 62.36 28  A 1 
ATOM 188  C CB  . SER A 1 28  ? -24.905 11.694  20.240  1.00 64.12 28  A 1 
ATOM 189  O OG  . SER A 1 28  ? -23.719 10.991  19.968  1.00 57.62 28  A 1 
ATOM 190  N N   . TRP A 1 29  ? -25.177 14.089  17.402  1.00 70.19 29  A 1 
ATOM 191  C CA  . TRP A 1 29  ? -24.422 15.217  16.830  1.00 69.27 29  A 1 
ATOM 192  C C   . TRP A 1 29  ? -24.168 16.342  17.837  1.00 68.10 29  A 1 
ATOM 193  O O   . TRP A 1 29  ? -23.179 17.053  17.732  1.00 63.07 29  A 1 
ATOM 194  C CB  . TRP A 1 29  ? -25.172 15.752  15.612  1.00 66.29 29  A 1 
ATOM 195  C CG  . TRP A 1 29  ? -25.220 14.846  14.420  1.00 66.66 29  A 1 
ATOM 196  C CD1 . TRP A 1 29  ? -26.291 14.146  14.001  1.00 58.71 29  A 1 
ATOM 197  C CD2 . TRP A 1 29  ? -24.152 14.572  13.463  1.00 64.13 29  A 1 
ATOM 198  N NE1 . TRP A 1 29  ? -25.971 13.467  12.828  1.00 58.88 29  A 1 
ATOM 199  C CE2 . TRP A 1 29  ? -24.672 13.706  12.469  1.00 64.02 29  A 1 
ATOM 200  C CE3 . TRP A 1 29  ? -22.805 14.994  13.341  1.00 64.11 29  A 1 
ATOM 201  C CZ2 . TRP A 1 29  ? -23.884 13.261  11.381  1.00 65.29 29  A 1 
ATOM 202  C CZ3 . TRP A 1 29  ? -22.034 14.540  12.263  1.00 61.05 29  A 1 
ATOM 203  C CH2 . TRP A 1 29  ? -22.567 13.689  11.296  1.00 63.15 29  A 1 
ATOM 204  N N   . ASP A 1 30  ? -25.067 16.517  18.811  1.00 58.26 30  A 1 
ATOM 205  C CA  . ASP A 1 30  ? -25.155 17.758  19.590  1.00 57.26 30  A 1 
ATOM 206  C C   . ASP A 1 30  ? -24.359 17.765  20.903  1.00 55.29 30  A 1 
ATOM 207  O O   . ASP A 1 30  ? -24.362 18.782  21.600  1.00 50.87 30  A 1 
ATOM 208  C CB  . ASP A 1 30  ? -26.636 18.084  19.859  1.00 52.68 30  A 1 
ATOM 209  C CG  . ASP A 1 30  ? -27.440 18.460  18.611  1.00 48.67 30  A 1 
ATOM 210  O OD1 . ASP A 1 30  ? -26.848 18.929  17.602  1.00 43.80 30  A 1 
ATOM 211  O OD2 . ASP A 1 30  ? -28.669 18.279  18.656  1.00 44.01 30  A 1 
ATOM 212  N N   . GLN A 1 31  ? -23.685 16.693  21.303  1.00 46.91 31  A 1 
ATOM 213  C CA  . GLN A 1 31  ? -23.111 16.612  22.661  1.00 45.32 31  A 1 
ATOM 214  C C   . GLN A 1 31  ? -22.112 17.731  22.992  1.00 43.86 31  A 1 
ATOM 215  O O   . GLN A 1 31  ? -22.128 18.246  24.108  1.00 40.41 31  A 1 
ATOM 216  C CB  . GLN A 1 31  ? -22.445 15.251  22.893  1.00 42.00 31  A 1 
ATOM 217  C CG  . GLN A 1 31  ? -23.444 14.169  23.331  1.00 39.39 31  A 1 
ATOM 218  C CD  . GLN A 1 31  ? -22.753 12.896  23.828  1.00 36.38 31  A 1 
ATOM 219  O OE1 . GLN A 1 31  ? -21.552 12.738  23.788  1.00 34.61 31  A 1 
ATOM 220  N NE2 . GLN A 1 31  ? -23.497 11.934  24.343  1.00 34.45 31  A 1 
ATOM 221  N N   . ALA A 1 32  ? -21.271 18.126  22.040  1.00 41.40 32  A 1 
ATOM 222  C CA  . ALA A 1 32  ? -20.225 19.109  22.334  1.00 40.35 32  A 1 
ATOM 223  C C   . ALA A 1 32  ? -20.767 20.523  22.620  1.00 39.64 32  A 1 
ATOM 224  O O   . ALA A 1 32  ? -20.180 21.282  23.397  1.00 37.48 32  A 1 
ATOM 225  C CB  . ALA A 1 32  ? -19.239 19.113  21.166  1.00 37.10 32  A 1 
ATOM 226  N N   . GLY A 1 33  ? -21.885 20.922  21.989  1.00 35.79 33  A 1 
ATOM 227  C CA  . GLY A 1 33  ? -22.351 22.310  22.017  1.00 34.30 33  A 1 
ATOM 228  C C   . GLY A 1 33  ? -23.078 22.729  23.285  1.00 33.95 33  A 1 
ATOM 229  O O   . GLY A 1 33  ? -22.950 23.874  23.725  1.00 31.74 33  A 1 
ATOM 230  N N   . ALA A 1 34  ? -23.856 21.831  23.892  1.00 32.01 34  A 1 
ATOM 231  C CA  . ALA A 1 34  ? -24.806 22.210  24.939  1.00 31.48 34  A 1 
ATOM 232  C C   . ALA A 1 34  ? -24.158 22.701  26.248  1.00 31.00 34  A 1 
ATOM 233  O O   . ALA A 1 34  ? -24.734 23.523  26.956  1.00 29.42 34  A 1 
ATOM 234  C CB  . ALA A 1 34  ? -25.737 21.014  25.194  1.00 29.56 34  A 1 
ATOM 235  N N   . ALA A 1 35  ? -22.972 22.219  26.583  1.00 27.85 35  A 1 
ATOM 236  C CA  . ALA A 1 35  ? -22.362 22.535  27.873  1.00 27.38 35  A 1 
ATOM 237  C C   . ALA A 1 35  ? -21.949 24.010  28.037  1.00 27.49 35  A 1 
ATOM 238  O O   . ALA A 1 35  ? -21.887 24.510  29.163  1.00 25.92 35  A 1 
ATOM 239  C CB  . ALA A 1 35  ? -21.174 21.598  28.085  1.00 25.32 35  A 1 
ATOM 240  N N   . ARG A 1 36  ? -21.661 24.729  26.953  1.00 27.90 36  A 1 
ATOM 241  C CA  . ARG A 1 36  ? -21.116 26.093  27.056  1.00 27.70 36  A 1 
ATOM 242  C C   . ARG A 1 36  ? -22.145 27.174  27.381  1.00 27.08 36  A 1 
ATOM 243  O O   . ARG A 1 36  ? -21.749 28.233  27.868  1.00 25.21 36  A 1 
ATOM 244  C CB  . ARG A 1 36  ? -20.341 26.482  25.785  1.00 25.94 36  A 1 
ATOM 245  C CG  . ARG A 1 36  ? -18.910 25.944  25.801  1.00 24.18 36  A 1 
ATOM 246  C CD  . ARG A 1 36  ? -18.126 26.542  24.617  1.00 22.18 36  A 1 
ATOM 247  N NE  . ARG A 1 36  ? -16.735 26.073  24.599  1.00 19.89 36  A 1 
ATOM 248  C CZ  . ARG A 1 36  ? -15.824 26.360  23.683  1.00 19.75 36  A 1 
ATOM 249  N NH1 . ARG A 1 36  ? -16.080 27.163  22.676  1.00 19.35 36  A 1 
ATOM 250  N NH2 . ARG A 1 36  ? -14.629 25.850  23.745  1.00 17.13 36  A 1 
ATOM 251  N N   . THR A 1 37  ? -23.416 26.979  27.069  1.00 28.82 37  A 1 
ATOM 252  C CA  . THR A 1 37  ? -24.399 28.074  27.138  1.00 28.95 37  A 1 
ATOM 253  C C   . THR A 1 37  ? -24.939 28.362  28.535  1.00 28.77 37  A 1 
ATOM 254  O O   . THR A 1 37  ? -25.854 29.180  28.658  1.00 26.46 37  A 1 
ATOM 255  C CB  . THR A 1 37  ? -25.555 27.879  26.152  1.00 25.72 37  A 1 
ATOM 256  O OG1 . THR A 1 37  ? -26.093 26.589  26.291  1.00 23.69 37  A 1 
ATOM 257  C CG2 . THR A 1 37  ? -25.100 28.044  24.703  1.00 24.00 37  A 1 
ATOM 258  N N   . ALA A 1 38  ? -24.392 27.781  29.590  1.00 28.40 38  A 1 
ATOM 259  C CA  . ALA A 1 38  ? -24.670 28.235  30.947  1.00 28.79 38  A 1 
ATOM 260  C C   . ALA A 1 38  ? -24.099 29.657  31.130  1.00 28.66 38  A 1 
ATOM 261  O O   . ALA A 1 38  ? -23.026 29.859  31.689  1.00 27.30 38  A 1 
ATOM 262  C CB  . ALA A 1 38  ? -24.130 27.227  31.957  1.00 26.01 38  A 1 
ATOM 263  N N   . ARG A 1 39  ? -24.819 30.633  30.582  1.00 25.54 39  A 1 
ATOM 264  C CA  . ARG A 1 39  ? -24.513 32.059  30.711  1.00 25.85 39  A 1 
ATOM 265  C C   . ARG A 1 39  ? -24.556 32.394  32.200  1.00 25.01 39  A 1 
ATOM 266  O O   . ARG A 1 39  ? -25.653 32.388  32.750  1.00 23.86 39  A 1 
ATOM 267  C CB  . ARG A 1 39  ? -25.531 32.867  29.894  1.00 24.79 39  A 1 
ATOM 268  C CG  . ARG A 1 39  ? -25.180 34.361  29.776  1.00 22.89 39  A 1 
ATOM 269  C CD  . ARG A 1 39  ? -26.227 35.071  28.911  1.00 21.37 39  A 1 
ATOM 270  N NE  . ARG A 1 39  ? -25.868 36.464  28.632  1.00 18.69 39  A 1 
ATOM 271  C CZ  . ARG A 1 39  ? -26.536 37.316  27.860  1.00 19.02 39  A 1 
ATOM 272  N NH1 . ARG A 1 39  ? -27.657 36.975  27.289  1.00 18.58 39  A 1 
ATOM 273  N NH2 . ARG A 1 39  ? -26.089 38.517  27.647  1.00 17.15 39  A 1 
ATOM 274  N N   . PRO A 1 40  ? -23.454 32.654  32.885  1.00 29.23 40  A 1 
ATOM 275  C CA  . PRO A 1 40  ? -23.480 33.011  34.287  1.00 28.65 40  A 1 
ATOM 276  C C   . PRO A 1 40  ? -24.324 34.272  34.415  1.00 28.54 40  A 1 
ATOM 277  O O   . PRO A 1 40  ? -24.099 35.253  33.701  1.00 26.79 40  A 1 
ATOM 278  C CB  . PRO A 1 40  ? -22.023 33.187  34.710  1.00 26.03 40  A 1 
ATOM 279  C CG  . PRO A 1 40  ? -21.300 33.503  33.406  1.00 25.30 40  A 1 
ATOM 280  C CD  . PRO A 1 40  ? -22.110 32.749  32.351  1.00 28.50 40  A 1 
ATOM 281  N N   . ALA A 1 41  ? -25.350 34.230  35.287  1.00 29.48 41  A 1 
ATOM 282  C CA  . ALA A 1 41  ? -26.236 35.356  35.510  1.00 28.90 41  A 1 
ATOM 283  C C   . ALA A 1 41  ? -25.384 36.547  35.954  1.00 28.59 41  A 1 
ATOM 284  O O   . ALA A 1 41  ? -24.763 36.518  37.011  1.00 27.18 41  A 1 
ATOM 285  C CB  . ALA A 1 41  ? -27.301 34.963  36.545  1.00 26.69 41  A 1 
ATOM 286  N N   . ALA A 1 42  ? -25.347 37.574  35.123  1.00 28.03 42  A 1 
ATOM 287  C CA  . ALA A 1 42  ? -24.632 38.799  35.437  1.00 28.03 42  A 1 
ATOM 288  C C   . ALA A 1 42  ? -25.330 39.437  36.645  1.00 27.83 42  A 1 
ATOM 289  O O   . ALA A 1 42  ? -26.424 39.975  36.513  1.00 26.09 42  A 1 
ATOM 290  C CB  . ALA A 1 42  ? -24.621 39.704  34.205  1.00 25.97 42  A 1 
ATOM 291  N N   . ALA A 1 43  ? -24.724 39.325  37.805  1.00 29.89 43  A 1 
ATOM 292  C CA  . ALA A 1 43  ? -25.220 39.982  39.003  1.00 30.38 43  A 1 
ATOM 293  C C   . ALA A 1 43  ? -25.149 41.494  38.756  1.00 29.94 43  A 1 
ATOM 294  O O   . ALA A 1 43  ? -24.087 42.098  38.804  1.00 28.29 43  A 1 
ATOM 295  C CB  . ALA A 1 43  ? -24.409 39.518  40.208  1.00 28.21 43  A 1 
ATOM 296  N N   . THR A 1 44  ? -26.314 42.112  38.509  1.00 29.83 44  A 1 
ATOM 297  C CA  . THR A 1 44  ? -26.494 43.535  38.208  1.00 29.91 44  A 1 
ATOM 298  C C   . THR A 1 44  ? -26.372 44.432  39.435  1.00 29.92 44  A 1 
ATOM 299  O O   . THR A 1 44  ? -27.052 45.448  39.490  1.00 27.61 44  A 1 
ATOM 300  C CB  . THR A 1 44  ? -27.870 43.766  37.555  1.00 26.68 44  A 1 
ATOM 301  O OG1 . THR A 1 44  ? -28.870 43.124  38.319  1.00 24.68 44  A 1 
ATOM 302  C CG2 . THR A 1 44  ? -27.947 43.201  36.134  1.00 25.14 44  A 1 
ATOM 303  N N   . SER A 1 45  ? -25.607 44.072  40.450  1.00 28.33 45  A 1 
ATOM 304  C CA  . SER A 1 45  ? -25.583 44.848  41.696  1.00 29.33 45  A 1 
ATOM 305  C C   . SER A 1 45  ? -25.074 46.266  41.434  1.00 29.77 45  A 1 
ATOM 306  O O   . SER A 1 45  ? -23.872 46.535  41.434  1.00 27.59 45  A 1 
ATOM 307  C CB  . SER A 1 45  ? -24.768 44.143  42.778  1.00 26.21 45  A 1 
ATOM 308  O OG  . SER A 1 45  ? -23.427 44.000  42.388  1.00 24.79 45  A 1 
ATOM 309  N N   . ASP A 1 46  ? -26.039 47.155  41.260  1.00 31.70 46  A 1 
ATOM 310  C CA  . ASP A 1 46  ? -25.909 48.554  40.851  1.00 33.83 46  A 1 
ATOM 311  C C   . ASP A 1 46  ? -25.277 49.455  41.930  1.00 33.10 46  A 1 
ATOM 312  O O   . ASP A 1 46  ? -25.198 50.665  41.755  1.00 30.65 46  A 1 
ATOM 313  C CB  . ASP A 1 46  ? -27.338 49.026  40.526  1.00 30.63 46  A 1 
ATOM 314  C CG  . ASP A 1 46  ? -27.528 49.746  39.200  1.00 28.46 46  A 1 
ATOM 315  O OD1 . ASP A 1 46  ? -26.575 49.827  38.397  1.00 27.53 46  A 1 
ATOM 316  O OD2 . ASP A 1 46  ? -28.666 50.235  38.978  1.00 27.63 46  A 1 
ATOM 317  N N   . GLN A 1 47  ? -24.950 48.897  43.087  1.00 27.22 47  A 1 
ATOM 318  C CA  . GLN A 1 47  ? -24.683 49.732  44.253  1.00 30.70 47  A 1 
ATOM 319  C C   . GLN A 1 47  ? -23.493 50.657  43.983  1.00 29.83 47  A 1 
ATOM 320  O O   . GLN A 1 47  ? -22.360 50.223  43.844  1.00 28.13 47  A 1 
ATOM 321  C CB  . GLN A 1 47  ? -24.487 48.902  45.526  1.00 28.36 47  A 1 
ATOM 322  C CG  . GLN A 1 47  ? -25.821 48.410  46.099  1.00 27.75 47  A 1 
ATOM 323  C CD  . GLN A 1 47  ? -25.698 47.778  47.492  1.00 26.06 47  A 1 
ATOM 324  O OE1 . GLN A 1 47  ? -24.630 47.538  48.013  1.00 25.22 47  A 1 
ATOM 325  N NE2 . GLN A 1 47  ? -26.798 47.498  48.142  1.00 27.45 47  A 1 
ATOM 326  N N   . ARG A 1 48  ? -23.822 51.960  43.959  1.00 26.85 48  A 1 
ATOM 327  C CA  . ARG A 1 48  ? -22.889 53.087  43.835  1.00 31.03 48  A 1 
ATOM 328  C C   . ARG A 1 48  ? -22.192 53.316  45.182  1.00 29.24 48  A 1 
ATOM 329  O O   . ARG A 1 48  ? -22.711 54.115  45.963  1.00 28.00 48  A 1 
ATOM 330  C CB  . ARG A 1 48  ? -23.669 54.352  43.452  1.00 30.95 48  A 1 
ATOM 331  C CG  . ARG A 1 48  ? -24.323 54.332  42.075  1.00 29.61 48  A 1 
ATOM 332  C CD  . ARG A 1 48  ? -25.109 55.648  41.902  1.00 28.71 48  A 1 
ATOM 333  N NE  . ARG A 1 48  ? -25.703 55.775  40.570  1.00 26.37 48  A 1 
ATOM 334  C CZ  . ARG A 1 48  ? -26.435 56.782  40.114  1.00 26.23 48  A 1 
ATOM 335  N NH1 . ARG A 1 48  ? -26.720 57.809  40.879  1.00 26.40 48  A 1 
ATOM 336  N NH2 . ARG A 1 48  ? -26.879 56.778  38.899  1.00 24.51 48  A 1 
ATOM 337  N N   . PRO A 1 49  ? -21.099 52.671  45.539  1.00 33.85 49  A 1 
ATOM 338  C CA  . PRO A 1 49  ? -20.424 53.001  46.778  1.00 35.91 49  A 1 
ATOM 339  C C   . PRO A 1 49  ? -19.911 54.439  46.682  1.00 37.07 49  A 1 
ATOM 340  O O   . PRO A 1 49  ? -19.174 54.792  45.755  1.00 34.70 49  A 1 
ATOM 341  C CB  . PRO A 1 49  ? -19.340 51.943  46.952  1.00 32.25 49  A 1 
ATOM 342  C CG  . PRO A 1 49  ? -19.028 51.506  45.529  1.00 32.59 49  A 1 
ATOM 343  C CD  . PRO A 1 49  ? -20.349 51.686  44.779  1.00 37.80 49  A 1 
ATOM 344  N N   . GLY A 1 50  ? -20.378 55.299  47.621  1.00 33.95 50  A 1 
ATOM 345  C CA  . GLY A 1 50  ? -20.024 56.712  47.646  1.00 36.38 50  A 1 
ATOM 346  C C   . GLY A 1 50  ? -18.527 56.908  47.907  1.00 36.19 50  A 1 
ATOM 347  O O   . GLY A 1 50  ? -17.932 56.239  48.735  1.00 34.46 50  A 1 
ATOM 348  N N   . PHE A 1 51  ? -17.973 57.886  47.209  1.00 31.60 51  A 1 
ATOM 349  C CA  . PHE A 1 51  ? -16.551 58.244  47.227  1.00 36.63 51  A 1 
ATOM 350  C C   . PHE A 1 51  ? -16.055 58.922  48.519  1.00 36.32 51  A 1 
ATOM 351  O O   . PHE A 1 51  ? -14.886 59.260  48.606  1.00 32.33 51  A 1 
ATOM 352  C CB  . PHE A 1 51  ? -16.283 59.138  46.010  1.00 33.30 51  A 1 
ATOM 353  C CG  . PHE A 1 51  ? -15.454 58.506  44.927  1.00 32.48 51  A 1 
ATOM 354  C CD1 . PHE A 1 51  ? -14.059 58.679  44.915  1.00 29.00 51  A 1 
ATOM 355  C CD2 . PHE A 1 51  ? -16.065 57.750  43.911  1.00 29.89 51  A 1 
ATOM 356  C CE1 . PHE A 1 51  ? -13.289 58.117  43.895  1.00 27.46 51  A 1 
ATOM 357  C CE2 . PHE A 1 51  ? -15.294 57.189  42.886  1.00 29.68 51  A 1 
ATOM 358  C CZ  . PHE A 1 51  ? -13.905 57.377  42.874  1.00 30.86 51  A 1 
ATOM 359  N N   . ASP A 1 52  ? -16.937 59.174  49.511  1.00 36.15 52  A 1 
ATOM 360  C CA  . ASP A 1 52  ? -16.735 60.260  50.476  1.00 39.11 52  A 1 
ATOM 361  C C   . ASP A 1 52  ? -15.539 60.143  51.431  1.00 37.26 52  A 1 
ATOM 362  O O   . ASP A 1 52  ? -15.070 61.157  51.937  1.00 35.53 52  A 1 
ATOM 363  C CB  . ASP A 1 52  ? -18.016 60.435  51.321  1.00 37.38 52  A 1 
ATOM 364  C CG  . ASP A 1 52  ? -19.148 61.144  50.585  1.00 34.86 52  A 1 
ATOM 365  O OD1 . ASP A 1 52  ? -18.857 61.897  49.630  1.00 33.61 52  A 1 
ATOM 366  O OD2 . ASP A 1 52  ? -20.312 60.945  51.006  1.00 35.79 52  A 1 
ATOM 367  N N   . ALA A 1 53  ? -15.089 58.950  51.772  1.00 35.33 53  A 1 
ATOM 368  C CA  . ALA A 1 53  ? -14.340 58.751  53.017  1.00 39.15 53  A 1 
ATOM 369  C C   . ALA A 1 53  ? -12.878 59.265  53.026  1.00 39.39 53  A 1 
ATOM 370  O O   . ALA A 1 53  ? -11.994 58.607  53.567  1.00 36.81 53  A 1 
ATOM 371  C CB  . ALA A 1 53  ? -14.480 57.290  53.448  1.00 36.24 53  A 1 
ATOM 372  N N   . PHE A 1 54  ? -12.621 60.418  52.461  1.00 35.61 54  A 1 
ATOM 373  C CA  . PHE A 1 54  ? -11.321 61.105  52.474  1.00 38.08 54  A 1 
ATOM 374  C C   . PHE A 1 54  ? -10.958 61.749  53.827  1.00 36.98 54  A 1 
ATOM 375  O O   . PHE A 1 54  ? -10.340 62.813  53.870  1.00 33.74 54  A 1 
ATOM 376  C CB  . PHE A 1 54  ? -11.251 62.115  51.324  1.00 35.04 54  A 1 
ATOM 377  C CG  . PHE A 1 54  ? -10.661 61.564  50.060  1.00 35.17 54  A 1 
ATOM 378  C CD1 . PHE A 1 54  ? -9.265  61.446  49.930  1.00 32.59 54  A 1 
ATOM 379  C CD2 . PHE A 1 54  ? -11.484 61.188  48.983  1.00 33.82 54  A 1 
ATOM 380  C CE1 . PHE A 1 54  ? -8.698  60.971  48.741  1.00 31.16 54  A 1 
ATOM 381  C CE2 . PHE A 1 54  ? -10.920 60.711  47.797  1.00 33.21 54  A 1 
ATOM 382  C CZ  . PHE A 1 54  ? -9.533  60.598  47.671  1.00 34.04 54  A 1 
ATOM 383  N N   . ALA A 1 55  ? -11.385 61.195  54.978  1.00 32.14 55  A 1 
ATOM 384  C CA  . ALA A 1 55  ? -11.247 61.841  56.287  1.00 35.08 55  A 1 
ATOM 385  C C   . ALA A 1 55  ? -9.784  62.151  56.678  1.00 34.82 55  A 1 
ATOM 386  O O   . ALA A 1 55  ? -8.846  61.422  56.376  1.00 33.35 55  A 1 
ATOM 387  C CB  . ALA A 1 55  ? -11.968 60.989  57.336  1.00 32.80 55  A 1 
ATOM 388  N N   . GLY A 1 56  ? -9.638  63.241  57.402  1.00 30.48 56  A 1 
ATOM 389  C CA  . GLY A 1 56  ? -8.388  63.973  57.613  1.00 32.60 56  A 1 
ATOM 390  C C   . GLY A 1 56  ? -7.484  63.535  58.775  1.00 32.76 56  A 1 
ATOM 391  O O   . GLY A 1 56  ? -7.357  64.287  59.729  1.00 30.41 56  A 1 
ATOM 392  N N   . ALA A 1 57  ? -6.864  62.428  58.738  1.00 30.41 57  A 1 
ATOM 393  C CA  . ALA A 1 57  ? -5.970  61.984  59.818  1.00 32.75 57  A 1 
ATOM 394  C C   . ALA A 1 57  ? -4.767  62.938  60.039  1.00 32.92 57  A 1 
ATOM 395  O O   . ALA A 1 57  ? -4.247  63.556  59.123  1.00 30.97 57  A 1 
ATOM 396  C CB  . ALA A 1 57  ? -5.543  60.541  59.563  1.00 29.74 57  A 1 
ATOM 397  N N   . GLY A 1 58  ? -4.368  63.029  61.295  1.00 28.66 58  A 1 
ATOM 398  C CA  . GLY A 1 58  ? -3.643  64.181  61.824  1.00 31.00 58  A 1 
ATOM 399  C C   . GLY A 1 58  ? -2.109  64.256  61.670  1.00 31.67 58  A 1 
ATOM 400  O O   . GLY A 1 58  ? -1.476  63.520  60.946  1.00 29.43 58  A 1 
ATOM 401  N N   . VAL A 1 59  ? -1.565  65.207  62.445  1.00 28.56 59  A 1 
ATOM 402  C CA  . VAL A 1 59  ? -0.444  66.124  62.152  1.00 30.49 59  A 1 
ATOM 403  C C   . VAL A 1 59  ? 1.002   65.675  62.469  1.00 29.96 59  A 1 
ATOM 404  O O   . VAL A 1 59  ? 1.913   66.384  62.059  1.00 28.41 59  A 1 
ATOM 405  C CB  . VAL A 1 59  ? -0.743  67.445  62.913  1.00 28.24 59  A 1 
ATOM 406  C CG1 . VAL A 1 59  ? 0.197   68.609  62.617  1.00 26.40 59  A 1 
ATOM 407  C CG2 . VAL A 1 59  ? -2.170  67.974  62.649  1.00 28.20 59  A 1 
ATOM 408  N N   . PRO A 1 60  ? 1.296   64.679  63.254  1.00 28.82 60  A 1 
ATOM 409  C CA  . PRO A 1 60  ? 2.347   64.756  64.288  1.00 30.39 60  A 1 
ATOM 410  C C   . PRO A 1 60  ? 3.808   64.990  63.816  1.00 30.38 60  A 1 
ATOM 411  O O   . PRO A 1 60  ? 4.103   64.946  62.623  1.00 27.82 60  A 1 
ATOM 412  C CB  . PRO A 1 60  ? 2.176   63.495  65.141  1.00 27.89 60  A 1 
ATOM 413  C CG  . PRO A 1 60  ? 1.574   62.496  64.172  1.00 27.61 60  A 1 
ATOM 414  C CD  . PRO A 1 60  ? 0.677   63.371  63.291  1.00 31.40 60  A 1 
ATOM 415  N N   . PRO A 1 61  ? 4.703   65.281  64.774  1.00 30.66 61  A 1 
ATOM 416  C CA  . PRO A 1 61  ? 5.528   66.494  64.755  1.00 31.69 61  A 1 
ATOM 417  C C   . PRO A 1 61  ? 6.999   66.332  64.337  1.00 31.70 61  A 1 
ATOM 418  O O   . PRO A 1 61  ? 7.424   65.349  63.752  1.00 29.29 61  A 1 
ATOM 419  C CB  . PRO A 1 61  ? 5.395   67.011  66.198  1.00 28.93 61  A 1 
ATOM 420  C CG  . PRO A 1 61  ? 5.416   65.713  67.005  1.00 28.11 61  A 1 
ATOM 421  C CD  . PRO A 1 61  ? 4.617   64.773  66.120  1.00 31.71 61  A 1 
ATOM 422  N N   . ALA A 1 62  ? 7.773   67.308  64.724  1.00 27.92 62  A 1 
ATOM 423  C CA  . ALA A 1 62  ? 8.845   68.025  64.035  1.00 29.99 62  A 1 
ATOM 424  C C   . ALA A 1 62  ? 10.310  67.592  64.274  1.00 29.47 62  A 1 
ATOM 425  O O   . ALA A 1 62  ? 11.186  68.444  64.092  1.00 27.84 62  A 1 
ATOM 426  C CB  . ALA A 1 62  ? 8.674   69.483  64.464  1.00 27.70 62  A 1 
ATOM 427  N N   . ARG A 1 63  ? 10.607  66.421  64.777  1.00 25.24 63  A 1 
ATOM 428  C CA  . ARG A 1 63  ? 11.894  66.248  65.488  1.00 28.41 63  A 1 
ATOM 429  C C   . ARG A 1 63  ? 13.166  66.544  64.678  1.00 27.19 63  A 1 
ATOM 430  O O   . ARG A 1 63  ? 13.252  66.341  63.488  1.00 25.31 63  A 1 
ATOM 431  C CB  . ARG A 1 63  ? 11.985  64.893  66.207  1.00 27.35 63  A 1 
ATOM 432  C CG  . ARG A 1 63  ? 11.572  65.013  67.685  1.00 26.35 63  A 1 
ATOM 433  C CD  . ARG A 1 63  ? 11.861  63.723  68.439  1.00 25.71 63  A 1 
ATOM 434  N NE  . ARG A 1 63  ? 11.503  63.830  69.871  1.00 23.54 63  A 1 
ATOM 435  C CZ  . ARG A 1 63  ? 11.668  62.900  70.800  1.00 24.19 63  A 1 
ATOM 436  N NH1 . ARG A 1 63  ? 12.197  61.741  70.504  1.00 23.16 63  A 1 
ATOM 437  N NH2 . ARG A 1 63  ? 11.310  63.114  72.032  1.00 20.55 63  A 1 
ATOM 438  N N   . THR A 1 64  ? 14.156  67.021  65.454  1.00 30.19 64  A 1 
ATOM 439  C CA  . THR A 1 64  ? 15.108  68.082  65.091  1.00 31.38 64  A 1 
ATOM 440  C C   . THR A 1 64  ? 16.494  67.687  64.567  1.00 31.15 64  A 1 
ATOM 441  O O   . THR A 1 64  ? 17.122  68.501  63.894  1.00 28.93 64  A 1 
ATOM 442  C CB  . THR A 1 64  ? 15.407  68.887  66.364  1.00 28.04 64  A 1 
ATOM 443  O OG1 . THR A 1 64  ? 15.645  67.999  67.452  1.00 26.61 64  A 1 
ATOM 444  C CG2 . THR A 1 64  ? 14.231  69.772  66.799  1.00 26.88 64  A 1 
ATOM 445  N N   . GLY A 1 65  ? 17.043  66.613  65.019  1.00 28.05 65  A 1 
ATOM 446  C CA  . GLY A 1 65  ? 18.468  66.570  65.387  1.00 30.57 65  A 1 
ATOM 447  C C   . GLY A 1 65  ? 19.519  66.877  64.293  1.00 30.70 65  A 1 
ATOM 448  O O   . GLY A 1 65  ? 19.397  66.455  63.151  1.00 28.55 65  A 1 
ATOM 449  N N   . ARG A 1 66  ? 20.515  67.597  64.726  1.00 23.89 66  A 1 
ATOM 450  C CA  . ARG A 1 66  ? 21.427  68.439  63.927  1.00 27.29 66  A 1 
ATOM 451  C C   . ARG A 1 66  ? 22.651  67.828  63.210  1.00 25.78 66  A 1 
ATOM 452  O O   . ARG A 1 66  ? 22.885  68.213  62.084  1.00 24.52 66  A 1 
ATOM 453  C CB  . ARG A 1 66  ? 21.996  69.505  64.876  1.00 26.83 66  A 1 
ATOM 454  C CG  . ARG A 1 66  ? 21.354  70.897  64.847  1.00 26.04 66  A 1 
ATOM 455  C CD  . ARG A 1 66  ? 22.149  71.795  65.789  1.00 25.74 66  A 1 
ATOM 456  N NE  . ARG A 1 66  ? 21.694  73.191  65.748  1.00 23.87 66  A 1 
ATOM 457  C CZ  . ARG A 1 66  ? 22.164  74.183  66.501  1.00 24.66 66  A 1 
ATOM 458  N NH1 . ARG A 1 66  ? 23.100  73.980  67.400  1.00 24.12 66  A 1 
ATOM 459  N NH2 . ARG A 1 66  ? 21.704  75.392  66.368  1.00 22.28 66  A 1 
ATOM 460  N N   . PRO A 1 67  ? 23.536  67.203  63.961  1.00 27.54 67  A 1 
ATOM 461  C CA  . PRO A 1 67  ? 24.966  67.552  63.852  1.00 28.17 67  A 1 
ATOM 462  C C   . PRO A 1 67  ? 25.743  66.772  62.758  1.00 28.11 67  A 1 
ATOM 463  O O   . PRO A 1 67  ? 25.152  65.923  62.118  1.00 25.87 67  A 1 
ATOM 464  C CB  . PRO A 1 67  ? 25.489  67.263  65.259  1.00 25.78 67  A 1 
ATOM 465  C CG  . PRO A 1 67  ? 24.715  66.017  65.662  1.00 24.76 67  A 1 
ATOM 466  C CD  . PRO A 1 67  ? 23.350  66.268  65.034  1.00 28.40 67  A 1 
ATOM 467  N N   . ALA A 1 68  ? 27.006  66.875  62.562  1.00 27.25 68  A 1 
ATOM 468  C CA  . ALA A 1 68  ? 27.974  67.962  62.619  1.00 28.49 68  A 1 
ATOM 469  C C   . ALA A 1 68  ? 29.091  67.744  61.577  1.00 28.09 68  A 1 
ATOM 470  O O   . ALA A 1 68  ? 29.123  68.431  60.572  1.00 26.52 68  A 1 
ATOM 471  C CB  . ALA A 1 68  ? 28.612  68.089  64.007  1.00 26.23 68  A 1 
ATOM 472  N N   . THR A 1 69  ? 30.009  66.876  61.883  1.00 28.13 69  A 1 
ATOM 473  C CA  . THR A 1 69  ? 31.421  67.223  61.632  1.00 28.99 69  A 1 
ATOM 474  C C   . THR A 1 69  ? 32.019  66.868  60.267  1.00 28.64 69  A 1 
ATOM 475  O O   . THR A 1 69  ? 31.478  66.095  59.512  1.00 26.37 69  A 1 
ATOM 476  C CB  . THR A 1 69  ? 32.342  66.681  62.738  1.00 26.13 69  A 1 
ATOM 477  O OG1 . THR A 1 69  ? 31.882  65.429  63.213  1.00 24.54 69  A 1 
ATOM 478  C CG2 . THR A 1 69  ? 32.378  67.602  63.945  1.00 24.84 69  A 1 
ATOM 479  N N   . ALA A 1 70  ? 33.147  67.465  60.051  1.00 25.57 70  A 1 
ATOM 480  C CA  . ALA A 1 70  ? 33.561  68.070  58.785  1.00 27.17 70  A 1 
ATOM 481  C C   . ALA A 1 70  ? 34.676  67.399  57.942  1.00 26.29 70  A 1 
ATOM 482  O O   . ALA A 1 70  ? 34.653  67.616  56.733  1.00 24.79 70  A 1 
ATOM 483  C CB  . ALA A 1 70  ? 34.024  69.482  59.156  1.00 25.65 70  A 1 
ATOM 484  N N   . PRO A 1 71  ? 35.682  66.822  58.549  1.00 26.11 71  A 1 
ATOM 485  C CA  . PRO A 1 71  ? 37.053  66.996  58.051  1.00 27.03 71  A 1 
ATOM 486  C C   . PRO A 1 71  ? 37.361  66.233  56.753  1.00 26.84 71  A 1 
ATOM 487  O O   . PRO A 1 71  ? 36.525  65.446  56.315  1.00 24.52 71  A 1 
ATOM 488  C CB  . PRO A 1 71  ? 37.917  66.521  59.214  1.00 24.50 71  A 1 
ATOM 489  C CG  . PRO A 1 71  ? 37.109  65.384  59.799  1.00 23.51 71  A 1 
ATOM 490  C CD  . PRO A 1 71  ? 35.684  65.901  59.648  1.00 26.94 71  A 1 
ATOM 491  N N   . ALA A 1 72  ? 38.463  66.198  56.191  1.00 25.33 72  A 1 
ATOM 492  C CA  . ALA A 1 72  ? 39.587  67.022  55.769  1.00 27.03 72  A 1 
ATOM 493  C C   . ALA A 1 72  ? 40.216  66.189  54.614  1.00 26.34 72  A 1 
ATOM 494  O O   . ALA A 1 72  ? 39.561  65.261  54.147  1.00 24.78 72  A 1 
ATOM 495  C CB  . ALA A 1 72  ? 40.543  67.244  56.940  1.00 24.95 72  A 1 
ATOM 496  N N   . ASP A 1 73  ? 41.342  66.247  54.117  1.00 25.73 73  A 1 
ATOM 497  C CA  . ASP A 1 73  ? 42.218  67.296  53.627  1.00 28.25 73  A 1 
ATOM 498  C C   . ASP A 1 73  ? 42.722  66.945  52.205  1.00 28.07 73  A 1 
ATOM 499  O O   . ASP A 1 73  ? 42.184  67.422  51.225  1.00 25.53 73  A 1 
ATOM 500  C CB  . ASP A 1 73  ? 43.448  67.438  54.554  1.00 26.08 73  A 1 
ATOM 501  C CG  . ASP A 1 73  ? 43.422  68.648  55.477  1.00 23.57 73  A 1 
ATOM 502  O OD1 . ASP A 1 73  ? 42.797  69.660  55.103  1.00 23.42 73  A 1 
ATOM 503  O OD2 . ASP A 1 73  ? 44.036  68.535  56.555  1.00 24.10 73  A 1 
ATOM 504  N N   . GLU A 1 74  ? 43.727  66.136  52.102  1.00 24.61 74  A 1 
ATOM 505  C CA  . GLU A 1 74  ? 44.949  66.605  51.443  1.00 25.26 74  A 1 
ATOM 506  C C   . GLU A 1 74  ? 45.314  65.924  50.078  1.00 24.22 74  A 1 
ATOM 507  O O   . GLU A 1 74  ? 44.409  65.477  49.378  1.00 22.57 74  A 1 
ATOM 508  C CB  . GLU A 1 74  ? 46.062  66.587  52.516  1.00 24.43 74  A 1 
ATOM 509  C CG  . GLU A 1 74  ? 46.780  67.931  52.671  1.00 23.68 74  A 1 
ATOM 510  C CD  . GLU A 1 74  ? 48.054  67.832  53.508  1.00 23.17 74  A 1 
ATOM 511  O OE1 . GLU A 1 74  ? 48.513  68.895  53.983  1.00 22.46 74  A 1 
ATOM 512  O OE2 . GLU A 1 74  ? 48.602  66.715  53.641  1.00 27.27 74  A 1 
ATOM 513  N N   . PRO A 1 75  ? 46.547  65.837  49.625  1.00 25.69 75  A 1 
ATOM 514  C CA  . PRO A 1 75  ? 47.001  66.742  48.558  1.00 26.58 75  A 1 
ATOM 515  C C   . PRO A 1 75  ? 47.608  66.121  47.288  1.00 26.34 75  A 1 
ATOM 516  O O   . PRO A 1 75  ? 47.390  66.635  46.186  1.00 24.16 75  A 1 
ATOM 517  C CB  . PRO A 1 75  ? 48.108  67.525  49.265  1.00 24.08 75  A 1 
ATOM 518  C CG  . PRO A 1 75  ? 48.756  66.476  50.176  1.00 23.30 75  A 1 
ATOM 519  C CD  . PRO A 1 75  ? 47.680  65.408  50.354  1.00 26.79 75  A 1 
ATOM 520  N N   . ALA A 1 76  ? 48.469  65.176  47.444  1.00 25.89 76  A 1 
ATOM 521  C CA  . ALA A 1 76  ? 49.679  65.131  46.596  1.00 26.54 76  A 1 
ATOM 522  C C   . ALA A 1 76  ? 49.558  64.253  45.320  1.00 26.06 76  A 1 
ATOM 523  O O   . ALA A 1 76  ? 48.591  63.549  45.145  1.00 24.88 76  A 1 
ATOM 524  C CB  . ALA A 1 76  ? 50.822  64.650  47.503  1.00 24.77 76  A 1 
ATOM 525  N N   . GLY A 1 77  ? 50.433  64.111  44.466  1.00 26.27 77  A 1 
ATOM 526  C CA  . GLY A 1 77  ? 51.613  64.792  43.948  1.00 27.90 77  A 1 
ATOM 527  C C   . GLY A 1 77  ? 51.999  64.084  42.638  1.00 27.89 77  A 1 
ATOM 528  O O   . GLY A 1 77  ? 51.651  62.928  42.427  1.00 25.87 77  A 1 
ATOM 529  N N   . ALA A 1 78  ? 52.620  64.775  41.736  1.00 23.74 78  A 1 
ATOM 530  C CA  . ALA A 1 78  ? 52.565  64.524  40.282  1.00 25.64 78  A 1 
ATOM 531  C C   . ALA A 1 78  ? 53.768  63.800  39.635  1.00 25.16 78  A 1 
ATOM 532  O O   . ALA A 1 78  ? 53.856  63.775  38.406  1.00 23.48 78  A 1 
ATOM 533  C CB  . ALA A 1 78  ? 52.351  65.883  39.622  1.00 23.93 78  A 1 
ATOM 534  N N   . ILE A 1 79  ? 54.671  63.306  40.406  1.00 24.19 79  A 1 
ATOM 535  C CA  . ILE A 1 79  ? 56.017  62.897  39.934  1.00 26.45 79  A 1 
ATOM 536  C C   . ILE A 1 79  ? 55.936  61.742  38.909  1.00 25.79 79  A 1 
ATOM 537  O O   . ILE A 1 79  ? 55.070  60.893  39.041  1.00 24.32 79  A 1 
ATOM 538  C CB  . ILE A 1 79  ? 56.864  62.511  41.171  1.00 24.41 79  A 1 
ATOM 539  C CG1 . ILE A 1 79  ? 56.877  63.639  42.230  1.00 23.75 79  A 1 
ATOM 540  C CG2 . ILE A 1 79  ? 58.314  62.152  40.791  1.00 26.40 79  A 1 
ATOM 541  C CD1 . ILE A 1 79  ? 57.544  63.254  43.556  1.00 25.39 79  A 1 
ATOM 542  N N   . GLY A 1 80  ? 56.691  61.522  37.913  1.00 25.51 80  A 1 
ATOM 543  C CA  . GLY A 1 80  ? 57.927  62.115  37.405  1.00 28.31 80  A 1 
ATOM 544  C C   . GLY A 1 80  ? 58.433  61.329  36.182  1.00 28.24 80  A 1 
ATOM 545  O O   . GLY A 1 80  ? 57.646  60.725  35.462  1.00 26.13 80  A 1 
ATOM 546  N N   . GLU A 1 81  ? 59.710  61.379  35.955  1.00 25.58 81  A 1 
ATOM 547  C CA  . GLU A 1 81  ? 60.313  61.483  34.614  1.00 26.16 81  A 1 
ATOM 548  C C   . GLU A 1 81  ? 60.444  60.235  33.699  1.00 25.22 81  A 1 
ATOM 549  O O   . GLU A 1 81  ? 59.798  60.208  32.657  1.00 23.65 81  A 1 
ATOM 550  C CB  . GLU A 1 81  ? 61.709  62.106  34.775  1.00 24.72 81  A 1 
ATOM 551  C CG  . GLU A 1 81  ? 61.780  63.518  35.353  1.00 24.55 81  A 1 
ATOM 552  C CD  . GLU A 1 81  ? 63.240  63.950  35.511  1.00 24.42 81  A 1 
ATOM 553  O OE1 . GLU A 1 81  ? 63.530  65.123  35.214  1.00 23.55 81  A 1 
ATOM 554  O OE2 . GLU A 1 81  ? 64.065  63.090  35.921  1.00 28.54 81  A 1 
ATOM 555  N N   . ASN A 1 82  ? 61.364  59.297  33.943  1.00 23.42 82  A 1 
ATOM 556  C CA  . ASN A 1 82  ? 62.645  59.493  33.246  1.00 24.48 82  A 1 
ATOM 557  C C   . ASN A 1 82  ? 63.004  58.550  32.054  1.00 23.92 82  A 1 
ATOM 558  O O   . ASN A 1 82  ? 62.734  58.914  30.913  1.00 22.33 82  A 1 
ATOM 559  C CB  . ASN A 1 82  ? 63.788  59.634  34.284  1.00 23.39 82  A 1 
ATOM 560  C CG  . ASN A 1 82  ? 64.652  60.851  34.076  1.00 21.03 82  A 1 
ATOM 561  O OD1 . ASN A 1 82  ? 64.672  61.489  33.042  1.00 22.09 82  A 1 
ATOM 562  N ND2 . ASN A 1 82  ? 65.426  61.229  35.090  1.00 23.66 82  A 1 
ATOM 563  N N   . PRO A 1 83  ? 63.683  57.471  32.253  1.00 25.44 83  A 1 
ATOM 564  C CA  . PRO A 1 83  ? 64.853  57.248  31.397  1.00 27.39 83  A 1 
ATOM 565  C C   . PRO A 1 83  ? 64.703  56.309  30.179  1.00 27.71 83  A 1 
ATOM 566  O O   . PRO A 1 83  ? 63.639  55.838  29.849  1.00 25.22 83  A 1 
ATOM 567  C CB  . PRO A 1 83  ? 65.902  56.740  32.386  1.00 24.68 83  A 1 
ATOM 568  C CG  . PRO A 1 83  ? 65.077  55.840  33.299  1.00 23.95 83  A 1 
ATOM 569  C CD  . PRO A 1 83  ? 63.734  56.568  33.358  1.00 27.99 83  A 1 
ATOM 570  N N   . THR A 1 84  ? 65.747  55.964  29.587  1.00 23.81 84  A 1 
ATOM 571  C CA  . THR A 1 84  ? 66.336  56.351  28.311  1.00 26.16 84  A 1 
ATOM 572  C C   . THR A 1 84  ? 66.454  55.258  27.244  1.00 25.97 84  A 1 
ATOM 573  O O   . THR A 1 84  ? 65.965  55.465  26.141  1.00 23.72 84  A 1 
ATOM 574  C CB  . THR A 1 84  ? 67.779  56.847  28.531  1.00 23.89 84  A 1 
ATOM 575  O OG1 . THR A 1 84  ? 68.380  56.212  29.648  1.00 22.48 84  A 1 
ATOM 576  C CG2 . THR A 1 84  ? 67.876  58.355  28.774  1.00 24.08 84  A 1 
ATOM 577  N N   . LEU A 1 85  ? 67.225  54.207  27.478  1.00 22.01 85  A 1 
ATOM 578  C CA  . LEU A 1 85  ? 68.405  53.998  26.608  1.00 28.63 85  A 1 
ATOM 579  C C   . LEU A 1 85  ? 68.269  53.011  25.420  1.00 27.52 85  A 1 
ATOM 580  O O   . LEU A 1 85  ? 67.457  53.276  24.535  1.00 25.83 85  A 1 
ATOM 581  C CB  . LEU A 1 85  ? 69.657  53.801  27.503  1.00 27.08 85  A 1 
ATOM 582  C CG  . LEU A 1 85  ? 70.466  55.066  27.792  1.00 25.29 85  A 1 
ATOM 583  C CD1 . LEU A 1 85  ? 71.538  54.725  28.843  1.00 25.58 85  A 1 
ATOM 584  C CD2 . LEU A 1 85  ? 71.182  55.633  26.575  1.00 28.80 85  A 1 
ATOM 585  N N   . PRO A 1 86  ? 69.090  51.986  25.263  1.00 26.36 86  A 1 
ATOM 586  C CA  . PRO A 1 86  ? 69.998  52.041  24.104  1.00 28.32 86  A 1 
ATOM 587  C C   . PRO A 1 86  ? 69.716  51.109  22.911  1.00 28.57 86  A 1 
ATOM 588  O O   . PRO A 1 86  ? 68.761  50.350  22.850  1.00 26.08 86  A 1 
ATOM 589  C CB  . PRO A 1 86  ? 71.374  51.763  24.719  1.00 25.52 86  A 1 
ATOM 590  C CG  . PRO A 1 86  ? 71.063  50.764  25.828  1.00 25.49 86  A 1 
ATOM 591  C CD  . PRO A 1 86  ? 69.604  51.053  26.195  1.00 30.45 86  A 1 
ATOM 592  N N   . GLN A 1 87  ? 70.601  51.191  21.970  1.00 22.65 87  A 1 
ATOM 593  C CA  . GLN A 1 87  ? 70.453  51.020  20.519  1.00 25.96 87  A 1 
ATOM 594  C C   . GLN A 1 87  ? 70.694  49.634  19.873  1.00 25.09 87  A 1 
ATOM 595  O O   . GLN A 1 87  ? 70.273  49.472  18.726  1.00 23.44 87  A 1 
ATOM 596  C CB  . GLN A 1 87  ? 71.525  51.917  19.870  1.00 24.60 87  A 1 
ATOM 597  C CG  . GLN A 1 87  ? 71.362  53.429  20.009  1.00 23.91 87  A 1 
ATOM 598  C CD  . GLN A 1 87  ? 72.525  54.175  19.349  1.00 22.84 87  A 1 
ATOM 599  O OE1 . GLN A 1 87  ? 73.595  53.646  19.089  1.00 23.35 87  A 1 
ATOM 600  N NE2 . GLN A 1 87  ? 72.365  55.443  19.038  1.00 26.48 87  A 1 
ATOM 601  N N   . GLN A 1 88  ? 71.514  48.786  20.387  1.00 23.96 88  A 1 
ATOM 602  C CA  . GLN A 1 88  ? 72.674  48.327  19.595  1.00 26.51 88  A 1 
ATOM 603  C C   . GLN A 1 88  ? 72.472  47.293  18.457  1.00 25.25 88  A 1 
ATOM 604  O O   . GLN A 1 88  ? 71.451  46.675  18.267  1.00 23.82 88  A 1 
ATOM 605  C CB  . GLN A 1 88  ? 73.829  47.908  20.526  1.00 25.08 88  A 1 
ATOM 606  C CG  . GLN A 1 88  ? 74.862  49.042  20.699  1.00 24.56 88  A 1 
ATOM 607  C CD  . GLN A 1 88  ? 76.161  48.571  21.378  1.00 24.21 88  A 1 
ATOM 608  O OE1 . GLN A 1 88  ? 76.414  47.406  21.565  1.00 23.92 88  A 1 
ATOM 609  N NE2 . GLN A 1 88  ? 77.034  49.479  21.746  1.00 26.89 88  A 1 
ATOM 610  N N   . ARG A 1 89  ? 73.537  47.206  17.667  1.00 22.45 89  A 1 
ATOM 611  C CA  . ARG A 1 89  ? 73.824  46.657  16.318  1.00 25.10 89  A 1 
ATOM 612  C C   . ARG A 1 89  ? 73.926  45.106  16.248  1.00 23.73 89  A 1 
ATOM 613  O O   . ARG A 1 89  ? 73.537  44.448  17.178  1.00 22.72 89  A 1 
ATOM 614  C CB  . ARG A 1 89  ? 75.167  47.299  15.914  1.00 24.34 89  A 1 
ATOM 615  C CG  . ARG A 1 89  ? 75.179  48.797  15.607  1.00 23.30 89  A 1 
ATOM 616  C CD  . ARG A 1 89  ? 76.632  49.178  15.290  1.00 24.75 89  A 1 
ATOM 617  N NE  . ARG A 1 89  ? 76.753  50.563  14.789  1.00 22.31 89  A 1 
ATOM 618  C CZ  . ARG A 1 89  ? 77.884  51.184  14.504  1.00 23.21 89  A 1 
ATOM 619  N NH1 . ARG A 1 89  ? 79.047  50.600  14.667  1.00 21.81 89  A 1 
ATOM 620  N NH2 . ARG A 1 89  ? 77.879  52.406  14.042  1.00 20.16 89  A 1 
ATOM 621  N N   . ARG A 1 90  ? 74.516  44.468  15.255  1.00 23.21 90  A 1 
ATOM 622  C CA  . ARG A 1 90  ? 74.590  44.490  13.769  1.00 25.60 90  A 1 
ATOM 623  C C   . ARG A 1 90  ? 75.156  43.164  13.206  1.00 23.91 90  A 1 
ATOM 624  O O   . ARG A 1 90  ? 75.014  42.950  12.027  1.00 22.73 90  A 1 
ATOM 625  C CB  . ARG A 1 90  ? 75.538  45.596  13.259  1.00 24.78 90  A 1 
ATOM 626  C CG  . ARG A 1 90  ? 75.217  46.147  11.858  1.00 23.90 90  A 1 
ATOM 627  C CD  . ARG A 1 90  ? 76.329  47.078  11.364  1.00 24.09 90  A 1 
ATOM 628  N NE  . ARG A 1 90  ? 75.900  47.879  10.188  1.00 22.66 90  A 1 
ATOM 629  C CZ  . ARG A 1 90  ? 76.676  48.654  9.442   1.00 24.17 90  A 1 
ATOM 630  N NH1 . ARG A 1 90  ? 77.965  48.752  9.655   1.00 23.17 90  A 1 
ATOM 631  N NH2 . ARG A 1 90  ? 76.174  49.354  8.468   1.00 21.26 90  A 1 
ATOM 632  N N   . THR A 1 91  ? 75.898  42.389  13.949  1.00 24.71 91  A 1 
ATOM 633  C CA  . THR A 1 91  ? 77.064  41.636  13.441  1.00 27.07 91  A 1 
ATOM 634  C C   . THR A 1 91  ? 76.787  40.281  12.767  1.00 26.75 91  A 1 
ATOM 635  O O   . THR A 1 91  ? 75.659  39.843  12.693  1.00 24.60 91  A 1 
ATOM 636  C CB  . THR A 1 91  ? 78.137  41.460  14.535  1.00 24.49 91  A 1 
ATOM 637  O OG1 . THR A 1 91  ? 77.520  41.130  15.765  1.00 23.12 91  A 1 
ATOM 638  C CG2 . THR A 1 91  ? 78.944  42.727  14.772  1.00 23.60 91  A 1 
ATOM 639  N N   . ALA A 1 92  ? 77.849  39.666  12.285  1.00 23.12 92  A 1 
ATOM 640  C CA  . ALA A 1 92  ? 78.073  39.243  10.913  1.00 25.09 92  A 1 
ATOM 641  C C   . ALA A 1 92  ? 78.080  37.737  10.569  1.00 24.86 92  A 1 
ATOM 642  O O   . ALA A 1 92  ? 77.476  37.365  9.569   1.00 23.62 92  A 1 
ATOM 643  C CB  . ALA A 1 92  ? 79.447  39.833  10.525  1.00 23.06 92  A 1 
ATOM 644  N N   . GLY A 1 93  ? 78.865  36.925  11.277  1.00 24.07 93  A 1 
ATOM 645  C CA  . GLY A 1 93  ? 79.916  36.207  10.557  1.00 26.47 93  A 1 
ATOM 646  C C   . GLY A 1 93  ? 79.686  34.797  9.957   1.00 26.16 93  A 1 
ATOM 647  O O   . GLY A 1 93  ? 78.568  34.362  9.748   1.00 23.87 93  A 1 
ATOM 648  N N   . ASP A 1 94  ? 80.797  34.126  9.684   1.00 25.63 94  A 1 
ATOM 649  C CA  . ASP A 1 94  ? 81.183  33.386  8.470   1.00 26.60 94  A 1 
ATOM 650  C C   . ASP A 1 94  ? 80.911  31.866  8.356   1.00 25.72 94  A 1 
ATOM 651  O O   . ASP A 1 94  ? 80.796  31.369  7.239   1.00 23.61 94  A 1 
ATOM 652  C CB  . ASP A 1 94  ? 82.708  33.535  8.343   1.00 25.06 94  A 1 
ATOM 653  C CG  . ASP A 1 94  ? 83.188  34.976  8.179   1.00 22.95 94  A 1 
ATOM 654  O OD1 . ASP A 1 94  ? 82.690  35.658  7.263   1.00 23.81 94  A 1 
ATOM 655  O OD2 . ASP A 1 94  ? 84.026  35.405  9.002   1.00 25.28 94  A 1 
ATOM 656  N N   . ALA A 1 95  ? 80.980  31.102  9.375   1.00 24.62 95  A 1 
ATOM 657  C CA  . ALA A 1 95  ? 81.933  29.973  9.426   1.00 26.71 95  A 1 
ATOM 658  C C   . ALA A 1 95  ? 81.740  28.751  8.481   1.00 26.01 95  A 1 
ATOM 659  O O   . ALA A 1 95  ? 80.659  28.430  8.022   1.00 24.38 95  A 1 
ATOM 660  C CB  . ALA A 1 95  ? 82.071  29.540  10.882  1.00 24.63 95  A 1 
ATOM 661  N N   . ASP A 1 96  ? 82.846  28.035  8.323   1.00 25.87 96  A 1 
ATOM 662  C CA  . ASP A 1 96  ? 83.304  27.203  7.193   1.00 27.23 96  A 1 
ATOM 663  C C   . ASP A 1 96  ? 82.832  25.735  7.029   1.00 26.65 96  A 1 
ATOM 664  O O   . ASP A 1 96  ? 82.653  25.271  5.915   1.00 24.44 96  A 1 
ATOM 665  C CB  . ASP A 1 96  ? 84.830  27.066  7.360   1.00 25.41 96  A 1 
ATOM 666  C CG  . ASP A 1 96  ? 85.648  28.342  7.188   1.00 23.62 96  A 1 
ATOM 667  O OD1 . ASP A 1 96  ? 85.437  29.024  6.171   1.00 25.15 96  A 1 
ATOM 668  O OD2 . ASP A 1 96  ? 86.510  28.568  8.062   1.00 26.87 96  A 1 
ATOM 669  N N   . SER A 1 97  ? 82.905  24.949  8.045   1.00 26.23 97  A 1 
ATOM 670  C CA  . SER A 1 97  ? 83.824  23.784  7.982   1.00 27.30 97  A 1 
ATOM 671  C C   . SER A 1 97  ? 83.290  22.436  7.406   1.00 26.26 97  A 1 
ATOM 672  O O   . SER A 1 97  ? 82.155  22.332  7.013   1.00 24.56 97  A 1 
ATOM 673  C CB  . SER A 1 97  ? 84.451  23.598  9.368   1.00 26.17 97  A 1 
ATOM 674  O OG  . SER A 1 97  ? 85.293  24.659  9.701   1.00 24.76 97  A 1 
ATOM 675  N N   . PRO A 1 98  ? 84.119  21.399  7.341   1.00 26.48 98  A 1 
ATOM 676  C CA  . PRO A 1 98  ? 84.513  20.722  6.093   1.00 27.85 98  A 1 
ATOM 677  C C   . PRO A 1 98  ? 84.130  19.249  5.847   1.00 27.77 98  A 1 
ATOM 678  O O   . PRO A 1 98  ? 84.267  18.799  4.713   1.00 25.28 98  A 1 
ATOM 679  C CB  . PRO A 1 98  ? 86.044  20.794  6.202   1.00 25.07 98  A 1 
ATOM 680  C CG  . PRO A 1 98  ? 86.299  20.539  7.685   1.00 24.68 98  A 1 
ATOM 681  C CD  . PRO A 1 98  ? 85.093  21.162  8.353   1.00 29.80 98  A 1 
ATOM 682  N N   . ALA A 1 99  ? 83.849  18.431  6.853   1.00 26.36 99  A 1 
ATOM 683  C CA  . ALA A 1 99  ? 84.705  17.248  6.985   1.00 27.63 99  A 1 
ATOM 684  C C   . ALA A 1 99  ? 84.389  15.941  6.196   1.00 27.07 99  A 1 
ATOM 685  O O   . ALA A 1 99  ? 84.578  15.875  4.994   1.00 25.67 99  A 1 
ATOM 686  C CB  . ALA A 1 99  ? 84.953  17.001  8.480   1.00 25.71 99  A 1 
ATOM 687  N N   . GLY A 1 100 ? 84.112  14.841  6.896   1.00 27.28 100 A 1 
ATOM 688  C CA  . GLY A 1 100 ? 84.933  13.655  6.638   1.00 29.08 100 A 1 
ATOM 689  C C   . GLY A 1 100 ? 84.399  12.474  5.804   1.00 28.39 100 A 1 
ATOM 690  O O   . GLY A 1 100 ? 83.228  12.360  5.491   1.00 26.14 100 A 1 
ATOM 691  N N   . ASP A 1 101 ? 85.329  11.589  5.527   1.00 25.20 101 A 1 
ATOM 692  C CA  . ASP A 1 101 ? 85.434  10.646  4.390   1.00 26.23 101 A 1 
ATOM 693  C C   . ASP A 1 101 ? 84.861  9.217   4.508   1.00 25.63 101 A 1 
ATOM 694  O O   . ASP A 1 101 ? 84.915  8.481   3.524   1.00 23.31 101 A 1 
ATOM 695  C CB  . ASP A 1 101 ? 86.943  10.431  4.162   1.00 24.37 101 A 1 
ATOM 696  C CG  . ASP A 1 101 ? 87.663  11.545  3.411   1.00 22.09 101 A 1 
ATOM 697  O OD1 . ASP A 1 101 ? 87.059  12.112  2.486   1.00 23.11 101 A 1 
ATOM 698  O OD2 . ASP A 1 101 ? 88.839  11.778  3.763   1.00 24.43 101 A 1 
ATOM 699  N N   . ALA A 1 102 ? 84.479  8.724   5.621   1.00 26.48 102 A 1 
ATOM 700  C CA  . ALA A 1 102 ? 84.811  7.358   6.068   1.00 26.76 102 A 1 
ATOM 701  C C   . ALA A 1 102 ? 84.470  6.163   5.129   1.00 25.73 102 A 1 
ATOM 702  O O   . ALA A 1 102 ? 83.477  6.157   4.423   1.00 24.17 102 A 1 
ATOM 703  C CB  . ALA A 1 102 ? 84.239  7.151   7.462   1.00 25.01 102 A 1 
ATOM 704  N N   . ALA A 1 103 ? 85.280  5.131   5.194   1.00 24.73 103 A 1 
ATOM 705  C CA  . ALA A 1 103 ? 85.756  4.330   4.056   1.00 24.72 103 A 1 
ATOM 706  C C   . ALA A 1 103 ? 85.288  2.864   3.877   1.00 24.31 103 A 1 
ATOM 707  O O   . ALA A 1 103 ? 84.903  2.465   2.783   1.00 22.75 103 A 1 
ATOM 708  C CB  . ALA A 1 103 ? 87.282  4.337   4.199   1.00 23.26 103 A 1 
ATOM 709  N N   . ALA A 1 104 ? 85.495  2.026   4.832   1.00 25.79 104 A 1 
ATOM 710  C CA  . ALA A 1 104 ? 85.999  0.642   4.648   1.00 26.39 104 A 1 
ATOM 711  C C   . ALA A 1 104 ? 84.945  -0.495  4.447   1.00 25.70 104 A 1 
ATOM 712  O O   . ALA A 1 104 ? 83.767  -0.233  4.542   1.00 23.98 104 A 1 
ATOM 713  C CB  . ALA A 1 104 ? 86.863  0.399   5.895   1.00 24.61 104 A 1 
ATOM 714  N N   . THR A 1 105 ? 85.175  -1.788  4.272   1.00 26.96 105 A 1 
ATOM 715  C CA  . THR A 1 105 ? 86.151  -2.593  3.503   1.00 27.65 105 A 1 
ATOM 716  C C   . THR A 1 105 ? 85.613  -4.008  3.145   1.00 27.01 105 A 1 
ATOM 717  O O   . THR A 1 105 ? 85.302  -4.263  2.002   1.00 24.55 105 A 1 
ATOM 718  C CB  . THR A 1 105 ? 87.494  -2.881  4.223   1.00 24.68 105 A 1 
ATOM 719  O OG1 . THR A 1 105 ? 87.659  -2.217  5.438   1.00 23.53 105 A 1 
ATOM 720  C CG2 . THR A 1 105 ? 88.700  -2.527  3.355   1.00 25.35 105 A 1 
ATOM 721  N N   . THR A 1 106 ? 85.647  -4.946  4.069   1.00 27.34 106 A 1 
ATOM 722  C CA  . THR A 1 106 ? 85.858  -6.405  3.886   1.00 27.75 106 A 1 
ATOM 723  C C   . THR A 1 106 ? 84.567  -7.255  3.834   1.00 27.30 106 A 1 
ATOM 724  O O   . THR A 1 106 ? 83.496  -6.688  3.895   1.00 25.00 106 A 1 
ATOM 725  C CB  . THR A 1 106 ? 86.749  -6.908  5.041   1.00 24.76 106 A 1 
ATOM 726  O OG1 . THR A 1 106 ? 86.343  -6.343  6.269   1.00 23.69 106 A 1 
ATOM 727  C CG2 . THR A 1 106 ? 88.208  -6.530  4.847   1.00 25.34 106 A 1 
ATOM 728  N N   . GLY A 1 107 ? 84.491  -8.520  3.742   1.00 25.38 107 A 1 
ATOM 729  C CA  . GLY A 1 107 ? 85.172  -9.808  3.580   1.00 27.11 107 A 1 
ATOM 730  C C   . GLY A 1 107 ? 84.110  -10.916 3.759   1.00 26.87 107 A 1 
ATOM 731  O O   . GLY A 1 107 ? 82.934  -10.619 3.721   1.00 24.65 107 A 1 
ATOM 732  N N   . ASP A 1 108 ? 84.251  -12.156 4.035   1.00 24.14 108 A 1 
ATOM 733  C CA  . ASP A 1 108 ? 84.789  -13.325 3.356   1.00 26.66 108 A 1 
ATOM 734  C C   . ASP A 1 108 ? 83.812  -14.533 3.237   1.00 26.01 108 A 1 
ATOM 735  O O   . ASP A 1 108 ? 83.635  -15.075 2.175   1.00 23.69 108 A 1 
ATOM 736  C CB  . ASP A 1 108 ? 85.971  -13.868 4.191   1.00 25.03 108 A 1 
ATOM 737  C CG  . ASP A 1 108 ? 87.366  -13.501 3.690   1.00 23.25 108 A 1 
ATOM 738  O OD1 . ASP A 1 108 ? 87.496  -13.142 2.509   1.00 24.41 108 A 1 
ATOM 739  O OD2 . ASP A 1 108 ? 88.301  -13.636 4.518   1.00 25.32 108 A 1 
ATOM 740  N N   . THR A 1 109 ? 83.306  -15.063 4.316   1.00 26.65 109 A 1 
ATOM 741  C CA  . THR A 1 109 ? 83.529  -16.491 4.641   1.00 28.02 109 A 1 
ATOM 742  C C   . THR A 1 109 ? 82.488  -17.531 4.137   1.00 27.39 109 A 1 
ATOM 743  O O   . THR A 1 109 ? 81.374  -17.203 3.803   1.00 25.11 109 A 1 
ATOM 744  C CB  . THR A 1 109 ? 83.776  -16.692 6.151   1.00 25.90 109 A 1 
ATOM 745  O OG1 . THR A 1 109 ? 83.539  -15.530 6.912   1.00 24.63 109 A 1 
ATOM 746  C CG2 . THR A 1 109 ? 85.212  -17.089 6.453   1.00 26.45 109 A 1 
ATOM 747  N N   . PRO A 1 110 ? 82.863  -18.829 4.117   1.00 27.01 110 A 1 
ATOM 748  C CA  . PRO A 1 110 ? 82.467  -19.819 3.096   1.00 28.28 110 A 1 
ATOM 749  C C   . PRO A 1 110 ? 81.532  -20.992 3.476   1.00 28.27 110 A 1 
ATOM 750  O O   . PRO A 1 110 ? 81.229  -21.811 2.614   1.00 25.87 110 A 1 
ATOM 751  C CB  . PRO A 1 110 ? 83.826  -20.420 2.724   1.00 25.48 110 A 1 
ATOM 752  C CG  . PRO A 1 110 ? 84.521  -20.538 4.080   1.00 25.13 110 A 1 
ATOM 753  C CD  . PRO A 1 110 ? 84.050  -19.295 4.800   1.00 30.08 110 A 1 
ATOM 754  N N   . GLY A 1 111 ? 81.159  -21.180 4.694   1.00 25.27 111 A 1 
ATOM 755  C CA  . GLY A 1 111 ? 81.131  -22.520 5.318   1.00 26.63 111 A 1 
ATOM 756  C C   . GLY A 1 111 ? 80.122  -23.612 4.899   1.00 26.27 111 A 1 
ATOM 757  O O   . GLY A 1 111 ? 79.242  -23.438 4.079   1.00 24.10 111 A 1 
ATOM 758  N N   . THR A 1 112 ? 80.261  -24.761 5.505   1.00 26.67 112 A 1 
ATOM 759  C CA  . THR A 1 112 ? 80.399  -26.130 4.975   1.00 27.69 112 A 1 
ATOM 760  C C   . THR A 1 112 ? 79.214  -27.120 5.033   1.00 27.31 112 A 1 
ATOM 761  O O   . THR A 1 112 ? 79.165  -28.019 4.206   1.00 25.03 112 A 1 
ATOM 762  C CB  . THR A 1 112 ? 81.473  -26.822 5.828   1.00 24.95 112 A 1 
ATOM 763  O OG1 . THR A 1 112 ? 81.289  -26.527 7.208   1.00 23.96 112 A 1 
ATOM 764  C CG2 . THR A 1 112 ? 82.901  -26.369 5.484   1.00 25.21 112 A 1 
ATOM 765  N N   . GLY A 1 113 ? 78.392  -27.146 6.048   1.00 25.10 113 A 1 
ATOM 766  C CA  . GLY A 1 113 ? 78.177  -28.413 6.768   1.00 26.86 113 A 1 
ATOM 767  C C   . GLY A 1 113 ? 77.395  -29.596 6.154   1.00 26.66 113 A 1 
ATOM 768  O O   . GLY A 1 113 ? 76.628  -29.475 5.221   1.00 24.51 113 A 1 
ATOM 769  N N   . ASN A 1 114 ? 77.591  -30.741 6.761   1.00 22.91 114 A 1 
ATOM 770  C CA  . ASN A 1 114 ? 77.600  -32.127 6.256   1.00 24.06 114 A 1 
ATOM 771  C C   . ASN A 1 114 ? 76.308  -32.983 6.243   1.00 24.27 114 A 1 
ATOM 772  O O   . ASN A 1 114 ? 76.222  -33.897 5.443   1.00 22.04 114 A 1 
ATOM 773  C CB  . ASN A 1 114 ? 78.565  -32.888 7.191   1.00 22.39 114 A 1 
ATOM 774  C CG  . ASN A 1 114 ? 80.033  -32.822 6.815   1.00 20.03 114 A 1 
ATOM 775  O OD1 . ASN A 1 114 ? 80.412  -32.651 5.683   1.00 20.29 114 A 1 
ATOM 776  N ND2 . ASN A 1 114 ? 80.902  -33.024 7.778   1.00 21.53 114 A 1 
ATOM 777  N N   . THR A 1 115 ? 75.473  -32.938 7.239   1.00 28.62 115 A 1 
ATOM 778  C CA  . THR A 1 115 ? 75.221  -34.174 8.025   1.00 29.86 115 A 1 
ATOM 779  C C   . THR A 1 115 ? 74.239  -35.231 7.449   1.00 29.08 115 A 1 
ATOM 780  O O   . THR A 1 115 ? 73.504  -34.957 6.529   1.00 26.58 115 A 1 
ATOM 781  C CB  . THR A 1 115 ? 74.887  -33.858 9.495   1.00 27.01 115 A 1 
ATOM 782  O OG1 . THR A 1 115 ? 74.342  -32.561 9.656   1.00 25.57 115 A 1 
ATOM 783  C CG2 . THR A 1 115 ? 76.105  -33.924 10.389  1.00 27.03 115 A 1 
ATOM 784  N N   . PRO A 1 116 ? 74.235  -36.467 8.005   1.00 26.30 116 A 1 
ATOM 785  C CA  . PRO A 1 116 ? 74.355  -37.701 7.209   1.00 27.67 116 A 1 
ATOM 786  C C   . PRO A 1 116 ? 73.211  -38.748 7.208   1.00 27.57 116 A 1 
ATOM 787  O O   . PRO A 1 116 ? 73.073  -39.475 6.235   1.00 25.34 116 A 1 
ATOM 788  C CB  . PRO A 1 116 ? 75.585  -38.342 7.857   1.00 24.75 116 A 1 
ATOM 789  C CG  . PRO A 1 116 ? 75.385  -38.061 9.349   1.00 24.43 116 A 1 
ATOM 790  C CD  . PRO A 1 116 ? 74.681  -36.726 9.350   1.00 28.67 116 A 1 
ATOM 791  N N   . GLY A 1 117 ? 72.549  -38.979 8.301   1.00 24.14 117 A 1 
ATOM 792  C CA  . GLY A 1 117 ? 72.399  -40.382 8.737   1.00 25.46 117 A 1 
ATOM 793  C C   . GLY A 1 117 ? 71.254  -41.258 8.194   1.00 25.10 117 A 1 
ATOM 794  O O   . GLY A 1 117 ? 70.294  -40.791 7.609   1.00 23.12 117 A 1 
ATOM 795  N N   . ALA A 1 118 ? 71.375  -42.550 8.432   1.00 24.91 118 A 1 
ATOM 796  C CA  . ALA A 1 118 ? 70.934  -43.660 7.583   1.00 25.79 118 A 1 
ATOM 797  C C   . ALA A 1 118 ? 69.786  -44.594 8.061   1.00 25.41 118 A 1 
ATOM 798  O O   . ALA A 1 118 ? 69.337  -45.409 7.264   1.00 23.78 118 A 1 
ATOM 799  C CB  . ALA A 1 118 ? 72.186  -44.520 7.384   1.00 23.95 118 A 1 
ATOM 800  N N   . ALA A 1 119 ? 69.438  -44.614 9.286   1.00 25.39 119 A 1 
ATOM 801  C CA  . ALA A 1 119 ? 69.193  -45.870 10.024  1.00 26.77 119 A 1 
ATOM 802  C C   . ALA A 1 119 ? 67.857  -46.653 9.766   1.00 26.10 119 A 1 
ATOM 803  O O   . ALA A 1 119 ? 67.041  -46.228 8.977   1.00 24.52 119 A 1 
ATOM 804  C CB  . ALA A 1 119 ? 69.444  -45.549 11.500  1.00 24.70 119 A 1 
ATOM 805  N N   . PRO A 1 120 ? 67.600  -47.795 10.437  1.00 27.77 120 A 1 
ATOM 806  C CA  . PRO A 1 120 ? 67.732  -49.112 9.816   1.00 28.32 120 A 1 
ATOM 807  C C   . PRO A 1 120 ? 66.486  -50.032 9.733   1.00 28.27 120 A 1 
ATOM 808  O O   . PRO A 1 120 ? 66.198  -50.515 8.647   1.00 25.96 120 A 1 
ATOM 809  C CB  . PRO A 1 120 ? 68.811  -49.768 10.687  1.00 25.60 120 A 1 
ATOM 810  C CG  . PRO A 1 120 ? 68.515  -49.246 12.089  1.00 25.40 120 A 1 
ATOM 811  C CD  . PRO A 1 120 ? 67.822  -47.919 11.843  1.00 29.64 120 A 1 
ATOM 812  N N   . GLY A 1 121 ? 65.771  -50.388 10.826  1.00 27.42 121 A 1 
ATOM 813  C CA  . GLY A 1 121 ? 65.695  -51.846 11.053  1.00 28.19 121 A 1 
ATOM 814  C C   . GLY A 1 121 ? 64.389  -52.668 10.921  1.00 27.61 121 A 1 
ATOM 815  O O   . GLY A 1 121 ? 64.080  -53.192 9.868   1.00 25.57 121 A 1 
ATOM 816  N N   . ALA A 1 122 ? 63.765  -52.918 12.061  1.00 26.71 122 A 1 
ATOM 817  C CA  . ALA A 1 122 ? 63.032  -54.155 12.371  1.00 27.38 122 A 1 
ATOM 818  C C   . ALA A 1 122 ? 61.547  -54.180 11.921  1.00 26.81 122 A 1 
ATOM 819  O O   . ALA A 1 122 ? 61.056  -53.193 11.420  1.00 25.28 122 A 1 
ATOM 820  C CB  . ALA A 1 122 ? 63.187  -54.335 13.892  1.00 24.87 122 A 1 
ATOM 821  N N   . GLY A 1 123 ? 60.688  -55.159 12.078  1.00 26.67 123 A 1 
ATOM 822  C CA  . GLY A 1 123 ? 60.793  -56.520 12.586  1.00 27.20 123 A 1 
ATOM 823  C C   . GLY A 1 123 ? 59.463  -57.268 12.346  1.00 26.99 123 A 1 
ATOM 824  O O   . GLY A 1 123 ? 58.655  -56.826 11.541  1.00 25.03 123 A 1 
ATOM 825  N N   . ALA A 1 124 ? 59.252  -58.393 12.992  1.00 25.90 124 A 1 
ATOM 826  C CA  . ALA A 1 124 ? 58.619  -59.569 12.381  1.00 26.56 124 A 1 
ATOM 827  C C   . ALA A 1 124 ? 57.167  -59.959 12.734  1.00 25.90 124 A 1 
ATOM 828  O O   . ALA A 1 124 ? 56.620  -60.789 12.023  1.00 24.40 124 A 1 
ATOM 829  C CB  . ALA A 1 124 ? 59.536  -60.737 12.741  1.00 24.91 124 A 1 
ATOM 830  N N   . ALA A 1 125 ? 56.601  -59.542 13.831  1.00 25.54 125 A 1 
ATOM 831  C CA  . ALA A 1 125 ? 55.856  -60.439 14.734  1.00 26.80 125 A 1 
ATOM 832  C C   . ALA A 1 125 ? 54.535  -61.097 14.248  1.00 26.31 125 A 1 
ATOM 833  O O   . ALA A 1 125 ? 53.979  -60.793 13.208  1.00 24.86 125 A 1 
ATOM 834  C CB  . ALA A 1 125 ? 55.679  -59.724 16.063  1.00 24.78 125 A 1 
ATOM 835  N N   . ALA A 1 126 ? 54.089  -61.991 15.070  1.00 26.49 126 A 1 
ATOM 836  C CA  . ALA A 1 126 ? 53.431  -63.282 14.862  1.00 28.15 126 A 1 
ATOM 837  C C   . ALA A 1 126 ? 51.872  -63.298 14.946  1.00 27.63 126 A 1 
ATOM 838  O O   . ALA A 1 126 ? 51.248  -62.268 14.825  1.00 25.93 126 A 1 
ATOM 839  C CB  . ALA A 1 126 ? 54.076  -64.166 15.935  1.00 26.30 126 A 1 
ATOM 840  N N   . ASP A 1 127 ? 51.162  -64.305 15.263  1.00 28.32 127 A 1 
ATOM 841  C CA  . ASP A 1 127 ? 50.858  -65.617 14.681  1.00 29.61 127 A 1 
ATOM 842  C C   . ASP A 1 127 ? 49.345  -65.962 14.731  1.00 28.48 127 A 1 
ATOM 843  O O   . ASP A 1 127 ? 48.726  -66.102 13.697  1.00 26.29 127 A 1 
ATOM 844  C CB  . ASP A 1 127 ? 51.570  -66.746 15.460  1.00 28.35 127 A 1 
ATOM 845  C CG  . ASP A 1 127 ? 52.763  -67.404 14.777  1.00 26.28 127 A 1 
ATOM 846  O OD1 . ASP A 1 127 ? 52.900  -67.284 13.551  1.00 27.24 127 A 1 
ATOM 847  O OD2 . ASP A 1 127 ? 53.555  -68.029 15.518  1.00 28.48 127 A 1 
ATOM 848  N N   . PRO A 1 128 ? 48.777  -66.205 15.903  1.00 27.31 128 A 1 
ATOM 849  C CA  . PRO A 1 128 ? 47.945  -67.385 16.159  1.00 29.24 128 A 1 
ATOM 850  C C   . PRO A 1 128 ? 46.416  -67.188 15.997  1.00 28.84 128 A 1 
ATOM 851  O O   . PRO A 1 128 ? 45.980  -66.129 15.622  1.00 26.38 128 A 1 
ATOM 852  C CB  . PRO A 1 128 ? 48.333  -67.740 17.595  1.00 26.21 128 A 1 
ATOM 853  C CG  . PRO A 1 128 ? 48.393  -66.384 18.270  1.00 26.84 128 A 1 
ATOM 854  C CD  . PRO A 1 128 ? 48.969  -65.504 17.167  1.00 32.34 128 A 1 
ATOM 855  N N   . ASP A 1 129 ? 45.509  -68.024 16.371  1.00 28.02 129 A 1 
ATOM 856  C CA  . ASP A 1 129 ? 45.231  -69.450 16.208  1.00 31.84 129 A 1 
ATOM 857  C C   . ASP A 1 129 ? 43.719  -69.667 15.903  1.00 30.97 129 A 1 
ATOM 858  O O   . ASP A 1 129 ? 43.271  -69.436 14.801  1.00 28.08 129 A 1 
ATOM 859  C CB  . ASP A 1 129 ? 45.621  -70.250 17.468  1.00 29.49 129 A 1 
ATOM 860  C CG  . ASP A 1 129 ? 46.656  -71.354 17.292  1.00 27.39 129 A 1 
ATOM 861  O OD1 . ASP A 1 129 ? 46.906  -71.758 16.153  1.00 27.79 129 A 1 
ATOM 862  O OD2 . ASP A 1 129 ? 47.133  -71.830 18.354  1.00 30.00 129 A 1 
ATOM 863  N N   . ALA A 1 130 ? 42.880  -70.056 16.876  1.00 27.78 130 A 1 
ATOM 864  C CA  . ALA A 1 130 ? 42.242  -71.363 16.830  1.00 29.77 130 A 1 
ATOM 865  C C   . ALA A 1 130 ? 40.765  -71.531 16.380  1.00 28.91 130 A 1 
ATOM 866  O O   . ALA A 1 130 ? 40.527  -72.008 15.278  1.00 27.52 130 A 1 
ATOM 867  C CB  . ALA A 1 130 ? 42.492  -72.022 18.197  1.00 28.45 130 A 1 
ATOM 868  N N   . ALA A 1 131 ? 39.780  -71.334 17.276  1.00 28.46 131 A 1 
ATOM 869  C CA  . ALA A 1 131 ? 38.924  -72.507 17.520  1.00 30.39 131 A 1 
ATOM 870  C C   . ALA A 1 131 ? 37.453  -72.508 16.976  1.00 29.64 131 A 1 
ATOM 871  O O   . ALA A 1 131 ? 37.136  -71.807 16.037  1.00 28.02 131 A 1 
ATOM 872  C CB  . ALA A 1 131 ? 39.052  -72.833 19.012  1.00 28.27 131 A 1 
ATOM 873  N N   . PRO A 1 132 ? 36.574  -73.362 17.517  1.00 29.85 132 A 1 
ATOM 874  C CA  . PRO A 1 132 ? 35.630  -74.270 16.846  1.00 30.52 132 A 1 
ATOM 875  C C   . PRO A 1 132 ? 34.172  -73.751 16.772  1.00 30.29 132 A 1 
ATOM 876  O O   . PRO A 1 132 ? 33.940  -72.594 17.055  1.00 28.04 132 A 1 
ATOM 877  C CB  . PRO A 1 132 ? 35.766  -75.524 17.720  1.00 27.74 132 A 1 
ATOM 878  C CG  . PRO A 1 132 ? 35.805  -74.939 19.126  1.00 27.80 132 A 1 
ATOM 879  C CD  . PRO A 1 132 ? 36.554  -73.629 18.929  1.00 32.53 132 A 1 
ATOM 880  N N   . GLY A 1 133 ? 33.080  -74.389 16.428  1.00 27.94 133 A 1 
ATOM 881  C CA  . GLY A 1 133 ? 32.750  -75.737 15.974  1.00 28.76 133 A 1 
ATOM 882  C C   . GLY A 1 133 ? 31.242  -75.918 15.635  1.00 28.20 133 A 1 
ATOM 883  O O   . GLY A 1 133 ? 30.871  -75.945 14.476  1.00 26.25 133 A 1 
ATOM 884  N N   . ALA A 1 134 ? 30.359  -76.088 16.621  1.00 27.84 134 A 1 
ATOM 885  C CA  . ALA A 1 134 ? 29.052  -76.770 16.519  1.00 28.59 134 A 1 
ATOM 886  C C   . ALA A 1 134 ? 27.866  -75.897 16.021  1.00 27.71 134 A 1 
ATOM 887  O O   . ALA A 1 134 ? 28.027  -74.712 15.847  1.00 26.19 134 A 1 
ATOM 888  C CB  . ALA A 1 134 ? 28.776  -77.328 17.922  1.00 26.54 134 A 1 
ATOM 889  N N   . ALA A 1 135 ? 26.597  -76.279 15.919  1.00 29.02 135 A 1 
ATOM 890  C CA  . ALA A 1 135 ? 25.902  -77.451 15.386  1.00 29.62 135 A 1 
ATOM 891  C C   . ALA A 1 135 ? 24.493  -76.961 14.989  1.00 28.80 135 A 1 
ATOM 892  O O   . ALA A 1 135 ? 24.002  -75.988 15.534  1.00 27.23 135 A 1 
ATOM 893  C CB  . ALA A 1 135 ? 25.786  -78.570 16.425  1.00 27.88 135 A 1 
ATOM 894  N N   . ALA A 1 136 ? 23.823  -77.615 14.050  1.00 30.47 136 A 1 
ATOM 895  C CA  . ALA A 1 136 ? 22.854  -77.035 13.111  1.00 30.95 136 A 1 
ATOM 896  C C   . ALA A 1 136 ? 21.346  -77.131 13.449  1.00 30.45 136 A 1 
ATOM 897  O O   . ALA A 1 136 ? 20.545  -77.019 12.521  1.00 29.05 136 A 1 
ATOM 898  C CB  . ALA A 1 136 ? 23.127  -77.709 11.765  1.00 28.80 136 A 1 
ATOM 899  N N   . ARG A 1 137 ? 20.908  -77.448 14.617  1.00 26.53 137 A 1 
ATOM 900  C CA  . ARG A 1 137 ? 19.669  -78.221 14.865  1.00 28.67 137 A 1 
ATOM 901  C C   . ARG A 1 137 ? 18.362  -77.647 14.274  1.00 26.91 137 A 1 
ATOM 902  O O   . ARG A 1 137 ? 18.197  -76.457 14.139  1.00 25.54 137 A 1 
ATOM 903  C CB  . ARG A 1 137 ? 19.522  -78.570 16.354  1.00 28.01 137 A 1 
ATOM 904  C CG  . ARG A 1 137 ? 19.869  -80.051 16.609  1.00 26.99 137 A 1 
ATOM 905  C CD  . ARG A 1 137 ? 19.484  -80.461 18.037  1.00 26.32 137 A 1 
ATOM 906  N NE  . ARG A 1 137 ? 19.820  -81.866 18.300  1.00 24.33 137 A 1 
ATOM 907  C CZ  . ARG A 1 137 ? 19.572  -82.541 19.421  1.00 25.43 137 A 1 
ATOM 908  N NH1 . ARG A 1 137 ? 18.964  -81.967 20.423  1.00 25.19 137 A 1 
ATOM 909  N NH2 . ARG A 1 137 ? 19.927  -83.787 19.548  1.00 22.77 137 A 1 
ATOM 910  N N   . PRO A 1 138 ? 17.389  -78.551 13.953  1.00 30.40 138 A 1 
ATOM 911  C CA  . PRO A 1 138 ? 16.509  -78.461 12.782  1.00 31.46 138 A 1 
ATOM 912  C C   . PRO A 1 138 ? 15.053  -78.025 13.040  1.00 30.91 138 A 1 
ATOM 913  O O   . PRO A 1 138 ? 14.176  -78.467 12.300  1.00 28.64 138 A 1 
ATOM 914  C CB  . PRO A 1 138 ? 16.539  -79.908 12.266  1.00 28.77 138 A 1 
ATOM 915  C CG  . PRO A 1 138 ? 16.484  -80.714 13.560  1.00 28.37 138 A 1 
ATOM 916  C CD  . PRO A 1 138 ? 17.367  -79.891 14.489  1.00 32.80 138 A 1 
ATOM 917  N N   . ALA A 1 139 ? 14.754  -77.300 14.082  1.00 30.85 139 A 1 
ATOM 918  C CA  . ALA A 1 139 ? 13.490  -77.407 14.836  1.00 32.05 139 A 1 
ATOM 919  C C   . ALA A 1 139 ? 12.186  -77.414 13.994  1.00 31.37 139 A 1 
ATOM 920  O O   . ALA A 1 139 ? 12.101  -76.772 12.951  1.00 29.54 139 A 1 
ATOM 921  C CB  . ALA A 1 139 ? 13.472  -76.342 15.928  1.00 29.88 139 A 1 
ATOM 922  N N   . PRO A 1 140 ? 11.182  -78.167 14.449  1.00 30.96 140 A 1 
ATOM 923  C CA  . PRO A 1 140 ? 10.150  -78.774 13.617  1.00 32.32 140 A 1 
ATOM 924  C C   . PRO A 1 140 ? 8.992   -77.845 13.233  1.00 32.47 140 A 1 
ATOM 925  O O   . PRO A 1 140 ? 8.753   -76.816 13.845  1.00 29.50 140 A 1 
ATOM 926  C CB  . PRO A 1 140 ? 9.666   -79.980 14.432  1.00 28.85 140 A 1 
ATOM 927  C CG  . PRO A 1 140 ? 9.826   -79.497 15.867  1.00 28.92 140 A 1 
ATOM 928  C CD  . PRO A 1 140 ? 11.100  -78.672 15.796  1.00 33.44 140 A 1 
ATOM 929  N N   . GLY A 1 141 ? 8.245   -78.281 12.209  1.00 30.37 141 A 1 
ATOM 930  C CA  . GLY A 1 141 ? 7.183   -77.571 11.512  1.00 32.31 141 A 1 
ATOM 931  C C   . GLY A 1 141 ? 5.776   -77.715 12.095  1.00 31.99 141 A 1 
ATOM 932  O O   . GLY A 1 141 ? 4.910   -78.188 11.374  1.00 29.57 141 A 1 
ATOM 933  N N   . THR A 1 142 ? 5.512   -77.384 13.323  1.00 35.12 142 A 1 
ATOM 934  C CA  . THR A 1 142 ? 4.193   -77.601 13.923  1.00 35.33 142 A 1 
ATOM 935  C C   . THR A 1 142 ? 3.088   -76.826 13.199  1.00 34.81 142 A 1 
ATOM 936  O O   . THR A 1 142 ? 3.135   -75.607 13.082  1.00 32.22 142 A 1 
ATOM 937  C CB  . THR A 1 142 ? 4.164   -77.279 15.416  1.00 32.45 142 A 1 
ATOM 938  O OG1 . THR A 1 142 ? 4.938   -76.142 15.700  1.00 31.36 142 A 1 
ATOM 939  C CG2 . THR A 1 142 ? 4.743   -78.436 16.228  1.00 32.72 142 A 1 
ATOM 940  N N   . ASP A 1 143 ? 2.069   -77.564 12.765  1.00 34.73 143 A 1 
ATOM 941  C CA  . ASP A 1 143 ? 1.021   -77.219 11.796  1.00 36.23 143 A 1 
ATOM 942  C C   . ASP A 1 143 ? -0.117  -76.314 12.294  1.00 35.04 143 A 1 
ATOM 943  O O   . ASP A 1 143 ? -1.008  -76.011 11.494  1.00 32.66 143 A 1 
ATOM 944  C CB  . ASP A 1 143 ? 0.366   -78.532 11.349  1.00 34.47 143 A 1 
ATOM 945  C CG  . ASP A 1 143 ? 1.060   -79.282 10.222  1.00 32.44 143 A 1 
ATOM 946  O OD1 . ASP A 1 143 ? 1.684   -78.639 9.373   1.00 32.12 143 A 1 
ATOM 947  O OD2 . ASP A 1 143 ? 0.900   -80.524 10.202  1.00 32.40 143 A 1 
ATOM 948  N N   . GLU A 1 144 ? -0.237  -76.002 13.575  1.00 40.14 144 A 1 
ATOM 949  C CA  . GLU A 1 144 ? -1.556  -75.879 14.195  1.00 42.33 144 A 1 
ATOM 950  C C   . GLU A 1 144 ? -2.496  -74.853 13.552  1.00 40.93 144 A 1 
ATOM 951  O O   . GLU A 1 144 ? -2.176  -73.702 13.280  1.00 38.42 144 A 1 
ATOM 952  C CB  . GLU A 1 144 ? -1.489  -75.718 15.719  1.00 40.38 144 A 1 
ATOM 953  C CG  . GLU A 1 144 ? -1.446  -77.073 16.439  1.00 40.02 144 A 1 
ATOM 954  C CD  . GLU A 1 144 ? -1.655  -76.964 17.957  1.00 38.25 144 A 1 
ATOM 955  O OE1 . GLU A 1 144 ? -1.909  -78.028 18.582  1.00 35.12 144 A 1 
ATOM 956  O OE2 . GLU A 1 144 ? -1.578  -75.845 18.494  1.00 39.21 144 A 1 
ATOM 957  N N   . THR A 1 145 ? -3.752  -75.325 13.356  1.00 41.41 145 A 1 
ATOM 958  C CA  . THR A 1 145 ? -4.827  -74.812 12.508  1.00 44.01 145 A 1 
ATOM 959  C C   . THR A 1 145 ? -5.617  -73.633 13.083  1.00 43.77 145 A 1 
ATOM 960  O O   . THR A 1 145 ? -6.809  -73.525 12.806  1.00 40.57 145 A 1 
ATOM 961  C CB  . THR A 1 145 ? -5.819  -75.960 12.243  1.00 40.92 145 A 1 
ATOM 962  O OG1 . THR A 1 145 ? -6.158  -76.600 13.447  1.00 38.27 145 A 1 
ATOM 963  C CG2 . THR A 1 145 ? -5.257  -77.020 11.310  1.00 39.83 145 A 1 
ATOM 964  N N   . ALA A 1 146 ? -5.028  -72.785 13.931  1.00 38.16 146 A 1 
ATOM 965  C CA  . ALA A 1 146 ? -5.790  -71.833 14.737  1.00 41.49 146 A 1 
ATOM 966  C C   . ALA A 1 146 ? -6.769  -71.009 13.874  1.00 41.26 146 A 1 
ATOM 967  O O   . ALA A 1 146 ? -6.361  -70.427 12.866  1.00 40.28 146 A 1 
ATOM 968  C CB  . ALA A 1 146 ? -4.837  -70.954 15.537  1.00 40.19 146 A 1 
ATOM 969  N N   . PRO A 1 147 ? -8.065  -70.978 14.231  1.00 38.64 147 A 1 
ATOM 970  C CA  . PRO A 1 147 ? -9.111  -70.441 13.377  1.00 39.72 147 A 1 
ATOM 971  C C   . PRO A 1 147 ? -8.880  -68.954 13.139  1.00 39.69 147 A 1 
ATOM 972  O O   . PRO A 1 147 ? -8.790  -68.163 14.074  1.00 37.63 147 A 1 
ATOM 973  C CB  . PRO A 1 147 ? -10.430 -70.744 14.093  1.00 36.87 147 A 1 
ATOM 974  C CG  . PRO A 1 147 ? -10.024 -70.872 15.551  1.00 37.78 147 A 1 
ATOM 975  C CD  . PRO A 1 147 ? -8.622  -71.461 15.483  1.00 44.37 147 A 1 
ATOM 976  N N   . THR A 1 148 ? -8.807  -68.567 11.856  1.00 38.01 148 A 1 
ATOM 977  C CA  . THR A 1 148 ? -8.665  -67.184 11.418  1.00 39.45 148 A 1 
ATOM 978  C C   . THR A 1 148 ? -9.892  -66.394 11.838  1.00 39.22 148 A 1 
ATOM 979  O O   . THR A 1 148 ? -10.951 -66.503 11.226  1.00 36.59 148 A 1 
ATOM 980  C CB  . THR A 1 148 ? -8.482  -67.111 9.894   1.00 36.68 148 A 1 
ATOM 981  O OG1 . THR A 1 148 ? -9.285  -68.068 9.246   1.00 33.29 148 A 1 
ATOM 982  C CG2 . THR A 1 148 ? -7.038  -67.382 9.480   1.00 35.02 148 A 1 
ATOM 983  N N   . ALA A 1 149 ? -9.754  -65.616 12.905  1.00 36.55 149 A 1 
ATOM 984  C CA  . ALA A 1 149 ? -10.824 -64.765 13.396  1.00 39.16 149 A 1 
ATOM 985  C C   . ALA A 1 149 ? -11.258 -63.791 12.288  1.00 38.15 149 A 1 
ATOM 986  O O   . ALA A 1 149 ? -10.407 -63.286 11.556  1.00 37.15 149 A 1 
ATOM 987  C CB  . ALA A 1 149 ? -10.353 -64.041 14.659  1.00 38.17 149 A 1 
ATOM 988  N N   . PRO A 1 150 ? -12.574 -63.532 12.128  1.00 36.53 150 A 1 
ATOM 989  C CA  . PRO A 1 150 ? -13.082 -62.694 11.060  1.00 36.26 150 A 1 
ATOM 990  C C   . PRO A 1 150 ? -12.483 -61.301 11.189  1.00 36.38 150 A 1 
ATOM 991  O O   . PRO A 1 150 ? -12.591 -60.660 12.233  1.00 34.21 150 A 1 
ATOM 992  C CB  . PRO A 1 150 ? -14.608 -62.709 11.204  1.00 33.66 150 A 1 
ATOM 993  C CG  . PRO A 1 150 ? -14.824 -63.054 12.669  1.00 34.54 150 A 1 
ATOM 994  C CD  . PRO A 1 150 ? -13.640 -63.966 12.996  1.00 40.52 150 A 1 
ATOM 995  N N   . VAL A 1 151 ? -11.819 -60.839 10.114  1.00 36.87 151 A 1 
ATOM 996  C CA  . VAL A 1 151 ? -11.209 -59.511 10.053  1.00 37.43 151 A 1 
ATOM 997  C C   . VAL A 1 151 ? -12.332 -58.491 10.227  1.00 37.25 151 A 1 
ATOM 998  O O   . VAL A 1 151 ? -13.267 -58.494 9.428   1.00 35.11 151 A 1 
ATOM 999  C CB  . VAL A 1 151 ? -10.455 -59.299 8.728   1.00 34.54 151 A 1 
ATOM 1000 C CG1 . VAL A 1 151 ? -9.772  -57.938 8.682   1.00 30.85 151 A 1 
ATOM 1001 C CG2 . VAL A 1 151 ? -9.384  -60.370 8.514   1.00 33.33 151 A 1 
ATOM 1002 N N   . PRO A 1 152 ? -12.315 -57.670 11.264  1.00 32.55 152 A 1 
ATOM 1003 C CA  . PRO A 1 152 ? -13.379 -56.714 11.495  1.00 32.42 152 A 1 
ATOM 1004 C C   . PRO A 1 152 ? -13.473 -55.769 10.303  1.00 31.92 152 A 1 
ATOM 1005 O O   . PRO A 1 152 ? -12.456 -55.339 9.749   1.00 29.53 152 A 1 
ATOM 1006 C CB  . PRO A 1 152 ? -13.048 -56.007 12.814  1.00 29.64 152 A 1 
ATOM 1007 C CG  . PRO A 1 152 ? -11.539 -56.174 12.938  1.00 29.72 152 A 1 
ATOM 1008 C CD  . PRO A 1 152 ? -11.264 -57.511 12.264  1.00 33.40 152 A 1 
ATOM 1009 N N   . SER A 1 153 ? -14.710 -55.466 9.887   1.00 31.28 153 A 1 
ATOM 1010 C CA  . SER A 1 153 ? -14.995 -54.619 8.734   1.00 30.48 153 A 1 
ATOM 1011 C C   . SER A 1 153 ? -14.288 -53.271 8.862   1.00 30.22 153 A 1 
ATOM 1012 O O   . SER A 1 153 ? -14.355 -52.635 9.904   1.00 28.35 153 A 1 
ATOM 1013 C CB  . SER A 1 153 ? -16.501 -54.398 8.615   1.00 28.27 153 A 1 
ATOM 1014 O OG  . SER A 1 153 ? -17.026 -53.942 9.846   1.00 25.65 153 A 1 
ATOM 1015 N N   . ALA A 1 154 ? -13.640 -52.831 7.763   1.00 31.07 154 A 1 
ATOM 1016 C CA  . ALA A 1 154 ? -12.937 -51.564 7.678   1.00 31.01 154 A 1 
ATOM 1017 C C   . ALA A 1 154 ? -13.849 -50.419 8.145   1.00 30.69 154 A 1 
ATOM 1018 O O   . ALA A 1 154 ? -14.930 -50.216 7.603   1.00 28.83 154 A 1 
ATOM 1019 C CB  . ALA A 1 154 ? -12.460 -51.363 6.239   1.00 28.38 154 A 1 
ATOM 1020 N N   . ALA A 1 155 ? -13.416 -49.713 9.176   1.00 30.20 155 A 1 
ATOM 1021 C CA  . ALA A 1 155 ? -14.134 -48.567 9.703   1.00 29.21 155 A 1 
ATOM 1022 C C   . ALA A 1 155 ? -14.329 -47.536 8.590   1.00 28.94 155 A 1 
ATOM 1023 O O   . ALA A 1 155 ? -13.425 -47.281 7.806   1.00 27.17 155 A 1 
ATOM 1024 C CB  . ALA A 1 155 ? -13.374 -48.001 10.899  1.00 26.85 155 A 1 
ATOM 1025 N N   . ALA A 1 156 ? -15.539 -46.970 8.525   1.00 29.35 156 A 1 
ATOM 1026 C CA  . ALA A 1 156 ? -15.893 -45.963 7.542   1.00 28.56 156 A 1 
ATOM 1027 C C   . ALA A 1 156 ? -14.842 -44.845 7.545   1.00 28.13 156 A 1 
ATOM 1028 O O   . ALA A 1 156 ? -14.487 -44.320 8.599   1.00 26.49 156 A 1 
ATOM 1029 C CB  . ALA A 1 156 ? -17.296 -45.436 7.858   1.00 26.19 156 A 1 
ATOM 1030 N N   . SER A 1 157 ? -14.351 -44.513 6.365   1.00 29.09 157 A 1 
ATOM 1031 C CA  . SER A 1 157 ? -13.423 -43.405 6.163   1.00 28.10 157 A 1 
ATOM 1032 C C   . SER A 1 157 ? -14.014 -42.165 6.812   1.00 28.25 157 A 1 
ATOM 1033 O O   . SER A 1 157 ? -15.115 -41.754 6.442   1.00 26.17 157 A 1 
ATOM 1034 C CB  . SER A 1 157 ? -13.207 -43.165 4.664   1.00 25.58 157 A 1 
ATOM 1035 O OG  . SER A 1 157 ? -14.443 -43.072 4.002   1.00 23.49 157 A 1 
ATOM 1036 N N   . ALA A 1 158 ? -13.299 -41.589 7.769   1.00 28.60 158 A 1 
ATOM 1037 C CA  . ALA A 1 158 ? -13.715 -40.353 8.403   1.00 28.61 158 A 1 
ATOM 1038 C C   . ALA A 1 158 ? -14.074 -39.352 7.303   1.00 28.24 158 A 1 
ATOM 1039 O O   . ALA A 1 158 ? -13.308 -39.231 6.339   1.00 26.64 158 A 1 
ATOM 1040 C CB  . ALA A 1 158 ? -12.583 -39.837 9.298   1.00 26.61 158 A 1 
ATOM 1041 N N   . PRO A 1 159 ? -15.250 -38.695 7.379   1.00 28.81 159 A 1 
ATOM 1042 C CA  . PRO A 1 159 ? -15.657 -37.748 6.362   1.00 27.93 159 A 1 
ATOM 1043 C C   . PRO A 1 159 ? -14.511 -36.762 6.191   1.00 28.03 159 A 1 
ATOM 1044 O O   . PRO A 1 159 ? -13.994 -36.241 7.185   1.00 25.92 159 A 1 
ATOM 1045 C CB  . PRO A 1 159 ? -16.951 -37.111 6.867   1.00 25.49 159 A 1 
ATOM 1046 C CG  . PRO A 1 159 ? -16.903 -37.328 8.374   1.00 25.12 159 A 1 
ATOM 1047 C CD  . PRO A 1 159 ? -16.144 -38.642 8.517   1.00 27.63 159 A 1 
ATOM 1048 N N   . ALA A 1 160 ? -14.077 -36.575 4.943   1.00 27.88 160 A 1 
ATOM 1049 C CA  . ALA A 1 160 ? -13.080 -35.561 4.647   1.00 27.69 160 A 1 
ATOM 1050 C C   . ALA A 1 160 ? -13.551 -34.269 5.313   1.00 27.85 160 A 1 
ATOM 1051 O O   . ALA A 1 160 ? -14.747 -33.983 5.241   1.00 26.45 160 A 1 
ATOM 1052 C CB  . ALA A 1 160 ? -12.952 -35.400 3.132   1.00 25.75 160 A 1 
ATOM 1053 N N   . PRO A 1 161 ? -12.678 -33.550 6.038   1.00 28.31 161 A 1 
ATOM 1054 C CA  . PRO A 1 161 ? -13.077 -32.331 6.711   1.00 28.08 161 A 1 
ATOM 1055 C C   . PRO A 1 161 ? -13.808 -31.499 5.674   1.00 28.77 161 A 1 
ATOM 1056 O O   . PRO A 1 161 ? -13.233 -31.251 4.613   1.00 26.76 161 A 1 
ATOM 1057 C CB  . PRO A 1 161 ? -11.784 -31.675 7.208   1.00 24.88 161 A 1 
ATOM 1058 C CG  . PRO A 1 161 ? -10.703 -32.285 6.336   1.00 24.41 161 A 1 
ATOM 1059 C CD  . PRO A 1 161 ? -11.239 -33.689 6.039   1.00 26.61 161 A 1 
ATOM 1060 N N   . ASN A 1 162 ? -15.091 -31.217 5.932   1.00 29.07 162 A 1 
ATOM 1061 C CA  . ASN A 1 162 ? -15.928 -30.510 4.983   1.00 28.71 162 A 1 
ATOM 1062 C C   . ASN A 1 162 ? -15.095 -29.329 4.517   1.00 29.54 162 A 1 
ATOM 1063 O O   . ASN A 1 162 ? -14.688 -28.509 5.338   1.00 27.27 162 A 1 
ATOM 1064 C CB  . ASN A 1 162 ? -17.244 -30.054 5.637   1.00 26.51 162 A 1 
ATOM 1065 C CG  . ASN A 1 162 ? -18.360 -31.083 5.578   1.00 23.61 162 A 1 
ATOM 1066 O OD1 . ASN A 1 162 ? -18.293 -32.071 4.869   1.00 22.45 162 A 1 
ATOM 1067 N ND2 . ASN A 1 162 ? -19.442 -30.863 6.308   1.00 22.60 162 A 1 
ATOM 1068 N N   . ALA A 1 163 ? -14.807 -29.303 3.222   1.00 34.73 163 A 1 
ATOM 1069 C CA  . ALA A 1 163 ? -14.280 -28.121 2.590   1.00 35.50 163 A 1 
ATOM 1070 C C   . ALA A 1 163 ? -15.407 -27.101 2.709   1.00 35.75 163 A 1 
ATOM 1071 O O   . ALA A 1 163 ? -16.255 -27.002 1.831   1.00 33.79 163 A 1 
ATOM 1072 C CB  . ALA A 1 163 ? -13.875 -28.442 1.153   1.00 33.77 163 A 1 
ATOM 1073 N N   . LEU A 1 164 ? -15.477 -26.450 3.875   1.00 38.21 164 A 1 
ATOM 1074 C CA  . LEU A 1 164 ? -16.206 -25.219 4.061   1.00 38.49 164 A 1 
ATOM 1075 C C   . LEU A 1 164 ? -15.747 -24.401 2.882   1.00 38.92 164 A 1 
ATOM 1076 O O   . LEU A 1 164 ? -14.564 -24.085 2.781   1.00 36.84 164 A 1 
ATOM 1077 C CB  . LEU A 1 164 ? -15.811 -24.563 5.399   1.00 35.61 164 A 1 
ATOM 1078 C CG  . LEU A 1 164 ? -16.632 -25.072 6.588   1.00 33.28 164 A 1 
ATOM 1079 C CD1 . LEU A 1 164 ? -15.901 -24.772 7.905   1.00 31.50 164 A 1 
ATOM 1080 C CD2 . LEU A 1 164 ? -18.001 -24.390 6.648   1.00 33.13 164 A 1 
ATOM 1081 N N   . THR A 1 165 ? -16.661 -24.234 1.920   1.00 45.81 165 A 1 
ATOM 1082 C CA  . THR A 1 165 ? -16.408 -23.483 0.701   1.00 45.42 165 A 1 
ATOM 1083 C C   . THR A 1 165 ? -15.883 -22.153 1.169   1.00 45.50 165 A 1 
ATOM 1084 O O   . THR A 1 165 ? -16.617 -21.402 1.795   1.00 42.49 165 A 1 
ATOM 1085 C CB  . THR A 1 165 ? -17.691 -23.300 -0.113  1.00 42.49 165 A 1 
ATOM 1086 O OG1 . THR A 1 165 ? -18.828 -23.272 0.716   1.00 39.12 165 A 1 
ATOM 1087 C CG2 . THR A 1 165 ? -17.882 -24.440 -1.103  1.00 38.09 165 A 1 
ATOM 1088 N N   . ASP A 1 166 ? -14.592 -21.965 0.976   1.00 51.27 166 A 1 
ATOM 1089 C CA  . ASP A 1 166 ? -13.851 -20.833 1.521   1.00 52.22 166 A 1 
ATOM 1090 C C   . ASP A 1 166 ? -14.375 -19.611 0.769   1.00 53.48 166 A 1 
ATOM 1091 O O   . ASP A 1 166 ? -13.879 -19.225 -0.284  1.00 50.23 166 A 1 
ATOM 1092 C CB  . ASP A 1 166 ? -12.353 -21.135 1.365   1.00 48.03 166 A 1 
ATOM 1093 C CG  . ASP A 1 166 ? -11.419 -20.249 2.187   1.00 43.85 166 A 1 
ATOM 1094 O OD1 . ASP A 1 166 ? -11.894 -19.639 3.165   1.00 40.53 166 A 1 
ATOM 1095 O OD2 . ASP A 1 166 ? -10.229 -20.185 1.807   1.00 40.30 166 A 1 
ATOM 1096 N N   . THR A 1 167 ? -15.556 -19.161 1.217   1.00 59.68 167 A 1 
ATOM 1097 C CA  . THR A 1 167 ? -16.374 -18.248 0.448   1.00 61.46 167 A 1 
ATOM 1098 C C   . THR A 1 167 ? -15.631 -16.935 0.414   1.00 63.34 167 A 1 
ATOM 1099 O O   . THR A 1 167 ? -14.882 -16.593 1.325   1.00 60.21 167 A 1 
ATOM 1100 C CB  . THR A 1 167 ? -17.801 -18.067 0.994   1.00 57.27 167 A 1 
ATOM 1101 O OG1 . THR A 1 167 ? -17.794 -17.692 2.337   1.00 51.54 167 A 1 
ATOM 1102 C CG2 . THR A 1 167 ? -18.653 -19.326 0.859   1.00 50.20 167 A 1 
ATOM 1103 N N   . MET A 1 168 ? -15.831 -16.183 -0.647  1.00 65.92 168 A 1 
ATOM 1104 C CA  . MET A 1 168 ? -15.184 -14.876 -0.772  1.00 69.26 168 A 1 
ATOM 1105 C C   . MET A 1 168 ? -15.470 -13.990 0.451   1.00 70.60 168 A 1 
ATOM 1106 O O   . MET A 1 168 ? -14.611 -13.212 0.865   1.00 69.20 168 A 1 
ATOM 1107 C CB  . MET A 1 168 ? -15.672 -14.239 -2.072  1.00 67.06 168 A 1 
ATOM 1108 C CG  . MET A 1 168 ? -14.755 -13.107 -2.532  1.00 62.48 168 A 1 
ATOM 1109 S SD  . MET A 1 168 ? -15.226 -12.486 -4.163  1.00 56.63 168 A 1 
ATOM 1110 C CE  . MET A 1 168 ? -13.781 -11.467 -4.522  1.00 49.71 168 A 1 
ATOM 1111 N N   . SER A 1 169 ? -16.630 -14.166 1.089   1.00 68.83 169 A 1 
ATOM 1112 C CA  . SER A 1 169 ? -17.004 -13.521 2.347   1.00 70.59 169 A 1 
ATOM 1113 C C   . SER A 1 169 ? -16.161 -13.972 3.539   1.00 71.96 169 A 1 
ATOM 1114 O O   . SER A 1 169 ? -15.729 -13.130 4.313   1.00 69.99 169 A 1 
ATOM 1115 C CB  . SER A 1 169 ? -18.481 -13.751 2.653   1.00 68.06 169 A 1 
ATOM 1116 O OG  . SER A 1 169 ? -18.839 -15.114 2.574   1.00 60.82 169 A 1 
ATOM 1117 N N   . ASP A 1 170 ? -15.872 -15.273 3.681   1.00 74.22 170 A 1 
ATOM 1118 C CA  . ASP A 1 170 ? -15.041 -15.771 4.783   1.00 75.71 170 A 1 
ATOM 1119 C C   . ASP A 1 170 ? -13.592 -15.320 4.626   1.00 77.12 170 A 1 
ATOM 1120 O O   . ASP A 1 170 ? -12.971 -14.865 5.588   1.00 76.28 170 A 1 
ATOM 1121 C CB  . ASP A 1 170 ? -15.111 -17.301 4.872   1.00 72.97 170 A 1 
ATOM 1122 C CG  . ASP A 1 170 ? -16.473 -17.812 5.339   1.00 67.75 170 A 1 
ATOM 1123 O OD1 . ASP A 1 170 ? -17.090 -17.130 6.199   1.00 60.93 170 A 1 
ATOM 1124 O OD2 . ASP A 1 170 ? -16.885 -18.869 4.835   1.00 60.93 170 A 1 
ATOM 1125 N N   . ARG A 1 171 ? -13.076 -15.353 3.402   1.00 75.67 171 A 1 
ATOM 1126 C CA  . ARG A 1 171 ? -11.765 -14.777 3.086   1.00 78.02 171 A 1 
ATOM 1127 C C   . ARG A 1 171 ? -11.747 -13.287 3.391   1.00 78.94 171 A 1 
ATOM 1128 O O   . ARG A 1 171 ? -10.863 -12.850 4.118   1.00 78.15 171 A 1 
ATOM 1129 C CB  . ARG A 1 171 ? -11.393 -15.015 1.627   1.00 76.52 171 A 1 
ATOM 1130 C CG  . ARG A 1 171 ? -11.028 -16.489 1.393   1.00 71.73 171 A 1 
ATOM 1131 C CD  . ARG A 1 171 ? -10.572 -16.645 -0.048  1.00 70.61 171 A 1 
ATOM 1132 N NE  . ARG A 1 171 ? -10.166 -18.037 -0.322  1.00 66.44 171 A 1 
ATOM 1133 C CZ  . ARG A 1 171 ? -9.624  -18.441 -1.450  1.00 61.74 171 A 1 
ATOM 1134 N NH1 . ARG A 1 171 ? -9.432  -17.632 -2.444  1.00 58.22 171 A 1 
ATOM 1135 N NH2 . ARG A 1 171 ? -9.267  -19.672 -1.603  1.00 58.06 171 A 1 
ATOM 1136 N N   . ALA A 1 172 ? -12.723 -12.540 2.920   1.00 78.06 172 A 1 
ATOM 1137 C CA  . ALA A 1 172 ? -12.829 -11.117 3.200   1.00 80.22 172 A 1 
ATOM 1138 C C   . ALA A 1 172 ? -12.838 -10.845 4.716   1.00 81.74 172 A 1 
ATOM 1139 O O   . ALA A 1 172 ? -12.087 -10.000 5.199   1.00 80.46 172 A 1 
ATOM 1140 C CB  . ALA A 1 172 ? -14.078 -10.561 2.504   1.00 79.30 172 A 1 
ATOM 1141 N N   . ARG A 1 173 ? -13.602 -11.635 5.476   1.00 78.22 173 A 1 
ATOM 1142 C CA  . ARG A 1 173 ? -13.674 -11.506 6.938   1.00 78.69 173 A 1 
ATOM 1143 C C   . ARG A 1 173 ? -12.340 -11.769 7.621   1.00 80.71 173 A 1 
ATOM 1144 O O   . ARG A 1 173 ? -11.997 -11.073 8.569   1.00 79.68 173 A 1 
ATOM 1145 C CB  . ARG A 1 173 ? -14.773 -12.430 7.455   1.00 77.10 173 A 1 
ATOM 1146 C CG  . ARG A 1 173 ? -15.128 -12.093 8.902   1.00 70.94 173 A 1 
ATOM 1147 C CD  . ARG A 1 173 ? -16.313 -12.942 9.337   1.00 68.71 173 A 1 
ATOM 1148 N NE  . ARG A 1 173 ? -16.819 -12.495 10.640  1.00 63.69 173 A 1 
ATOM 1149 C CZ  . ARG A 1 173 ? -17.919 -12.917 11.226  1.00 57.40 173 A 1 
ATOM 1150 N NH1 . ARG A 1 173 ? -18.643 -13.857 10.701  1.00 53.13 173 A 1 
ATOM 1151 N NH2 . ARG A 1 173 ? -18.295 -12.372 12.348  1.00 54.22 173 A 1 
ATOM 1152 N N   . SER A 1 174 ? -11.562 -12.729 7.127   1.00 80.86 174 A 1 
ATOM 1153 C CA  . SER A 1 174 ? -10.231 -13.024 7.668   1.00 82.17 174 A 1 
ATOM 1154 C C   . SER A 1 174 ? -9.210  -11.893 7.462   1.00 83.33 174 A 1 
ATOM 1155 O O   . SER A 1 174 ? -8.207  -11.835 8.168   1.00 80.68 174 A 1 
ATOM 1156 C CB  . SER A 1 174 ? -9.700  -14.335 7.078   1.00 80.44 174 A 1 
ATOM 1157 O OG  . SER A 1 174 ? -9.208  -14.178 5.759   1.00 71.73 174 A 1 
ATOM 1158 N N   . LEU A 1 175 ? -9.474  -10.978 6.517   1.00 82.25 175 A 1 
ATOM 1159 C CA  . LEU A 1 175 ? -8.613  -9.832  6.231   1.00 83.60 175 A 1 
ATOM 1160 C C   . LEU A 1 175 ? -8.922  -8.611  7.098   1.00 85.79 175 A 1 
ATOM 1161 O O   . LEU A 1 175 ? -8.155  -7.649  7.094   1.00 83.09 175 A 1 
ATOM 1162 C CB  . LEU A 1 175 ? -8.723  -9.437  4.745   1.00 82.30 175 A 1 
ATOM 1163 C CG  . LEU A 1 175 ? -8.496  -10.569 3.735   1.00 80.34 175 A 1 
ATOM 1164 C CD1 . LEU A 1 175 ? -8.477  -9.991  2.317   1.00 74.50 175 A 1 
ATOM 1165 C CD2 . LEU A 1 175 ? -7.198  -11.327 3.998   1.00 73.74 175 A 1 
ATOM 1166 N N   . LEU A 1 176 ? -10.044 -8.626  7.802   1.00 78.10 176 A 1 
ATOM 1167 C CA  . LEU A 1 176 ? -10.458 -7.494  8.619   1.00 80.40 176 A 1 
ATOM 1168 C C   . LEU A 1 176 ? -9.775  -7.529  9.983   1.00 82.17 176 A 1 
ATOM 1169 O O   . LEU A 1 176 ? -9.743  -8.547  10.665  1.00 81.06 176 A 1 
ATOM 1170 C CB  . LEU A 1 176 ? -11.983 -7.473  8.775   1.00 79.27 176 A 1 
ATOM 1171 C CG  . LEU A 1 176 ? -12.713 -7.128  7.481   1.00 77.86 176 A 1 
ATOM 1172 C CD1 . LEU A 1 176 ? -14.211 -7.302  7.685   1.00 71.10 176 A 1 
ATOM 1173 C CD2 . LEU A 1 176 ? -12.457 -5.678  7.056   1.00 72.60 176 A 1 
ATOM 1174 N N   . VAL A 1 177 ? -9.297  -6.363  10.407  1.00 80.94 177 A 1 
ATOM 1175 C CA  . VAL A 1 177 ? -8.895  -6.157  11.800  1.00 81.96 177 A 1 
ATOM 1176 C C   . VAL A 1 177 ? -10.163 -6.138  12.660  1.00 82.27 177 A 1 
ATOM 1177 O O   . VAL A 1 177 ? -11.039 -5.301  12.422  1.00 79.63 177 A 1 
ATOM 1178 C CB  . VAL A 1 177 ? -8.086  -4.871  11.979  1.00 80.45 177 A 1 
ATOM 1179 C CG1 . VAL A 1 177 ? -7.659  -4.690  13.433  1.00 73.36 177 A 1 
ATOM 1180 C CG2 . VAL A 1 177 ? -6.820  -4.907  11.116  1.00 75.10 177 A 1 
ATOM 1181 N N   . PRO A 1 178 ? -10.288 -7.030  13.646  1.00 78.84 178 A 1 
ATOM 1182 C CA  . PRO A 1 178 ? -11.476 -7.091  14.482  1.00 79.08 178 A 1 
ATOM 1183 C C   . PRO A 1 178 ? -11.632 -5.793  15.286  1.00 79.26 178 A 1 
ATOM 1184 O O   . PRO A 1 178 ? -10.691 -5.313  15.919  1.00 76.52 178 A 1 
ATOM 1185 C CB  . PRO A 1 178 ? -11.299 -8.326  15.367  1.00 75.68 178 A 1 
ATOM 1186 C CG  . PRO A 1 178 ? -9.783  -8.511  15.425  1.00 75.96 178 A 1 
ATOM 1187 C CD  . PRO A 1 178 ? -9.316  -8.022  14.058  1.00 78.24 178 A 1 
ATOM 1188 N N   . VAL A 1 179 ? -12.848 -5.262  15.300  1.00 77.42 179 A 1 
ATOM 1189 C CA  . VAL A 1 179 ? -13.209 -4.131  16.156  1.00 77.40 179 A 1 
ATOM 1190 C C   . VAL A 1 179 ? -13.392 -4.643  17.578  1.00 76.54 179 A 1 
ATOM 1191 O O   . VAL A 1 179 ? -14.193 -5.541  17.815  1.00 71.80 179 A 1 
ATOM 1192 C CB  . VAL A 1 179 ? -14.470 -3.430  15.639  1.00 75.02 179 A 1 
ATOM 1193 C CG1 . VAL A 1 179 ? -14.831 -2.232  16.507  1.00 66.67 179 A 1 
ATOM 1194 C CG2 . VAL A 1 179 ? -14.262 -2.926  14.212  1.00 68.79 179 A 1 
ATOM 1195 N N   . ALA A 1 180 ? -12.642 -4.071  18.516  1.00 72.40 180 A 1 
ATOM 1196 C CA  . ALA A 1 180 ? -12.814 -4.382  19.924  1.00 72.93 180 A 1 
ATOM 1197 C C   . ALA A 1 180 ? -14.247 -4.040  20.353  1.00 72.66 180 A 1 
ATOM 1198 O O   . ALA A 1 180 ? -14.767 -2.976  20.025  1.00 67.12 180 A 1 
ATOM 1199 C CB  . ALA A 1 180 ? -11.769 -3.630  20.748  1.00 68.21 180 A 1 
ATOM 1200 N N   . ASP A 1 181 ? -14.894 -4.954  21.081  1.00 67.80 181 A 1 
ATOM 1201 C CA  . ASP A 1 181 ? -16.207 -4.677  21.650  1.00 66.50 181 A 1 
ATOM 1202 C C   . ASP A 1 181 ? -16.069 -3.574  22.699  1.00 65.09 181 A 1 
ATOM 1203 O O   . ASP A 1 181 ? -15.301 -3.756  23.647  1.00 61.07 181 A 1 
ATOM 1204 C CB  . ASP A 1 181 ? -16.840 -5.945  22.261  1.00 62.58 181 A 1 
ATOM 1205 C CG  . ASP A 1 181 ? -18.090 -6.344  21.510  1.00 57.07 181 A 1 
ATOM 1206 O OD1 . ASP A 1 181 ? -18.860 -5.438  21.127  1.00 51.83 181 A 1 
ATOM 1207 O OD2 . ASP A 1 181 ? -18.220 -7.526  21.124  1.00 52.34 181 A 1 
ATOM 1208 N N   . PRO A 1 182 ? -16.815 -2.466  22.599  1.00 61.86 182 A 1 
ATOM 1209 C CA  . PRO A 1 182 ? -16.779 -1.422  23.609  1.00 61.07 182 A 1 
ATOM 1210 C C   . PRO A 1 182 ? -17.294 -1.916  24.963  1.00 61.60 182 A 1 
ATOM 1211 O O   . PRO A 1 182 ? -16.856 -1.441  26.004  1.00 58.40 182 A 1 
ATOM 1212 C CB  . PRO A 1 182 ? -17.647 -0.289  23.043  1.00 57.30 182 A 1 
ATOM 1213 C CG  . PRO A 1 182 ? -18.599 -0.990  22.093  1.00 57.18 182 A 1 
ATOM 1214 C CD  . PRO A 1 182 ? -17.769 -2.147  21.553  1.00 59.58 182 A 1 
ATOM 1215 N N   . GLU A 1 183 ? -18.208 -2.904  24.953  1.00 54.44 183 A 1 
ATOM 1216 C CA  . GLU A 1 183 ? -18.755 -3.479  26.190  1.00 53.09 183 A 1 
ATOM 1217 C C   . GLU A 1 183 ? -17.763 -4.328  26.968  1.00 51.76 183 A 1 
ATOM 1218 O O   . GLU A 1 183 ? -17.911 -4.445  28.185  1.00 48.00 183 A 1 
ATOM 1219 C CB  . GLU A 1 183 ? -19.941 -4.397  25.893  1.00 49.98 183 A 1 
ATOM 1220 C CG  . GLU A 1 183 ? -21.212 -3.671  25.485  1.00 45.62 183 A 1 
ATOM 1221 C CD  . GLU A 1 183 ? -22.436 -4.594  25.584  1.00 40.70 183 A 1 
ATOM 1222 O OE1 . GLU A 1 183 ? -23.545 -4.044  25.693  1.00 37.74 183 A 1 
ATOM 1223 O OE2 . GLU A 1 183 ? -22.250 -5.835  25.591  1.00 39.92 183 A 1 
ATOM 1224 N N   . ALA A 1 184 ? -16.821 -4.957  26.312  1.00 53.26 184 A 1 
ATOM 1225 C CA  . ALA A 1 184 ? -15.786 -5.649  27.048  1.00 53.75 184 A 1 
ATOM 1226 C C   . ALA A 1 184 ? -14.961 -4.557  27.728  1.00 52.80 184 A 1 
ATOM 1227 O O   . ALA A 1 184 ? -14.171 -3.894  27.044  1.00 50.53 184 A 1 
ATOM 1228 C CB  . ALA A 1 184 ? -14.957 -6.530  26.107  1.00 51.00 184 A 1 
ATOM 1229 N N   . PRO A 1 185 ? -15.145 -4.327  29.037  1.00 50.44 185 A 1 
ATOM 1230 C CA  . PRO A 1 185 ? -14.309 -3.387  29.734  1.00 49.60 185 A 1 
ATOM 1231 C C   . PRO A 1 185 ? -12.920 -4.015  29.706  1.00 49.32 185 A 1 
ATOM 1232 O O   . PRO A 1 185 ? -12.592 -4.847  30.543  1.00 47.37 185 A 1 
ATOM 1233 C CB  . PRO A 1 185 ? -14.924 -3.254  31.139  1.00 46.57 185 A 1 
ATOM 1234 C CG  . PRO A 1 185 ? -15.604 -4.604  31.363  1.00 45.05 185 A 1 
ATOM 1235 C CD  . PRO A 1 185 ? -16.018 -5.035  29.959  1.00 47.48 185 A 1 
ATOM 1236 N N   . ALA A 1 186 ? -12.156 -3.673  28.703  1.00 50.97 186 A 1 
ATOM 1237 C CA  . ALA A 1 186 ? -10.741 -3.960  28.717  1.00 51.86 186 A 1 
ATOM 1238 C C   . ALA A 1 186 ? -10.278 -3.428  30.071  1.00 51.45 186 A 1 
ATOM 1239 O O   . ALA A 1 186 ? -10.479 -2.241  30.330  1.00 49.81 186 A 1 
ATOM 1240 C CB  . ALA A 1 186 ? -10.047 -3.253  27.546  1.00 49.86 186 A 1 
ATOM 1241 N N   . PRO A 1 187 ? -9.819  -4.301  30.982  1.00 49.34 187 A 1 
ATOM 1242 C CA  . PRO A 1 187 ? -9.454  -3.872  32.316  1.00 49.54 187 A 1 
ATOM 1243 C C   . PRO A 1 187 ? -8.469  -2.744  32.106  1.00 48.64 187 A 1 
ATOM 1244 O O   . PRO A 1 187 ? -7.449  -2.961  31.462  1.00 46.69 187 A 1 
ATOM 1245 C CB  . PRO A 1 187 ? -8.849  -5.097  33.010  1.00 47.49 187 A 1 
ATOM 1246 C CG  . PRO A 1 187 ? -8.430  -5.996  31.853  1.00 45.92 187 A 1 
ATOM 1247 C CD  . PRO A 1 187 ? -9.453  -5.683  30.772  1.00 47.88 187 A 1 
ATOM 1248 N N   . ALA A 1 188 ? -8.869  -1.537  32.534  1.00 47.29 188 A 1 
ATOM 1249 C CA  . ALA A 1 188 ? -8.118  -0.340  32.236  1.00 48.64 188 A 1 
ATOM 1250 C C   . ALA A 1 188 ? -6.697  -0.599  32.720  1.00 48.58 188 A 1 
ATOM 1251 O O   . ALA A 1 188 ? -6.486  -0.701  33.928  1.00 47.30 188 A 1 
ATOM 1252 C CB  . ALA A 1 188 ? -8.763  0.863   32.935  1.00 46.45 188 A 1 
ATOM 1253 N N   . ALA A 1 189 ? -5.805  -0.858  31.786  1.00 48.78 189 A 1 
ATOM 1254 C CA  . ALA A 1 189 ? -4.439  -1.190  32.139  1.00 51.58 189 A 1 
ATOM 1255 C C   . ALA A 1 189 ? -3.990  -0.043  33.031  1.00 51.63 189 A 1 
ATOM 1256 O O   . ALA A 1 189 ? -4.126  1.108   32.607  1.00 49.98 189 A 1 
ATOM 1257 C CB  . ALA A 1 189 ? -3.587  -1.333  30.881  1.00 49.38 189 A 1 
ATOM 1258 N N   . PRO A 1 190 ? -3.609  -0.316  34.295  1.00 46.22 190 A 1 
ATOM 1259 C CA  . PRO A 1 190 ? -3.355  0.741   35.252  1.00 47.43 190 A 1 
ATOM 1260 C C   . PRO A 1 190 ? -2.380  1.696   34.581  1.00 46.64 190 A 1 
ATOM 1261 O O   . PRO A 1 190 ? -1.340  1.218   34.134  1.00 44.79 190 A 1 
ATOM 1262 C CB  . PRO A 1 190 ? -2.761  0.049   36.491  1.00 46.34 190 A 1 
ATOM 1263 C CG  . PRO A 1 190 ? -2.256  -1.284  35.958  1.00 45.10 190 A 1 
ATOM 1264 C CD  . PRO A 1 190 ? -3.226  -1.607  34.833  1.00 47.34 190 A 1 
ATOM 1265 N N   . PRO A 1 191 ? -2.757  2.968   34.413  1.00 42.35 191 A 1 
ATOM 1266 C CA  . PRO A 1 191 ? -2.011  3.875   33.562  1.00 42.46 191 A 1 
ATOM 1267 C C   . PRO A 1 191 ? -0.564  3.861   34.048  1.00 42.23 191 A 1 
ATOM 1268 O O   . PRO A 1 191 ? -0.278  4.361   35.133  1.00 40.84 191 A 1 
ATOM 1269 C CB  . PRO A 1 191 ? -2.702  5.237   33.692  1.00 40.52 191 A 1 
ATOM 1270 C CG  . PRO A 1 191 ? -3.474  5.142   34.996  1.00 39.80 191 A 1 
ATOM 1271 C CD  . PRO A 1 191 ? -3.850  3.672   35.072  1.00 42.76 191 A 1 
ATOM 1272 N N   . ALA A 1 192 ? 0.293   3.181   33.312  1.00 42.52 192 A 1 
ATOM 1273 C CA  . ALA A 1 192 ? 1.592   2.756   33.824  1.00 46.17 192 A 1 
ATOM 1274 C C   . ALA A 1 192 ? 2.454   3.967   34.188  1.00 45.61 192 A 1 
ATOM 1275 O O   . ALA A 1 192 ? 3.115   4.012   35.219  1.00 43.53 192 A 1 
ATOM 1276 C CB  . ALA A 1 192 ? 2.277   1.904   32.748  1.00 44.59 192 A 1 
ATOM 1277 N N   . VAL A 1 193 ? 2.356   4.973   33.345  1.00 42.51 193 A 1 
ATOM 1278 C CA  . VAL A 1 193 ? 2.824   6.308   33.690  1.00 45.94 193 A 1 
ATOM 1279 C C   . VAL A 1 193 ? 1.704   6.950   34.492  1.00 47.35 193 A 1 
ATOM 1280 O O   . VAL A 1 193 ? 0.791   7.540   33.924  1.00 43.72 193 A 1 
ATOM 1281 C CB  . VAL A 1 193 ? 3.223   7.116   32.450  1.00 43.42 193 A 1 
ATOM 1282 C CG1 . VAL A 1 193 ? 3.972   8.369   32.869  1.00 37.77 193 A 1 
ATOM 1283 C CG2 . VAL A 1 193 ? 4.130   6.311   31.520  1.00 40.51 193 A 1 
ATOM 1284 N N   . ALA A 1 194 ? 1.758   6.809   35.816  1.00 39.98 194 A 1 
ATOM 1285 C CA  . ALA A 1 194 ? 0.971   7.653   36.706  1.00 43.79 194 A 1 
ATOM 1286 C C   . ALA A 1 194 ? 1.107   9.083   36.178  1.00 43.58 194 A 1 
ATOM 1287 O O   . ALA A 1 194 ? 2.232   9.488   35.863  1.00 42.63 194 A 1 
ATOM 1288 C CB  . ALA A 1 194 ? 1.490   7.528   38.138  1.00 43.51 194 A 1 
ATOM 1289 N N   . PRO A 1 195 ? -0.019  9.831   36.034  1.00 45.21 195 A 1 
ATOM 1290 C CA  . PRO A 1 195 ? 0.059   11.190  35.530  1.00 46.17 195 A 1 
ATOM 1291 C C   . PRO A 1 195 ? 1.040   11.925  36.427  1.00 47.18 195 A 1 
ATOM 1292 O O   . PRO A 1 195 ? 0.753   12.155  37.601  1.00 46.02 195 A 1 
ATOM 1293 C CB  . PRO A 1 195 ? -1.375  11.734  35.587  1.00 44.83 195 A 1 
ATOM 1294 C CG  . PRO A 1 195 ? -2.060  10.843  36.612  1.00 44.83 195 A 1 
ATOM 1295 C CD  . PRO A 1 195 ? -1.351  9.499   36.450  1.00 50.90 195 A 1 
ATOM 1296 N N   . VAL A 1 196 ? 2.227   12.172  35.898  1.00 41.86 196 A 1 
ATOM 1297 C CA  . VAL A 1 196 ? 3.229   12.949  36.615  1.00 45.58 196 A 1 
ATOM 1298 C C   . VAL A 1 196 ? 2.552   14.288  36.783  1.00 47.12 196 A 1 
ATOM 1299 O O   . VAL A 1 196 ? 2.359   15.001  35.803  1.00 44.91 196 A 1 
ATOM 1300 C CB  . VAL A 1 196 ? 4.547   13.055  35.847  1.00 43.51 196 A 1 
ATOM 1301 C CG1 . VAL A 1 196 ? 5.576   13.870  36.631  1.00 38.31 196 A 1 
ATOM 1302 C CG2 . VAL A 1 196 ? 5.148   11.667  35.579  1.00 42.12 196 A 1 
ATOM 1303 N N   . LEU A 1 197 ? 2.070   14.550  38.014  1.00 44.16 197 A 1 
ATOM 1304 C CA  . LEU A 1 197 ? 1.540   15.853  38.348  1.00 48.45 197 A 1 
ATOM 1305 C C   . LEU A 1 197 ? 2.576   16.825  37.809  1.00 48.03 197 A 1 
ATOM 1306 O O   . LEU A 1 197 ? 3.741   16.671  38.170  1.00 46.42 197 A 1 
ATOM 1307 C CB  . LEU A 1 197 ? 1.398   16.006  39.869  1.00 47.96 197 A 1 
ATOM 1308 C CG  . LEU A 1 197 ? 0.092   15.421  40.431  1.00 43.76 197 A 1 
ATOM 1309 C CD1 . LEU A 1 197 ? 0.178   15.331  41.959  1.00 42.00 197 A 1 
ATOM 1310 C CD2 . LEU A 1 197 ? -1.118  16.290  40.079  1.00 42.63 197 A 1 
ATOM 1311 N N   . PRO A 1 198 ? 2.180   17.723  36.888  1.00 50.72 198 A 1 
ATOM 1312 C CA  . PRO A 1 198 ? 3.127   18.681  36.356  1.00 51.90 198 A 1 
ATOM 1313 C C   . PRO A 1 198 ? 3.711   19.360  37.582  1.00 53.96 198 A 1 
ATOM 1314 O O   . PRO A 1 198 ? 2.981   20.032  38.307  1.00 50.14 198 A 1 
ATOM 1315 C CB  . PRO A 1 198 ? 2.321   19.611  35.442  1.00 48.60 198 A 1 
ATOM 1316 C CG  . PRO A 1 198 ? 0.889   19.449  35.929  1.00 49.71 198 A 1 
ATOM 1317 C CD  . PRO A 1 198 ? 0.844   18.005  36.439  1.00 56.23 198 A 1 
ATOM 1318 N N   . GLY A 1 199 ? 4.958   19.033  37.890  1.00 51.48 199 A 1 
ATOM 1319 C CA  . GLY A 1 199 ? 5.642   19.581  39.045  1.00 52.65 199 A 1 
ATOM 1320 C C   . GLY A 1 199 ? 5.451   21.070  38.908  1.00 53.80 199 A 1 
ATOM 1321 O O   . GLY A 1 199 ? 5.869   21.616  37.893  1.00 50.97 199 A 1 
ATOM 1322 N N   . ARG A 1 200 ? 4.690   21.682  39.829  1.00 53.15 200 A 1 
ATOM 1323 C CA  . ARG A 1 200 ? 4.552   23.133  39.792  1.00 56.29 200 A 1 
ATOM 1324 C C   . ARG A 1 200 ? 5.980   23.624  39.705  1.00 55.36 200 A 1 
ATOM 1325 O O   . ARG A 1 200 ? 6.734   23.286  40.617  1.00 53.44 200 A 1 
ATOM 1326 C CB  . ARG A 1 200 ? 3.870   23.695  41.047  1.00 55.16 200 A 1 
ATOM 1327 C CG  . ARG A 1 200 ? 2.354   23.748  40.882  1.00 48.79 200 A 1 
ATOM 1328 C CD  . ARG A 1 200 ? 1.734   24.407  42.122  1.00 46.61 200 A 1 
ATOM 1329 N NE  . ARG A 1 200 ? 0.293   24.617  41.948  1.00 42.11 200 A 1 
ATOM 1330 C CZ  . ARG A 1 200 ? -0.520  25.118  42.861  1.00 38.54 200 A 1 
ATOM 1331 N NH1 . ARG A 1 200 ? -0.087  25.472  44.046  1.00 38.13 200 A 1 
ATOM 1332 N NH2 . ARG A 1 200 ? -1.791  25.279  42.601  1.00 35.03 200 A 1 
ATOM 1333 N N   . PRO A 1 201 ? 6.372   24.301  38.640  1.00 53.49 201 A 1 
ATOM 1334 C CA  . PRO A 1 201 ? 7.665   24.924  38.631  1.00 55.08 201 A 1 
ATOM 1335 C C   . PRO A 1 201 ? 7.584   25.920  39.777  1.00 56.51 201 A 1 
ATOM 1336 O O   . PRO A 1 201 ? 6.946   26.962  39.650  1.00 53.06 201 A 1 
ATOM 1337 C CB  . PRO A 1 201 ? 7.826   25.543  37.246  1.00 50.67 201 A 1 
ATOM 1338 C CG  . PRO A 1 201 ? 6.393   25.783  36.787  1.00 50.20 201 A 1 
ATOM 1339 C CD  . PRO A 1 201 ? 5.600   24.667  37.472  1.00 53.61 201 A 1 
ATOM 1340 N N   . ASP A 1 202 ? 8.108   25.508  40.949  1.00 53.80 202 A 1 
ATOM 1341 C CA  . ASP A 1 202 ? 8.396   26.478  41.982  1.00 56.63 202 A 1 
ATOM 1342 C C   . ASP A 1 202 ? 9.259   27.489  41.263  1.00 56.18 202 A 1 
ATOM 1343 O O   . ASP A 1 202 ? 10.330  27.167  40.747  1.00 52.33 202 A 1 
ATOM 1344 C CB  . ASP A 1 202 ? 9.087   25.850  43.197  1.00 54.18 202 A 1 
ATOM 1345 C CG  . ASP A 1 202 ? 8.091   25.286  44.210  1.00 48.08 202 A 1 
ATOM 1346 O OD1 . ASP A 1 202 ? 6.970   25.832  44.305  1.00 43.83 202 A 1 
ATOM 1347 O OD2 . ASP A 1 202 ? 8.468   24.328  44.917  1.00 42.66 202 A 1 
ATOM 1348 N N   . ALA A 1 203 ? 8.689   28.684  41.103  1.00 55.22 203 A 1 
ATOM 1349 C CA  . ALA A 1 203 ? 9.393   29.756  40.466  1.00 57.23 203 A 1 
ATOM 1350 C C   . ALA A 1 203 ? 10.537  30.063  41.424  1.00 57.21 203 A 1 
ATOM 1351 O O   . ALA A 1 203 ? 10.388  30.850  42.349  1.00 54.21 203 A 1 
ATOM 1352 C CB  . ALA A 1 203 ? 8.444   30.943  40.229  1.00 54.10 203 A 1 
ATOM 1353 N N   . ASP A 1 204 ? 11.668  29.395  41.197  1.00 54.27 204 A 1 
ATOM 1354 C CA  . ASP A 1 204 ? 12.960  29.794  41.711  1.00 57.21 204 A 1 
ATOM 1355 C C   . ASP A 1 204 ? 13.194  31.187  41.133  1.00 57.60 204 A 1 
ATOM 1356 O O   . ASP A 1 204 ? 13.844  31.386  40.110  1.00 54.65 204 A 1 
ATOM 1357 C CB  . ASP A 1 204 ? 14.062  28.790  41.304  1.00 54.10 204 A 1 
ATOM 1358 C CG  . ASP A 1 204 ? 14.379  27.724  42.351  1.00 48.67 204 A 1 
ATOM 1359 O OD1 . ASP A 1 204 ? 14.049  27.930  43.538  1.00 44.89 204 A 1 
ATOM 1360 O OD2 . ASP A 1 204 ? 15.077  26.761  41.968  1.00 42.82 204 A 1 
ATOM 1361 N N   . ARG A 1 205 ? 12.537  32.165  41.769  1.00 59.12 205 A 1 
ATOM 1362 C CA  . ARG A 1 205 ? 12.936  33.544  41.598  1.00 62.37 205 A 1 
ATOM 1363 C C   . ARG A 1 205 ? 14.427  33.521  41.827  1.00 62.44 205 A 1 
ATOM 1364 O O   . ARG A 1 205 ? 14.843  32.941  42.831  1.00 59.91 205 A 1 
ATOM 1365 C CB  . ARG A 1 205 ? 12.246  34.478  42.594  1.00 60.05 205 A 1 
ATOM 1366 C CG  . ARG A 1 205 ? 10.799  34.779  42.177  1.00 54.57 205 A 1 
ATOM 1367 C CD  . ARG A 1 205 ? 10.203  35.812  43.129  1.00 53.36 205 A 1 
ATOM 1368 N NE  . ARG A 1 205 ? 8.843   36.205  42.687  1.00 48.01 205 A 1 
ATOM 1369 C CZ  . ARG A 1 205 ? 8.080   37.149  43.230  1.00 44.88 205 A 1 
ATOM 1370 N NH1 . ARG A 1 205 ? 8.491   37.826  44.267  1.00 42.21 205 A 1 
ATOM 1371 N NH2 . ARG A 1 205 ? 6.905   37.414  42.734  1.00 40.07 205 A 1 
ATOM 1372 N N   . PRO A 1 206 ? 15.219  34.092  40.938  1.00 59.36 206 A 1 
ATOM 1373 C CA  . PRO A 1 206 ? 16.649  34.174  41.143  1.00 62.18 206 A 1 
ATOM 1374 C C   . PRO A 1 206 ? 16.858  34.941  42.443  1.00 63.84 206 A 1 
ATOM 1375 O O   . PRO A 1 206 ? 16.843  36.168  42.480  1.00 61.17 206 A 1 
ATOM 1376 C CB  . PRO A 1 206 ? 17.200  34.877  39.890  1.00 60.02 206 A 1 
ATOM 1377 C CG  . PRO A 1 206 ? 16.010  35.653  39.342  1.00 58.71 206 A 1 
ATOM 1378 C CD  . PRO A 1 206 ? 14.816  34.790  39.735  1.00 62.51 206 A 1 
ATOM 1379 N N   . GLN A 1 207 ? 16.945  34.178  43.546  1.00 54.85 207 A 1 
ATOM 1380 C CA  . GLN A 1 207 ? 17.361  34.756  44.795  1.00 58.06 207 A 1 
ATOM 1381 C C   . GLN A 1 207 ? 18.780  35.216  44.521  1.00 56.94 207 A 1 
ATOM 1382 O O   . GLN A 1 207 ? 19.666  34.400  44.267  1.00 55.70 207 A 1 
ATOM 1383 C CB  . GLN A 1 207 ? 17.283  33.765  45.951  1.00 57.95 207 A 1 
ATOM 1384 C CG  . GLN A 1 207 ? 15.838  33.533  46.413  1.00 51.89 207 A 1 
ATOM 1385 C CD  . GLN A 1 207 ? 15.747  32.764  47.736  1.00 47.68 207 A 1 
ATOM 1386 O OE1 . GLN A 1 207 ? 16.728  32.419  48.361  1.00 43.39 207 A 1 
ATOM 1387 N NE2 . GLN A 1 207 ? 14.552  32.493  48.217  1.00 41.96 207 A 1 
ATOM 1388 N N   . VAL A 1 208 ? 18.952  36.524  44.527  1.00 56.92 208 A 1 
ATOM 1389 C CA  . VAL A 1 208 ? 20.281  37.111  44.563  1.00 59.84 208 A 1 
ATOM 1390 C C   . VAL A 1 208 ? 20.896  36.581  45.847  1.00 59.96 208 A 1 
ATOM 1391 O O   . VAL A 1 208 ? 20.678  37.122  46.930  1.00 57.37 208 A 1 
ATOM 1392 C CB  . VAL A 1 208 ? 20.231  38.643  44.536  1.00 57.16 208 A 1 
ATOM 1393 C CG1 . VAL A 1 208 ? 21.638  39.242  44.578  1.00 50.24 208 A 1 
ATOM 1394 C CG2 . VAL A 1 208 ? 19.538  39.144  43.262  1.00 51.39 208 A 1 
ATOM 1395 N N   . ARG A 1 209 ? 21.593  35.449  45.733  1.00 59.23 209 A 1 
ATOM 1396 C CA  . ARG A 1 209 ? 22.432  34.962  46.820  1.00 60.96 209 A 1 
ATOM 1397 C C   . ARG A 1 209 ? 23.470  36.052  47.004  1.00 60.21 209 A 1 
ATOM 1398 O O   . ARG A 1 209 ? 24.456  36.095  46.284  1.00 57.45 209 A 1 
ATOM 1399 C CB  . ARG A 1 209 ? 23.059  33.595  46.509  1.00 58.49 209 A 1 
ATOM 1400 C CG  . ARG A 1 209 ? 22.043  32.445  46.604  1.00 52.69 209 A 1 
ATOM 1401 C CD  . ARG A 1 209 ? 22.748  31.089  46.408  1.00 50.14 209 A 1 
ATOM 1402 N NE  . ARG A 1 209 ? 21.794  29.975  46.487  1.00 45.63 209 A 1 
ATOM 1403 C CZ  . ARG A 1 209 ? 22.071  28.679  46.370  1.00 41.76 209 A 1 
ATOM 1404 N NH1 . ARG A 1 209 ? 23.298  28.264  46.186  1.00 40.70 209 A 1 
ATOM 1405 N NH2 . ARG A 1 209 ? 21.131  27.797  46.432  1.00 37.49 209 A 1 
ATOM 1406 N N   . ALA A 1 210 ? 23.187  36.940  47.957  1.00 53.53 210 A 1 
ATOM 1407 C CA  . ALA A 1 210 ? 24.260  37.759  48.481  1.00 56.06 210 A 1 
ATOM 1408 C C   . ALA A 1 210 ? 25.385  36.781  48.824  1.00 55.44 210 A 1 
ATOM 1409 O O   . ALA A 1 210 ? 25.103  35.705  49.351  1.00 53.27 210 A 1 
ATOM 1410 C CB  . ALA A 1 210 ? 23.750  38.526  49.708  1.00 53.97 210 A 1 
ATOM 1411 N N   . PRO A 1 211 ? 26.631  37.105  48.512  1.00 53.87 211 A 1 
ATOM 1412 C CA  . PRO A 1 211 ? 27.769  36.306  48.940  1.00 54.10 211 A 1 
ATOM 1413 C C   . PRO A 1 211 ? 27.855  36.379  50.463  1.00 55.08 211 A 1 
ATOM 1414 O O   . PRO A 1 211 ? 28.703  37.059  51.034  1.00 52.57 211 A 1 
ATOM 1415 C CB  . PRO A 1 211 ? 28.968  36.895  48.187  1.00 51.22 211 A 1 
ATOM 1416 C CG  . PRO A 1 211 ? 28.591  38.359  47.994  1.00 49.98 211 A 1 
ATOM 1417 C CD  . PRO A 1 211 ? 27.072  38.311  47.824  1.00 51.81 211 A 1 
ATOM 1418 N N   . GLY A 1 212 ? 26.882  35.752  51.116  1.00 48.48 212 A 1 
ATOM 1419 C CA  . GLY A 1 212 ? 26.843  35.620  52.555  1.00 49.60 212 A 1 
ATOM 1420 C C   . GLY A 1 212 ? 28.077  34.835  52.971  1.00 50.18 212 A 1 
ATOM 1421 O O   . GLY A 1 212 ? 28.465  33.881  52.304  1.00 49.08 212 A 1 
ATOM 1422 N N   . HIS A 1 213 ? 28.688  35.248  54.078  1.00 49.46 213 A 1 
ATOM 1423 C CA  . HIS A 1 213 ? 29.639  34.399  54.769  1.00 49.94 213 A 1 
ATOM 1424 C C   . HIS A 1 213 ? 28.923  33.090  55.058  1.00 49.21 213 A 1 
ATOM 1425 O O   . HIS A 1 213 ? 28.087  33.036  55.949  1.00 47.78 213 A 1 
ATOM 1426 C CB  . HIS A 1 213 ? 30.110  35.070  56.070  1.00 48.25 213 A 1 
ATOM 1427 C CG  . HIS A 1 213 ? 31.439  35.758  55.966  1.00 43.83 213 A 1 
ATOM 1428 N ND1 . HIS A 1 213 ? 32.145  36.074  54.830  1.00 40.18 213 A 1 
ATOM 1429 C CD2 . HIS A 1 213 ? 32.218  36.159  57.030  1.00 38.90 213 A 1 
ATOM 1430 C CE1 . HIS A 1 213 ? 33.305  36.651  55.203  1.00 35.36 213 A 1 
ATOM 1431 N NE2 . HIS A 1 213 ? 33.372  36.712  56.518  1.00 36.75 213 A 1 
ATOM 1432 N N   . GLN A 1 214 ? 29.218  32.039  54.297  1.00 49.84 214 A 1 
ATOM 1433 C CA  . GLN A 1 214 ? 28.799  30.704  54.687  1.00 50.43 214 A 1 
ATOM 1434 C C   . GLN A 1 214 ? 29.604  30.364  55.945  1.00 50.05 214 A 1 
ATOM 1435 O O   . GLN A 1 214 ? 30.815  30.176  55.837  1.00 47.82 214 A 1 
ATOM 1436 C CB  . GLN A 1 214 ? 29.030  29.691  53.565  1.00 48.36 214 A 1 
ATOM 1437 C CG  . GLN A 1 214 ? 27.900  29.731  52.522  1.00 44.34 214 A 1 
ATOM 1438 C CD  . GLN A 1 214 ? 27.995  28.596  51.489  1.00 41.70 214 A 1 
ATOM 1439 O OE1 . GLN A 1 214 ? 28.981  27.890  51.370  1.00 39.02 214 A 1 
ATOM 1440 N NE2 . GLN A 1 214 ? 26.968  28.398  50.702  1.00 37.76 214 A 1 
ATOM 1441 N N   . PRO A 1 215 ? 28.993  30.347  57.145  1.00 48.33 215 A 1 
ATOM 1442 C CA  . PRO A 1 215 ? 29.718  30.259  58.407  1.00 48.52 215 A 1 
ATOM 1443 C C   . PRO A 1 215 ? 30.424  28.915  58.564  1.00 49.39 215 A 1 
ATOM 1444 O O   . PRO A 1 215 ? 31.479  28.834  59.181  1.00 47.40 215 A 1 
ATOM 1445 C CB  . PRO A 1 215 ? 28.663  30.500  59.492  1.00 45.36 215 A 1 
ATOM 1446 C CG  . PRO A 1 215 ? 27.350  30.077  58.835  1.00 43.93 215 A 1 
ATOM 1447 C CD  . PRO A 1 215 ? 27.560  30.457  57.389  1.00 44.37 215 A 1 
ATOM 1448 N N   . ASP A 1 216 ? 29.915  27.877  57.914  1.00 51.73 216 A 1 
ATOM 1449 C CA  . ASP A 1 216 ? 30.443  26.519  58.009  1.00 52.63 216 A 1 
ATOM 1450 C C   . ASP A 1 216 ? 31.859  26.337  57.434  1.00 52.58 216 A 1 
ATOM 1451 O O   . ASP A 1 216 ? 32.456  25.272  57.550  1.00 49.34 216 A 1 
ATOM 1452 C CB  . ASP A 1 216 ? 29.479  25.540  57.308  1.00 48.80 216 A 1 
ATOM 1453 C CG  . ASP A 1 216 ? 28.113  25.448  57.964  1.00 45.12 216 A 1 
ATOM 1454 O OD1 . ASP A 1 216 ? 28.002  25.757  59.176  1.00 41.57 216 A 1 
ATOM 1455 O OD2 . ASP A 1 216 ? 27.171  25.077  57.235  1.00 40.63 216 A 1 
ATOM 1456 N N   . ILE A 1 217 ? 32.430  27.352  56.827  1.00 55.59 217 A 1 
ATOM 1457 C CA  . ILE A 1 217 ? 33.825  27.314  56.358  1.00 56.25 217 A 1 
ATOM 1458 C C   . ILE A 1 217 ? 34.805  27.276  57.541  1.00 56.91 217 A 1 
ATOM 1459 O O   . ILE A 1 217 ? 35.934  26.828  57.386  1.00 53.66 217 A 1 
ATOM 1460 C CB  . ILE A 1 217 ? 34.088  28.489  55.400  1.00 52.59 217 A 1 
ATOM 1461 C CG1 . ILE A 1 217 ? 33.093  28.475  54.212  1.00 48.26 217 A 1 
ATOM 1462 C CG2 . ILE A 1 217 ? 35.525  28.459  54.856  1.00 46.38 217 A 1 
ATOM 1463 C CD1 . ILE A 1 217 ? 33.200  29.683  53.270  1.00 42.46 217 A 1 
ATOM 1464 N N   . ALA A 1 218 ? 34.387  27.710  58.744  1.00 56.55 218 A 1 
ATOM 1465 C CA  . ALA A 1 218 ? 35.286  28.005  59.853  1.00 57.40 218 A 1 
ATOM 1466 C C   . ALA A 1 218 ? 36.029  26.788  60.426  1.00 59.47 218 A 1 
ATOM 1467 O O   . ALA A 1 218 ? 37.122  26.949  60.972  1.00 56.01 218 A 1 
ATOM 1468 C CB  . ALA A 1 218 ? 34.477  28.699  60.947  1.00 53.56 218 A 1 
ATOM 1469 N N   . ASN A 1 219 ? 35.471  25.566  60.321  1.00 67.08 219 A 1 
ATOM 1470 C CA  . ASN A 1 219 ? 36.029  24.401  61.017  1.00 69.65 219 A 1 
ATOM 1471 C C   . ASN A 1 219 ? 37.167  23.702  60.275  1.00 72.41 219 A 1 
ATOM 1472 O O   . ASN A 1 219 ? 37.739  22.742  60.786  1.00 67.10 219 A 1 
ATOM 1473 C CB  . ASN A 1 219 ? 34.886  23.432  61.363  1.00 64.54 219 A 1 
ATOM 1474 C CG  . ASN A 1 219 ? 33.978  23.954  62.465  1.00 57.36 219 A 1 
ATOM 1475 O OD1 . ASN A 1 219 ? 34.261  24.907  63.160  1.00 51.41 219 A 1 
ATOM 1476 N ND2 . ASN A 1 219 ? 32.851  23.303  62.666  1.00 49.93 219 A 1 
ATOM 1477 N N   . GLY A 1 220 ? 37.489  24.127  59.073  1.00 71.24 220 A 1 
ATOM 1478 C CA  . GLY A 1 220 ? 38.564  23.533  58.298  1.00 71.82 220 A 1 
ATOM 1479 C C   . GLY A 1 220 ? 39.943  24.102  58.630  1.00 74.41 220 A 1 
ATOM 1480 O O   . GLY A 1 220 ? 40.060  25.230  59.107  1.00 70.85 220 A 1 
ATOM 1481 N N   . PRO A 1 221 ? 41.008  23.363  58.335  1.00 74.06 221 A 1 
ATOM 1482 C CA  . PRO A 1 221 ? 42.366  23.850  58.538  1.00 74.85 221 A 1 
ATOM 1483 C C   . PRO A 1 221 ? 42.615  25.109  57.704  1.00 76.72 221 A 1 
ATOM 1484 O O   . PRO A 1 221 ? 42.200  25.187  56.540  1.00 73.63 221 A 1 
ATOM 1485 C CB  . PRO A 1 221 ? 43.284  22.684  58.154  1.00 71.66 221 A 1 
ATOM 1486 C CG  . PRO A 1 221 ? 42.442  21.868  57.175  1.00 67.92 221 A 1 
ATOM 1487 C CD  . PRO A 1 221 ? 41.018  22.063  57.685  1.00 69.84 221 A 1 
ATOM 1488 N N   . PRO A 1 222 ? 43.330  26.107  58.256  1.00 76.69 222 A 1 
ATOM 1489 C CA  . PRO A 1 222 ? 43.692  27.291  57.496  1.00 77.94 222 A 1 
ATOM 1490 C C   . PRO A 1 222 ? 44.676  26.934  56.384  1.00 79.17 222 A 1 
ATOM 1491 O O   . PRO A 1 222 ? 45.577  26.112  56.556  1.00 76.20 222 A 1 
ATOM 1492 C CB  . PRO A 1 222 ? 44.281  28.263  58.517  1.00 75.95 222 A 1 
ATOM 1493 C CG  . PRO A 1 222 ? 44.843  27.349  59.593  1.00 71.89 222 A 1 
ATOM 1494 C CD  . PRO A 1 222 ? 43.869  26.171  59.599  1.00 74.66 222 A 1 
ATOM 1495 N N   . CYS A 1 223 ? 44.545  27.591  55.253  1.00 77.63 223 A 1 
ATOM 1496 C CA  . CYS A 1 223 ? 45.464  27.397  54.141  1.00 78.41 223 A 1 
ATOM 1497 C C   . CYS A 1 223 ? 46.902  27.737  54.567  1.00 79.20 223 A 1 
ATOM 1498 O O   . CYS A 1 223 ? 47.148  28.863  54.997  1.00 76.72 223 A 1 
ATOM 1499 C CB  . CYS A 1 223 ? 45.014  28.264  52.969  1.00 78.39 223 A 1 
ATOM 1500 S SG  . CYS A 1 223 ? 46.187  28.153  51.582  1.00 74.92 223 A 1 
ATOM 1501 N N   . PRO A 1 224 ? 47.873  26.841  54.382  1.00 78.67 224 A 1 
ATOM 1502 C CA  . PRO A 1 224 ? 49.253  27.091  54.791  1.00 78.21 224 A 1 
ATOM 1503 C C   . PRO A 1 224 ? 49.920  28.233  54.024  1.00 78.56 224 A 1 
ATOM 1504 O O   . PRO A 1 224 ? 50.970  28.729  54.445  1.00 74.85 224 A 1 
ATOM 1505 C CB  . PRO A 1 224 ? 49.971  25.754  54.570  1.00 76.72 224 A 1 
ATOM 1506 C CG  . PRO A 1 224 ? 49.159  25.069  53.476  1.00 75.86 224 A 1 
ATOM 1507 C CD  . PRO A 1 224 ? 47.740  25.528  53.777  1.00 78.71 224 A 1 
ATOM 1508 N N   . TRP A 1 225 ? 49.312  28.676  52.924  1.00 78.80 225 A 1 
ATOM 1509 C CA  . TRP A 1 225 ? 49.841  29.732  52.062  1.00 77.53 225 A 1 
ATOM 1510 C C   . TRP A 1 225 ? 49.239  31.106  52.348  1.00 77.86 225 A 1 
ATOM 1511 O O   . TRP A 1 225 ? 49.971  32.090  52.447  1.00 71.67 225 A 1 
ATOM 1512 C CB  . TRP A 1 225 ? 49.618  29.326  50.611  1.00 74.83 225 A 1 
ATOM 1513 C CG  . TRP A 1 225 ? 50.223  28.010  50.237  1.00 74.54 225 A 1 
ATOM 1514 C CD1 . TRP A 1 225 ? 49.583  26.837  50.121  1.00 66.13 225 A 1 
ATOM 1515 C CD2 . TRP A 1 225 ? 51.632  27.725  49.963  1.00 70.03 225 A 1 
ATOM 1516 N NE1 . TRP A 1 225 ? 50.483  25.834  49.761  1.00 63.95 225 A 1 
ATOM 1517 C CE2 . TRP A 1 225 ? 51.740  26.351  49.649  1.00 68.00 225 A 1 
ATOM 1518 C CE3 . TRP A 1 225 ? 52.794  28.523  49.934  1.00 66.24 225 A 1 
ATOM 1519 C CZ2 . TRP A 1 225 ? 52.973  25.755  49.299  1.00 67.76 225 A 1 
ATOM 1520 C CZ3 . TRP A 1 225 ? 54.016  27.936  49.590  1.00 61.92 225 A 1 
ATOM 1521 C CH2 . TRP A 1 225 ? 54.109  26.581  49.276  1.00 62.53 225 A 1 
ATOM 1522 N N   . CYS A 1 226 ? 47.913  31.188  52.505  1.00 77.54 226 A 1 
ATOM 1523 C CA  . CYS A 1 226 ? 47.208  32.464  52.680  1.00 77.45 226 A 1 
ATOM 1524 C C   . CYS A 1 226 ? 46.395  32.579  53.976  1.00 77.81 226 A 1 
ATOM 1525 O O   . CYS A 1 226 ? 45.676  33.561  54.148  1.00 73.07 226 A 1 
ATOM 1526 C CB  . CYS A 1 226 ? 46.354  32.734  51.442  1.00 76.47 226 A 1 
ATOM 1527 S SG  . CYS A 1 226 ? 44.953  31.581  51.351  1.00 75.74 226 A 1 
ATOM 1528 N N   . SER A 1 227 ? 46.473  31.588  54.857  1.00 79.48 227 A 1 
ATOM 1529 C CA  . SER A 1 227 ? 45.771  31.516  56.147  1.00 79.57 227 A 1 
ATOM 1530 C C   . SER A 1 227 ? 44.238  31.566  56.059  1.00 79.85 227 A 1 
ATOM 1531 O O   . SER A 1 227 ? 43.572  31.704  57.080  1.00 75.22 227 A 1 
ATOM 1532 C CB  . SER A 1 227 ? 46.316  32.559  57.128  1.00 77.38 227 A 1 
ATOM 1533 O OG  . SER A 1 227 ? 47.727  32.469  57.200  1.00 68.92 227 A 1 
ATOM 1534 N N   . THR A 1 228 ? 43.665  31.446  54.882  1.00 77.37 228 A 1 
ATOM 1535 C CA  . THR A 1 228 ? 42.209  31.443  54.710  1.00 77.87 228 A 1 
ATOM 1536 C C   . THR A 1 228 ? 41.631  30.142  55.261  1.00 78.62 228 A 1 
ATOM 1537 O O   . THR A 1 228 ? 42.103  29.080  54.860  1.00 75.94 228 A 1 
ATOM 1538 C CB  . THR A 1 228 ? 41.821  31.594  53.235  1.00 75.98 228 A 1 
ATOM 1539 O OG1 . THR A 1 228 ? 42.453  32.719  52.672  1.00 66.54 228 A 1 
ATOM 1540 C CG2 . THR A 1 228 ? 40.326  31.802  53.038  1.00 65.36 228 A 1 
ATOM 1541 N N   . PRO A 1 229 ? 40.610  30.184  56.156  1.00 78.97 229 A 1 
ATOM 1542 C CA  . PRO A 1 229 ? 39.938  28.982  56.618  1.00 78.55 229 A 1 
ATOM 1543 C C   . PRO A 1 229 ? 39.232  28.298  55.452  1.00 78.82 229 A 1 
ATOM 1544 O O   . PRO A 1 229 ? 38.615  28.955  54.609  1.00 76.21 229 A 1 
ATOM 1545 C CB  . PRO A 1 229 ? 38.979  29.444  57.718  1.00 76.93 229 A 1 
ATOM 1546 C CG  . PRO A 1 229 ? 38.679  30.891  57.346  1.00 74.28 229 A 1 
ATOM 1547 C CD  . PRO A 1 229 ? 39.974  31.366  56.704  1.00 77.10 229 A 1 
ATOM 1548 N N   . ASN A 1 230 ? 39.335  26.979  55.377  1.00 76.57 230 A 1 
ATOM 1549 C CA  . ASN A 1 230 ? 38.707  26.166  54.348  1.00 76.09 230 A 1 
ATOM 1550 C C   . ASN A 1 230 ? 37.857  25.066  54.984  1.00 75.97 230 A 1 
ATOM 1551 O O   . ASN A 1 230 ? 38.067  24.696  56.131  1.00 70.46 230 A 1 
ATOM 1552 C CB  . ASN A 1 230 ? 39.781  25.570  53.423  1.00 73.98 230 A 1 
ATOM 1553 C CG  . ASN A 1 230 ? 40.440  26.622  52.570  1.00 73.62 230 A 1 
ATOM 1554 O OD1 . ASN A 1 230 ? 39.934  27.032  51.534  1.00 65.81 230 A 1 
ATOM 1555 N ND2 . ASN A 1 230 ? 41.597  27.078  52.978  1.00 66.54 230 A 1 
ATOM 1556 N N   . ARG A 1 231 ? 36.921  24.520  54.215  1.00 78.83 231 A 1 
ATOM 1557 C CA  . ARG A 1 231 ? 36.198  23.330  54.642  1.00 78.78 231 A 1 
ATOM 1558 C C   . ARG A 1 231 ? 37.149  22.137  54.732  1.00 78.76 231 A 1 
ATOM 1559 O O   . ARG A 1 231 ? 38.063  22.042  53.918  1.00 75.43 231 A 1 
ATOM 1560 C CB  . ARG A 1 231 ? 35.042  23.031  53.692  1.00 75.90 231 A 1 
ATOM 1561 C CG  . ARG A 1 231 ? 33.914  24.057  53.836  1.00 69.11 231 A 1 
ATOM 1562 C CD  . ARG A 1 231 ? 32.736  23.648  52.956  1.00 65.86 231 A 1 
ATOM 1563 N NE  . ARG A 1 231 ? 31.585  24.523  53.160  1.00 60.17 231 A 1 
ATOM 1564 C CZ  . ARG A 1 231 ? 30.392  24.374  52.598  1.00 56.32 231 A 1 
ATOM 1565 N NH1 . ARG A 1 231 ? 30.167  23.432  51.713  1.00 54.86 231 A 1 
ATOM 1566 N NH2 . ARG A 1 231 ? 29.423  25.163  52.927  1.00 52.76 231 A 1 
ATOM 1567 N N   . PRO A 1 232 ? 36.931  21.221  55.724  1.00 78.48 232 A 1 
ATOM 1568 C CA  . PRO A 1 232 ? 37.831  20.088  55.941  1.00 78.27 232 A 1 
ATOM 1569 C C   . PRO A 1 232 ? 37.876  19.096  54.781  1.00 78.82 232 A 1 
ATOM 1570 O O   . PRO A 1 232 ? 38.888  18.430  54.578  1.00 74.51 232 A 1 
ATOM 1571 C CB  . PRO A 1 232 ? 37.321  19.431  57.236  1.00 76.05 232 A 1 
ATOM 1572 C CG  . PRO A 1 232 ? 35.849  19.826  57.306  1.00 74.61 232 A 1 
ATOM 1573 C CD  . PRO A 1 232 ? 35.840  21.216  56.691  1.00 77.41 232 A 1 
ATOM 1574 N N   . ASP A 1 233 ? 36.809  19.031  53.988  1.00 79.88 233 A 1 
ATOM 1575 C CA  . ASP A 1 233 ? 36.684  18.172  52.805  1.00 79.22 233 A 1 
ATOM 1576 C C   . ASP A 1 233 ? 37.349  18.757  51.545  1.00 79.80 233 A 1 
ATOM 1577 O O   . ASP A 1 233 ? 37.413  18.109  50.501  1.00 74.61 233 A 1 
ATOM 1578 C CB  . ASP A 1 233 ? 35.188  17.906  52.570  1.00 76.69 233 A 1 
ATOM 1579 C CG  . ASP A 1 233 ? 34.378  19.174  52.274  1.00 69.18 233 A 1 
ATOM 1580 O OD1 . ASP A 1 233 ? 34.715  20.252  52.803  1.00 62.40 233 A 1 
ATOM 1581 O OD2 . ASP A 1 233 ? 33.381  19.080  51.516  1.00 61.96 233 A 1 
ATOM 1582 N N   . ARG A 1 234 ? 37.851  19.967  51.612  1.00 74.53 234 A 1 
ATOM 1583 C CA  . ARG A 1 234 ? 38.384  20.674  50.453  1.00 76.06 234 A 1 
ATOM 1584 C C   . ARG A 1 234 ? 39.879  20.427  50.279  1.00 76.44 234 A 1 
ATOM 1585 O O   . ARG A 1 234 ? 40.675  20.730  51.153  1.00 73.05 234 A 1 
ATOM 1586 C CB  . ARG A 1 234 ? 38.034  22.160  50.572  1.00 73.83 234 A 1 
ATOM 1587 C CG  . ARG A 1 234 ? 38.180  22.861  49.226  1.00 70.14 234 A 1 
ATOM 1588 C CD  . ARG A 1 234 ? 37.717  24.307  49.332  1.00 68.88 234 A 1 
ATOM 1589 N NE  . ARG A 1 234 ? 37.780  24.950  48.011  1.00 65.59 234 A 1 
ATOM 1590 C CZ  . ARG A 1 234 ? 36.885  25.775  47.477  1.00 63.15 234 A 1 
ATOM 1591 N NH1 . ARG A 1 234 ? 35.843  26.163  48.145  1.00 58.55 234 A 1 
ATOM 1592 N NH2 . ARG A 1 234 ? 37.038  26.207  46.273  1.00 59.94 234 A 1 
ATOM 1593 N N   . HIS A 1 235 ? 40.261  19.949  49.087  1.00 80.44 235 A 1 
ATOM 1594 C CA  . HIS A 1 235 ? 41.670  19.684  48.776  1.00 80.74 235 A 1 
ATOM 1595 C C   . HIS A 1 235 ? 42.480  20.934  48.417  1.00 81.65 235 A 1 
ATOM 1596 O O   . HIS A 1 235 ? 43.692  20.973  48.625  1.00 77.07 235 A 1 
ATOM 1597 C CB  . HIS A 1 235 ? 41.747  18.656  47.643  1.00 78.20 235 A 1 
ATOM 1598 C CG  . HIS A 1 235 ? 41.111  17.350  48.000  1.00 75.35 235 A 1 
ATOM 1599 N ND1 . HIS A 1 235 ? 41.520  16.498  49.013  1.00 65.85 235 A 1 
ATOM 1600 C CD2 . HIS A 1 235 ? 40.007  16.768  47.431  1.00 65.00 235 A 1 
ATOM 1601 C CE1 . HIS A 1 235 ? 40.689  15.447  49.041  1.00 63.97 235 A 1 
ATOM 1602 N NE2 . HIS A 1 235 ? 39.752  15.579  48.092  1.00 65.21 235 A 1 
ATOM 1603 N N   . TYR A 1 236 ? 41.843  21.970  47.888  1.00 80.91 236 A 1 
ATOM 1604 C CA  . TYR A 1 236 ? 42.480  23.213  47.444  1.00 81.74 236 A 1 
ATOM 1605 C C   . TYR A 1 236 ? 41.874  24.430  48.141  1.00 82.07 236 A 1 
ATOM 1606 O O   . TYR A 1 236 ? 40.666  24.501  48.358  1.00 78.59 236 A 1 
ATOM 1607 C CB  . TYR A 1 236 ? 42.378  23.339  45.922  1.00 80.18 236 A 1 
ATOM 1608 C CG  . TYR A 1 236 ? 43.037  22.211  45.162  1.00 79.89 236 A 1 
ATOM 1609 C CD1 . TYR A 1 236 ? 44.413  22.250  44.875  1.00 72.63 236 A 1 
ATOM 1610 C CD2 . TYR A 1 236 ? 42.280  21.099  44.740  1.00 71.64 236 A 1 
ATOM 1611 C CE1 . TYR A 1 236 ? 45.030  21.196  44.186  1.00 70.09 236 A 1 
ATOM 1612 C CE2 . TYR A 1 236 ? 42.892  20.041  44.048  1.00 70.46 236 A 1 
ATOM 1613 C CZ  . TYR A 1 236 ? 44.264  20.098  43.769  1.00 74.66 236 A 1 
ATOM 1614 O OH  . TYR A 1 236 ? 44.873  19.059  43.098  1.00 73.76 236 A 1 
ATOM 1615 N N   . CYS A 1 237 ? 42.701  25.431  48.466  1.00 78.68 237 A 1 
ATOM 1616 C CA  . CYS A 1 237 ? 42.256  26.663  49.119  1.00 78.46 237 A 1 
ATOM 1617 C C   . CYS A 1 237 ? 41.230  27.409  48.255  1.00 78.04 237 A 1 
ATOM 1618 O O   . CYS A 1 237 ? 41.488  27.715  47.088  1.00 75.23 237 A 1 
ATOM 1619 C CB  . CYS A 1 237 ? 43.478  27.542  49.411  1.00 78.17 237 A 1 
ATOM 1620 S SG  . CYS A 1 237 ? 42.979  29.099  50.187  1.00 74.72 237 A 1 
ATOM 1621 N N   . ALA A 1 238 ? 40.099  27.802  48.864  1.00 79.69 238 A 1 
ATOM 1622 C CA  . ALA A 1 238 ? 39.051  28.546  48.181  1.00 79.06 238 A 1 
ATOM 1623 C C   . ALA A 1 238 ? 39.507  29.898  47.621  1.00 79.30 238 A 1 
ATOM 1624 O O   . ALA A 1 238 ? 38.906  30.400  46.679  1.00 75.51 238 A 1 
ATOM 1625 C CB  . ALA A 1 238 ? 37.902  28.763  49.178  1.00 77.03 238 A 1 
ATOM 1626 N N   . ARG A 1 239 ? 40.540  30.506  48.223  1.00 78.18 239 A 1 
ATOM 1627 C CA  . ARG A 1 239 ? 41.008  31.850  47.866  1.00 79.14 239 A 1 
ATOM 1628 C C   . ARG A 1 239 ? 42.188  31.854  46.910  1.00 78.76 239 A 1 
ATOM 1629 O O   . ARG A 1 239 ? 42.212  32.658  45.990  1.00 73.42 239 A 1 
ATOM 1630 C CB  . ARG A 1 239 ? 41.326  32.615  49.161  1.00 76.01 239 A 1 
ATOM 1631 C CG  . ARG A 1 239 ? 41.650  34.085  48.880  1.00 69.11 239 A 1 
ATOM 1632 C CD  . ARG A 1 239 ? 41.921  34.818  50.195  1.00 67.86 239 A 1 
ATOM 1633 N NE  . ARG A 1 239 ? 42.225  36.240  49.955  1.00 61.47 239 A 1 
ATOM 1634 C CZ  . ARG A 1 239 ? 42.505  37.141  50.883  1.00 57.29 239 A 1 
ATOM 1635 N NH1 . ARG A 1 239 ? 42.547  36.825  52.144  1.00 53.27 239 A 1 
ATOM 1636 N NH2 . ARG A 1 239 ? 42.746  38.375  50.552  1.00 53.15 239 A 1 
ATOM 1637 N N   . CYS A 1 240 ? 43.196  31.020  47.161  1.00 79.70 240 A 1 
ATOM 1638 C CA  . CYS A 1 240 ? 44.441  31.033  46.390  1.00 79.24 240 A 1 
ATOM 1639 C C   . CYS A 1 240 ? 44.666  29.781  45.536  1.00 79.66 240 A 1 
ATOM 1640 O O   . CYS A 1 240 ? 45.685  29.700  44.858  1.00 74.71 240 A 1 
ATOM 1641 C CB  . CYS A 1 240 ? 45.624  31.322  47.329  1.00 77.88 240 A 1 
ATOM 1642 S SG  . CYS A 1 240 ? 45.886  29.950  48.488  1.00 76.05 240 A 1 
ATOM 1643 N N   . ALA A 1 241 ? 43.738  28.815  45.576  1.00 79.55 241 A 1 
ATOM 1644 C CA  . ALA A 1 241 ? 43.787  27.552  44.851  1.00 80.08 241 A 1 
ATOM 1645 C C   . ALA A 1 241 ? 45.014  26.664  45.136  1.00 81.17 241 A 1 
ATOM 1646 O O   . ALA A 1 241 ? 45.199  25.654  44.470  1.00 75.89 241 A 1 
ATOM 1647 C CB  . ALA A 1 241 ? 43.539  27.800  43.364  1.00 77.58 241 A 1 
ATOM 1648 N N   . MET A 1 242 ? 45.838  27.010  46.143  1.00 74.99 242 A 1 
ATOM 1649 C CA  . MET A 1 242 ? 46.974  26.181  46.543  1.00 75.60 242 A 1 
ATOM 1650 C C   . MET A 1 242 ? 46.499  24.892  47.226  1.00 76.67 242 A 1 
ATOM 1651 O O   . MET A 1 242 ? 45.467  24.914  47.908  1.00 75.24 242 A 1 
ATOM 1652 C CB  . MET A 1 242 ? 47.924  26.967  47.447  1.00 74.58 242 A 1 
ATOM 1653 C CG  . MET A 1 242 ? 48.640  28.085  46.693  1.00 73.21 242 A 1 
ATOM 1654 S SD  . MET A 1 242 ? 49.648  27.540  45.281  1.00 69.21 242 A 1 
ATOM 1655 C CE  . MET A 1 242 ? 50.952  26.621  46.108  1.00 59.53 242 A 1 
ATOM 1656 N N   . PRO A 1 243 ? 47.226  23.778  47.092  1.00 78.26 243 A 1 
ATOM 1657 C CA  . PRO A 1 243 ? 46.897  22.531  47.770  1.00 78.12 243 A 1 
ATOM 1658 C C   . PRO A 1 243 ? 46.987  22.709  49.293  1.00 78.18 243 A 1 
ATOM 1659 O O   . PRO A 1 243 ? 47.955  23.267  49.814  1.00 75.88 243 A 1 
ATOM 1660 C CB  . PRO A 1 243 ? 47.875  21.491  47.220  1.00 76.22 243 A 1 
ATOM 1661 C CG  . PRO A 1 243 ? 49.076  22.320  46.786  1.00 74.37 243 A 1 
ATOM 1662 C CD  . PRO A 1 243 ? 48.462  23.638  46.332  1.00 77.30 243 A 1 
ATOM 1663 N N   . LEU A 1 244 ? 45.963  22.217  50.000  1.00 76.75 244 A 1 
ATOM 1664 C CA  . LEU A 1 244 ? 45.913  22.257  51.467  1.00 73.86 244 A 1 
ATOM 1665 C C   . LEU A 1 244 ? 46.744  21.139  52.092  1.00 71.49 244 A 1 
ATOM 1666 O O   . LEU A 1 244 ? 47.301  21.316  53.173  1.00 65.95 244 A 1 
ATOM 1667 C CB  . LEU A 1 244 ? 44.448  22.141  51.915  1.00 71.26 244 A 1 
ATOM 1668 C CG  . LEU A 1 244 ? 43.564  23.330  51.505  1.00 69.31 244 A 1 
ATOM 1669 C CD1 . LEU A 1 244 ? 42.110  23.051  51.884  1.00 63.65 244 A 1 
ATOM 1670 C CD2 . LEU A 1 244 ? 43.995  24.626  52.190  1.00 64.42 244 A 1 
ATOM 1671 N N   . VAL A 1 245 ? 46.839  20.007  51.414  1.00 73.22 245 A 1 
ATOM 1672 C CA  . VAL A 1 245 ? 47.691  18.888  51.819  1.00 69.75 245 A 1 
ATOM 1673 C C   . VAL A 1 245 ? 49.114  19.203  51.383  1.00 65.83 245 A 1 
ATOM 1674 O O   . VAL A 1 245 ? 49.404  19.267  50.187  1.00 59.27 245 A 1 
ATOM 1675 C CB  . VAL A 1 245 ? 47.192  17.543  51.263  1.00 65.42 245 A 1 
ATOM 1676 C CG1 . VAL A 1 245 ? 47.993  16.387  51.847  1.00 56.48 245 A 1 
ATOM 1677 C CG2 . VAL A 1 245 ? 45.716  17.314  51.595  1.00 55.41 245 A 1 
ATOM 1678 N N   . ALA A 1 246 ? 49.987  19.418  52.357  1.00 62.28 246 A 1 
ATOM 1679 C CA  . ALA A 1 246 ? 51.396  19.574  52.060  1.00 59.51 246 A 1 
ATOM 1680 C C   . ALA A 1 246 ? 51.921  18.245  51.510  1.00 57.32 246 A 1 
ATOM 1681 O O   . ALA A 1 246 ? 52.016  17.267  52.245  1.00 52.81 246 A 1 
ATOM 1682 C CB  . ALA A 1 246 ? 52.138  20.014  53.329  1.00 55.22 246 A 1 
ATOM 1683 N N   . SER A 1 247 ? 52.282  18.197  50.248  1.00 56.43 247 A 1 
ATOM 1684 C CA  . SER A 1 247 ? 53.020  17.060  49.698  1.00 53.97 247 A 1 
ATOM 1685 C C   . SER A 1 247 ? 54.348  16.959  50.441  1.00 51.48 247 A 1 
ATOM 1686 O O   . SER A 1 247 ? 55.136  17.905  50.437  1.00 46.87 247 A 1 
ATOM 1687 C CB  . SER A 1 247 ? 53.227  17.211  48.189  1.00 50.20 247 A 1 
ATOM 1688 O OG  . SER A 1 247 ? 53.812  18.450  47.879  1.00 46.57 247 A 1 
ATOM 1689 N N   . GLY A 1 248 ? 54.589  15.835  51.134  1.00 47.44 248 A 1 
ATOM 1690 C CA  . GLY A 1 248 ? 55.723  15.666  52.047  1.00 47.10 248 A 1 
ATOM 1691 C C   . GLY A 1 248 ? 57.097  15.856  51.410  1.00 46.34 248 A 1 
ATOM 1692 O O   . GLY A 1 248 ? 58.039  16.207  52.112  1.00 43.04 248 A 1 
ATOM 1693 N N   . ASP A 1 249 ? 57.226  15.697  50.123  1.00 45.14 249 A 1 
ATOM 1694 C CA  . ASP A 1 249 ? 58.517  15.741  49.432  1.00 45.42 249 A 1 
ATOM 1695 C C   . ASP A 1 249 ? 59.234  17.095  49.500  1.00 44.70 249 A 1 
ATOM 1696 O O   . ASP A 1 249 ? 60.465  17.127  49.449  1.00 41.25 249 A 1 
ATOM 1697 C CB  . ASP A 1 249 ? 58.339  15.316  47.972  1.00 41.17 249 A 1 
ATOM 1698 C CG  . ASP A 1 249 ? 58.084  13.817  47.807  1.00 37.97 249 A 1 
ATOM 1699 O OD1 . ASP A 1 249 ? 58.396  13.056  48.740  1.00 36.31 249 A 1 
ATOM 1700 O OD2 . ASP A 1 249 ? 57.579  13.458  46.722  1.00 35.97 249 A 1 
ATOM 1701 N N   . GLN A 1 250 ? 58.532  18.193  49.666  1.00 45.01 250 A 1 
ATOM 1702 C CA  . GLN A 1 250 ? 59.217  19.487  49.808  1.00 45.11 250 A 1 
ATOM 1703 C C   . GLN A 1 250 ? 60.075  19.587  51.076  1.00 44.08 250 A 1 
ATOM 1704 O O   . GLN A 1 250 ? 60.970  20.428  51.149  1.00 41.38 250 A 1 
ATOM 1705 C CB  . GLN A 1 250 ? 58.218  20.646  49.773  1.00 42.55 250 A 1 
ATOM 1706 C CG  . GLN A 1 250 ? 57.745  20.970  48.347  1.00 40.33 250 A 1 
ATOM 1707 C CD  . GLN A 1 250 ? 56.994  22.301  48.268  1.00 38.01 250 A 1 
ATOM 1708 O OE1 . GLN A 1 250 ? 56.656  22.926  49.258  1.00 36.53 250 A 1 
ATOM 1709 N NE2 . GLN A 1 250 ? 56.719  22.792  47.079  1.00 35.70 250 A 1 
ATOM 1710 N N   . ALA A 1 251 ? 59.848  18.737  52.082  1.00 43.05 251 A 1 
ATOM 1711 C CA  . ALA A 1 251 ? 60.637  18.766  53.310  1.00 43.50 251 A 1 
ATOM 1712 C C   . ALA A 1 251 ? 62.090  18.326  53.094  1.00 42.90 251 A 1 
ATOM 1713 O O   . ALA A 1 251 ? 62.990  18.803  53.790  1.00 40.83 251 A 1 
ATOM 1714 C CB  . ALA A 1 251 ? 59.942  17.881  54.353  1.00 41.16 251 A 1 
ATOM 1715 N N   . SER A 1 252 ? 62.323  17.401  52.154  1.00 44.68 252 A 1 
ATOM 1716 C CA  . SER A 1 252 ? 63.638  16.758  52.034  1.00 44.04 252 A 1 
ATOM 1717 C C   . SER A 1 252 ? 64.697  17.618  51.356  1.00 44.14 252 A 1 
ATOM 1718 O O   . SER A 1 252 ? 65.881  17.458  51.642  1.00 41.81 252 A 1 
ATOM 1719 C CB  . SER A 1 252 ? 63.514  15.423  51.294  1.00 40.61 252 A 1 
ATOM 1720 O OG  . SER A 1 252 ? 63.262  15.641  49.925  1.00 38.15 252 A 1 
ATOM 1721 N N   . LEU A 1 253 ? 64.312  18.552  50.521  1.00 48.38 253 A 1 
ATOM 1722 C CA  . LEU A 1 253 ? 65.241  19.493  49.881  1.00 49.84 253 A 1 
ATOM 1723 C C   . LEU A 1 253 ? 65.736  20.544  50.886  1.00 49.90 253 A 1 
ATOM 1724 O O   . LEU A 1 253 ? 65.646  21.752  50.680  1.00 48.04 253 A 1 
ATOM 1725 C CB  . LEU A 1 253 ? 64.620  20.114  48.623  1.00 46.63 253 A 1 
ATOM 1726 C CG  . LEU A 1 253 ? 64.528  19.159  47.420  1.00 43.87 253 A 1 
ATOM 1727 C CD1 . LEU A 1 253 ? 63.681  19.804  46.319  1.00 42.22 253 A 1 
ATOM 1728 C CD2 . LEU A 1 253 ? 65.902  18.848  46.815  1.00 42.40 253 A 1 
ATOM 1729 N N   . ARG A 1 254 ? 66.324  20.064  51.992  1.00 54.72 254 A 1 
ATOM 1730 C CA  . ARG A 1 254 ? 67.275  20.858  52.763  1.00 56.61 254 A 1 
ATOM 1731 C C   . ARG A 1 254 ? 68.413  21.195  51.820  1.00 56.13 254 A 1 
ATOM 1732 O O   . ARG A 1 254 ? 69.289  20.368  51.579  1.00 53.93 254 A 1 
ATOM 1733 C CB  . ARG A 1 254 ? 67.778  20.107  54.001  1.00 53.66 254 A 1 
ATOM 1734 C CG  . ARG A 1 254 ? 66.786  20.166  55.159  1.00 48.16 254 A 1 
ATOM 1735 C CD  . ARG A 1 254 ? 67.396  19.516  56.413  1.00 44.79 254 A 1 
ATOM 1736 N NE  . ARG A 1 254 ? 66.518  19.682  57.587  1.00 40.78 254 A 1 
ATOM 1737 C CZ  . ARG A 1 254 ? 66.776  19.256  58.818  1.00 36.14 254 A 1 
ATOM 1738 N NH1 . ARG A 1 254 ? 67.874  18.621  59.107  1.00 35.67 254 A 1 
ATOM 1739 N NH2 . ARG A 1 254 ? 65.919  19.465  59.777  1.00 32.36 254 A 1 
ATOM 1740 N N   . ALA A 1 255 ? 68.376  22.393  51.316  1.00 56.43 255 A 1 
ATOM 1741 C CA  . ALA A 1 255 ? 69.482  22.904  50.523  1.00 59.16 255 A 1 
ATOM 1742 C C   . ALA A 1 255 ? 70.781  22.658  51.307  1.00 60.42 255 A 1 
ATOM 1743 O O   . ALA A 1 255 ? 70.866  23.050  52.473  1.00 58.06 255 A 1 
ATOM 1744 C CB  . ALA A 1 255 ? 69.253  24.388  50.243  1.00 55.92 255 A 1 
ATOM 1745 N N   . PRO A 1 256 ? 71.779  21.979  50.713  1.00 66.60 256 A 1 
ATOM 1746 C CA  . PRO A 1 256 ? 73.028  21.674  51.396  1.00 68.54 256 A 1 
ATOM 1747 C C   . PRO A 1 256 ? 73.658  22.971  51.914  1.00 69.11 256 A 1 
ATOM 1748 O O   . PRO A 1 256 ? 73.560  24.023  51.283  1.00 65.46 256 A 1 
ATOM 1749 C CB  . PRO A 1 256 ? 73.901  20.922  50.381  1.00 65.76 256 A 1 
ATOM 1750 C CG  . PRO A 1 256 ? 73.244  21.178  49.037  1.00 63.53 256 A 1 
ATOM 1751 C CD  . PRO A 1 256 ? 71.787  21.477  49.358  1.00 66.72 256 A 1 
ATOM 1752 N N   . TRP A 1 257 ? 74.306  22.865  53.087  1.00 67.23 257 A 1 
ATOM 1753 C CA  . TRP A 1 257 ? 74.786  24.027  53.877  1.00 66.23 257 A 1 
ATOM 1754 C C   . TRP A 1 257 ? 75.615  25.008  53.058  1.00 66.99 257 A 1 
ATOM 1755 O O   . TRP A 1 257 ? 75.476  26.216  53.211  1.00 62.68 257 A 1 
ATOM 1756 C CB  . TRP A 1 257 ? 75.584  23.507  55.065  1.00 62.76 257 A 1 
ATOM 1757 C CG  . TRP A 1 257 ? 76.915  22.902  54.726  1.00 59.59 257 A 1 
ATOM 1758 C CD1 . TRP A 1 257 ? 77.146  21.633  54.320  1.00 54.40 257 A 1 
ATOM 1759 C CD2 . TRP A 1 257 ? 78.221  23.557  54.752  1.00 58.77 257 A 1 
ATOM 1760 N NE1 . TRP A 1 257 ? 78.503  21.457  54.075  1.00 51.89 257 A 1 
ATOM 1761 C CE2 . TRP A 1 257 ? 79.187  22.611  54.330  1.00 58.95 257 A 1 
ATOM 1762 C CE3 . TRP A 1 257 ? 78.661  24.844  55.104  1.00 57.04 257 A 1 
ATOM 1763 C CZ2 . TRP A 1 257 ? 80.571  22.938  54.241  1.00 59.66 257 A 1 
ATOM 1764 C CZ3 . TRP A 1 257 ? 80.026  25.178  55.022  1.00 52.60 257 A 1 
ATOM 1765 C CH2 . TRP A 1 257 ? 80.965  24.219  54.587  1.00 52.57 257 A 1 
ATOM 1766 N N   . TRP A 1 258 ? 76.449  24.512  52.128  1.00 66.97 258 A 1 
ATOM 1767 C CA  . TRP A 1 258 ? 77.292  25.330  51.258  1.00 66.16 258 A 1 
ATOM 1768 C C   . TRP A 1 258 ? 76.484  26.200  50.311  1.00 66.03 258 A 1 
ATOM 1769 O O   . TRP A 1 258 ? 76.845  27.352  50.075  1.00 61.85 258 A 1 
ATOM 1770 C CB  . TRP A 1 258 ? 78.261  24.425  50.499  1.00 62.88 258 A 1 
ATOM 1771 C CG  . TRP A 1 258 ? 77.660  23.466  49.523  1.00 61.46 258 A 1 
ATOM 1772 C CD1 . TRP A 1 258 ? 77.202  22.238  49.800  1.00 55.38 258 A 1 
ATOM 1773 C CD2 . TRP A 1 258 ? 77.498  23.634  48.079  1.00 60.08 258 A 1 
ATOM 1774 N NE1 . TRP A 1 258 ? 76.760  21.630  48.631  1.00 52.24 258 A 1 
ATOM 1775 C CE2 . TRP A 1 258 ? 76.935  22.441  47.574  1.00 58.85 258 A 1 
ATOM 1776 C CE3 . TRP A 1 258 ? 77.806  24.671  47.191  1.00 56.62 258 A 1 
ATOM 1777 C CZ2 . TRP A 1 258 ? 76.674  22.281  46.178  1.00 58.67 258 A 1 
ATOM 1778 C CZ3 . TRP A 1 258 ? 77.547  24.521  45.801  1.00 51.47 258 A 1 
ATOM 1779 C CH2 . TRP A 1 258 ? 76.981  23.331  45.322  1.00 52.07 258 A 1 
ATOM 1780 N N   . ARG A 1 259 ? 75.326  25.711  49.815  1.00 62.48 259 A 1 
ATOM 1781 C CA  . ARG A 1 259 ? 74.401  26.513  49.009  1.00 62.78 259 A 1 
ATOM 1782 C C   . ARG A 1 259 ? 73.714  27.598  49.833  1.00 61.71 259 A 1 
ATOM 1783 O O   . ARG A 1 259 ? 73.327  28.618  49.274  1.00 58.96 259 A 1 
ATOM 1784 C CB  . ARG A 1 259 ? 73.366  25.620  48.327  1.00 59.95 259 A 1 
ATOM 1785 C CG  . ARG A 1 259 ? 73.477  25.683  46.804  1.00 55.34 259 A 1 
ATOM 1786 C CD  . ARG A 1 259 ? 72.333  24.914  46.143  1.00 55.29 259 A 1 
ATOM 1787 N NE  . ARG A 1 259 ? 72.456  24.880  44.675  1.00 50.70 259 A 1 
ATOM 1788 C CZ  . ARG A 1 259 ? 71.542  24.439  43.823  1.00 46.65 259 A 1 
ATOM 1789 N NH1 . ARG A 1 259 ? 70.394  23.981  44.227  1.00 44.45 259 A 1 
ATOM 1790 N NH2 . ARG A 1 259 ? 71.771  24.454  42.536  1.00 42.59 259 A 1 
ATOM 1791 N N   . ARG A 1 260 ? 73.567  27.411  51.152  1.00 64.19 260 A 1 
ATOM 1792 C CA  . ARG A 1 260 ? 73.102  28.472  52.052  1.00 64.26 260 A 1 
ATOM 1793 C C   . ARG A 1 260 ? 74.158  29.544  52.279  1.00 62.63 260 A 1 
ATOM 1794 O O   . ARG A 1 260 ? 73.796  30.715  52.379  1.00 60.52 260 A 1 
ATOM 1795 C CB  . ARG A 1 260 ? 72.656  27.905  53.398  1.00 62.50 260 A 1 
ATOM 1796 C CG  . ARG A 1 260 ? 71.323  27.158  53.307  1.00 57.15 260 A 1 
ATOM 1797 C CD  . ARG A 1 260 ? 70.892  26.725  54.710  1.00 55.26 260 A 1 
ATOM 1798 N NE  . ARG A 1 260 ? 69.606  26.011  54.676  1.00 52.12 260 A 1 
ATOM 1799 C CZ  . ARG A 1 260 ? 68.948  25.551  55.729  1.00 47.59 260 A 1 
ATOM 1800 N NH1 . ARG A 1 260 ? 69.409  25.692  56.946  1.00 47.43 260 A 1 
ATOM 1801 N NH2 . ARG A 1 260 ? 67.815  24.934  55.560  1.00 45.64 260 A 1 
ATOM 1802 N N   . LEU A 1 261 ? 75.428  29.159  52.368  1.00 65.13 261 A 1 
ATOM 1803 C CA  . LEU A 1 261 ? 76.549  30.102  52.559  1.00 64.85 261 A 1 
ATOM 1804 C C   . LEU A 1 261 ? 76.811  30.937  51.309  1.00 64.39 261 A 1 
ATOM 1805 O O   . LEU A 1 261 ? 76.796  32.159  51.375  1.00 60.26 261 A 1 
ATOM 1806 C CB  . LEU A 1 261 ? 77.805  29.328  52.992  1.00 61.87 261 A 1 
ATOM 1807 C CG  . LEU A 1 261 ? 77.931  29.205  54.514  1.00 56.84 261 A 1 
ATOM 1808 C CD1 . LEU A 1 261 ? 78.853  28.046  54.878  1.00 53.73 261 A 1 
ATOM 1809 C CD2 . LEU A 1 261 ? 78.519  30.479  55.122  1.00 54.51 261 A 1 
ATOM 1810 N N   . PHE A 1 262 ? 77.025  30.297  50.191  1.00 62.63 262 A 1 
ATOM 1811 C CA  . PHE A 1 262 ? 77.153  30.957  48.888  1.00 61.82 262 A 1 
ATOM 1812 C C   . PHE A 1 262 ? 75.778  31.256  48.272  1.00 60.71 262 A 1 
ATOM 1813 O O   . PHE A 1 262 ? 75.567  31.130  47.071  1.00 55.33 262 A 1 
ATOM 1814 C CB  . PHE A 1 262 ? 78.066  30.159  47.969  1.00 57.55 262 A 1 
ATOM 1815 C CG  . PHE A 1 262 ? 79.501  30.106  48.442  1.00 55.51 262 A 1 
ATOM 1816 C CD1 . PHE A 1 262 ? 80.338  31.211  48.255  1.00 51.21 262 A 1 
ATOM 1817 C CD2 . PHE A 1 262 ? 79.989  28.959  49.091  1.00 50.44 262 A 1 
ATOM 1818 C CE1 . PHE A 1 262 ? 81.668  31.174  48.704  1.00 45.19 262 A 1 
ATOM 1819 C CE2 . PHE A 1 262 ? 81.312  28.926  49.539  1.00 45.98 262 A 1 
ATOM 1820 C CZ  . PHE A 1 262 ? 82.158  30.026  49.343  1.00 47.71 262 A 1 
ATOM 1821 N N   . GLY A 1 263 ? 74.825  31.627  49.122  1.00 55.02 263 A 1 
ATOM 1822 C CA  . GLY A 1 263 ? 73.467  31.980  48.753  1.00 54.76 263 A 1 
ATOM 1823 C C   . GLY A 1 263 ? 73.409  33.285  47.972  1.00 53.71 263 A 1 
ATOM 1824 O O   . GLY A 1 263 ? 72.740  34.228  48.393  1.00 50.36 263 A 1 
ATOM 1825 N N   . GLY A 1 264 ? 74.098  33.345  46.880  1.00 54.67 264 A 1 
ATOM 1826 C CA  . GLY A 1 264 ? 73.804  34.314  45.850  1.00 54.10 264 A 1 
ATOM 1827 C C   . GLY A 1 264 ? 72.316  34.231  45.567  1.00 53.69 264 A 1 
ATOM 1828 O O   . GLY A 1 264 ? 71.780  33.137  45.390  1.00 50.29 264 A 1 
ATOM 1829 N N   . ARG A 1 265 ? 71.663  35.390  45.566  1.00 51.18 265 A 1 
ATOM 1830 C CA  . ARG A 1 265 ? 70.236  35.526  45.279  1.00 51.24 265 A 1 
ATOM 1831 C C   . ARG A 1 265 ? 69.946  35.057  43.851  1.00 50.45 265 A 1 
ATOM 1832 O O   . ARG A 1 265 ? 69.636  35.873  42.985  1.00 46.64 265 A 1 
ATOM 1833 C CB  . ARG A 1 265 ? 69.785  36.983  45.453  1.00 48.14 265 A 1 
ATOM 1834 C CG  . ARG A 1 265 ? 69.711  37.500  46.886  1.00 44.83 265 A 1 
ATOM 1835 C CD  . ARG A 1 265 ? 69.263  38.968  46.822  1.00 42.35 265 A 1 
ATOM 1836 N NE  . ARG A 1 265 ? 69.042  39.548  48.158  1.00 39.90 265 A 1 
ATOM 1837 C CZ  . ARG A 1 265 ? 68.795  40.831  48.417  1.00 36.99 265 A 1 
ATOM 1838 N NH1 . ARG A 1 265 ? 68.760  41.721  47.458  1.00 36.93 265 A 1 
ATOM 1839 N NH2 . ARG A 1 265 ? 68.591  41.222  49.640  1.00 34.80 265 A 1 
ATOM 1840 N N   . ARG A 1 266 ? 70.042  33.764  43.578  1.00 50.33 266 A 1 
ATOM 1841 C CA  . ARG A 1 266 ? 69.201  33.202  42.544  1.00 51.87 266 A 1 
ATOM 1842 C C   . ARG A 1 266 ? 67.787  33.352  43.080  1.00 51.92 266 A 1 
ATOM 1843 O O   . ARG A 1 266 ? 67.310  32.520  43.835  1.00 48.97 266 A 1 
ATOM 1844 C CB  . ARG A 1 266 ? 69.573  31.763  42.187  1.00 48.97 266 A 1 
ATOM 1845 C CG  . ARG A 1 266 ? 70.815  31.730  41.283  1.00 44.58 266 A 1 
ATOM 1846 C CD  . ARG A 1 266 ? 71.070  30.312  40.766  1.00 42.31 266 A 1 
ATOM 1847 N NE  . ARG A 1 266 ? 72.213  30.283  39.840  1.00 39.46 266 A 1 
ATOM 1848 C CZ  . ARG A 1 266 ? 72.652  29.228  39.171  1.00 36.01 266 A 1 
ATOM 1849 N NH1 . ARG A 1 266 ? 72.090  28.062  39.322  1.00 35.66 266 A 1 
ATOM 1850 N NH2 . ARG A 1 266 ? 73.668  29.334  38.351  1.00 33.65 266 A 1 
ATOM 1851 N N   . GLN A 1 267 ? 67.178  34.473  42.762  1.00 49.68 267 A 1 
ATOM 1852 C CA  . GLN A 1 267 ? 65.744  34.624  42.764  1.00 50.77 267 A 1 
ATOM 1853 C C   . GLN A 1 267 ? 65.226  33.646  41.715  1.00 51.22 267 A 1 
ATOM 1854 O O   . GLN A 1 267 ? 64.960  34.021  40.583  1.00 47.84 267 A 1 
ATOM 1855 C CB  . GLN A 1 267 ? 65.358  36.067  42.428  1.00 47.42 267 A 1 
ATOM 1856 C CG  . GLN A 1 267 ? 65.654  37.064  43.555  1.00 43.99 267 A 1 
ATOM 1857 C CD  . GLN A 1 267 ? 65.234  38.501  43.189  1.00 40.89 267 A 1 
ATOM 1858 O OE1 . GLN A 1 267 ? 65.010  38.836  42.040  1.00 37.98 267 A 1 
ATOM 1859 N NE2 . GLN A 1 267 ? 65.131  39.379  44.143  1.00 37.07 267 A 1 
ATOM 1860 N N   . GLU A 1 268 ? 65.185  32.355  42.096  1.00 51.38 268 A 1 
ATOM 1861 C CA  . GLU A 1 268 ? 64.280  31.456  41.400  1.00 52.51 268 A 1 
ATOM 1862 C C   . GLU A 1 268 ? 62.932  32.147  41.476  1.00 52.76 268 A 1 
ATOM 1863 O O   . GLU A 1 268 ? 62.460  32.469  42.566  1.00 50.69 268 A 1 
ATOM 1864 C CB  . GLU A 1 268 ? 64.277  30.065  42.043  1.00 49.96 268 A 1 
ATOM 1865 C CG  . GLU A 1 268 ? 65.550  29.290  41.675  1.00 45.27 268 A 1 
ATOM 1866 C CD  . GLU A 1 268 ? 65.637  27.874  42.251  1.00 42.49 268 A 1 
ATOM 1867 O OE1 . GLU A 1 268 ? 66.566  27.150  41.808  1.00 39.08 268 A 1 
ATOM 1868 O OE2 . GLU A 1 268 ? 64.844  27.539  43.134  1.00 40.21 268 A 1 
ATOM 1869 N N   . THR A 1 269 ? 62.397  32.525  40.337  1.00 54.58 269 A 1 
ATOM 1870 C CA  . THR A 1 269 ? 61.084  33.154  40.274  1.00 55.97 269 A 1 
ATOM 1871 C C   . THR A 1 269 ? 60.164  32.266  41.060  1.00 56.77 269 A 1 
ATOM 1872 O O   . THR A 1 269 ? 59.937  31.133  40.634  1.00 54.19 269 A 1 
ATOM 1873 C CB  . THR A 1 269 ? 60.581  33.272  38.832  1.00 52.51 269 A 1 
ATOM 1874 O OG1 . THR A 1 269 ? 60.945  32.132  38.077  1.00 47.34 269 A 1 
ATOM 1875 C CG2 . THR A 1 269 ? 61.185  34.489  38.136  1.00 46.51 269 A 1 
ATOM 1876 N N   . PRO A 1 270 ? 59.752  32.710  42.280  1.00 52.38 270 A 1 
ATOM 1877 C CA  . PRO A 1 270 ? 59.061  31.829  43.177  1.00 54.71 270 A 1 
ATOM 1878 C C   . PRO A 1 270 ? 57.867  31.300  42.416  1.00 55.25 270 A 1 
ATOM 1879 O O   . PRO A 1 270 ? 57.084  32.081  41.859  1.00 53.88 270 A 1 
ATOM 1880 C CB  . PRO A 1 270 ? 58.708  32.667  44.408  1.00 52.57 270 A 1 
ATOM 1881 C CG  . PRO A 1 270 ? 58.789  34.105  43.907  1.00 50.46 270 A 1 
ATOM 1882 C CD  . PRO A 1 270 ? 59.838  34.040  42.810  1.00 51.64 270 A 1 
ATOM 1883 N N   . TRP A 1 271 ? 57.783  29.968  42.317  1.00 57.09 271 A 1 
ATOM 1884 C CA  . TRP A 1 271 ? 56.589  29.341  41.783  1.00 57.89 271 A 1 
ATOM 1885 C C   . TRP A 1 271 ? 55.390  29.917  42.526  1.00 57.75 271 A 1 
ATOM 1886 O O   . TRP A 1 271 ? 55.524  30.420  43.644  1.00 54.28 271 A 1 
ATOM 1887 C CB  . TRP A 1 271 ? 56.694  27.824  41.890  1.00 54.20 271 A 1 
ATOM 1888 C CG  . TRP A 1 271 ? 57.477  27.136  40.820  1.00 50.41 271 A 1 
ATOM 1889 C CD1 . TRP A 1 271 ? 58.422  27.679  40.024  1.00 45.30 271 A 1 
ATOM 1890 C CD2 . TRP A 1 271 ? 57.352  25.746  40.396  1.00 46.25 271 A 1 
ATOM 1891 N NE1 . TRP A 1 271 ? 58.895  26.732  39.130  1.00 42.42 271 A 1 
ATOM 1892 C CE2 . TRP A 1 271 ? 58.256  25.528  39.329  1.00 44.94 271 A 1 
ATOM 1893 C CE3 . TRP A 1 271 ? 56.555  24.649  40.825  1.00 43.89 271 A 1 
ATOM 1894 C CZ2 . TRP A 1 271 ? 58.368  24.282  38.683  1.00 44.79 271 A 1 
ATOM 1895 C CZ3 . TRP A 1 271 ? 56.673  23.403  40.180  1.00 42.27 271 A 1 
ATOM 1896 C CH2 . TRP A 1 271 ? 57.566  23.234  39.131  1.00 42.11 271 A 1 
ATOM 1897 N N   . ALA A 1 272 ? 54.217  29.917  41.964  1.00 57.44 272 A 1 
ATOM 1898 C CA  . ALA A 1 272 ? 53.066  30.605  42.546  1.00 58.73 272 A 1 
ATOM 1899 C C   . ALA A 1 272 ? 52.821  30.216  44.014  1.00 59.13 272 A 1 
ATOM 1900 O O   . ALA A 1 272 ? 52.332  31.028  44.797  1.00 55.42 272 A 1 
ATOM 1901 C CB  . ALA A 1 272 ? 51.847  30.304  41.672  1.00 56.26 272 A 1 
ATOM 1902 N N   . GLY A 1 273 ? 53.199  28.996  44.409  1.00 57.68 273 A 1 
ATOM 1903 C CA  . GLY A 1 273 ? 53.219  28.528  45.782  1.00 59.26 273 A 1 
ATOM 1904 C C   . GLY A 1 273 ? 54.326  29.101  46.659  1.00 60.16 273 A 1 
ATOM 1905 O O   . GLY A 1 273 ? 54.108  29.316  47.847  1.00 56.25 273 A 1 
ATOM 1906 N N   . ASP A 1 274 ? 55.518  29.423  46.135  1.00 53.46 274 A 1 
ATOM 1907 C CA  . ASP A 1 274 ? 56.673  29.907  46.896  1.00 56.53 274 A 1 
ATOM 1908 C C   . ASP A 1 274 ? 56.602  31.406  47.190  1.00 56.41 274 A 1 
ATOM 1909 O O   . ASP A 1 274 ? 57.573  32.004  47.640  1.00 53.12 274 A 1 
ATOM 1910 C CB  . ASP A 1 274 ? 57.986  29.561  46.177  1.00 53.92 274 A 1 
ATOM 1911 C CG  . ASP A 1 274 ? 58.339  28.081  46.186  1.00 49.68 274 A 1 
ATOM 1912 O OD1 . ASP A 1 274 ? 57.857  27.363  47.083  1.00 46.45 274 A 1 
ATOM 1913 O OD2 . ASP A 1 274 ? 59.119  27.707  45.290  1.00 45.75 274 A 1 
ATOM 1914 N N   . ARG A 1 275 ? 55.440  32.018  46.953  1.00 53.83 275 A 1 
ATOM 1915 C CA  . ARG A 1 275 ? 55.264  33.395  47.411  1.00 56.58 275 A 1 
ATOM 1916 C C   . ARG A 1 275 ? 55.610  33.440  48.887  1.00 56.63 275 A 1 
ATOM 1917 O O   . ARG A 1 275 ? 55.024  32.670  49.659  1.00 53.85 275 A 1 
ATOM 1918 C CB  . ARG A 1 275 ? 53.849  33.914  47.180  1.00 53.91 275 A 1 
ATOM 1919 C CG  . ARG A 1 275 ? 53.671  34.333  45.726  1.00 48.75 275 A 1 
ATOM 1920 C CD  . ARG A 1 275 ? 52.329  35.031  45.537  1.00 46.31 275 A 1 
ATOM 1921 N NE  . ARG A 1 275 ? 52.173  35.478  44.147  1.00 42.03 275 A 1 
ATOM 1922 C CZ  . ARG A 1 275 ? 51.175  36.221  43.659  1.00 40.48 275 A 1 
ATOM 1923 N NH1 . ARG A 1 275 ? 50.212  36.645  44.430  1.00 39.42 275 A 1 
ATOM 1924 N NH2 . ARG A 1 275 ? 51.151  36.535  42.408  1.00 36.69 275 A 1 
ATOM 1925 N N   . PRO A 1 276 ? 56.565  34.309  49.313  1.00 54.25 276 A 1 
ATOM 1926 C CA  . PRO A 1 276 ? 57.058  34.350  50.680  1.00 56.31 276 A 1 
ATOM 1927 C C   . PRO A 1 276 ? 55.862  34.484  51.597  1.00 56.94 276 A 1 
ATOM 1928 O O   . PRO A 1 276 ? 55.074  35.434  51.483  1.00 54.73 276 A 1 
ATOM 1929 C CB  . PRO A 1 276 ? 58.028  35.538  50.752  1.00 53.36 276 A 1 
ATOM 1930 C CG  . PRO A 1 276 ? 57.644  36.402  49.555  1.00 52.01 276 A 1 
ATOM 1931 C CD  . PRO A 1 276 ? 57.134  35.383  48.541  1.00 52.97 276 A 1 
ATOM 1932 N N   . ARG A 1 277 ? 55.673  33.467  52.450  1.00 55.96 277 A 1 
ATOM 1933 C CA  . ARG A 1 277 ? 54.667  33.572  53.486  1.00 57.44 277 A 1 
ATOM 1934 C C   . ARG A 1 277 ? 54.936  34.898  54.167  1.00 56.21 277 A 1 
ATOM 1935 O O   . ARG A 1 277 ? 55.999  35.072  54.763  1.00 53.92 277 A 1 
ATOM 1936 C CB  . ARG A 1 277 ? 54.746  32.426  54.491  1.00 55.29 277 A 1 
ATOM 1937 C CG  . ARG A 1 277 ? 54.247  31.093  53.917  1.00 50.33 277 A 1 
ATOM 1938 C CD  . ARG A 1 277 ? 54.280  30.018  54.999  1.00 47.11 277 A 1 
ATOM 1939 N NE  . ARG A 1 277 ? 53.874  28.713  54.476  1.00 42.57 277 A 1 
ATOM 1940 C CZ  . ARG A 1 277 ? 53.839  27.559  55.143  1.00 39.97 277 A 1 
ATOM 1941 N NH1 . ARG A 1 277 ? 54.149  27.491  56.406  1.00 38.99 277 A 1 
ATOM 1942 N NH2 . ARG A 1 277 ? 53.499  26.474  54.540  1.00 36.81 277 A 1 
ATOM 1943 N N   . LEU A 1 278 ? 53.967  35.796  54.091  1.00 57.27 278 A 1 
ATOM 1944 C CA  . LEU A 1 278 ? 53.906  36.892  55.041  1.00 58.08 278 A 1 
ATOM 1945 C C   . LEU A 1 278 ? 53.730  36.235  56.410  1.00 58.98 278 A 1 
ATOM 1946 O O   . LEU A 1 278 ? 52.624  36.049  56.899  1.00 54.83 278 A 1 
ATOM 1947 C CB  . LEU A 1 278 ? 52.749  37.841  54.688  1.00 55.03 278 A 1 
ATOM 1948 C CG  . LEU A 1 278 ? 53.099  38.865  53.588  1.00 49.77 278 A 1 
ATOM 1949 C CD1 . LEU A 1 278 ? 51.827  39.484  53.017  1.00 48.11 278 A 1 
ATOM 1950 C CD2 . LEU A 1 278 ? 53.967  40.001  54.145  1.00 48.40 278 A 1 
ATOM 1951 N N   . ARG A 1 279 ? 54.838  35.783  56.962  1.00 52.25 279 A 1 
ATOM 1952 C CA  . ARG A 1 279 ? 54.941  35.528  58.385  1.00 53.51 279 A 1 
ATOM 1953 C C   . ARG A 1 279 ? 54.663  36.874  59.029  1.00 52.42 279 A 1 
ATOM 1954 O O   . ARG A 1 279 ? 55.576  37.662  59.247  1.00 50.09 279 A 1 
ATOM 1955 C CB  . ARG A 1 279 ? 56.318  34.984  58.809  1.00 52.01 279 A 1 
ATOM 1956 C CG  . ARG A 1 279 ? 56.464  33.475  58.608  1.00 46.70 279 A 1 
ATOM 1957 C CD  . ARG A 1 279 ? 57.820  33.015  59.173  1.00 44.20 279 A 1 
ATOM 1958 N NE  . ARG A 1 279 ? 57.966  31.551  59.138  1.00 40.82 279 A 1 
ATOM 1959 C CZ  . ARG A 1 279 ? 59.009  30.860  59.590  1.00 37.05 279 A 1 
ATOM 1960 N NH1 . ARG A 1 279 ? 60.047  31.458  60.099  1.00 35.77 279 A 1 
ATOM 1961 N NH2 . ARG A 1 279 ? 59.014  29.566  59.544  1.00 33.31 279 A 1 
ATOM 1962 N N   . ARG A 1 280 ? 53.380  37.119  59.280  1.00 50.84 280 A 1 
ATOM 1963 C CA  . ARG A 1 280 ? 53.064  37.940  60.432  1.00 52.55 280 A 1 
ATOM 1964 C C   . ARG A 1 280 ? 53.638  37.178  61.607  1.00 50.59 280 A 1 
ATOM 1965 O O   . ARG A 1 280 ? 53.019  36.248  62.123  1.00 47.47 280 A 1 
ATOM 1966 C CB  . ARG A 1 280 ? 51.567  38.202  60.568  1.00 50.64 280 A 1 
ATOM 1967 C CG  . ARG A 1 280 ? 51.103  39.281  59.590  1.00 45.89 280 A 1 
ATOM 1968 C CD  . ARG A 1 280 ? 49.634  39.623  59.843  1.00 42.84 280 A 1 
ATOM 1969 N NE  . ARG A 1 280 ? 49.179  40.726  58.982  1.00 39.35 280 A 1 
ATOM 1970 C CZ  . ARG A 1 280 ? 47.959  41.245  58.951  1.00 35.70 280 A 1 
ATOM 1971 N NH1 . ARG A 1 280 ? 47.012  40.778  59.720  1.00 35.39 280 A 1 
ATOM 1972 N NH2 . ARG A 1 280 ? 47.683  42.226  58.158  1.00 33.37 280 A 1 
ATOM 1973 N N   . VAL A 1 281 ? 54.877  37.505  61.948  1.00 52.60 281 A 1 
ATOM 1974 C CA  . VAL A 1 281 ? 55.456  37.233  63.249  1.00 53.93 281 A 1 
ATOM 1975 C C   . VAL A 1 281 ? 54.646  38.114  64.198  1.00 53.37 281 A 1 
ATOM 1976 O O   . VAL A 1 281 ? 55.038  39.196  64.562  1.00 49.12 281 A 1 
ATOM 1977 C CB  . VAL A 1 281 ? 56.964  37.540  63.298  1.00 49.72 281 A 1 
ATOM 1978 C CG1 . VAL A 1 281 ? 57.574  37.040  64.601  1.00 44.37 281 A 1 
ATOM 1979 C CG2 . VAL A 1 281 ? 57.713  36.858  62.140  1.00 45.88 281 A 1 
ATOM 1980 N N   . PHE A 1 282 ? 53.395  37.676  64.453  1.00 54.90 282 A 1 
ATOM 1981 C CA  . PHE A 1 282 ? 52.800  38.068  65.697  1.00 56.40 282 A 1 
ATOM 1982 C C   . PHE A 1 282 ? 53.605  37.308  66.728  1.00 56.07 282 A 1 
ATOM 1983 O O   . PHE A 1 282 ? 53.422  36.100  66.908  1.00 50.27 282 A 1 
ATOM 1984 C CB  . PHE A 1 282 ? 51.307  37.750  65.736  1.00 52.39 282 A 1 
ATOM 1985 C CG  . PHE A 1 282 ? 50.468  38.738  64.956  1.00 49.12 282 A 1 
ATOM 1986 C CD1 . PHE A 1 282 ? 50.249  40.021  65.469  1.00 44.98 282 A 1 
ATOM 1987 C CD2 . PHE A 1 282 ? 49.912  38.384  63.713  1.00 44.81 282 A 1 
ATOM 1988 C CE1 . PHE A 1 282 ? 49.461  40.948  64.760  1.00 41.28 282 A 1 
ATOM 1989 C CE2 . PHE A 1 282 ? 49.127  39.301  63.013  1.00 42.12 282 A 1 
ATOM 1990 C CZ  . PHE A 1 282 ? 48.899  40.584  63.529  1.00 43.32 282 A 1 
ATOM 1991 N N   . ASP A 1 283 ? 54.575  37.992  67.333  1.00 51.45 283 A 1 
ATOM 1992 C CA  . ASP A 1 283 ? 55.178  37.533  68.563  1.00 54.31 283 A 1 
ATOM 1993 C C   . ASP A 1 283 ? 54.032  37.177  69.506  1.00 53.14 283 A 1 
ATOM 1994 O O   . ASP A 1 283 ? 53.076  37.940  69.677  1.00 48.83 283 A 1 
ATOM 1995 C CB  . ASP A 1 283 ? 56.096  38.610  69.160  1.00 51.39 283 A 1 
ATOM 1996 C CG  . ASP A 1 283 ? 57.471  38.636  68.504  1.00 45.89 283 A 1 
ATOM 1997 O OD1 . ASP A 1 283 ? 57.964  37.545  68.117  1.00 42.49 283 A 1 
ATOM 1998 O OD2 . ASP A 1 283 ? 58.040  39.736  68.378  1.00 41.92 283 A 1 
ATOM 1999 N N   . ARG A 1 284 ? 54.083  35.953  70.048  1.00 44.66 284 A 1 
ATOM 2000 C CA  . ARG A 1 284 ? 53.337  35.663  71.264  1.00 47.29 284 A 1 
ATOM 2001 C C   . ARG A 1 284 ? 53.893  36.606  72.318  1.00 43.15 284 A 1 
ATOM 2002 O O   . ARG A 1 284 ? 54.907  36.289  72.931  1.00 40.64 284 A 1 
ATOM 2003 C CB  . ARG A 1 284 ? 53.497  34.204  71.700  1.00 46.20 284 A 1 
ATOM 2004 C CG  . ARG A 1 284 ? 52.567  33.236  70.976  1.00 42.84 284 A 1 
ATOM 2005 C CD  . ARG A 1 284 ? 52.795  31.835  71.551  1.00 41.19 284 A 1 
ATOM 2006 N NE  . ARG A 1 284 ? 51.816  30.864  71.056  1.00 37.46 284 A 1 
ATOM 2007 C CZ  . ARG A 1 284 ? 51.782  29.576  71.352  1.00 33.91 284 A 1 
ATOM 2008 N NH1 . ARG A 1 284 ? 52.699  29.035  72.112  1.00 32.64 284 A 1 
ATOM 2009 N NH2 . ARG A 1 284 ? 50.840  28.810  70.887  1.00 30.20 284 A 1 
ATOM 2010 N N   . ILE A 1 285 ? 53.247  37.749  72.479  1.00 42.62 285 A 1 
ATOM 2011 C CA  . ILE A 1 285 ? 53.129  38.318  73.812  1.00 42.80 285 A 1 
ATOM 2012 C C   . ILE A 1 285 ? 52.112  37.459  74.557  1.00 40.29 285 A 1 
ATOM 2013 O O   . ILE A 1 285 ? 51.064  37.145  73.963  1.00 35.27 285 A 1 
ATOM 2014 C CB  . ILE A 1 285 ? 52.780  39.813  73.769  1.00 39.41 285 A 1 
ATOM 2015 C CG1 . ILE A 1 285 ? 53.839  40.586  72.956  1.00 36.54 285 A 1 
ATOM 2016 C CG2 . ILE A 1 285 ? 52.693  40.344  75.205  1.00 37.23 285 A 1 
ATOM 2017 C CD1 . ILE A 1 285 ? 53.551  42.089  72.812  1.00 33.47 285 A 1 
ATOM 2018 O OXT . ILE A 1 285 ? 52.417  37.133  75.734  1.00 32.11 285 A 1 
ATOM 2019 N N   . MET B 2 1   ? 22.675  8.192   -5.266  1.00 32.27 1   B 1 
ATOM 2020 C CA  . MET B 2 1   ? 22.010  9.347   -5.894  1.00 37.56 1   B 1 
ATOM 2021 C C   . MET B 2 1   ? 22.155  9.161   -7.397  1.00 41.14 1   B 1 
ATOM 2022 O O   . MET B 2 1   ? 23.272  8.870   -7.800  1.00 39.01 1   B 1 
ATOM 2023 C CB  . MET B 2 1   ? 22.642  10.676  -5.456  1.00 37.37 1   B 1 
ATOM 2024 C CG  . MET B 2 1   ? 22.320  11.010  -3.996  1.00 34.07 1   B 1 
ATOM 2025 S SD  . MET B 2 1   ? 23.108  12.538  -3.431  1.00 30.81 1   B 1 
ATOM 2026 C CE  . MET B 2 1   ? 22.441  12.654  -1.768  1.00 27.45 1   B 1 
ATOM 2027 N N   . PRO B 2 2   ? 21.082  9.254   -8.202  1.00 48.27 2   B 1 
ATOM 2028 C CA  . PRO B 2 2   ? 21.267  9.276   -9.646  1.00 50.24 2   B 1 
ATOM 2029 C C   . PRO B 2 2   ? 22.190  10.468  -9.951  1.00 52.17 2   B 1 
ATOM 2030 O O   . PRO B 2 2   ? 21.968  11.562  -9.435  1.00 49.24 2   B 1 
ATOM 2031 C CB  . PRO B 2 2   ? 19.857  9.424   -10.239 1.00 46.58 2   B 1 
ATOM 2032 C CG  . PRO B 2 2   ? 19.063  10.076  -9.121  1.00 44.83 2   B 1 
ATOM 2033 C CD  . PRO B 2 2   ? 19.724  9.563   -7.839  1.00 46.88 2   B 1 
ATOM 2034 N N   . LEU B 2 3   ? 23.260  10.219  -10.680 1.00 52.74 3   B 1 
ATOM 2035 C CA  . LEU B 2 3   ? 24.128  11.302  -11.113 1.00 54.71 3   B 1 
ATOM 2036 C C   . LEU B 2 3   ? 23.240  12.264  -11.905 1.00 56.17 3   B 1 
ATOM 2037 O O   . LEU B 2 3   ? 22.577  11.812  -12.839 1.00 52.37 3   B 1 
ATOM 2038 C CB  . LEU B 2 3   ? 25.279  10.758  -11.975 1.00 52.36 3   B 1 
ATOM 2039 C CG  . LEU B 2 3   ? 26.387  10.063  -11.154 1.00 48.08 3   B 1 
ATOM 2040 C CD1 . LEU B 2 3   ? 27.284  9.233   -12.074 1.00 44.12 3   B 1 
ATOM 2041 C CD2 . LEU B 2 3   ? 27.272  11.085  -10.426 1.00 45.08 3   B 1 
ATOM 2042 N N   . PRO B 2 4   ? 23.151  13.545  -11.518 1.00 54.15 4   B 1 
ATOM 2043 C CA  . PRO B 2 4   ? 22.349  14.496  -12.256 1.00 57.51 4   B 1 
ATOM 2044 C C   . PRO B 2 4   ? 22.846  14.478  -13.699 1.00 59.13 4   B 1 
ATOM 2045 O O   . PRO B 2 4   ? 24.055  14.533  -13.922 1.00 56.36 4   B 1 
ATOM 2046 C CB  . PRO B 2 4   ? 22.548  15.845  -11.558 1.00 55.73 4   B 1 
ATOM 2047 C CG  . PRO B 2 4   ? 23.879  15.690  -10.834 1.00 53.22 4   B 1 
ATOM 2048 C CD  . PRO B 2 4   ? 23.930  14.205  -10.484 1.00 55.64 4   B 1 
ATOM 2049 N N   . SER B 2 5   ? 21.935  14.342  -14.662 1.00 56.98 5   B 1 
ATOM 2050 C CA  . SER B 2 5   ? 22.294  14.397  -16.073 1.00 58.92 5   B 1 
ATOM 2051 C C   . SER B 2 5   ? 23.030  15.717  -16.313 1.00 60.14 5   B 1 
ATOM 2052 O O   . SER B 2 5   ? 22.435  16.778  -16.088 1.00 57.69 5   B 1 
ATOM 2053 C CB  . SER B 2 5   ? 21.049  14.287  -16.970 1.00 56.48 5   B 1 
ATOM 2054 O OG  . SER B 2 5   ? 20.067  15.223  -16.577 1.00 51.64 5   B 1 
ATOM 2055 N N   . PRO B 2 6   ? 24.315  15.699  -16.668 1.00 61.79 6   B 1 
ATOM 2056 C CA  . PRO B 2 6   ? 25.063  16.928  -16.796 1.00 63.88 6   B 1 
ATOM 2057 C C   . PRO B 2 6   ? 24.477  17.719  -17.958 1.00 65.67 6   B 1 
ATOM 2058 O O   . PRO B 2 6   ? 24.468  17.248  -19.090 1.00 61.50 6   B 1 
ATOM 2059 C CB  . PRO B 2 6   ? 26.520  16.501  -17.010 1.00 60.00 6   B 1 
ATOM 2060 C CG  . PRO B 2 6   ? 26.400  15.097  -17.604 1.00 57.19 6   B 1 
ATOM 2061 C CD  . PRO B 2 6   ? 25.130  14.544  -16.974 1.00 58.09 6   B 1 
ATOM 2062 N N   . ASN B 2 7   ? 24.007  18.938  -17.687 1.00 61.35 7   B 1 
ATOM 2063 C CA  . ASN B 2 7   ? 23.785  19.891  -18.756 1.00 63.98 7   B 1 
ATOM 2064 C C   . ASN B 2 7   ? 25.155  20.236  -19.335 1.00 64.62 7   B 1 
ATOM 2065 O O   . ASN B 2 7   ? 25.994  20.807  -18.643 1.00 60.11 7   B 1 
ATOM 2066 C CB  . ASN B 2 7   ? 23.036  21.129  -18.235 1.00 60.49 7   B 1 
ATOM 2067 C CG  . ASN B 2 7   ? 21.531  20.947  -18.223 1.00 55.53 7   B 1 
ATOM 2068 O OD1 . ASN B 2 7   ? 20.951  20.090  -18.861 1.00 50.07 7   B 1 
ATOM 2069 N ND2 . ASN B 2 7   ? 20.841  21.815  -17.524 1.00 49.47 7   B 1 
ATOM 2070 N N   . LEU B 2 8   ? 25.403  19.833  -20.572 1.00 67.00 8   B 1 
ATOM 2071 C CA  . LEU B 2 8   ? 26.685  20.065  -21.239 1.00 67.96 8   B 1 
ATOM 2072 C C   . LEU B 2 8   ? 26.896  21.551  -21.547 1.00 69.84 8   B 1 
ATOM 2073 O O   . LEU B 2 8   ? 28.025  22.035  -21.524 1.00 64.79 8   B 1 
ATOM 2074 C CB  . LEU B 2 8   ? 26.743  19.237  -22.534 1.00 64.73 8   B 1 
ATOM 2075 C CG  . LEU B 2 8   ? 26.771  17.707  -22.328 1.00 61.99 8   B 1 
ATOM 2076 C CD1 . LEU B 2 8   ? 26.651  17.017  -23.676 1.00 57.48 8   B 1 
ATOM 2077 C CD2 . LEU B 2 8   ? 28.073  17.250  -21.669 1.00 58.39 8   B 1 
ATOM 2078 N N   . ASP B 2 9   ? 25.809  22.264  -21.839 1.00 67.62 9   B 1 
ATOM 2079 C CA  . ASP B 2 9   ? 25.795  23.706  -22.019 1.00 68.66 9   B 1 
ATOM 2080 C C   . ASP B 2 9   ? 24.537  24.272  -21.342 1.00 69.64 9   B 1 
ATOM 2081 O O   . ASP B 2 9   ? 23.413  23.892  -21.676 1.00 64.04 9   B 1 
ATOM 2082 C CB  . ASP B 2 9   ? 25.861  24.033  -23.516 1.00 64.27 9   B 1 
ATOM 2083 C CG  . ASP B 2 9   ? 26.246  25.492  -23.801 1.00 62.33 9   B 1 
ATOM 2084 O OD1 . ASP B 2 9   ? 26.146  26.359  -22.920 1.00 57.65 9   B 1 
ATOM 2085 O OD2 . ASP B 2 9   ? 26.711  25.760  -24.941 1.00 57.14 9   B 1 
ATOM 2086 N N   . ASP B 2 10  ? 24.735  25.158  -20.365 1.00 71.61 10  B 1 
ATOM 2087 C CA  . ASP B 2 10  ? 23.678  25.774  -19.565 1.00 72.46 10  B 1 
ATOM 2088 C C   . ASP B 2 10  ? 23.195  27.111  -20.147 1.00 74.40 10  B 1 
ATOM 2089 O O   . ASP B 2 10  ? 22.235  27.699  -19.639 1.00 66.75 10  B 1 
ATOM 2090 C CB  . ASP B 2 10  ? 24.168  25.911  -18.112 1.00 66.95 10  B 1 
ATOM 2091 C CG  . ASP B 2 10  ? 25.372  26.840  -17.935 1.00 60.47 10  B 1 
ATOM 2092 O OD1 . ASP B 2 10  ? 26.111  27.083  -18.912 1.00 52.61 10  B 1 
ATOM 2093 O OD2 . ASP B 2 10  ? 25.565  27.296  -16.779 1.00 55.70 10  B 1 
ATOM 2094 N N   . ARG B 2 11  ? 23.809  27.587  -21.223 1.00 71.67 11  B 1 
ATOM 2095 C CA  . ARG B 2 11  ? 23.434  28.837  -21.870 1.00 73.26 11  B 1 
ATOM 2096 C C   . ARG B 2 11  ? 22.090  28.702  -22.580 1.00 74.62 11  B 1 
ATOM 2097 O O   . ARG B 2 11  ? 21.810  27.721  -23.251 1.00 72.27 11  B 1 
ATOM 2098 C CB  . ARG B 2 11  ? 24.526  29.296  -22.845 1.00 70.92 11  B 1 
ATOM 2099 C CG  . ARG B 2 11  ? 25.851  29.607  -22.120 1.00 69.09 11  B 1 
ATOM 2100 C CD  . ARG B 2 11  ? 26.956  29.979  -23.108 1.00 66.14 11  B 1 
ATOM 2101 N NE  . ARG B 2 11  ? 27.318  28.818  -23.931 1.00 61.65 11  B 1 
ATOM 2102 C CZ  . ARG B 2 11  ? 28.152  28.803  -24.957 1.00 57.64 11  B 1 
ATOM 2103 N NH1 . ARG B 2 11  ? 28.774  29.883  -25.334 1.00 56.25 11  B 1 
ATOM 2104 N NH2 . ARG B 2 11  ? 28.348  27.696  -25.595 1.00 55.84 11  B 1 
ATOM 2105 N N   . ARG B 2 12  ? 21.281  29.751  -22.466 1.00 72.13 12  B 1 
ATOM 2106 C CA  . ARG B 2 12  ? 19.974  29.868  -23.118 1.00 75.49 12  B 1 
ATOM 2107 C C   . ARG B 2 12  ? 19.973  31.013  -24.127 1.00 78.12 12  B 1 
ATOM 2108 O O   . ARG B 2 12  ? 20.885  31.840  -24.143 1.00 73.60 12  B 1 
ATOM 2109 C CB  . ARG B 2 12  ? 18.879  30.039  -22.061 1.00 70.86 12  B 1 
ATOM 2110 C CG  . ARG B 2 12  ? 18.768  28.810  -21.151 1.00 65.05 12  B 1 
ATOM 2111 C CD  . ARG B 2 12  ? 17.481  28.883  -20.339 1.00 61.22 12  B 1 
ATOM 2112 N NE  . ARG B 2 12  ? 17.333  27.706  -19.472 1.00 54.25 12  B 1 
ATOM 2113 C CZ  . ARG B 2 12  ? 16.226  27.324  -18.857 1.00 47.83 12  B 1 
ATOM 2114 N NH1 . ARG B 2 12  ? 15.123  28.007  -18.974 1.00 45.10 12  B 1 
ATOM 2115 N NH2 . ARG B 2 12  ? 16.230  26.251  -18.123 1.00 42.90 12  B 1 
ATOM 2116 N N   . PHE B 2 13  ? 18.901  31.083  -24.913 1.00 77.45 13  B 1 
ATOM 2117 C CA  . PHE B 2 13  ? 18.675  32.120  -25.920 1.00 77.60 13  B 1 
ATOM 2118 C C   . PHE B 2 13  ? 19.095  33.525  -25.470 1.00 80.89 13  B 1 
ATOM 2119 O O   . PHE B 2 13  ? 19.927  34.161  -26.121 1.00 78.40 13  B 1 
ATOM 2120 C CB  . PHE B 2 13  ? 17.183  32.105  -26.297 1.00 74.16 13  B 1 
ATOM 2121 C CG  . PHE B 2 13  ? 16.799  33.210  -27.243 1.00 76.04 13  B 1 
ATOM 2122 C CD1 . PHE B 2 13  ? 16.182  34.388  -26.769 1.00 68.42 13  B 1 
ATOM 2123 C CD2 . PHE B 2 13  ? 17.094  33.099  -28.614 1.00 68.90 13  B 1 
ATOM 2124 C CE1 . PHE B 2 13  ? 15.869  35.432  -27.654 1.00 64.59 13  B 1 
ATOM 2125 C CE2 . PHE B 2 13  ? 16.780  34.139  -29.503 1.00 66.62 13  B 1 
ATOM 2126 C CZ  . PHE B 2 13  ? 16.172  35.302  -29.014 1.00 70.50 13  B 1 
ATOM 2127 N N   . GLN B 2 14  ? 18.607  33.996  -24.330 1.00 78.00 14  B 1 
ATOM 2128 C CA  . GLN B 2 14  ? 18.905  35.341  -23.842 1.00 78.82 14  B 1 
ATOM 2129 C C   . GLN B 2 14  ? 20.396  35.543  -23.556 1.00 80.82 14  B 1 
ATOM 2130 O O   . GLN B 2 14  ? 20.947  36.597  -23.881 1.00 78.58 14  B 1 
ATOM 2131 C CB  . GLN B 2 14  ? 18.053  35.628  -22.594 1.00 76.88 14  B 1 
ATOM 2132 C CG  . GLN B 2 14  ? 18.127  37.109  -22.173 1.00 73.22 14  B 1 
ATOM 2133 C CD  . GLN B 2 14  ? 17.619  38.052  -23.269 1.00 66.50 14  B 1 
ATOM 2134 O OE1 . GLN B 2 14  ? 16.603  37.812  -23.892 1.00 60.59 14  B 1 
ATOM 2135 N NE2 . GLN B 2 14  ? 18.323  39.124  -23.546 1.00 56.76 14  B 1 
ATOM 2136 N N   . GLN B 2 15  ? 21.083  34.529  -23.028 1.00 77.81 15  B 1 
ATOM 2137 C CA  . GLN B 2 15  ? 22.525  34.604  -22.776 1.00 79.39 15  B 1 
ATOM 2138 C C   . GLN B 2 15  ? 23.316  34.693  -24.084 1.00 80.73 15  B 1 
ATOM 2139 O O   . GLN B 2 15  ? 24.265  35.467  -24.165 1.00 78.67 15  B 1 
ATOM 2140 C CB  . GLN B 2 15  ? 22.988  33.385  -21.962 1.00 78.43 15  B 1 
ATOM 2141 C CG  . GLN B 2 15  ? 22.442  33.380  -20.528 1.00 73.18 15  B 1 
ATOM 2142 C CD  . GLN B 2 15  ? 22.750  32.077  -19.800 1.00 66.99 15  B 1 
ATOM 2143 O OE1 . GLN B 2 15  ? 22.748  31.014  -20.374 1.00 59.89 15  B 1 
ATOM 2144 N NE2 . GLN B 2 15  ? 23.000  32.110  -18.514 1.00 58.09 15  B 1 
ATOM 2145 N N   . PHE B 2 16  ? 22.896  33.973  -25.136 1.00 76.65 16  B 1 
ATOM 2146 C CA  . PHE B 2 16  ? 23.515  34.112  -26.452 1.00 77.27 16  B 1 
ATOM 2147 C C   . PHE B 2 16  ? 23.312  35.503  -27.053 1.00 79.20 16  B 1 
ATOM 2148 O O   . PHE B 2 16  ? 24.253  36.060  -27.628 1.00 77.55 16  B 1 
ATOM 2149 C CB  . PHE B 2 16  ? 22.958  33.051  -27.416 1.00 76.53 16  B 1 
ATOM 2150 C CG  . PHE B 2 16  ? 23.333  31.628  -27.092 1.00 79.60 16  B 1 
ATOM 2151 C CD1 . PHE B 2 16  ? 24.687  31.251  -27.017 1.00 72.36 16  B 1 
ATOM 2152 C CD2 . PHE B 2 16  ? 22.338  30.662  -26.883 1.00 71.40 16  B 1 
ATOM 2153 C CE1 . PHE B 2 16  ? 25.044  29.929  -26.722 1.00 68.30 16  B 1 
ATOM 2154 C CE2 . PHE B 2 16  ? 22.686  29.337  -26.591 1.00 70.12 16  B 1 
ATOM 2155 C CZ  . PHE B 2 16  ? 24.044  28.967  -26.502 1.00 73.18 16  B 1 
ATOM 2156 N N   . VAL B 2 17  ? 22.128  36.089  -26.892 1.00 78.89 17  B 1 
ATOM 2157 C CA  . VAL B 2 17  ? 21.848  37.458  -27.345 1.00 78.18 17  B 1 
ATOM 2158 C C   . VAL B 2 17  ? 22.695  38.470  -26.569 1.00 79.72 17  B 1 
ATOM 2159 O O   . VAL B 2 17  ? 23.316  39.340  -27.182 1.00 79.58 17  B 1 
ATOM 2160 C CB  . VAL B 2 17  ? 20.346  37.784  -27.225 1.00 77.51 17  B 1 
ATOM 2161 C CG1 . VAL B 2 17  ? 20.044  39.246  -27.561 1.00 70.09 17  B 1 
ATOM 2162 C CG2 . VAL B 2 17  ? 19.523  36.923  -28.185 1.00 71.99 17  B 1 
ATOM 2163 N N   . ASP B 2 18  ? 22.759  38.335  -25.239 1.00 81.49 18  B 1 
ATOM 2164 C CA  . ASP B 2 18  ? 23.516  39.247  -24.381 1.00 80.76 18  B 1 
ATOM 2165 C C   . ASP B 2 18  ? 25.031  39.162  -24.656 1.00 81.01 18  B 1 
ATOM 2166 O O   . ASP B 2 18  ? 25.698  40.187  -24.786 1.00 79.69 18  B 1 
ATOM 2167 C CB  . ASP B 2 18  ? 23.217  38.953  -22.903 1.00 79.39 18  B 1 
ATOM 2168 C CG  . ASP B 2 18  ? 21.785  39.296  -22.467 1.00 75.40 18  B 1 
ATOM 2169 O OD1 . ASP B 2 18  ? 21.071  40.022  -23.198 1.00 68.44 18  B 1 
ATOM 2170 O OD2 . ASP B 2 18  ? 21.411  38.847  -21.361 1.00 69.21 18  B 1 
ATOM 2171 N N   . ASP B 2 19  ? 25.561  37.952  -24.830 1.00 82.14 19  B 1 
ATOM 2172 C CA  . ASP B 2 19  ? 26.957  37.752  -25.198 1.00 81.49 19  B 1 
ATOM 2173 C C   . ASP B 2 19  ? 27.261  38.312  -26.597 1.00 81.85 19  B 1 
ATOM 2174 O O   . ASP B 2 19  ? 28.265  39.002  -26.777 1.00 79.81 19  B 1 
ATOM 2175 C CB  . ASP B 2 19  ? 27.324  36.266  -25.126 1.00 80.19 19  B 1 
ATOM 2176 C CG  . ASP B 2 19  ? 27.582  35.754  -23.702 1.00 74.34 19  B 1 
ATOM 2177 O OD1 . ASP B 2 19  ? 27.854  36.583  -22.793 1.00 67.25 19  B 1 
ATOM 2178 O OD2 . ASP B 2 19  ? 27.636  34.516  -23.548 1.00 67.66 19  B 1 
ATOM 2179 N N   . ALA B 2 20  ? 26.375  38.115  -27.565 1.00 80.51 20  B 1 
ATOM 2180 C CA  . ALA B 2 20  ? 26.528  38.683  -28.898 1.00 78.45 20  B 1 
ATOM 2181 C C   . ALA B 2 20  ? 26.530  40.219  -28.862 1.00 79.42 20  B 1 
ATOM 2182 O O   . ALA B 2 20  ? 27.423  40.846  -29.442 1.00 78.66 20  B 1 
ATOM 2183 C CB  . ALA B 2 20  ? 25.430  38.139  -29.813 1.00 78.10 20  B 1 
ATOM 2184 N N   . LYS B 2 21  ? 25.616  40.847  -28.113 1.00 80.13 21  B 1 
ATOM 2185 C CA  . LYS B 2 21  ? 25.595  42.312  -27.920 1.00 79.18 21  B 1 
ATOM 2186 C C   . LYS B 2 21  ? 26.878  42.811  -27.257 1.00 79.48 21  B 1 
ATOM 2187 O O   . LYS B 2 21  ? 27.434  43.825  -27.683 1.00 77.92 21  B 1 
ATOM 2188 C CB  . LYS B 2 21  ? 24.364  42.719  -27.094 1.00 78.00 21  B 1 
ATOM 2189 C CG  . LYS B 2 21  ? 23.068  42.626  -27.912 1.00 75.73 21  B 1 
ATOM 2190 C CD  . LYS B 2 21  ? 21.849  42.989  -27.054 1.00 72.92 21  B 1 
ATOM 2191 C CE  . LYS B 2 21  ? 20.583  42.912  -27.909 1.00 67.42 21  B 1 
ATOM 2192 N NZ  . LYS B 2 21  ? 19.359  43.249  -27.150 1.00 61.26 21  B 1 
ATOM 2193 N N   . ARG B 2 22  ? 27.407  42.082  -26.267 1.00 80.18 22  B 1 
ATOM 2194 C CA  . ARG B 2 22  ? 28.680  42.417  -25.615 1.00 79.13 22  B 1 
ATOM 2195 C C   . ARG B 2 22  ? 29.858  42.339  -26.604 1.00 79.72 22  B 1 
ATOM 2196 O O   . ARG B 2 22  ? 30.707  43.226  -26.608 1.00 78.32 22  B 1 
ATOM 2197 C CB  . ARG B 2 22  ? 28.880  41.497  -24.413 1.00 78.31 22  B 1 
ATOM 2198 C CG  . ARG B 2 22  ? 30.035  41.970  -23.528 1.00 72.39 22  B 1 
ATOM 2199 C CD  . ARG B 2 22  ? 30.267  40.990  -22.364 1.00 69.96 22  B 1 
ATOM 2200 N NE  . ARG B 2 22  ? 29.127  40.937  -21.430 1.00 62.42 22  B 1 
ATOM 2201 C CZ  . ARG B 2 22  ? 28.705  39.874  -20.746 1.00 56.54 22  B 1 
ATOM 2202 N NH1 . ARG B 2 22  ? 29.346  38.744  -20.787 1.00 53.18 22  B 1 
ATOM 2203 N NH2 . ARG B 2 22  ? 27.629  39.943  -20.023 1.00 51.01 22  B 1 
ATOM 2204 N N   . TYR B 2 23  ? 29.886  41.321  -27.473 1.00 80.07 23  B 1 
ATOM 2205 C CA  . TYR B 2 23  ? 30.904  41.223  -28.519 1.00 79.23 23  B 1 
ATOM 2206 C C   . TYR B 2 23  ? 30.785  42.331  -29.574 1.00 79.11 23  B 1 
ATOM 2207 O O   . TYR B 2 23  ? 31.813  42.841  -30.028 1.00 76.35 23  B 1 
ATOM 2208 C CB  . TYR B 2 23  ? 30.848  39.853  -29.199 1.00 77.70 23  B 1 
ATOM 2209 C CG  . TYR B 2 23  ? 31.447  38.727  -28.383 1.00 73.44 23  B 1 
ATOM 2210 C CD1 . TYR B 2 23  ? 32.782  38.808  -27.930 1.00 67.66 23  B 1 
ATOM 2211 C CD2 . TYR B 2 23  ? 30.690  37.583  -28.086 1.00 65.02 23  B 1 
ATOM 2212 C CE1 . TYR B 2 23  ? 33.346  37.773  -27.173 1.00 61.96 23  B 1 
ATOM 2213 C CE2 . TYR B 2 23  ? 31.244  36.540  -27.334 1.00 62.33 23  B 1 
ATOM 2214 C CZ  . TYR B 2 23  ? 32.570  36.642  -26.870 1.00 61.71 23  B 1 
ATOM 2215 O OH  . TYR B 2 23  ? 33.109  35.628  -26.111 1.00 59.87 23  B 1 
ATOM 2216 N N   . ILE B 2 24  ? 29.569  42.755  -29.940 1.00 78.72 24  B 1 
ATOM 2217 C CA  . ILE B 2 24  ? 29.340  43.896  -30.838 1.00 76.79 24  B 1 
ATOM 2218 C C   . ILE B 2 24  ? 29.918  45.172  -30.224 1.00 77.16 24  B 1 
ATOM 2219 O O   . ILE B 2 24  ? 30.699  45.851  -30.888 1.00 75.31 24  B 1 
ATOM 2220 C CB  . ILE B 2 24  ? 27.841  44.033  -31.186 1.00 75.73 24  B 1 
ATOM 2221 C CG1 . ILE B 2 24  ? 27.388  42.860  -32.074 1.00 71.18 24  B 1 
ATOM 2222 C CG2 . ILE B 2 24  ? 27.574  45.365  -31.917 1.00 70.20 24  B 1 
ATOM 2223 C CD1 . ILE B 2 24  ? 25.873  42.662  -32.078 1.00 65.09 24  B 1 
ATOM 2224 N N   . GLN B 2 25  ? 29.638  45.439  -28.944 1.00 79.69 25  B 1 
ATOM 2225 C CA  . GLN B 2 25  ? 30.202  46.616  -28.256 1.00 77.70 25  B 1 
ATOM 2226 C C   . GLN B 2 25  ? 31.736  46.627  -28.246 1.00 77.73 25  B 1 
ATOM 2227 O O   . GLN B 2 25  ? 32.347  47.695  -28.299 1.00 74.10 25  B 1 
ATOM 2228 C CB  . GLN B 2 25  ? 29.690  46.665  -26.812 1.00 75.48 25  B 1 
ATOM 2229 C CG  . GLN B 2 25  ? 28.216  47.075  -26.730 1.00 69.82 25  B 1 
ATOM 2230 C CD  . GLN B 2 25  ? 27.688  47.100  -25.291 1.00 64.13 25  B 1 
ATOM 2231 O OE1 . GLN B 2 25  ? 28.355  46.734  -24.333 1.00 57.85 25  B 1 
ATOM 2232 N NE2 . GLN B 2 25  ? 26.472  47.535  -25.098 1.00 56.51 25  B 1 
ATOM 2233 N N   . GLN B 2 26  ? 32.367  45.453  -28.182 1.00 78.68 26  B 1 
ATOM 2234 C CA  . GLN B 2 26  ? 33.832  45.349  -28.175 1.00 78.22 26  B 1 
ATOM 2235 C C   . GLN B 2 26  ? 34.454  45.436  -29.573 1.00 78.36 26  B 1 
ATOM 2236 O O   . GLN B 2 26  ? 35.557  45.972  -29.723 1.00 74.00 26  B 1 
ATOM 2237 C CB  . GLN B 2 26  ? 34.248  44.036  -27.513 1.00 77.31 26  B 1 
ATOM 2238 C CG  . GLN B 2 26  ? 33.978  44.033  -26.004 1.00 71.57 26  B 1 
ATOM 2239 C CD  . GLN B 2 26  ? 34.340  42.698  -25.335 1.00 67.46 26  B 1 
ATOM 2240 O OE1 . GLN B 2 26  ? 34.820  41.755  -25.955 1.00 60.51 26  B 1 
ATOM 2241 N NE2 . GLN B 2 26  ? 34.139  42.578  -24.049 1.00 59.45 26  B 1 
ATOM 2242 N N   . ARG B 2 27  ? 33.801  44.887  -30.604 1.00 79.43 27  B 1 
ATOM 2243 C CA  . ARG B 2 27  ? 34.377  44.759  -31.949 1.00 78.89 27  B 1 
ATOM 2244 C C   . ARG B 2 27  ? 33.867  45.797  -32.954 1.00 79.06 27  B 1 
ATOM 2245 O O   . ARG B 2 27  ? 34.580  46.095  -33.904 1.00 74.02 27  B 1 
ATOM 2246 C CB  . ARG B 2 27  ? 34.126  43.353  -32.496 1.00 77.01 27  B 1 
ATOM 2247 C CG  . ARG B 2 27  ? 34.903  42.282  -31.726 1.00 73.44 27  B 1 
ATOM 2248 C CD  . ARG B 2 27  ? 34.767  40.948  -32.449 1.00 69.14 27  B 1 
ATOM 2249 N NE  . ARG B 2 27  ? 35.554  39.888  -31.775 1.00 63.12 27  B 1 
ATOM 2250 C CZ  . ARG B 2 27  ? 35.795  38.672  -32.256 1.00 58.61 27  B 1 
ATOM 2251 N NH1 . ARG B 2 27  ? 35.339  38.300  -33.416 1.00 54.80 27  B 1 
ATOM 2252 N NH2 . ARG B 2 27  ? 36.492  37.823  -31.563 1.00 53.26 27  B 1 
ATOM 2253 N N   . ALA B 2 28  ? 32.660  46.316  -32.761 1.00 76.12 28  B 1 
ATOM 2254 C CA  . ALA B 2 28  ? 32.005  47.271  -33.642 1.00 75.16 28  B 1 
ATOM 2255 C C   . ALA B 2 28  ? 31.360  48.396  -32.814 1.00 76.80 28  B 1 
ATOM 2256 O O   . ALA B 2 28  ? 30.132  48.507  -32.780 1.00 71.80 28  B 1 
ATOM 2257 C CB  . ALA B 2 28  ? 31.014  46.512  -34.535 1.00 71.94 28  B 1 
ATOM 2258 N N   . PRO B 2 29  ? 32.151  49.223  -32.118 1.00 72.79 29  B 1 
ATOM 2259 C CA  . PRO B 2 29  ? 31.632  50.266  -31.230 1.00 71.75 29  B 1 
ATOM 2260 C C   . PRO B 2 29  ? 30.797  51.330  -31.951 1.00 72.98 29  B 1 
ATOM 2261 O O   . PRO B 2 29  ? 30.045  52.055  -31.309 1.00 66.39 29  B 1 
ATOM 2262 C CB  . PRO B 2 29  ? 32.870  50.869  -30.560 1.00 69.20 29  B 1 
ATOM 2263 C CG  . PRO B 2 29  ? 33.995  50.605  -31.566 1.00 69.24 29  B 1 
ATOM 2264 C CD  . PRO B 2 29  ? 33.602  49.252  -32.156 1.00 71.28 29  B 1 
ATOM 2265 N N   . GLU B 2 30  ? 30.879  51.419  -33.282 1.00 72.70 30  B 1 
ATOM 2266 C CA  . GLU B 2 30  ? 30.065  52.316  -34.105 1.00 72.25 30  B 1 
ATOM 2267 C C   . GLU B 2 30  ? 28.587  51.903  -34.128 1.00 72.56 30  B 1 
ATOM 2268 O O   . GLU B 2 30  ? 27.719  52.740  -34.374 1.00 68.09 30  B 1 
ATOM 2269 C CB  . GLU B 2 30  ? 30.606  52.367  -35.549 1.00 71.21 30  B 1 
ATOM 2270 C CG  . GLU B 2 30  ? 32.101  52.716  -35.687 1.00 65.77 30  B 1 
ATOM 2271 C CD  . GLU B 2 30  ? 33.054  51.529  -35.515 1.00 59.49 30  B 1 
ATOM 2272 O OE1 . GLU B 2 30  ? 34.275  51.755  -35.567 1.00 52.78 30  B 1 
ATOM 2273 O OE2 . GLU B 2 30  ? 32.574  50.385  -35.320 1.00 53.67 30  B 1 
ATOM 2274 N N   . TRP B 2 31  ? 28.275  50.641  -33.863 1.00 73.57 31  B 1 
ATOM 2275 C CA  . TRP B 2 31  ? 26.901  50.164  -33.795 1.00 72.00 31  B 1 
ATOM 2276 C C   . TRP B 2 31  ? 26.312  50.441  -32.407 1.00 71.35 31  B 1 
ATOM 2277 O O   . TRP B 2 31  ? 26.560  49.715  -31.437 1.00 66.51 31  B 1 
ATOM 2278 C CB  . TRP B 2 31  ? 26.830  48.682  -34.182 1.00 68.16 31  B 1 
ATOM 2279 C CG  . TRP B 2 31  ? 25.443  48.112  -34.286 1.00 65.04 31  B 1 
ATOM 2280 C CD1 . TRP B 2 31  ? 24.280  48.801  -34.229 1.00 59.37 31  B 1 
ATOM 2281 C CD2 . TRP B 2 31  ? 25.069  46.710  -34.465 1.00 60.40 31  B 1 
ATOM 2282 N NE1 . TRP B 2 31  ? 23.207  47.916  -34.334 1.00 56.72 31  B 1 
ATOM 2283 C CE2 . TRP B 2 31  ? 23.654  46.629  -34.479 1.00 61.34 31  B 1 
ATOM 2284 C CE3 . TRP B 2 31  ? 25.799  45.504  -34.601 1.00 59.06 31  B 1 
ATOM 2285 C CZ2 . TRP B 2 31  ? 22.975  45.405  -34.605 1.00 61.16 31  B 1 
ATOM 2286 C CZ3 . TRP B 2 31  ? 25.123  44.297  -34.739 1.00 56.76 31  B 1 
ATOM 2287 C CH2 . TRP B 2 31  ? 23.724  44.237  -34.731 1.00 57.41 31  B 1 
ATOM 2288 N N   . THR B 2 32  ? 25.514  51.526  -32.313 1.00 70.68 32  B 1 
ATOM 2289 C CA  . THR B 2 32  ? 24.923  52.008  -31.058 1.00 70.06 32  B 1 
ATOM 2290 C C   . THR B 2 32  ? 23.463  51.593  -30.867 1.00 71.12 32  B 1 
ATOM 2291 O O   . THR B 2 32  ? 23.003  51.532  -29.730 1.00 63.15 32  B 1 
ATOM 2292 C CB  . THR B 2 32  ? 25.029  53.532  -30.960 1.00 64.55 32  B 1 
ATOM 2293 O OG1 . THR B 2 32  ? 24.466  54.134  -32.104 1.00 59.05 32  B 1 
ATOM 2294 C CG2 . THR B 2 32  ? 26.484  53.997  -30.876 1.00 57.40 32  B 1 
ATOM 2295 N N   . ASP B 2 33  ? 22.734  51.315  -31.944 1.00 70.48 33  B 1 
ATOM 2296 C CA  . ASP B 2 33  ? 21.339  50.906  -31.851 1.00 70.39 33  B 1 
ATOM 2297 C C   . ASP B 2 33  ? 21.230  49.398  -31.611 1.00 71.60 33  B 1 
ATOM 2298 O O   . ASP B 2 33  ? 21.493  48.579  -32.489 1.00 64.85 33  B 1 
ATOM 2299 C CB  . ASP B 2 33  ? 20.532  51.371  -33.074 1.00 65.14 33  B 1 
ATOM 2300 C CG  . ASP B 2 33  ? 19.019  51.249  -32.851 1.00 59.61 33  B 1 
ATOM 2301 O OD1 . ASP B 2 33  ? 18.606  50.767  -31.768 1.00 53.90 33  B 1 
ATOM 2302 O OD2 . ASP B 2 33  ? 18.251  51.684  -33.729 1.00 54.08 33  B 1 
ATOM 2303 N N   . HIS B 2 34  ? 20.832  49.026  -30.380 1.00 70.67 34  B 1 
ATOM 2304 C CA  . HIS B 2 34  ? 20.617  47.642  -29.960 1.00 69.70 34  B 1 
ATOM 2305 C C   . HIS B 2 34  ? 19.127  47.331  -29.717 1.00 71.79 34  B 1 
ATOM 2306 O O   . HIS B 2 34  ? 18.798  46.390  -28.979 1.00 65.31 34  B 1 
ATOM 2307 C CB  . HIS B 2 34  ? 21.473  47.332  -28.722 1.00 65.41 34  B 1 
ATOM 2308 C CG  . HIS B 2 34  ? 22.954  47.438  -28.912 1.00 64.97 34  B 1 
ATOM 2309 N ND1 . HIS B 2 34  ? 23.878  47.464  -27.878 1.00 58.23 34  B 1 
ATOM 2310 C CD2 . HIS B 2 34  ? 23.682  47.504  -30.072 1.00 55.73 34  B 1 
ATOM 2311 C CE1 . HIS B 2 34  ? 25.106  47.562  -28.410 1.00 56.15 34  B 1 
ATOM 2312 N NE2 . HIS B 2 34  ? 25.016  47.583  -29.741 1.00 56.83 34  B 1 
ATOM 2313 N N   . ASN B 2 35  ? 18.227  48.142  -30.300 1.00 71.21 35  B 1 
ATOM 2314 C CA  . ASN B 2 35  ? 16.799  47.925  -30.155 1.00 72.18 35  B 1 
ATOM 2315 C C   . ASN B 2 35  ? 16.347  46.670  -30.907 1.00 73.92 35  B 1 
ATOM 2316 O O   . ASN B 2 35  ? 16.936  46.267  -31.912 1.00 68.99 35  B 1 
ATOM 2317 C CB  . ASN B 2 35  ? 16.027  49.162  -30.630 1.00 67.35 35  B 1 
ATOM 2318 C CG  . ASN B 2 35  ? 16.237  50.342  -29.703 1.00 62.23 35  B 1 
ATOM 2319 O OD1 . ASN B 2 35  ? 16.162  50.230  -28.490 1.00 55.37 35  B 1 
ATOM 2320 N ND2 . ASN B 2 35  ? 16.491  51.505  -30.250 1.00 54.73 35  B 1 
ATOM 2321 N N   . VAL B 2 36  ? 15.232  46.067  -30.445 1.00 70.62 36  B 1 
ATOM 2322 C CA  . VAL B 2 36  ? 14.655  44.856  -31.064 1.00 71.22 36  B 1 
ATOM 2323 C C   . VAL B 2 36  ? 14.223  45.101  -32.518 1.00 72.71 36  B 1 
ATOM 2324 O O   . VAL B 2 36  ? 14.207  44.167  -33.322 1.00 67.96 36  B 1 
ATOM 2325 C CB  . VAL B 2 36  ? 13.473  44.347  -30.218 1.00 67.56 36  B 1 
ATOM 2326 C CG1 . VAL B 2 36  ? 12.884  43.045  -30.759 1.00 60.93 36  B 1 
ATOM 2327 C CG2 . VAL B 2 36  ? 13.895  44.085  -28.766 1.00 60.88 36  B 1 
ATOM 2328 N N   . SER B 2 37  ? 13.893  46.345  -32.870 1.00 73.46 37  B 1 
ATOM 2329 C CA  . SER B 2 37  ? 13.534  46.740  -34.232 1.00 74.48 37  B 1 
ATOM 2330 C C   . SER B 2 37  ? 14.714  46.835  -35.194 1.00 76.21 37  B 1 
ATOM 2331 O O   . SER B 2 37  ? 14.494  46.935  -36.402 1.00 69.57 37  B 1 
ATOM 2332 C CB  . SER B 2 37  ? 12.805  48.091  -34.195 1.00 70.76 37  B 1 
ATOM 2333 O OG  . SER B 2 37  ? 13.554  49.053  -33.484 1.00 64.67 37  B 1 
ATOM 2334 N N   . ASP B 2 38  ? 15.959  46.840  -34.697 1.00 75.41 38  B 1 
ATOM 2335 C CA  . ASP B 2 38  ? 17.134  46.933  -35.548 1.00 75.71 38  B 1 
ATOM 2336 C C   . ASP B 2 38  ? 17.332  45.637  -36.364 1.00 77.66 38  B 1 
ATOM 2337 O O   . ASP B 2 38  ? 17.290  44.530  -35.805 1.00 74.56 38  B 1 
ATOM 2338 C CB  . ASP B 2 38  ? 18.368  47.282  -34.714 1.00 72.17 38  B 1 
ATOM 2339 C CG  . ASP B 2 38  ? 19.578  47.435  -35.628 1.00 68.27 38  B 1 
ATOM 2340 O OD1 . ASP B 2 38  ? 20.278  46.416  -35.828 1.00 61.69 38  B 1 
ATOM 2341 O OD2 . ASP B 2 38  ? 19.750  48.513  -36.222 1.00 60.63 38  B 1 
ATOM 2342 N N   . PRO B 2 39  ? 17.537  45.713  -37.676 1.00 77.44 39  B 1 
ATOM 2343 C CA  . PRO B 2 39  ? 17.755  44.530  -38.513 1.00 78.30 39  B 1 
ATOM 2344 C C   . PRO B 2 39  ? 18.956  43.682  -38.084 1.00 79.92 39  B 1 
ATOM 2345 O O   . PRO B 2 39  ? 18.924  42.456  -38.205 1.00 75.69 39  B 1 
ATOM 2346 C CB  . PRO B 2 39  ? 17.960  45.076  -39.932 1.00 76.46 39  B 1 
ATOM 2347 C CG  . PRO B 2 39  ? 17.234  46.411  -39.919 1.00 75.19 39  B 1 
ATOM 2348 C CD  . PRO B 2 39  ? 17.458  46.911  -38.502 1.00 77.08 39  B 1 
ATOM 2349 N N   . GLY B 2 40  ? 20.020  44.319  -37.567 1.00 78.45 40  B 1 
ATOM 2350 C CA  . GLY B 2 40  ? 21.193  43.627  -37.057 1.00 77.96 40  B 1 
ATOM 2351 C C   . GLY B 2 40  ? 20.881  42.826  -35.792 1.00 80.21 40  B 1 
ATOM 2352 O O   . GLY B 2 40  ? 21.276  41.668  -35.686 1.00 77.85 40  B 1 
ATOM 2353 N N   . VAL B 2 41  ? 20.090  43.399  -34.873 1.00 78.29 41  B 1 
ATOM 2354 C CA  . VAL B 2 41  ? 19.608  42.692  -33.681 1.00 78.53 41  B 1 
ATOM 2355 C C   . VAL B 2 41  ? 18.713  41.520  -34.071 1.00 80.53 41  B 1 
ATOM 2356 O O   . VAL B 2 41  ? 18.883  40.425  -33.547 1.00 78.94 41  B 1 
ATOM 2357 C CB  . VAL B 2 41  ? 18.892  43.647  -32.710 1.00 76.13 41  B 1 
ATOM 2358 C CG1 . VAL B 2 41  ? 18.301  42.918  -31.506 1.00 68.43 41  B 1 
ATOM 2359 C CG2 . VAL B 2 41  ? 19.888  44.679  -32.162 1.00 68.50 41  B 1 
ATOM 2360 N N   . THR B 2 42  ? 17.841  41.700  -35.070 1.00 82.28 42  B 1 
ATOM 2361 C CA  . THR B 2 42  ? 17.001  40.607  -35.590 1.00 82.41 42  B 1 
ATOM 2362 C C   . THR B 2 42  ? 17.841  39.439  -36.129 1.00 83.87 42  B 1 
ATOM 2363 O O   . THR B 2 42  ? 17.519  38.273  -35.904 1.00 82.40 42  B 1 
ATOM 2364 C CB  . THR B 2 42  ? 16.067  41.117  -36.694 1.00 81.07 42  B 1 
ATOM 2365 O OG1 . THR B 2 42  ? 15.323  42.228  -36.258 1.00 71.48 42  B 1 
ATOM 2366 C CG2 . THR B 2 42  ? 15.052  40.059  -37.122 1.00 70.18 42  B 1 
ATOM 2367 N N   . LEU B 2 43  ? 18.949  39.724  -36.812 1.00 81.93 43  B 1 
ATOM 2368 C CA  . LEU B 2 43  ? 19.891  38.695  -37.260 1.00 82.27 43  B 1 
ATOM 2369 C C   . LEU B 2 43  ? 20.578  38.003  -36.078 1.00 83.13 43  B 1 
ATOM 2370 O O   . LEU B 2 43  ? 20.697  36.780  -36.075 1.00 82.90 43  B 1 
ATOM 2371 C CB  . LEU B 2 43  ? 20.936  39.304  -38.202 1.00 81.39 43  B 1 
ATOM 2372 C CG  . LEU B 2 43  ? 20.397  39.645  -39.613 1.00 77.00 43  B 1 
ATOM 2373 C CD1 . LEU B 2 43  ? 21.448  40.460  -40.371 1.00 71.14 43  B 1 
ATOM 2374 C CD2 . LEU B 2 43  ? 20.097  38.393  -40.423 1.00 71.15 43  B 1 
ATOM 2375 N N   . VAL B 2 44  ? 21.002  38.760  -35.053 1.00 79.91 44  B 1 
ATOM 2376 C CA  . VAL B 2 44  ? 21.593  38.214  -33.825 1.00 79.58 44  B 1 
ATOM 2377 C C   . VAL B 2 44  ? 20.610  37.282  -33.112 1.00 81.02 44  B 1 
ATOM 2378 O O   . VAL B 2 44  ? 20.992  36.162  -32.762 1.00 80.32 44  B 1 
ATOM 2379 C CB  . VAL B 2 44  ? 22.068  39.340  -32.887 1.00 78.11 44  B 1 
ATOM 2380 C CG1 . VAL B 2 44  ? 22.449  38.834  -31.490 1.00 70.70 44  B 1 
ATOM 2381 C CG2 . VAL B 2 44  ? 23.304  40.033  -33.466 1.00 71.08 44  B 1 
ATOM 2382 N N   . GLU B 2 45  ? 19.348  37.685  -32.965 1.00 82.51 45  B 1 
ATOM 2383 C CA  . GLU B 2 45  ? 18.308  36.863  -32.352 1.00 82.30 45  B 1 
ATOM 2384 C C   . GLU B 2 45  ? 18.028  35.585  -33.155 1.00 84.02 45  B 1 
ATOM 2385 O O   . GLU B 2 45  ? 17.890  34.507  -32.589 1.00 83.73 45  B 1 
ATOM 2386 C CB  . GLU B 2 45  ? 17.015  37.675  -32.200 1.00 81.75 45  B 1 
ATOM 2387 C CG  . GLU B 2 45  ? 17.135  38.749  -31.113 1.00 78.59 45  B 1 
ATOM 2388 C CD  . GLU B 2 45  ? 15.855  39.559  -30.911 1.00 73.70 45  B 1 
ATOM 2389 O OE1 . GLU B 2 45  ? 15.804  40.306  -29.902 1.00 65.60 45  B 1 
ATOM 2390 O OE2 . GLU B 2 45  ? 14.922  39.452  -31.738 1.00 67.70 45  B 1 
ATOM 2391 N N   . THR B 2 46  ? 18.031  35.684  -34.485 1.00 85.43 46  B 1 
ATOM 2392 C CA  . THR B 2 46  ? 17.858  34.523  -35.363 1.00 85.03 46  B 1 
ATOM 2393 C C   . THR B 2 46  ? 18.996  33.510  -35.184 1.00 86.08 46  B 1 
ATOM 2394 O O   . THR B 2 46  ? 18.753  32.309  -35.038 1.00 85.04 46  B 1 
ATOM 2395 C CB  . THR B 2 46  ? 17.755  34.944  -36.831 1.00 83.24 46  B 1 
ATOM 2396 O OG1 . THR B 2 46  ? 16.713  35.871  -37.015 1.00 72.44 46  B 1 
ATOM 2397 C CG2 . THR B 2 46  ? 17.443  33.761  -37.749 1.00 70.61 46  B 1 
ATOM 2398 N N   . VAL B 2 47  ? 20.239  33.986  -35.150 1.00 84.96 47  B 1 
ATOM 2399 C CA  . VAL B 2 47  ? 21.410  33.135  -34.922 1.00 84.28 47  B 1 
ATOM 2400 C C   . VAL B 2 47  ? 21.408  32.552  -33.505 1.00 85.28 47  B 1 
ATOM 2401 O O   . VAL B 2 47  ? 21.700  31.371  -33.334 1.00 83.59 47  B 1 
ATOM 2402 C CB  . VAL B 2 47  ? 22.715  33.896  -35.224 1.00 82.81 47  B 1 
ATOM 2403 C CG1 . VAL B 2 47  ? 23.965  33.085  -34.864 1.00 74.53 47  B 1 
ATOM 2404 C CG2 . VAL B 2 47  ? 22.812  34.231  -36.717 1.00 74.83 47  B 1 
ATOM 2405 N N   . ALA B 2 48  ? 21.038  33.356  -32.504 1.00 82.39 48  B 1 
ATOM 2406 C CA  . ALA B 2 48  ? 20.910  32.899  -31.127 1.00 80.45 48  B 1 
ATOM 2407 C C   . ALA B 2 48  ? 19.841  31.807  -30.984 1.00 81.98 48  B 1 
ATOM 2408 O O   . ALA B 2 48  ? 20.066  30.822  -30.289 1.00 81.25 48  B 1 
ATOM 2409 C CB  . ALA B 2 48  ? 20.613  34.102  -30.227 1.00 80.09 48  B 1 
ATOM 2410 N N   . HIS B 2 49  ? 18.725  31.929  -31.708 1.00 81.31 49  B 1 
ATOM 2411 C CA  . HIS B 2 49  ? 17.694  30.896  -31.737 1.00 81.27 49  B 1 
ATOM 2412 C C   . HIS B 2 49  ? 18.199  29.586  -32.362 1.00 82.42 49  B 1 
ATOM 2413 O O   . HIS B 2 49  ? 17.950  28.504  -31.830 1.00 81.27 49  B 1 
ATOM 2414 C CB  . HIS B 2 49  ? 16.468  31.422  -32.485 1.00 80.91 49  B 1 
ATOM 2415 C CG  . HIS B 2 49  ? 15.299  30.498  -32.378 1.00 78.46 49  B 1 
ATOM 2416 N ND1 . HIS B 2 49  ? 14.572  30.236  -31.237 1.00 65.30 49  B 1 
ATOM 2417 C CD2 . HIS B 2 49  ? 14.751  29.716  -33.378 1.00 66.93 49  B 1 
ATOM 2418 C CE1 . HIS B 2 49  ? 13.624  29.330  -31.539 1.00 63.90 49  B 1 
ATOM 2419 N NE2 . HIS B 2 49  ? 13.710  28.995  -32.827 1.00 66.98 49  B 1 
ATOM 2420 N N   . MET B 2 50  ? 18.968  29.656  -33.444 1.00 84.64 50  B 1 
ATOM 2421 C CA  . MET B 2 50  ? 19.612  28.478  -34.028 1.00 83.08 50  B 1 
ATOM 2422 C C   . MET B 2 50  ? 20.629  27.846  -33.068 1.00 83.00 50  B 1 
ATOM 2423 O O   . MET B 2 50  ? 20.679  26.615  -32.946 1.00 83.98 50  B 1 
ATOM 2424 C CB  . MET B 2 50  ? 20.307  28.839  -35.345 1.00 85.03 50  B 1 
ATOM 2425 C CG  . MET B 2 50  ? 19.318  29.214  -36.456 1.00 80.01 50  B 1 
ATOM 2426 S SD  . MET B 2 50  ? 20.152  29.590  -38.025 1.00 72.79 50  B 1 
ATOM 2427 C CE  . MET B 2 50  ? 18.722  30.057  -39.011 1.00 60.95 50  B 1 
ATOM 2428 N N   . ALA B 2 51  ? 21.419  28.668  -32.364 1.00 83.35 51  B 1 
ATOM 2429 C CA  . ALA B 2 51  ? 22.366  28.197  -31.362 1.00 82.10 51  B 1 
ATOM 2430 C C   . ALA B 2 51  ? 21.654  27.505  -30.194 1.00 83.21 51  B 1 
ATOM 2431 O O   . ALA B 2 51  ? 22.063  26.407  -29.809 1.00 81.37 51  B 1 
ATOM 2432 C CB  . ALA B 2 51  ? 23.229  29.378  -30.892 1.00 82.03 51  B 1 
ATOM 2433 N N   . ASP B 2 52  ? 20.558  28.070  -29.703 1.00 81.70 52  B 1 
ATOM 2434 C CA  . ASP B 2 52  ? 19.738  27.465  -28.638 1.00 80.41 52  B 1 
ATOM 2435 C C   . ASP B 2 52  ? 19.182  26.099  -29.056 1.00 80.46 52  B 1 
ATOM 2436 O O   . ASP B 2 52  ? 19.264  25.127  -28.306 1.00 79.04 52  B 1 
ATOM 2437 C CB  . ASP B 2 52  ? 18.615  28.451  -28.267 1.00 79.79 52  B 1 
ATOM 2438 C CG  . ASP B 2 52  ? 17.820  27.998  -27.042 1.00 75.21 52  B 1 
ATOM 2439 O OD1 . ASP B 2 52  ? 18.449  27.720  -26.004 1.00 66.03 52  B 1 
ATOM 2440 O OD2 . ASP B 2 52  ? 16.577  27.948  -27.148 1.00 67.57 52  B 1 
ATOM 2441 N N   . GLN B 2 53  ? 18.734  25.943  -30.302 1.00 80.30 53  B 1 
ATOM 2442 C CA  . GLN B 2 53  ? 18.305  24.638  -30.823 1.00 80.24 53  B 1 
ATOM 2443 C C   . GLN B 2 53  ? 19.441  23.609  -30.863 1.00 81.31 53  B 1 
ATOM 2444 O O   . GLN B 2 53  ? 19.211  22.422  -30.613 1.00 79.92 53  B 1 
ATOM 2445 C CB  . GLN B 2 53  ? 17.732  24.792  -32.234 1.00 81.12 53  B 1 
ATOM 2446 C CG  . GLN B 2 53  ? 16.371  25.500  -32.259 1.00 77.36 53  B 1 
ATOM 2447 C CD  . GLN B 2 53  ? 15.779  25.557  -33.672 1.00 73.82 53  B 1 
ATOM 2448 O OE1 . GLN B 2 53  ? 16.316  25.026  -34.637 1.00 65.66 53  B 1 
ATOM 2449 N NE2 . GLN B 2 53  ? 14.638  26.172  -33.841 1.00 63.41 53  B 1 
ATOM 2450 N N   . ILE B 2 54  ? 20.656  24.028  -31.190 1.00 83.15 54  B 1 
ATOM 2451 C CA  . ILE B 2 54  ? 21.831  23.147  -31.191 1.00 81.88 54  B 1 
ATOM 2452 C C   . ILE B 2 54  ? 22.184  22.739  -29.761 1.00 81.64 54  B 1 
ATOM 2453 O O   . ILE B 2 54  ? 22.366  21.550  -29.500 1.00 81.15 54  B 1 
ATOM 2454 C CB  . ILE B 2 54  ? 23.022  23.808  -31.923 1.00 82.57 54  B 1 
ATOM 2455 C CG1 . ILE B 2 54  ? 22.717  23.939  -33.437 1.00 77.67 54  B 1 
ATOM 2456 C CG2 . ILE B 2 54  ? 24.314  22.989  -31.720 1.00 76.62 54  B 1 
ATOM 2457 C CD1 . ILE B 2 54  ? 23.674  24.871  -34.183 1.00 68.74 54  B 1 
ATOM 2458 N N   . VAL B 2 55  ? 22.223  23.703  -28.823 1.00 79.31 55  B 1 
ATOM 2459 C CA  . VAL B 2 55  ? 22.478  23.453  -27.400 1.00 78.55 55  B 1 
ATOM 2460 C C   . VAL B 2 55  ? 21.419  22.526  -26.807 1.00 78.63 55  B 1 
ATOM 2461 O O   . VAL B 2 55  ? 21.760  21.566  -26.123 1.00 78.20 55  B 1 
ATOM 2462 C CB  . VAL B 2 55  ? 22.548  24.786  -26.632 1.00 77.55 55  B 1 
ATOM 2463 C CG1 . VAL B 2 55  ? 22.544  24.592  -25.109 1.00 70.91 55  B 1 
ATOM 2464 C CG2 . VAL B 2 55  ? 23.836  25.528  -27.000 1.00 71.32 55  B 1 
ATOM 2465 N N   . TYR B 2 56  ? 20.145  22.728  -27.146 1.00 79.91 56  B 1 
ATOM 2466 C CA  . TYR B 2 56  ? 19.064  21.840  -26.723 1.00 77.72 56  B 1 
ATOM 2467 C C   . TYR B 2 56  ? 19.263  20.395  -27.204 1.00 77.82 56  B 1 
ATOM 2468 O O   . TYR B 2 56  ? 19.053  19.443  -26.444 1.00 76.46 56  B 1 
ATOM 2469 C CB  . TYR B 2 56  ? 17.740  22.397  -27.243 1.00 77.32 56  B 1 
ATOM 2470 C CG  . TYR B 2 56  ? 16.553  21.546  -26.854 1.00 77.27 56  B 1 
ATOM 2471 C CD1 . TYR B 2 56  ? 15.925  20.724  -27.808 1.00 70.42 56  B 1 
ATOM 2472 C CD2 . TYR B 2 56  ? 16.083  21.586  -25.535 1.00 70.61 56  B 1 
ATOM 2473 C CE1 . TYR B 2 56  ? 14.786  19.980  -27.445 1.00 66.21 56  B 1 
ATOM 2474 C CE2 . TYR B 2 56  ? 14.947  20.854  -25.163 1.00 67.75 56  B 1 
ATOM 2475 C CZ  . TYR B 2 56  ? 14.298  20.066  -26.126 1.00 69.45 56  B 1 
ATOM 2476 O OH  . TYR B 2 56  ? 13.147  19.386  -25.766 1.00 69.30 56  B 1 
ATOM 2477 N N   . ARG B 2 57  ? 19.694  20.201  -28.448 1.00 78.80 57  B 1 
ATOM 2478 C CA  . ARG B 2 57  ? 20.037  18.871  -28.960 1.00 77.23 57  B 1 
ATOM 2479 C C   . ARG B 2 57  ? 21.251  18.284  -28.248 1.00 77.56 57  B 1 
ATOM 2480 O O   . ARG B 2 57  ? 21.245  17.097  -27.934 1.00 77.61 57  B 1 
ATOM 2481 C CB  . ARG B 2 57  ? 20.294  18.917  -30.470 1.00 77.69 57  B 1 
ATOM 2482 C CG  . ARG B 2 57  ? 19.008  19.156  -31.272 1.00 73.42 57  B 1 
ATOM 2483 C CD  . ARG B 2 57  ? 19.353  19.297  -32.756 1.00 72.68 57  B 1 
ATOM 2484 N NE  . ARG B 2 57  ? 18.189  19.680  -33.554 1.00 63.75 57  B 1 
ATOM 2485 C CZ  . ARG B 2 57  ? 18.146  19.778  -34.873 1.00 57.33 57  B 1 
ATOM 2486 N NH1 . ARG B 2 57  ? 19.165  19.459  -35.623 1.00 53.20 57  B 1 
ATOM 2487 N NH2 . ARG B 2 57  ? 17.072  20.206  -35.466 1.00 50.51 57  B 1 
ATOM 2488 N N   . LEU B 2 58  ? 22.263  19.088  -27.947 1.00 76.24 58  B 1 
ATOM 2489 C CA  . LEU B 2 58  ? 23.466  18.675  -27.233 1.00 73.45 58  B 1 
ATOM 2490 C C   . LEU B 2 58  ? 23.130  18.223  -25.805 1.00 73.33 58  B 1 
ATOM 2491 O O   . LEU B 2 58  ? 23.580  17.154  -25.391 1.00 73.09 58  B 1 
ATOM 2492 C CB  . LEU B 2 58  ? 24.472  19.835  -27.248 1.00 74.71 58  B 1 
ATOM 2493 C CG  . LEU B 2 58  ? 25.859  19.460  -26.674 1.00 69.40 58  B 1 
ATOM 2494 C CD1 . LEU B 2 58  ? 26.603  18.491  -27.598 1.00 62.63 58  B 1 
ATOM 2495 C CD2 . LEU B 2 58  ? 26.708  20.712  -26.508 1.00 64.50 58  B 1 
ATOM 2496 N N   . ASN B 2 59  ? 22.267  18.953  -25.104 1.00 77.01 59  B 1 
ATOM 2497 C CA  . ASN B 2 59  ? 21.821  18.607  -23.751 1.00 75.27 59  B 1 
ATOM 2498 C C   . ASN B 2 59  ? 20.979  17.325  -23.683 1.00 75.20 59  B 1 
ATOM 2499 O O   . ASN B 2 59  ? 20.852  16.733  -22.616 1.00 71.49 59  B 1 
ATOM 2500 C CB  . ASN B 2 59  ? 21.065  19.816  -23.159 1.00 74.44 59  B 1 
ATOM 2501 C CG  . ASN B 2 59  ? 22.002  20.951  -22.774 1.00 72.87 59  B 1 
ATOM 2502 O OD1 . ASN B 2 59  ? 23.196  20.792  -22.634 1.00 66.08 59  B 1 
ATOM 2503 N ND2 . ASN B 2 59  ? 21.469  22.137  -22.554 1.00 66.54 59  B 1 
ATOM 2504 N N   . ARG B 2 60  ? 20.452  16.846  -24.817 1.00 77.17 60  B 1 
ATOM 2505 C CA  . ARG B 2 60  ? 19.775  15.540  -24.901 1.00 75.99 60  B 1 
ATOM 2506 C C   . ARG B 2 60  ? 20.734  14.360  -25.104 1.00 76.84 60  B 1 
ATOM 2507 O O   . ARG B 2 60  ? 20.292  13.219  -25.062 1.00 74.68 60  B 1 
ATOM 2508 C CB  . ARG B 2 60  ? 18.717  15.576  -26.004 1.00 74.49 60  B 1 
ATOM 2509 C CG  . ARG B 2 60  ? 17.505  16.421  -25.590 1.00 71.95 60  B 1 
ATOM 2510 C CD  . ARG B 2 60  ? 16.483  16.433  -26.727 1.00 69.28 60  B 1 
ATOM 2511 N NE  . ARG B 2 60  ? 15.184  16.949  -26.266 1.00 61.18 60  B 1 
ATOM 2512 C CZ  . ARG B 2 60  ? 14.016  16.745  -26.861 1.00 56.14 60  B 1 
ATOM 2513 N NH1 . ARG B 2 60  ? 13.922  16.175  -28.023 1.00 52.30 60  B 1 
ATOM 2514 N NH2 . ARG B 2 60  ? 12.920  17.100  -26.266 1.00 50.06 60  B 1 
ATOM 2515 N N   . VAL B 2 61  ? 22.007  14.599  -25.339 1.00 77.45 61  B 1 
ATOM 2516 C CA  . VAL B 2 61  ? 23.002  13.534  -25.546 1.00 76.49 61  B 1 
ATOM 2517 C C   . VAL B 2 61  ? 23.170  12.648  -24.302 1.00 77.41 61  B 1 
ATOM 2518 O O   . VAL B 2 61  ? 23.169  11.431  -24.485 1.00 75.25 61  B 1 
ATOM 2519 C CB  . VAL B 2 61  ? 24.346  14.089  -26.040 1.00 74.56 61  B 1 
ATOM 2520 C CG1 . VAL B 2 61  ? 25.441  13.022  -26.109 1.00 67.48 61  B 1 
ATOM 2521 C CG2 . VAL B 2 61  ? 24.198  14.681  -27.448 1.00 69.12 61  B 1 
ATOM 2522 N N   . PRO B 2 62  ? 23.232  13.168  -23.058 1.00 76.74 62  B 1 
ATOM 2523 C CA  . PRO B 2 62  ? 23.324  12.326  -21.858 1.00 76.49 62  B 1 
ATOM 2524 C C   . PRO B 2 62  ? 22.172  11.341  -21.731 1.00 78.70 62  B 1 
ATOM 2525 O O   . PRO B 2 62  ? 22.401  10.165  -21.468 1.00 75.70 62  B 1 
ATOM 2526 C CB  . PRO B 2 62  ? 23.372  13.300  -20.673 1.00 73.72 62  B 1 
ATOM 2527 C CG  . PRO B 2 62  ? 23.941  14.568  -21.275 1.00 72.93 62  B 1 
ATOM 2528 C CD  . PRO B 2 62  ? 23.364  14.565  -22.690 1.00 75.31 62  B 1 
ATOM 2529 N N   . ASP B 2 63  ? 20.943  11.786  -21.991 1.00 76.71 63  B 1 
ATOM 2530 C CA  . ASP B 2 63  ? 19.783  10.905  -21.980 1.00 76.81 63  B 1 
ATOM 2531 C C   . ASP B 2 63  ? 19.862  9.829   -23.058 1.00 79.09 63  B 1 
ATOM 2532 O O   . ASP B 2 63  ? 19.594  8.659   -22.796 1.00 77.02 63  B 1 
ATOM 2533 C CB  . ASP B 2 63  ? 18.493  11.715  -22.156 1.00 73.45 63  B 1 
ATOM 2534 C CG  . ASP B 2 63  ? 18.035  12.392  -20.875 1.00 66.98 63  B 1 
ATOM 2535 O OD1 . ASP B 2 63  ? 18.191  11.770  -19.794 1.00 60.90 63  B 1 
ATOM 2536 O OD2 . ASP B 2 63  ? 17.439  13.481  -20.995 1.00 59.91 63  B 1 
ATOM 2537 N N   . LYS B 2 64  ? 20.286  10.200  -24.279 1.00 78.07 64  B 1 
ATOM 2538 C CA  . LYS B 2 64  ? 20.493  9.226   -25.349 1.00 78.44 64  B 1 
ATOM 2539 C C   . LYS B 2 64  ? 21.579  8.209   -24.999 1.00 80.10 64  B 1 
ATOM 2540 O O   . LYS B 2 64  ? 21.402  7.031   -25.278 1.00 79.27 64  B 1 
ATOM 2541 C CB  . LYS B 2 64  ? 20.856  9.926   -26.655 1.00 77.14 64  B 1 
ATOM 2542 C CG  . LYS B 2 64  ? 19.642  10.623  -27.277 1.00 69.67 64  B 1 
ATOM 2543 C CD  . LYS B 2 64  ? 20.055  11.226  -28.624 1.00 65.45 64  B 1 
ATOM 2544 C CE  . LYS B 2 64  ? 18.848  11.855  -29.298 1.00 55.16 64  B 1 
ATOM 2545 N NZ  . LYS B 2 64  ? 19.175  12.283  -30.669 1.00 48.15 64  B 1 
ATOM 2546 N N   . ASN B 2 65  ? 22.666  8.643   -24.371 1.00 78.76 65  B 1 
ATOM 2547 C CA  . ASN B 2 65  ? 23.724  7.743   -23.929 1.00 80.08 65  B 1 
ATOM 2548 C C   . ASN B 2 65  ? 23.233  6.791   -22.824 1.00 81.26 65  B 1 
ATOM 2549 O O   . ASN B 2 65  ? 23.585  5.613   -22.844 1.00 79.33 65  B 1 
ATOM 2550 C CB  . ASN B 2 65  ? 24.928  8.564   -23.432 1.00 78.28 65  B 1 
ATOM 2551 C CG  . ASN B 2 65  ? 25.690  9.252   -24.542 1.00 74.69 65  B 1 
ATOM 2552 O OD1 . ASN B 2 65  ? 25.517  9.030   -25.725 1.00 65.92 65  B 1 
ATOM 2553 N ND2 . ASN B 2 65  ? 26.619  10.120  -24.179 1.00 66.09 65  B 1 
ATOM 2554 N N   . HIS B 2 66  ? 22.390  7.278   -21.911 1.00 79.00 66  B 1 
ATOM 2555 C CA  . HIS B 2 66  ? 21.774  6.424   -20.898 1.00 78.34 66  B 1 
ATOM 2556 C C   . HIS B 2 66  ? 20.852  5.386   -21.543 1.00 78.86 66  B 1 
ATOM 2557 O O   . HIS B 2 66  ? 20.963  4.196   -21.230 1.00 77.59 66  B 1 
ATOM 2558 C CB  . HIS B 2 66  ? 21.030  7.300   -19.875 1.00 76.95 66  B 1 
ATOM 2559 C CG  . HIS B 2 66  ? 20.620  6.596   -18.607 1.00 74.30 66  B 1 
ATOM 2560 N ND1 . HIS B 2 66  ? 20.248  7.246   -17.439 1.00 62.55 66  B 1 
ATOM 2561 C CD2 . HIS B 2 66  ? 20.553  5.261   -18.332 1.00 64.03 66  B 1 
ATOM 2562 C CE1 . HIS B 2 66  ? 19.971  6.322   -16.516 1.00 62.77 66  B 1 
ATOM 2563 N NE2 . HIS B 2 66  ? 20.145  5.107   -17.021 1.00 63.63 66  B 1 
ATOM 2564 N N   . LEU B 2 67  ? 20.011  5.789   -22.489 1.00 79.25 67  B 1 
ATOM 2565 C CA  . LEU B 2 67  ? 19.145  4.865   -23.223 1.00 77.32 67  B 1 
ATOM 2566 C C   . LEU B 2 67  ? 19.958  3.833   -24.021 1.00 77.64 67  B 1 
ATOM 2567 O O   . LEU B 2 67  ? 19.643  2.653   -23.957 1.00 76.75 67  B 1 
ATOM 2568 C CB  . LEU B 2 67  ? 18.218  5.660   -24.161 1.00 76.20 67  B 1 
ATOM 2569 C CG  . LEU B 2 67  ? 17.157  6.496   -23.428 1.00 71.24 67  B 1 
ATOM 2570 C CD1 . LEU B 2 67  ? 16.405  7.358   -24.451 1.00 64.94 67  B 1 
ATOM 2571 C CD2 . LEU B 2 67  ? 16.152  5.630   -22.682 1.00 66.04 67  B 1 
ATOM 2572 N N   . ALA B 2 68  ? 21.021  4.256   -24.694 1.00 78.91 68  B 1 
ATOM 2573 C CA  . ALA B 2 68  ? 21.908  3.348   -25.421 1.00 78.85 68  B 1 
ATOM 2574 C C   . ALA B 2 68  ? 22.602  2.351   -24.482 1.00 79.47 68  B 1 
ATOM 2575 O O   . ALA B 2 68  ? 22.788  1.188   -24.845 1.00 78.37 68  B 1 
ATOM 2576 C CB  . ALA B 2 68  ? 22.937  4.183   -26.195 1.00 79.27 68  B 1 
ATOM 2577 N N   . PHE B 2 69  ? 22.945  2.775   -23.262 1.00 80.55 69  B 1 
ATOM 2578 C CA  . PHE B 2 69  ? 23.480  1.868   -22.245 1.00 79.20 69  B 1 
ATOM 2579 C C   . PHE B 2 69  ? 22.430  0.853   -21.775 1.00 79.11 69  B 1 
ATOM 2580 O O   . PHE B 2 69  ? 22.748  -0.327  -21.647 1.00 78.04 69  B 1 
ATOM 2581 C CB  . PHE B 2 69  ? 24.039  2.684   -21.074 1.00 78.34 69  B 1 
ATOM 2582 C CG  . PHE B 2 69  ? 24.603  1.816   -19.974 1.00 74.61 69  B 1 
ATOM 2583 C CD1 . PHE B 2 69  ? 23.822  1.495   -18.846 1.00 68.19 69  B 1 
ATOM 2584 C CD2 . PHE B 2 69  ? 25.896  1.277   -20.085 1.00 66.90 69  B 1 
ATOM 2585 C CE1 . PHE B 2 69  ? 24.321  0.651   -17.851 1.00 61.89 69  B 1 
ATOM 2586 C CE2 . PHE B 2 69  ? 26.402  0.433   -19.084 1.00 62.73 69  B 1 
ATOM 2587 C CZ  . PHE B 2 69  ? 25.610  0.116   -17.970 1.00 62.52 69  B 1 
ATOM 2588 N N   . LEU B 2 70  ? 21.186  1.292   -21.549 1.00 78.27 70  B 1 
ATOM 2589 C CA  . LEU B 2 70  ? 20.095  0.384   -21.183 1.00 75.34 70  B 1 
ATOM 2590 C C   . LEU B 2 70  ? 19.808  -0.639  -22.289 1.00 75.34 70  B 1 
ATOM 2591 O O   . LEU B 2 70  ? 19.663  -1.818  -21.995 1.00 74.40 70  B 1 
ATOM 2592 C CB  . LEU B 2 70  ? 18.833  1.188   -20.835 1.00 75.15 70  B 1 
ATOM 2593 C CG  . LEU B 2 70  ? 18.927  2.061   -19.561 1.00 73.71 70  B 1 
ATOM 2594 C CD1 . LEU B 2 70  ? 17.606  2.803   -19.358 1.00 68.41 70  B 1 
ATOM 2595 C CD2 . LEU B 2 70  ? 19.223  1.256   -18.311 1.00 69.46 70  B 1 
ATOM 2596 N N   . ASP B 2 71  ? 19.805  -0.196  -23.534 1.00 78.49 71  B 1 
ATOM 2597 C CA  . ASP B 2 71  ? 19.619  -1.062  -24.705 1.00 76.41 71  B 1 
ATOM 2598 C C   . ASP B 2 71  ? 20.768  -2.079  -24.841 1.00 76.38 71  B 1 
ATOM 2599 O O   . ASP B 2 71  ? 20.530  -3.276  -25.013 1.00 74.51 71  B 1 
ATOM 2600 C CB  . ASP B 2 71  ? 19.505  -0.168  -25.949 1.00 74.83 71  B 1 
ATOM 2601 C CG  . ASP B 2 71  ? 19.081  -0.938  -27.201 1.00 67.59 71  B 1 
ATOM 2602 O OD1 . ASP B 2 71  ? 18.156  -1.758  -27.091 1.00 60.79 71  B 1 
ATOM 2603 O OD2 . ASP B 2 71  ? 19.675  -0.666  -28.269 1.00 60.32 71  B 1 
ATOM 2604 N N   . LEU B 2 72  ? 22.012  -1.644  -24.624 1.00 78.48 72  B 1 
ATOM 2605 C CA  . LEU B 2 72  ? 23.182  -2.521  -24.637 1.00 75.80 72  B 1 
ATOM 2606 C C   . LEU B 2 72  ? 23.106  -3.633  -23.590 1.00 74.55 72  B 1 
ATOM 2607 O O   . LEU B 2 72  ? 23.573  -4.750  -23.825 1.00 73.57 72  B 1 
ATOM 2608 C CB  . LEU B 2 72  ? 24.444  -1.657  -24.432 1.00 76.92 72  B 1 
ATOM 2609 C CG  . LEU B 2 72  ? 25.768  -2.447  -24.512 1.00 71.96 72  B 1 
ATOM 2610 C CD1 . LEU B 2 72  ? 26.061  -2.908  -25.946 1.00 67.04 72  B 1 
ATOM 2611 C CD2 . LEU B 2 72  ? 26.933  -1.564  -24.058 1.00 67.37 72  B 1 
ATOM 2612 N N   . VAL B 2 73  ? 22.520  -3.329  -22.423 1.00 75.82 73  B 1 
ATOM 2613 C CA  . VAL B 2 73  ? 22.322  -4.304  -21.337 1.00 73.05 73  B 1 
ATOM 2614 C C   . VAL B 2 73  ? 21.070  -5.177  -21.560 1.00 72.67 73  B 1 
ATOM 2615 O O   . VAL B 2 73  ? 20.855  -6.146  -20.842 1.00 68.44 73  B 1 
ATOM 2616 C CB  . VAL B 2 73  ? 22.336  -3.570  -19.975 1.00 71.90 73  B 1 
ATOM 2617 C CG1 . VAL B 2 73  ? 22.140  -4.497  -18.782 1.00 66.84 73  B 1 
ATOM 2618 C CG2 . VAL B 2 73  ? 23.693  -2.884  -19.741 1.00 68.27 73  B 1 
ATOM 2619 N N   . GLY B 2 74  ? 20.269  -4.867  -22.573 1.00 73.36 74  B 1 
ATOM 2620 C CA  . GLY B 2 74  ? 19.049  -5.604  -22.892 1.00 71.95 74  B 1 
ATOM 2621 C C   . GLY B 2 74  ? 17.860  -5.262  -21.997 1.00 73.93 74  B 1 
ATOM 2622 O O   . GLY B 2 74  ? 16.961  -6.084  -21.828 1.00 70.25 74  B 1 
ATOM 2623 N N   . ILE B 2 75  ? 17.857  -4.080  -21.397 1.00 72.25 75  B 1 
ATOM 2624 C CA  . ILE B 2 75  ? 16.700  -3.607  -20.627 1.00 73.27 75  B 1 
ATOM 2625 C C   . ILE B 2 75  ? 15.678  -3.029  -21.595 1.00 74.73 75  B 1 
ATOM 2626 O O   . ILE B 2 75  ? 15.914  -2.009  -22.235 1.00 72.95 75  B 1 
ATOM 2627 C CB  . ILE B 2 75  ? 17.113  -2.604  -19.526 1.00 70.99 75  B 1 
ATOM 2628 C CG1 . ILE B 2 75  ? 18.019  -3.334  -18.510 1.00 67.52 75  B 1 
ATOM 2629 C CG2 . ILE B 2 75  ? 15.877  -2.011  -18.835 1.00 66.45 75  B 1 
ATOM 2630 C CD1 . ILE B 2 75  ? 18.578  -2.439  -17.417 1.00 59.99 75  B 1 
ATOM 2631 N N   . THR B 2 76  ? 14.500  -3.650  -21.638 1.00 76.54 76  B 1 
ATOM 2632 C CA  . THR B 2 76  ? 13.349  -3.190  -22.410 1.00 76.79 76  B 1 
ATOM 2633 C C   . THR B 2 76  ? 12.306  -2.553  -21.494 1.00 78.17 76  B 1 
ATOM 2634 O O   . THR B 2 76  ? 12.272  -2.813  -20.282 1.00 75.26 76  B 1 
ATOM 2635 C CB  . THR B 2 76  ? 12.742  -4.331  -23.229 1.00 72.77 76  B 1 
ATOM 2636 O OG1 . THR B 2 76  ? 12.394  -5.411  -22.393 1.00 64.71 76  B 1 
ATOM 2637 C CG2 . THR B 2 76  ? 13.739  -4.864  -24.254 1.00 64.03 76  B 1 
ATOM 2638 N N   . LEU B 2 77  ? 11.468  -1.697  -22.069 1.00 78.24 77  B 1 
ATOM 2639 C CA  . LEU B 2 77  ? 10.312  -1.133  -21.378 1.00 78.49 77  B 1 
ATOM 2640 C C   . LEU B 2 77  ? 9.226   -2.206  -21.229 1.00 79.48 77  B 1 
ATOM 2641 O O   . LEU B 2 77  ? 9.017   -3.010  -22.132 1.00 77.20 77  B 1 
ATOM 2642 C CB  . LEU B 2 77  ? 9.773   0.087   -22.139 1.00 75.56 77  B 1 
ATOM 2643 C CG  . LEU B 2 77  ? 10.763  1.254   -22.286 1.00 73.54 77  B 1 
ATOM 2644 C CD1 . LEU B 2 77  ? 10.135  2.376   -23.101 1.00 69.11 77  B 1 
ATOM 2645 C CD2 . LEU B 2 77  ? 11.187  1.832   -20.943 1.00 69.98 77  B 1 
ATOM 2646 N N   . PHE B 2 78  ? 8.521   -2.203  -20.095 1.00 78.87 78  B 1 
ATOM 2647 C CA  . PHE B 2 78  ? 7.366   -3.074  -19.933 1.00 79.79 78  B 1 
ATOM 2648 C C   . PHE B 2 78  ? 6.221   -2.613  -20.830 1.00 80.98 78  B 1 
ATOM 2649 O O   . PHE B 2 78  ? 5.914   -1.416  -20.877 1.00 78.63 78  B 1 
ATOM 2650 C CB  . PHE B 2 78  ? 6.937   -3.157  -18.465 1.00 76.39 78  B 1 
ATOM 2651 C CG  . PHE B 2 78  ? 7.929   -3.810  -17.538 1.00 73.56 78  B 1 
ATOM 2652 C CD1 . PHE B 2 78  ? 8.703   -4.908  -17.957 1.00 70.35 78  B 1 
ATOM 2653 C CD2 . PHE B 2 78  ? 8.073   -3.334  -16.221 1.00 67.52 78  B 1 
ATOM 2654 C CE1 . PHE B 2 78  ? 9.608   -5.521  -17.081 1.00 63.63 78  B 1 
ATOM 2655 C CE2 . PHE B 2 78  ? 8.970   -3.949  -15.336 1.00 64.61 78  B 1 
ATOM 2656 C CZ  . PHE B 2 78  ? 9.743   -5.043  -15.763 1.00 64.30 78  B 1 
ATOM 2657 N N   . PRO B 2 79  ? 5.576   -3.540  -21.555 1.00 80.53 79  B 1 
ATOM 2658 C CA  . PRO B 2 79  ? 4.456   -3.200  -22.412 1.00 80.11 79  B 1 
ATOM 2659 C C   . PRO B 2 79  ? 3.217   -2.838  -21.590 1.00 81.44 79  B 1 
ATOM 2660 O O   . PRO B 2 79  ? 3.076   -3.289  -20.448 1.00 77.81 79  B 1 
ATOM 2661 C CB  . PRO B 2 79  ? 4.230   -4.449  -23.263 1.00 75.73 79  B 1 
ATOM 2662 C CG  . PRO B 2 79  ? 4.683   -5.580  -22.357 1.00 77.63 79  B 1 
ATOM 2663 C CD  . PRO B 2 79  ? 5.847   -4.964  -21.596 1.00 81.01 79  B 1 
ATOM 2664 N N   . PRO B 2 80  ? 2.270   -2.091  -22.179 1.00 81.97 80  B 1 
ATOM 2665 C CA  . PRO B 2 80  ? 0.954   -1.940  -21.598 1.00 80.90 80  B 1 
ATOM 2666 C C   . PRO B 2 80  ? 0.213   -3.275  -21.605 1.00 81.92 80  B 1 
ATOM 2667 O O   . PRO B 2 80  ? 0.433   -4.136  -22.459 1.00 78.49 80  B 1 
ATOM 2668 C CB  . PRO B 2 80  ? 0.252   -0.888  -22.457 1.00 77.59 80  B 1 
ATOM 2669 C CG  . PRO B 2 80  ? 0.894   -1.068  -23.826 1.00 80.41 80  B 1 
ATOM 2670 C CD  . PRO B 2 80  ? 2.329   -1.459  -23.490 1.00 84.80 80  B 1 
ATOM 2671 N N   . SER B 2 81  ? -0.721  -3.436  -20.669 1.00 83.05 81  B 1 
ATOM 2672 C CA  . SER B 2 81  ? -1.689  -4.532  -20.682 1.00 82.05 81  B 1 
ATOM 2673 C C   . SER B 2 81  ? -3.100  -3.996  -20.924 1.00 81.30 81  B 1 
ATOM 2674 O O   . SER B 2 81  ? -3.391  -2.820  -20.687 1.00 78.84 81  B 1 
ATOM 2675 C CB  . SER B 2 81  ? -1.594  -5.375  -19.404 1.00 79.84 81  B 1 
ATOM 2676 O OG  . SER B 2 81  ? -1.990  -4.640  -18.277 1.00 70.47 81  B 1 
ATOM 2677 N N   . ALA B 2 82  ? -3.982  -4.847  -21.442 1.00 81.69 82  B 1 
ATOM 2678 C CA  . ALA B 2 82  ? -5.358  -4.491  -21.737 1.00 81.04 82  B 1 
ATOM 2679 C C   . ALA B 2 82  ? -6.285  -4.849  -20.573 1.00 82.15 82  B 1 
ATOM 2680 O O   . ALA B 2 82  ? -6.196  -5.942  -20.015 1.00 78.40 82  B 1 
ATOM 2681 C CB  . ALA B 2 82  ? -5.784  -5.177  -23.030 1.00 76.67 82  B 1 
ATOM 2682 N N   . ALA B 2 83  ? -7.210  -3.951  -20.255 1.00 83.57 83  B 1 
ATOM 2683 C CA  . ALA B 2 83  ? -8.296  -4.248  -19.342 1.00 82.87 83  B 1 
ATOM 2684 C C   . ALA B 2 83  ? -9.277  -5.248  -19.967 1.00 84.37 83  B 1 
ATOM 2685 O O   . ALA B 2 83  ? -9.542  -5.203  -21.165 1.00 82.78 83  B 1 
ATOM 2686 C CB  . ALA B 2 83  ? -9.001  -2.961  -18.947 1.00 80.71 83  B 1 
ATOM 2687 N N   . ARG B 2 84  ? -9.833  -6.120  -19.130 1.00 83.00 84  B 1 
ATOM 2688 C CA  . ARG B 2 84  ? -10.869 -7.081  -19.503 1.00 83.24 84  B 1 
ATOM 2689 C C   . ARG B 2 84  ? -12.059 -6.954  -18.566 1.00 82.79 84  B 1 
ATOM 2690 O O   . ARG B 2 84  ? -11.888 -6.644  -17.391 1.00 79.11 84  B 1 
ATOM 2691 C CB  . ARG B 2 84  ? -10.335 -8.517  -19.497 1.00 80.88 84  B 1 
ATOM 2692 C CG  . ARG B 2 84  ? -9.195  -8.712  -20.507 1.00 77.97 84  B 1 
ATOM 2693 C CD  . ARG B 2 84  ? -8.787  -10.179 -20.538 1.00 77.66 84  B 1 
ATOM 2694 N NE  . ARG B 2 84  ? -7.594  -10.379 -21.365 1.00 70.77 84  B 1 
ATOM 2695 C CZ  . ARG B 2 84  ? -7.232  -11.515 -21.926 1.00 65.64 84  B 1 
ATOM 2696 N NH1 . ARG B 2 84  ? -7.959  -12.593 -21.836 1.00 59.68 84  B 1 
ATOM 2697 N NH2 . ARG B 2 84  ? -6.121  -11.586 -22.575 1.00 58.83 84  B 1 
ATOM 2698 N N   . THR B 2 85  ? -13.246 -7.223  -19.097 1.00 85.40 85  B 1 
ATOM 2699 C CA  . THR B 2 85  ? -14.466 -7.321  -18.310 1.00 85.24 85  B 1 
ATOM 2700 C C   . THR B 2 85  ? -15.452 -8.234  -19.014 1.00 85.44 85  B 1 
ATOM 2701 O O   . THR B 2 85  ? -15.475 -8.287  -20.240 1.00 82.80 85  B 1 
ATOM 2702 C CB  . THR B 2 85  ? -15.078 -5.940  -18.047 1.00 83.39 85  B 1 
ATOM 2703 O OG1 . THR B 2 85  ? -16.143 -6.038  -17.133 1.00 73.31 85  B 1 
ATOM 2704 C CG2 . THR B 2 85  ? -15.595 -5.228  -19.292 1.00 75.07 85  B 1 
ATOM 2705 N N   . ASP B 2 86  ? -16.282 -8.925  -18.232 1.00 85.78 86  B 1 
ATOM 2706 C CA  . ASP B 2 86  ? -17.431 -9.626  -18.783 1.00 85.53 86  B 1 
ATOM 2707 C C   . ASP B 2 86  ? -18.573 -8.638  -19.014 1.00 86.02 86  B 1 
ATOM 2708 O O   . ASP B 2 86  ? -18.889 -7.801  -18.159 1.00 82.01 86  B 1 
ATOM 2709 C CB  . ASP B 2 86  ? -17.840 -10.786 -17.870 1.00 82.06 86  B 1 
ATOM 2710 C CG  . ASP B 2 86  ? -16.768 -11.880 -17.804 1.00 78.99 86  B 1 
ATOM 2711 O OD1 . ASP B 2 86  ? -16.019 -12.032 -18.797 1.00 70.63 86  B 1 
ATOM 2712 O OD2 . ASP B 2 86  ? -16.710 -12.553 -16.754 1.00 72.57 86  B 1 
ATOM 2713 N N   . VAL B 2 87  ? -19.179 -8.721  -20.185 1.00 84.48 87  B 1 
ATOM 2714 C CA  . VAL B 2 87  ? -20.273 -7.857  -20.601 1.00 83.91 87  B 1 
ATOM 2715 C C   . VAL B 2 87  ? -21.512 -8.708  -20.819 1.00 83.78 87  B 1 
ATOM 2716 O O   . VAL B 2 87  ? -21.496 -9.669  -21.581 1.00 81.66 87  B 1 
ATOM 2717 C CB  . VAL B 2 87  ? -19.915 -7.050  -21.861 1.00 82.38 87  B 1 
ATOM 2718 C CG1 . VAL B 2 87  ? -21.061 -6.140  -22.269 1.00 74.87 87  B 1 
ATOM 2719 C CG2 . VAL B 2 87  ? -18.702 -6.151  -21.596 1.00 77.86 87  B 1 
ATOM 2720 N N   . THR B 2 88  ? -22.600 -8.332  -20.156 1.00 86.70 88  B 1 
ATOM 2721 C CA  . THR B 2 88  ? -23.910 -8.975  -20.290 1.00 85.52 88  B 1 
ATOM 2722 C C   . THR B 2 88  ? -24.764 -8.198  -21.278 1.00 85.96 88  B 1 
ATOM 2723 O O   . THR B 2 88  ? -24.974 -7.003  -21.122 1.00 84.53 88  B 1 
ATOM 2724 C CB  . THR B 2 88  ? -24.608 -9.094  -18.932 1.00 84.14 88  B 1 
ATOM 2725 O OG1 . THR B 2 88  ? -23.776 -9.768  -18.018 1.00 74.24 88  B 1 
ATOM 2726 C CG2 . THR B 2 88  ? -25.902 -9.888  -19.025 1.00 74.87 88  B 1 
ATOM 2727 N N   . PHE B 2 89  ? -25.275 -8.899  -22.296 1.00 85.98 89  B 1 
ATOM 2728 C CA  . PHE B 2 89  ? -26.231 -8.405  -23.276 1.00 84.63 89  B 1 
ATOM 2729 C C   . PHE B 2 89  ? -27.629 -8.838  -22.844 1.00 85.00 89  B 1 
ATOM 2730 O O   . PHE B 2 89  ? -27.919 -10.037 -22.814 1.00 81.89 89  B 1 
ATOM 2731 C CB  . PHE B 2 89  ? -25.888 -8.968  -24.659 1.00 83.35 89  B 1 
ATOM 2732 C CG  . PHE B 2 89  ? -24.544 -8.526  -25.201 1.00 87.10 89  B 1 
ATOM 2733 C CD1 . PHE B 2 89  ? -24.461 -7.443  -26.091 1.00 81.34 89  B 1 
ATOM 2734 C CD2 . PHE B 2 89  ? -23.368 -9.190  -24.817 1.00 81.79 89  B 1 
ATOM 2735 C CE1 . PHE B 2 89  ? -23.223 -7.022  -26.588 1.00 80.09 89  B 1 
ATOM 2736 C CE2 . PHE B 2 89  ? -22.121 -8.764  -25.303 1.00 80.83 89  B 1 
ATOM 2737 C CZ  . PHE B 2 89  ? -22.055 -7.678  -26.186 1.00 84.34 89  B 1 
ATOM 2738 N N   . TRP B 2 90  ? -28.499 -7.883  -22.506 1.00 87.21 90  B 1 
ATOM 2739 C CA  . TRP B 2 90  ? -29.879 -8.144  -22.130 1.00 86.04 90  B 1 
ATOM 2740 C C   . TRP B 2 90  ? -30.804 -8.059  -23.345 1.00 85.98 90  B 1 
ATOM 2741 O O   . TRP B 2 90  ? -30.707 -7.122  -24.150 1.00 81.91 90  B 1 
ATOM 2742 C CB  . TRP B 2 90  ? -30.316 -7.186  -21.027 1.00 83.34 90  B 1 
ATOM 2743 C CG  . TRP B 2 90  ? -29.574 -7.356  -19.737 1.00 85.76 90  B 1 
ATOM 2744 C CD1 . TRP B 2 90  ? -28.634 -6.516  -19.255 1.00 78.65 90  B 1 
ATOM 2745 C CD2 . TRP B 2 90  ? -29.709 -8.440  -18.753 1.00 83.74 90  B 1 
ATOM 2746 N NE1 . TRP B 2 90  ? -28.181 -6.987  -18.018 1.00 77.60 90  B 1 
ATOM 2747 C CE2 . TRP B 2 90  ? -28.817 -8.156  -17.678 1.00 82.06 90  B 1 
ATOM 2748 C CE3 . TRP B 2 90  ? -30.507 -9.594  -18.679 1.00 79.79 90  B 1 
ATOM 2749 C CZ2 . TRP B 2 90  ? -28.722 -9.008  -16.553 1.00 81.56 90  B 1 
ATOM 2750 C CZ3 . TRP B 2 90  ? -30.403 -10.440 -17.552 1.00 75.54 90  B 1 
ATOM 2751 C CH2 . TRP B 2 90  ? -29.520 -10.150 -16.510 1.00 77.65 90  B 1 
ATOM 2752 N N   . LEU B 2 91  ? -31.711 -9.005  -23.477 1.00 84.89 91  B 1 
ATOM 2753 C CA  . LEU B 2 91  ? -32.725 -9.009  -24.523 1.00 82.53 91  B 1 
ATOM 2754 C C   . LEU B 2 91  ? -33.930 -8.152  -24.112 1.00 82.91 91  B 1 
ATOM 2755 O O   . LEU B 2 91  ? -34.296 -8.083  -22.948 1.00 80.01 91  B 1 
ATOM 2756 C CB  . LEU B 2 91  ? -33.142 -10.451 -24.856 1.00 79.71 91  B 1 
ATOM 2757 C CG  . LEU B 2 91  ? -31.994 -11.361 -25.327 1.00 78.36 91  B 1 
ATOM 2758 C CD1 . LEU B 2 91  ? -32.558 -12.727 -25.710 1.00 72.42 91  B 1 
ATOM 2759 C CD2 . LEU B 2 91  ? -31.253 -10.785 -26.520 1.00 73.60 91  B 1 
ATOM 2760 N N   . SER B 2 92  ? -34.566 -7.536  -25.101 1.00 83.60 92  B 1 
ATOM 2761 C CA  . SER B 2 92  ? -35.804 -6.775  -24.894 1.00 81.55 92  B 1 
ATOM 2762 C C   . SER B 2 92  ? -36.989 -7.661  -24.504 1.00 81.96 92  B 1 
ATOM 2763 O O   . SER B 2 92  ? -37.875 -7.229  -23.774 1.00 76.57 92  B 1 
ATOM 2764 C CB  . SER B 2 92  ? -36.152 -5.999  -26.160 1.00 78.95 92  B 1 
ATOM 2765 O OG  . SER B 2 92  ? -36.216 -6.848  -27.294 1.00 72.80 92  B 1 
ATOM 2766 N N   . ALA B 2 93  ? -37.009 -8.896  -25.021 1.00 81.91 93  B 1 
ATOM 2767 C CA  . ALA B 2 93  ? -37.977 -9.931  -24.710 1.00 80.84 93  B 1 
ATOM 2768 C C   . ALA B 2 93  ? -37.358 -11.307 -25.027 1.00 82.01 93  B 1 
ATOM 2769 O O   . ALA B 2 93  ? -36.465 -11.366 -25.868 1.00 77.92 93  B 1 
ATOM 2770 C CB  . ALA B 2 93  ? -39.247 -9.699  -25.544 1.00 76.84 93  B 1 
ATOM 2771 N N   . PRO B 2 94  ? -37.843 -12.398 -24.414 1.00 79.61 94  B 1 
ATOM 2772 C CA  . PRO B 2 94  ? -37.468 -13.746 -24.812 1.00 77.80 94  B 1 
ATOM 2773 C C   . PRO B 2 94  ? -37.736 -13.967 -26.303 1.00 79.21 94  B 1 
ATOM 2774 O O   . PRO B 2 94  ? -38.767 -13.540 -26.823 1.00 75.68 94  B 1 
ATOM 2775 C CB  . PRO B 2 94  ? -38.298 -14.688 -23.939 1.00 74.42 94  B 1 
ATOM 2776 C CG  . PRO B 2 94  ? -38.658 -13.838 -22.728 1.00 72.99 94  B 1 
ATOM 2777 C CD  . PRO B 2 94  ? -38.790 -12.435 -23.311 1.00 75.38 94  B 1 
ATOM 2778 N N   . GLN B 2 95  ? -36.795 -14.626 -26.998 1.00 79.30 95  B 1 
ATOM 2779 C CA  . GLN B 2 95  ? -36.892 -14.913 -28.424 1.00 77.77 95  B 1 
ATOM 2780 C C   . GLN B 2 95  ? -37.085 -16.416 -28.653 1.00 78.73 95  B 1 
ATOM 2781 O O   . GLN B 2 95  ? -36.702 -17.235 -27.818 1.00 74.25 95  B 1 
ATOM 2782 C CB  . GLN B 2 95  ? -35.654 -14.387 -29.163 1.00 74.38 95  B 1 
ATOM 2783 C CG  . GLN B 2 95  ? -35.444 -12.870 -29.021 1.00 73.25 95  B 1 
ATOM 2784 C CD  . GLN B 2 95  ? -36.629 -12.049 -29.528 1.00 70.88 95  B 1 
ATOM 2785 O OE1 . GLN B 2 95  ? -37.107 -12.209 -30.634 1.00 62.78 95  B 1 
ATOM 2786 N NE2 . GLN B 2 95  ? -37.150 -11.144 -28.732 1.00 61.16 95  B 1 
ATOM 2787 N N   . GLU B 2 96  ? -37.658 -16.773 -29.797 1.00 80.24 96  B 1 
ATOM 2788 C CA  . GLU B 2 96  ? -37.828 -18.181 -30.204 1.00 79.82 96  B 1 
ATOM 2789 C C   . GLU B 2 96  ? -36.564 -18.752 -30.866 1.00 81.65 96  B 1 
ATOM 2790 O O   . GLU B 2 96  ? -36.268 -19.930 -30.737 1.00 76.34 96  B 1 
ATOM 2791 C CB  . GLU B 2 96  ? -39.027 -18.318 -31.150 1.00 74.93 96  B 1 
ATOM 2792 C CG  . GLU B 2 96  ? -40.362 -17.952 -30.476 1.00 67.38 96  B 1 
ATOM 2793 C CD  . GLU B 2 96  ? -41.595 -18.210 -31.362 1.00 59.25 96  B 1 
ATOM 2794 O OE1 . GLU B 2 96  ? -42.722 -18.091 -30.831 1.00 50.83 96  B 1 
ATOM 2795 O OE2 . GLU B 2 96  ? -41.423 -18.514 -32.567 1.00 53.63 96  B 1 
ATOM 2796 N N   . ASP B 2 97  ? -35.820 -17.892 -31.565 1.00 82.47 97  B 1 
ATOM 2797 C CA  . ASP B 2 97  ? -34.588 -18.245 -32.261 1.00 82.30 97  B 1 
ATOM 2798 C C   . ASP B 2 97  ? -33.344 -17.808 -31.478 1.00 83.85 97  B 1 
ATOM 2799 O O   . ASP B 2 97  ? -33.343 -16.807 -30.759 1.00 79.98 97  B 1 
ATOM 2800 C CB  . ASP B 2 97  ? -34.584 -17.644 -33.671 1.00 77.93 97  B 1 
ATOM 2801 C CG  . ASP B 2 97  ? -35.576 -18.307 -34.612 1.00 71.78 97  B 1 
ATOM 2802 O OD1 . ASP B 2 97  ? -35.659 -19.553 -34.589 1.00 64.00 97  B 1 
ATOM 2803 O OD2 . ASP B 2 97  ? -36.186 -17.569 -35.414 1.00 64.19 97  B 1 
ATOM 2804 N N   . ALA B 2 98  ? -32.253 -18.542 -31.666 1.00 82.47 98  B 1 
ATOM 2805 C CA  . ALA B 2 98  ? -30.978 -18.188 -31.066 1.00 82.29 98  B 1 
ATOM 2806 C C   . ALA B 2 98  ? -30.403 -16.912 -31.692 1.00 83.76 98  B 1 
ATOM 2807 O O   . ALA B 2 98  ? -30.306 -16.777 -32.910 1.00 79.54 98  B 1 
ATOM 2808 C CB  . ALA B 2 98  ? -30.004 -19.369 -31.197 1.00 78.16 98  B 1 
ATOM 2809 N N   . ILE B 2 99  ? -29.956 -15.995 -30.863 1.00 81.99 99  B 1 
ATOM 2810 C CA  . ILE B 2 99  ? -29.324 -14.732 -31.263 1.00 81.29 99  B 1 
ATOM 2811 C C   . ILE B 2 99  ? -27.811 -14.901 -31.192 1.00 82.63 99  B 1 
ATOM 2812 O O   . ILE B 2 99  ? -27.279 -15.382 -30.202 1.00 80.93 99  B 1 
ATOM 2813 C CB  . ILE B 2 99  ? -29.841 -13.570 -30.406 1.00 79.73 99  B 1 
ATOM 2814 C CG1 . ILE B 2 99  ? -31.368 -13.419 -30.598 1.00 75.59 99  B 1 
ATOM 2815 C CG2 . ILE B 2 99  ? -29.126 -12.256 -30.769 1.00 74.09 99  B 1 
ATOM 2816 C CD1 . ILE B 2 99  ? -32.008 -12.451 -29.614 1.00 67.79 99  B 1 
ATOM 2817 N N   . LEU B 2 100 ? -27.114 -14.471 -32.248 1.00 83.54 100 B 1 
ATOM 2818 C CA  . LEU B 2 100 ? -25.657 -14.451 -32.303 1.00 82.37 100 B 1 
ATOM 2819 C C   . LEU B 2 100 ? -25.148 -13.021 -32.047 1.00 82.41 100 B 1 
ATOM 2820 O O   . LEU B 2 100 ? -25.488 -12.103 -32.791 1.00 80.25 100 B 1 
ATOM 2821 C CB  . LEU B 2 100 ? -25.193 -15.003 -33.654 1.00 79.78 100 B 1 
ATOM 2822 C CG  . LEU B 2 100 ? -23.662 -15.086 -33.808 1.00 75.10 100 B 1 
ATOM 2823 C CD1 . LEU B 2 100 ? -23.052 -16.150 -32.895 1.00 68.81 100 B 1 
ATOM 2824 C CD2 . LEU B 2 100 ? -23.301 -15.440 -35.252 1.00 69.27 100 B 1 
ATOM 2825 N N   . VAL B 2 101 ? -24.296 -12.871 -31.050 1.00 81.43 101 B 1 
ATOM 2826 C CA  . VAL B 2 101 ? -23.456 -11.685 -30.838 1.00 80.18 101 B 1 
ATOM 2827 C C   . VAL B 2 101 ? -22.063 -12.032 -31.366 1.00 80.78 101 B 1 
ATOM 2828 O O   . VAL B 2 101 ? -21.368 -12.829 -30.745 1.00 79.50 101 B 1 
ATOM 2829 C CB  . VAL B 2 101 ? -23.415 -11.291 -29.357 1.00 79.17 101 B 1 
ATOM 2830 C CG1 . VAL B 2 101 ? -22.563 -10.052 -29.155 1.00 74.88 101 B 1 
ATOM 2831 C CG2 . VAL B 2 101 ? -24.824 -11.009 -28.823 1.00 77.08 101 B 1 
ATOM 2832 N N   . PRO B 2 102 ? -21.648 -11.492 -32.530 1.00 84.51 102 B 1 
ATOM 2833 C CA  . PRO B 2 102 ? -20.389 -11.872 -33.155 1.00 82.35 102 B 1 
ATOM 2834 C C   . PRO B 2 102 ? -19.178 -11.356 -32.377 1.00 82.48 102 B 1 
ATOM 2835 O O   . PRO B 2 102 ? -19.230 -10.304 -31.730 1.00 79.44 102 B 1 
ATOM 2836 C CB  . PRO B 2 102 ? -20.456 -11.317 -34.578 1.00 79.04 102 B 1 
ATOM 2837 C CG  . PRO B 2 102 ? -21.359 -10.102 -34.434 1.00 79.81 102 B 1 
ATOM 2838 C CD  . PRO B 2 102 ? -22.354 -10.522 -33.357 1.00 82.99 102 B 1 
ATOM 2839 N N   . VAL B 2 103 ? -18.042 -12.051 -32.521 1.00 82.21 103 B 1 
ATOM 2840 C CA  . VAL B 2 103 ? -16.742 -11.592 -32.030 1.00 79.64 103 B 1 
ATOM 2841 C C   . VAL B 2 103 ? -16.397 -10.214 -32.593 1.00 78.84 103 B 1 
ATOM 2842 O O   . VAL B 2 103 ? -16.693 -9.897  -33.742 1.00 74.58 103 B 1 
ATOM 2843 C CB  . VAL B 2 103 ? -15.640 -12.621 -32.349 1.00 77.45 103 B 1 
ATOM 2844 C CG1 . VAL B 2 103 ? -15.388 -12.811 -33.855 1.00 70.79 103 B 1 
ATOM 2845 C CG2 . VAL B 2 103 ? -14.318 -12.261 -31.683 1.00 73.20 103 B 1 
ATOM 2846 N N   . GLY B 2 104 ? -15.773 -9.375  -31.773 1.00 81.25 104 B 1 
ATOM 2847 C CA  . GLY B 2 104 ? -15.425 -8.008  -32.143 1.00 78.33 104 B 1 
ATOM 2848 C C   . GLY B 2 104 ? -16.586 -7.012  -32.063 1.00 81.18 104 B 1 
ATOM 2849 O O   . GLY B 2 104 ? -16.429 -5.870  -32.487 1.00 76.15 104 B 1 
ATOM 2850 N N   . THR B 2 105 ? -17.732 -7.403  -31.523 1.00 80.98 105 B 1 
ATOM 2851 C CA  . THR B 2 105 ? -18.811 -6.460  -31.212 1.00 80.07 105 B 1 
ATOM 2852 C C   . THR B 2 105 ? -18.300 -5.388  -30.262 1.00 81.51 105 B 1 
ATOM 2853 O O   . THR B 2 105 ? -17.813 -5.690  -29.174 1.00 79.45 105 B 1 
ATOM 2854 C CB  . THR B 2 105 ? -20.024 -7.161  -30.592 1.00 77.88 105 B 1 
ATOM 2855 O OG1 . THR B 2 105 ? -20.585 -8.043  -31.540 1.00 70.46 105 B 1 
ATOM 2856 C CG2 . THR B 2 105 ? -21.129 -6.189  -30.198 1.00 70.76 105 B 1 
ATOM 2857 N N   . GLU B 2 106 ? -18.417 -4.124  -30.666 1.00 83.94 106 B 1 
ATOM 2858 C CA  . GLU B 2 106 ? -17.935 -2.982  -29.901 1.00 83.23 106 B 1 
ATOM 2859 C C   . GLU B 2 106 ? -18.989 -2.466  -28.925 1.00 83.77 106 B 1 
ATOM 2860 O O   . GLU B 2 106 ? -20.112 -2.105  -29.308 1.00 82.43 106 B 1 
ATOM 2861 C CB  . GLU B 2 106 ? -17.468 -1.850  -30.819 1.00 80.02 106 B 1 
ATOM 2862 C CG  . GLU B 2 106 ? -16.230 -2.191  -31.653 1.00 76.18 106 B 1 
ATOM 2863 C CD  . GLU B 2 106 ? -15.723 -0.961  -32.450 1.00 73.38 106 B 1 
ATOM 2864 O OE1 . GLU B 2 106 ? -14.715 -1.093  -33.161 1.00 64.68 106 B 1 
ATOM 2865 O OE2 . GLU B 2 106 ? -16.330 0.136   -32.332 1.00 68.72 106 B 1 
ATOM 2866 N N   . VAL B 2 107 ? -18.583 -2.345  -27.677 1.00 84.69 107 B 1 
ATOM 2867 C CA  . VAL B 2 107 ? -19.336 -1.718  -26.591 1.00 83.75 107 B 1 
ATOM 2868 C C   . VAL B 2 107 ? -18.485 -0.620  -25.964 1.00 83.53 107 B 1 
ATOM 2869 O O   . VAL B 2 107 ? -17.263 -0.708  -25.942 1.00 81.23 107 B 1 
ATOM 2870 C CB  . VAL B 2 107 ? -19.804 -2.744  -25.543 1.00 82.83 107 B 1 
ATOM 2871 C CG1 . VAL B 2 107 ? -20.790 -3.729  -26.162 1.00 76.01 107 B 1 
ATOM 2872 C CG2 . VAL B 2 107 ? -18.654 -3.540  -24.924 1.00 78.10 107 B 1 
ATOM 2873 N N   . ALA B 2 108 ? -19.102 0.437   -25.472 1.00 84.82 108 B 1 
ATOM 2874 C CA  . ALA B 2 108 ? -18.375 1.599   -24.980 1.00 82.68 108 B 1 
ATOM 2875 C C   . ALA B 2 108 ? -18.993 2.190   -23.706 1.00 82.90 108 B 1 
ATOM 2876 O O   . ALA B 2 108 ? -20.170 1.988   -23.392 1.00 81.63 108 B 1 
ATOM 2877 C CB  . ALA B 2 108 ? -18.277 2.642   -26.100 1.00 80.22 108 B 1 
ATOM 2878 N N   . THR B 2 109 ? -18.180 2.977   -23.005 1.00 83.63 109 B 1 
ATOM 2879 C CA  . THR B 2 109 ? -18.663 3.833   -21.929 1.00 81.72 109 B 1 
ATOM 2880 C C   . THR B 2 109 ? -19.381 5.068   -22.487 1.00 81.96 109 B 1 
ATOM 2881 O O   . THR B 2 109 ? -19.230 5.443   -23.654 1.00 80.04 109 B 1 
ATOM 2882 C CB  . THR B 2 109 ? -17.528 4.265   -20.987 1.00 79.63 109 B 1 
ATOM 2883 O OG1 . THR B 2 109 ? -16.578 5.052   -21.663 1.00 70.55 109 B 1 
ATOM 2884 C CG2 . THR B 2 109 ? -16.798 3.073   -20.392 1.00 72.39 109 B 1 
ATOM 2885 N N   . LEU B 2 110 ? -20.164 5.736   -21.634 1.00 80.55 110 B 1 
ATOM 2886 C CA  . LEU B 2 110 ? -20.762 7.023   -21.973 1.00 78.56 110 B 1 
ATOM 2887 C C   . LEU B 2 110 ? -19.667 8.069   -22.196 1.00 78.06 110 B 1 
ATOM 2888 O O   . LEU B 2 110 ? -18.825 8.299   -21.334 1.00 74.59 110 B 1 
ATOM 2889 C CB  . LEU B 2 110 ? -21.725 7.461   -20.857 1.00 75.66 110 B 1 
ATOM 2890 C CG  . LEU B 2 110 ? -23.055 6.689   -20.852 1.00 70.48 110 B 1 
ATOM 2891 C CD1 . LEU B 2 110 ? -23.790 6.931   -19.539 1.00 64.34 110 B 1 
ATOM 2892 C CD2 . LEU B 2 110 ? -23.965 7.131   -21.997 1.00 65.37 110 B 1 
ATOM 2893 N N   . ARG B 2 111 ? -19.721 8.744   -23.330 1.00 81.27 111 B 1 
ATOM 2894 C CA  . ARG B 2 111 ? -18.868 9.895   -23.586 1.00 79.20 111 B 1 
ATOM 2895 C C   . ARG B 2 111 ? -19.349 11.077  -22.761 1.00 79.67 111 B 1 
ATOM 2896 O O   . ARG B 2 111 ? -20.518 11.461  -22.852 1.00 75.34 111 B 1 
ATOM 2897 C CB  . ARG B 2 111 ? -18.833 10.197  -25.091 1.00 75.44 111 B 1 
ATOM 2898 C CG  . ARG B 2 111 ? -17.791 11.277  -25.398 1.00 68.75 111 B 1 
ATOM 2899 C CD  . ARG B 2 111 ? -17.711 11.522  -26.907 1.00 65.70 111 B 1 
ATOM 2900 N NE  . ARG B 2 111 ? -16.664 12.497  -27.212 1.00 58.02 111 B 1 
ATOM 2901 C CZ  . ARG B 2 111 ? -16.285 12.901  -28.414 1.00 51.77 111 B 1 
ATOM 2902 N NH1 . ARG B 2 111 ? -16.891 12.490  -29.493 1.00 49.05 111 B 1 
ATOM 2903 N NH2 . ARG B 2 111 ? -15.274 13.724  -28.533 1.00 46.40 111 B 1 
ATOM 2904 N N   . THR B 2 112 ? -18.439 11.707  -22.020 1.00 78.27 112 B 1 
ATOM 2905 C CA  . THR B 2 112 ? -18.686 12.976  -21.319 1.00 76.48 112 B 1 
ATOM 2906 C C   . THR B 2 112 ? -17.892 14.103  -21.983 1.00 77.06 112 B 1 
ATOM 2907 O O   . THR B 2 112 ? -17.103 13.887  -22.904 1.00 71.55 112 B 1 
ATOM 2908 C CB  . THR B 2 112 ? -18.391 12.861  -19.817 1.00 71.23 112 B 1 
ATOM 2909 O OG1 . THR B 2 112 ? -17.011 12.830  -19.595 1.00 63.11 112 B 1 
ATOM 2910 C CG2 . THR B 2 112 ? -19.030 11.631  -19.158 1.00 61.33 112 B 1 
ATOM 2911 N N   . GLU B 2 113 ? -18.082 15.345  -21.531 1.00 75.38 113 B 1 
ATOM 2912 C CA  . GLU B 2 113 ? -17.292 16.476  -22.031 1.00 73.31 113 B 1 
ATOM 2913 C C   . GLU B 2 113 ? -15.802 16.383  -21.663 1.00 74.94 113 B 1 
ATOM 2914 O O   . GLU B 2 113 ? -14.965 16.990  -22.328 1.00 70.95 113 B 1 
ATOM 2915 C CB  . GLU B 2 113 ? -17.842 17.793  -21.459 1.00 70.47 113 B 1 
ATOM 2916 C CG  . GLU B 2 113 ? -19.244 18.141  -21.960 1.00 62.32 113 B 1 
ATOM 2917 C CD  . GLU B 2 113 ? -19.723 19.514  -21.456 1.00 51.38 113 B 1 
ATOM 2918 O OE1 . GLU B 2 113 ? -20.744 20.002  -21.999 1.00 43.26 113 B 1 
ATOM 2919 O OE2 . GLU B 2 113 ? -19.090 20.076  -20.535 1.00 45.95 113 B 1 
ATOM 2920 N N   . ARG B 2 114 ? -15.484 15.672  -20.582 1.00 76.40 114 B 1 
ATOM 2921 C CA  . ARG B 2 114 ? -14.118 15.561  -20.050 1.00 76.40 114 B 1 
ATOM 2922 C C   . ARG B 2 114 ? -13.450 14.244  -20.393 1.00 78.22 114 B 1 
ATOM 2923 O O   . ARG B 2 114 ? -12.239 14.226  -20.578 1.00 73.45 114 B 1 
ATOM 2924 C CB  . ARG B 2 114 ? -14.132 15.748  -18.535 1.00 72.06 114 B 1 
ATOM 2925 C CG  . ARG B 2 114 ? -14.558 17.169  -18.145 1.00 64.11 114 B 1 
ATOM 2926 C CD  . ARG B 2 114 ? -14.438 17.338  -16.631 1.00 60.42 114 B 1 
ATOM 2927 N NE  . ARG B 2 114 ? -14.839 18.699  -16.222 1.00 51.53 114 B 1 
ATOM 2928 C CZ  . ARG B 2 114 ? -14.865 19.151  -14.980 1.00 45.22 114 B 1 
ATOM 2929 N NH1 . ARG B 2 114 ? -14.514 18.397  -13.971 1.00 42.83 114 B 1 
ATOM 2930 N NH2 . ARG B 2 114 ? -15.250 20.367  -14.744 1.00 39.99 114 B 1 
ATOM 2931 N N   . ASP B 2 115 ? -14.236 13.183  -20.466 1.00 74.71 115 B 1 
ATOM 2932 C CA  . ASP B 2 115 ? -13.733 11.835  -20.646 1.00 75.01 115 B 1 
ATOM 2933 C C   . ASP B 2 115 ? -14.189 11.279  -21.998 1.00 77.49 115 B 1 
ATOM 2934 O O   . ASP B 2 115 ? -15.377 11.302  -22.337 1.00 73.46 115 B 1 
ATOM 2935 C CB  . ASP B 2 115 ? -14.183 10.937  -19.480 1.00 69.56 115 B 1 
ATOM 2936 C CG  . ASP B 2 115 ? -13.770 11.508  -18.119 1.00 63.72 115 B 1 
ATOM 2937 O OD1 . ASP B 2 115 ? -12.602 11.933  -17.977 1.00 57.33 115 B 1 
ATOM 2938 O OD2 . ASP B 2 115 ? -14.655 11.573  -17.238 1.00 58.07 115 B 1 
ATOM 2939 N N   . GLU B 2 116 ? -13.240 10.781  -22.779 1.00 76.02 116 B 1 
ATOM 2940 C CA  . GLU B 2 116 ? -13.549 10.085  -24.018 1.00 76.46 116 B 1 
ATOM 2941 C C   . GLU B 2 116 ? -14.184 8.717   -23.732 1.00 79.01 116 B 1 
ATOM 2942 O O   . GLU B 2 116 ? -13.988 8.118   -22.678 1.00 75.86 116 B 1 
ATOM 2943 C CB  . GLU B 2 116 ? -12.313 9.961   -24.919 1.00 71.58 116 B 1 
ATOM 2944 C CG  . GLU B 2 116 ? -11.822 11.344  -25.373 1.00 62.59 116 B 1 
ATOM 2945 C CD  . GLU B 2 116 ? -10.863 11.303  -26.559 1.00 54.76 116 B 1 
ATOM 2946 O OE1 . GLU B 2 116 ? -10.827 12.330  -27.281 1.00 47.29 116 B 1 
ATOM 2947 O OE2 . GLU B 2 116 ? -10.231 10.256  -26.788 1.00 48.83 116 B 1 
ATOM 2948 N N   . ALA B 2 117 ? -14.960 8.221   -24.697 1.00 78.56 117 B 1 
ATOM 2949 C CA  . ALA B 2 117 ? -15.565 6.911   -24.581 1.00 78.12 117 B 1 
ATOM 2950 C C   . ALA B 2 117 ? -14.484 5.824   -24.648 1.00 81.00 117 B 1 
ATOM 2951 O O   . ALA B 2 117 ? -13.754 5.727   -25.632 1.00 77.93 117 B 1 
ATOM 2952 C CB  . ALA B 2 117 ? -16.624 6.741   -25.675 1.00 73.67 117 B 1 
ATOM 2953 N N   . VAL B 2 118 ? -14.429 4.983   -23.630 1.00 79.87 118 B 1 
ATOM 2954 C CA  . VAL B 2 118 ? -13.567 3.796   -23.614 1.00 80.16 118 B 1 
ATOM 2955 C C   . VAL B 2 118 ? -14.293 2.672   -24.336 1.00 81.83 118 B 1 
ATOM 2956 O O   . VAL B 2 118 ? -15.420 2.346   -23.980 1.00 80.66 118 B 1 
ATOM 2957 C CB  . VAL B 2 118 ? -13.201 3.398   -22.177 1.00 77.97 118 B 1 
ATOM 2958 C CG1 . VAL B 2 118 ? -12.256 2.212   -22.173 1.00 73.55 118 B 1 
ATOM 2959 C CG2 . VAL B 2 118 ? -12.508 4.564   -21.440 1.00 76.59 118 B 1 
ATOM 2960 N N   . VAL B 2 119 ? -13.656 2.097   -25.354 1.00 83.52 119 B 1 
ATOM 2961 C CA  . VAL B 2 119 ? -14.257 1.078   -26.212 1.00 82.65 119 B 1 
ATOM 2962 C C   . VAL B 2 119 ? -13.708 -0.295  -25.841 1.00 83.02 119 B 1 
ATOM 2963 O O   . VAL B 2 119 ? -12.502 -0.467  -25.693 1.00 81.91 119 B 1 
ATOM 2964 C CB  . VAL B 2 119 ? -14.018 1.380   -27.703 1.00 79.60 119 B 1 
ATOM 2965 C CG1 . VAL B 2 119 ? -14.710 0.362   -28.604 1.00 73.17 119 B 1 
ATOM 2966 C CG2 . VAL B 2 119 ? -14.550 2.772   -28.066 1.00 76.23 119 B 1 
ATOM 2967 N N   . PHE B 2 120 ? -14.596 -1.266  -25.723 1.00 85.70 120 B 1 
ATOM 2968 C CA  . PHE B 2 120 ? -14.286 -2.680  -25.536 1.00 85.85 120 B 1 
ATOM 2969 C C   . PHE B 2 120 ? -14.801 -3.476  -26.733 1.00 86.19 120 B 1 
ATOM 2970 O O   . PHE B 2 120 ? -15.839 -3.143  -27.298 1.00 82.52 120 B 1 
ATOM 2971 C CB  . PHE B 2 120 ? -14.908 -3.189  -24.240 1.00 84.27 120 B 1 
ATOM 2972 C CG  . PHE B 2 120 ? -14.291 -2.615  -22.984 1.00 87.95 120 B 1 
ATOM 2973 C CD1 . PHE B 2 120 ? -13.392 -3.390  -22.229 1.00 82.33 120 B 1 
ATOM 2974 C CD2 . PHE B 2 120 ? -14.597 -1.311  -22.569 1.00 81.37 120 B 1 
ATOM 2975 C CE1 . PHE B 2 120 ? -12.803 -2.867  -21.080 1.00 80.48 120 B 1 
ATOM 2976 C CE2 . PHE B 2 120 ? -13.999 -0.779  -21.422 1.00 81.39 120 B 1 
ATOM 2977 C CZ  . PHE B 2 120 ? -13.099 -1.551  -20.678 1.00 85.21 120 B 1 
ATOM 2978 N N   . ALA B 2 121 ? -14.101 -4.539  -27.112 1.00 85.17 121 B 1 
ATOM 2979 C CA  . ALA B 2 121 ? -14.529 -5.476  -28.134 1.00 83.21 121 B 1 
ATOM 2980 C C   . ALA B 2 121 ? -14.709 -6.873  -27.518 1.00 83.58 121 B 1 
ATOM 2981 O O   . ALA B 2 121 ? -13.884 -7.300  -26.710 1.00 81.58 121 B 1 
ATOM 2982 C CB  . ALA B 2 121 ? -13.519 -5.470  -29.282 1.00 80.83 121 B 1 
ATOM 2983 N N   . THR B 2 122 ? -15.752 -7.588  -27.917 1.00 85.30 122 B 1 
ATOM 2984 C CA  . THR B 2 122 ? -15.984 -8.963  -27.455 1.00 83.74 122 B 1 
ATOM 2985 C C   . THR B 2 122 ? -14.915 -9.910  -28.007 1.00 83.58 122 B 1 
ATOM 2986 O O   . THR B 2 122 ? -14.528 -9.817  -29.175 1.00 81.03 122 B 1 
ATOM 2987 C CB  . THR B 2 122 ? -17.380 -9.470  -27.819 1.00 81.82 122 B 1 
ATOM 2988 O OG1 . THR B 2 122 ? -17.599 -9.428  -29.205 1.00 73.96 122 B 1 
ATOM 2989 C CG2 . THR B 2 122 ? -18.478 -8.634  -27.165 1.00 74.23 122 B 1 
ATOM 2990 N N   . GLU B 2 123 ? -14.421 -10.833 -27.177 1.00 81.17 123 B 1 
ATOM 2991 C CA  . GLU B 2 123 ? -13.317 -11.728 -27.554 1.00 79.23 123 B 1 
ATOM 2992 C C   . GLU B 2 123 ? -13.772 -12.984 -28.299 1.00 79.39 123 B 1 
ATOM 2993 O O   . GLU B 2 123 ? -12.986 -13.586 -29.040 1.00 76.67 123 B 1 
ATOM 2994 C CB  . GLU B 2 123 ? -12.514 -12.147 -26.304 1.00 76.62 123 B 1 
ATOM 2995 C CG  . GLU B 2 123 ? -11.825 -10.975 -25.606 1.00 72.59 123 B 1 
ATOM 2996 C CD  . GLU B 2 123 ? -10.833 -11.475 -24.535 1.00 69.11 123 B 1 
ATOM 2997 O OE1 . GLU B 2 123 ? -9.614  -11.518 -24.816 1.00 61.48 123 B 1 
ATOM 2998 O OE2 . GLU B 2 123 ? -11.251 -11.835 -23.429 1.00 65.31 123 B 1 
ATOM 2999 N N   . GLN B 2 124 ? -15.016 -13.405 -28.099 1.00 81.91 124 B 1 
ATOM 3000 C CA  . GLN B 2 124 ? -15.584 -14.637 -28.626 1.00 80.83 124 B 1 
ATOM 3001 C C   . GLN B 2 124 ? -17.014 -14.410 -29.111 1.00 81.33 124 B 1 
ATOM 3002 O O   . GLN B 2 124 ? -17.676 -13.464 -28.690 1.00 77.76 124 B 1 
ATOM 3003 C CB  . GLN B 2 124 ? -15.553 -15.741 -27.548 1.00 77.65 124 B 1 
ATOM 3004 C CG  . GLN B 2 124 ? -14.117 -16.055 -27.076 1.00 72.49 124 B 1 
ATOM 3005 C CD  . GLN B 2 124 ? -14.046 -17.216 -26.075 1.00 68.62 124 B 1 
ATOM 3006 O OE1 . GLN B 2 124 ? -15.007 -17.881 -25.788 1.00 59.37 124 B 1 
ATOM 3007 N NE2 . GLN B 2 124 ? -12.890 -17.484 -25.520 1.00 58.83 124 B 1 
ATOM 3008 N N   . ASP B 2 125 ? -17.487 -15.300 -29.987 1.00 84.49 125 B 1 
ATOM 3009 C CA  . ASP B 2 125 ? -18.892 -15.340 -30.364 1.00 83.07 125 B 1 
ATOM 3010 C C   . ASP B 2 125 ? -19.742 -15.755 -29.160 1.00 83.54 125 B 1 
ATOM 3011 O O   . ASP B 2 125 ? -19.441 -16.745 -28.489 1.00 79.29 125 B 1 
ATOM 3012 C CB  . ASP B 2 125 ? -19.123 -16.318 -31.530 1.00 78.78 125 B 1 
ATOM 3013 C CG  . ASP B 2 125 ? -18.562 -15.843 -32.867 1.00 75.41 125 B 1 
ATOM 3014 O OD1 . ASP B 2 125 ? -18.408 -14.622 -33.066 1.00 67.75 125 B 1 
ATOM 3015 O OD2 . ASP B 2 125 ? -18.315 -16.714 -33.737 1.00 69.73 125 B 1 
ATOM 3016 N N   . LEU B 2 126 ? -20.837 -15.039 -28.920 1.00 82.79 126 B 1 
ATOM 3017 C CA  . LEU B 2 126 ? -21.830 -15.393 -27.918 1.00 81.64 126 B 1 
ATOM 3018 C C   . LEU B 2 126 ? -23.114 -15.829 -28.616 1.00 83.29 126 B 1 
ATOM 3019 O O   . LEU B 2 126 ? -23.707 -15.079 -29.394 1.00 80.83 126 B 1 
ATOM 3020 C CB  . LEU B 2 126 ? -22.056 -14.198 -26.974 1.00 79.13 126 B 1 
ATOM 3021 C CG  . LEU B 2 126 ? -23.212 -14.391 -25.979 1.00 79.12 126 B 1 
ATOM 3022 C CD1 . LEU B 2 126 ? -22.936 -15.519 -24.988 1.00 73.92 126 B 1 
ATOM 3023 C CD2 . LEU B 2 126 ? -23.448 -13.100 -25.211 1.00 75.45 126 B 1 
ATOM 3024 N N   . ARG B 2 127 ? -23.580 -17.033 -28.297 1.00 82.40 127 B 1 
ATOM 3025 C CA  . ARG B 2 127 ? -24.863 -17.539 -28.765 1.00 82.27 127 B 1 
ATOM 3026 C C   . ARG B 2 127 ? -25.865 -17.566 -27.616 1.00 82.19 127 B 1 
ATOM 3027 O O   . ARG B 2 127 ? -25.748 -18.389 -26.717 1.00 79.43 127 B 1 
ATOM 3028 C CB  . ARG B 2 127 ? -24.659 -18.913 -29.415 1.00 80.34 127 B 1 
ATOM 3029 C CG  . ARG B 2 127 ? -25.924 -19.346 -30.140 1.00 73.37 127 B 1 
ATOM 3030 C CD  . ARG B 2 127 ? -25.711 -20.695 -30.824 1.00 71.26 127 B 1 
ATOM 3031 N NE  . ARG B 2 127 ? -26.911 -21.101 -31.542 1.00 62.57 127 B 1 
ATOM 3032 C CZ  . ARG B 2 127 ? -27.103 -22.260 -32.153 1.00 55.78 127 B 1 
ATOM 3033 N NH1 . ARG B 2 127 ? -26.176 -23.177 -32.170 1.00 51.71 127 B 1 
ATOM 3034 N NH2 . ARG B 2 127 ? -28.242 -22.510 -32.745 1.00 49.21 127 B 1 
ATOM 3035 N N   . ILE B 2 128 ? -26.875 -16.700 -27.689 1.00 82.52 128 B 1 
ATOM 3036 C CA  . ILE B 2 128 ? -27.982 -16.651 -26.725 1.00 81.78 128 B 1 
ATOM 3037 C C   . ILE B 2 128 ? -29.032 -17.653 -27.179 1.00 82.27 128 B 1 
ATOM 3038 O O   . ILE B 2 128 ? -29.750 -17.430 -28.152 1.00 80.03 128 B 1 
ATOM 3039 C CB  . ILE B 2 128 ? -28.532 -15.217 -26.591 1.00 80.81 128 B 1 
ATOM 3040 C CG1 . ILE B 2 128 ? -27.414 -14.223 -26.206 1.00 80.00 128 B 1 
ATOM 3041 C CG2 . ILE B 2 128 ? -29.657 -15.207 -25.540 1.00 79.50 128 B 1 
ATOM 3042 C CD1 . ILE B 2 128 ? -27.850 -12.757 -26.179 1.00 75.42 128 B 1 
ATOM 3043 N N   . VAL B 2 129 ? -29.075 -18.792 -26.498 1.00 84.41 129 B 1 
ATOM 3044 C CA  . VAL B 2 129 ? -29.918 -19.934 -26.873 1.00 83.31 129 B 1 
ATOM 3045 C C   . VAL B 2 129 ? -31.247 -19.856 -26.127 1.00 83.64 129 B 1 
ATOM 3046 O O   . VAL B 2 129 ? -31.231 -19.793 -24.901 1.00 80.24 129 B 1 
ATOM 3047 C CB  . VAL B 2 129 ? -29.207 -21.270 -26.583 1.00 80.58 129 B 1 
ATOM 3048 C CG1 . VAL B 2 129 ? -30.035 -22.454 -27.051 1.00 73.50 129 B 1 
ATOM 3049 C CG2 . VAL B 2 129 ? -27.851 -21.353 -27.302 1.00 74.93 129 B 1 
ATOM 3050 N N   . PRO B 2 130 ? -32.398 -19.877 -26.819 1.00 85.59 130 B 1 
ATOM 3051 C CA  . PRO B 2 130 ? -33.690 -19.924 -26.148 1.00 84.05 130 B 1 
ATOM 3052 C C   . PRO B 2 130 ? -33.894 -21.272 -25.468 1.00 84.20 130 B 1 
ATOM 3053 O O   . PRO B 2 130 ? -33.480 -22.321 -25.966 1.00 79.89 130 B 1 
ATOM 3054 C CB  . PRO B 2 130 ? -34.725 -19.654 -27.237 1.00 80.73 130 B 1 
ATOM 3055 C CG  . PRO B 2 130 ? -34.062 -20.204 -28.492 1.00 80.29 130 B 1 
ATOM 3056 C CD  . PRO B 2 130 ? -32.583 -19.910 -28.263 1.00 83.80 130 B 1 
ATOM 3057 N N   . CYS B 2 131 ? -34.573 -21.255 -24.329 1.00 84.25 131 B 1 
ATOM 3058 C CA  . CYS B 2 131 ? -34.930 -22.462 -23.605 1.00 83.56 131 B 1 
ATOM 3059 C C   . CYS B 2 131 ? -36.299 -22.322 -22.941 1.00 84.73 131 B 1 
ATOM 3060 O O   . CYS B 2 131 ? -36.824 -21.229 -22.741 1.00 80.67 131 B 1 
ATOM 3061 C CB  . CYS B 2 131 ? -33.825 -22.826 -22.598 1.00 79.16 131 B 1 
ATOM 3062 S SG  . CYS B 2 131 ? -33.820 -21.675 -21.193 1.00 73.63 131 B 1 
ATOM 3063 N N   . THR B 2 132 ? -36.885 -23.473 -22.594 1.00 83.58 132 B 1 
ATOM 3064 C CA  . THR B 2 132 ? -38.115 -23.582 -21.808 1.00 82.73 132 B 1 
ATOM 3065 C C   . THR B 2 132 ? -37.923 -24.607 -20.701 1.00 82.75 132 B 1 
ATOM 3066 O O   . THR B 2 132 ? -37.039 -25.472 -20.785 1.00 79.36 132 B 1 
ATOM 3067 C CB  . THR B 2 132 ? -39.318 -23.961 -22.682 1.00 79.82 132 B 1 
ATOM 3068 O OG1 . THR B 2 132 ? -39.093 -25.174 -23.365 1.00 70.39 132 B 1 
ATOM 3069 C CG2 . THR B 2 132 ? -39.630 -22.905 -23.747 1.00 70.35 132 B 1 
ATOM 3070 N N   . MET B 2 133 ? -38.741 -24.543 -19.669 1.00 82.13 133 B 1 
ATOM 3071 C CA  . MET B 2 133 ? -38.749 -25.571 -18.633 1.00 80.23 133 B 1 
ATOM 3072 C C   . MET B 2 133 ? -39.476 -26.819 -19.149 1.00 80.49 133 B 1 
ATOM 3073 O O   . MET B 2 133 ? -40.645 -26.766 -19.508 1.00 76.76 133 B 1 
ATOM 3074 C CB  . MET B 2 133 ? -39.388 -25.005 -17.376 1.00 77.40 133 B 1 
ATOM 3075 C CG  . MET B 2 133 ? -39.391 -26.037 -16.262 1.00 73.86 133 B 1 
ATOM 3076 S SD  . MET B 2 133 ? -40.055 -25.412 -14.719 1.00 68.92 133 B 1 
ATOM 3077 C CE  . MET B 2 133 ? -40.482 -26.971 -13.962 1.00 60.09 133 B 1 
ATOM 3078 N N   . GLY B 2 134 ? -38.792 -27.964 -19.158 1.00 80.02 134 B 1 
ATOM 3079 C CA  . GLY B 2 134 ? -39.363 -29.237 -19.598 1.00 77.71 134 B 1 
ATOM 3080 C C   . GLY B 2 134 ? -39.658 -30.209 -18.456 1.00 79.40 134 B 1 
ATOM 3081 O O   . GLY B 2 134 ? -40.583 -31.007 -18.556 1.00 74.40 134 B 1 
ATOM 3082 N N   . ARG B 2 135 ? -38.870 -30.180 -17.394 1.00 81.71 135 B 1 
ATOM 3083 C CA  . ARG B 2 135 ? -38.959 -31.136 -16.280 1.00 81.51 135 B 1 
ATOM 3084 C C   . ARG B 2 135 ? -38.733 -30.451 -14.940 1.00 83.23 135 B 1 
ATOM 3085 O O   . ARG B 2 135 ? -37.862 -29.595 -14.823 1.00 79.96 135 B 1 
ATOM 3086 C CB  . ARG B 2 135 ? -37.922 -32.262 -16.455 1.00 77.70 135 B 1 
ATOM 3087 C CG  . ARG B 2 135 ? -38.154 -33.158 -17.684 1.00 74.31 135 B 1 
ATOM 3088 C CD  . ARG B 2 135 ? -39.345 -34.092 -17.473 1.00 71.31 135 B 1 
ATOM 3089 N NE  . ARG B 2 135 ? -39.601 -34.904 -18.663 1.00 65.64 135 B 1 
ATOM 3090 C CZ  . ARG B 2 135 ? -40.400 -35.946 -18.725 1.00 59.91 135 B 1 
ATOM 3091 N NH1 . ARG B 2 135 ? -41.016 -36.412 -17.675 1.00 54.48 135 B 1 
ATOM 3092 N NH2 . ARG B 2 135 ? -40.612 -36.542 -19.853 1.00 54.39 135 B 1 
ATOM 3093 N N   . LEU B 2 136 ? -39.476 -30.885 -13.915 1.00 79.60 136 B 1 
ATOM 3094 C CA  . LEU B 2 136 ? -39.201 -30.579 -12.516 1.00 79.23 136 B 1 
ATOM 3095 C C   . LEU B 2 136 ? -39.000 -31.894 -11.763 1.00 79.86 136 B 1 
ATOM 3096 O O   . LEU B 2 136 ? -39.843 -32.787 -11.812 1.00 77.70 136 B 1 
ATOM 3097 C CB  . LEU B 2 136 ? -40.357 -29.760 -11.918 1.00 77.58 136 B 1 
ATOM 3098 C CG  . LEU B 2 136 ? -40.114 -29.351 -10.452 1.00 75.87 136 B 1 
ATOM 3099 C CD1 . LEU B 2 136 ? -39.030 -28.284 -10.331 1.00 70.17 136 B 1 
ATOM 3100 C CD2 . LEU B 2 136 ? -41.388 -28.782 -9.852  1.00 70.99 136 B 1 
ATOM 3101 N N   . VAL B 2 137 ? -37.903 -32.021 -11.081 1.00 80.49 137 B 1 
ATOM 3102 C CA  . VAL B 2 137 ? -37.487 -33.215 -10.369 1.00 79.55 137 B 1 
ATOM 3103 C C   . VAL B 2 137 ? -37.037 -32.816 -8.968  1.00 80.21 137 B 1 
ATOM 3104 O O   . VAL B 2 137 ? -36.323 -31.836 -8.802  1.00 78.69 137 B 1 
ATOM 3105 C CB  . VAL B 2 137 ? -36.372 -33.929 -11.148 1.00 77.57 137 B 1 
ATOM 3106 C CG1 . VAL B 2 137 ? -35.793 -35.082 -10.366 1.00 71.61 137 B 1 
ATOM 3107 C CG2 . VAL B 2 137 ? -36.885 -34.482 -12.480 1.00 73.22 137 B 1 
ATOM 3108 N N   . THR B 2 138 ? -37.419 -33.570 -7.963  1.00 81.00 138 B 1 
ATOM 3109 C CA  . THR B 2 138 ? -36.965 -33.368 -6.585  1.00 79.46 138 B 1 
ATOM 3110 C C   . THR B 2 138 ? -36.092 -34.526 -6.143  1.00 79.44 138 B 1 
ATOM 3111 O O   . THR B 2 138 ? -36.344 -35.685 -6.491  1.00 76.69 138 B 1 
ATOM 3112 C CB  . THR B 2 138 ? -38.128 -33.134 -5.612  1.00 77.09 138 B 1 
ATOM 3113 O OG1 . THR B 2 138 ? -39.044 -34.197 -5.638  1.00 68.03 138 B 1 
ATOM 3114 C CG2 . THR B 2 138 ? -38.902 -31.865 -5.958  1.00 67.63 138 B 1 
ATOM 3115 N N   . GLN B 2 139 ? -35.041 -34.227 -5.389  1.00 79.65 139 B 1 
ATOM 3116 C CA  . GLN B 2 139 ? -34.159 -35.219 -4.801  1.00 78.50 139 B 1 
ATOM 3117 C C   . GLN B 2 139 ? -33.920 -34.872 -3.336  1.00 78.03 139 B 1 
ATOM 3118 O O   . GLN B 2 139 ? -33.282 -33.873 -3.024  1.00 74.12 139 B 1 
ATOM 3119 C CB  . GLN B 2 139 ? -32.850 -35.295 -5.601  1.00 75.07 139 B 1 
ATOM 3120 C CG  . GLN B 2 139 ? -31.919 -36.384 -5.045  1.00 70.16 139 B 1 
ATOM 3121 C CD  . GLN B 2 139 ? -30.653 -36.570 -5.873  1.00 66.73 139 B 1 
ATOM 3122 O OE1 . GLN B 2 139 ? -30.322 -35.830 -6.777  1.00 60.35 139 B 1 
ATOM 3123 N NE2 . GLN B 2 139 ? -29.885 -37.600 -5.578  1.00 59.15 139 B 1 
ATOM 3124 N N   . VAL B 2 140 ? -34.440 -35.732 -2.458  1.00 78.13 140 B 1 
ATOM 3125 C CA  . VAL B 2 140 ? -34.164 -35.649 -1.029  1.00 76.05 140 B 1 
ATOM 3126 C C   . VAL B 2 140 ? -32.831 -36.354 -0.757  1.00 75.61 140 B 1 
ATOM 3127 O O   . VAL B 2 140 ? -32.517 -37.370 -1.376  1.00 70.11 140 B 1 
ATOM 3128 C CB  . VAL B 2 140 ? -35.320 -36.251 -0.217  1.00 71.80 140 B 1 
ATOM 3129 C CG1 . VAL B 2 140 ? -35.060 -36.160 1.281   1.00 65.29 140 B 1 
ATOM 3130 C CG2 . VAL B 2 140 ? -36.626 -35.505 -0.520  1.00 65.46 140 B 1 
ATOM 3131 N N   . SER B 2 141 ? -32.054 -35.832 0.167   1.00 74.04 141 B 1 
ATOM 3132 C CA  . SER B 2 141 ? -30.760 -36.387 0.542   1.00 71.90 141 B 1 
ATOM 3133 C C   . SER B 2 141 ? -30.891 -37.851 0.991   1.00 71.89 141 B 1 
ATOM 3134 O O   . SER B 2 141 ? -31.581 -38.168 1.946   1.00 64.61 141 B 1 
ATOM 3135 C CB  . SER B 2 141 ? -30.136 -35.539 1.654   1.00 66.59 141 B 1 
ATOM 3136 O OG  . SER B 2 141 ? -28.830 -35.996 1.940   1.00 60.50 141 B 1 
ATOM 3137 N N   . GLY B 2 142 ? -30.193 -38.733 0.259   1.00 67.85 142 B 1 
ATOM 3138 C CA  . GLY B 2 142 ? -30.226 -40.173 0.517   1.00 65.80 142 B 1 
ATOM 3139 C C   . GLY B 2 142 ? -31.427 -40.925 -0.070  1.00 67.38 142 B 1 
ATOM 3140 O O   . GLY B 2 142 ? -31.451 -42.155 0.023   1.00 61.27 142 B 1 
ATOM 3141 N N   . GLU B 2 143 ? -32.392 -40.250 -0.718  1.00 71.17 143 B 1 
ATOM 3142 C CA  . GLU B 2 143 ? -33.533 -40.869 -1.386  1.00 70.94 143 B 1 
ATOM 3143 C C   . GLU B 2 143 ? -33.396 -40.888 -2.913  1.00 71.60 143 B 1 
ATOM 3144 O O   . GLU B 2 143 ? -32.509 -40.278 -3.513  1.00 66.36 143 B 1 
ATOM 3145 C CB  . GLU B 2 143 ? -34.849 -40.205 -0.949  1.00 65.87 143 B 1 
ATOM 3146 C CG  . GLU B 2 143 ? -35.149 -40.419 0.539   1.00 60.92 143 B 1 
ATOM 3147 C CD  . GLU B 2 143 ? -36.574 -40.013 0.933   1.00 55.44 143 B 1 
ATOM 3148 O OE1 . GLU B 2 143 ? -36.933 -40.255 2.109   1.00 50.02 143 B 1 
ATOM 3149 O OE2 . GLU B 2 143 ? -37.317 -39.502 0.073   1.00 51.92 143 B 1 
ATOM 3150 N N   . ALA B 2 144 ? -34.292 -41.634 -3.556  1.00 68.75 144 B 1 
ATOM 3151 C CA  . ALA B 2 144 ? -34.355 -41.688 -5.001  1.00 69.02 144 B 1 
ATOM 3152 C C   . ALA B 2 144 ? -34.936 -40.389 -5.583  1.00 71.23 144 B 1 
ATOM 3153 O O   . ALA B 2 144 ? -35.770 -39.717 -4.979  1.00 66.99 144 B 1 
ATOM 3154 C CB  . ALA B 2 144 ? -35.160 -42.913 -5.426  1.00 63.44 144 B 1 
ATOM 3155 N N   . VAL B 2 145 ? -34.547 -40.097 -6.818  1.00 73.38 145 B 1 
ATOM 3156 C CA  . VAL B 2 145 ? -35.046 -38.961 -7.590  1.00 73.24 145 B 1 
ATOM 3157 C C   . VAL B 2 145 ? -36.535 -39.150 -7.903  1.00 75.50 145 B 1 
ATOM 3158 O O   . VAL B 2 145 ? -36.931 -40.201 -8.400  1.00 71.57 145 B 1 
ATOM 3159 C CB  . VAL B 2 145 ? -34.228 -38.811 -8.874  1.00 67.71 145 B 1 
ATOM 3160 C CG1 . VAL B 2 145 ? -34.679 -37.626 -9.690  1.00 60.96 145 B 1 
ATOM 3161 C CG2 . VAL B 2 145 ? -32.732 -38.618 -8.581  1.00 61.37 145 B 1 
ATOM 3162 N N   . SER B 2 146 ? -37.366 -38.133 -7.659  1.00 74.08 146 B 1 
ATOM 3163 C CA  . SER B 2 146 ? -38.802 -38.127 -7.931  1.00 74.75 146 B 1 
ATOM 3164 C C   . SER B 2 146 ? -39.143 -37.071 -8.980  1.00 76.44 146 B 1 
ATOM 3165 O O   . SER B 2 146 ? -38.973 -35.883 -8.731  1.00 72.78 146 B 1 
ATOM 3166 C CB  . SER B 2 146 ? -39.564 -37.884 -6.625  1.00 70.85 146 B 1 
ATOM 3167 O OG  . SER B 2 146 ? -40.966 -37.917 -6.849  1.00 63.00 146 B 1 
ATOM 3168 N N   . ASP B 2 147 ? -39.688 -37.502 -10.145 1.00 77.21 147 B 1 
ATOM 3169 C CA  . ASP B 2 147 ? -40.205 -36.583 -11.165 1.00 76.00 147 B 1 
ATOM 3170 C C   . ASP B 2 147 ? -41.579 -36.044 -10.741 1.00 76.23 147 B 1 
ATOM 3171 O O   . ASP B 2 147 ? -42.506 -36.804 -10.471 1.00 70.73 147 B 1 
ATOM 3172 C CB  . ASP B 2 147 ? -40.242 -37.282 -12.539 1.00 71.45 147 B 1 
ATOM 3173 C CG  . ASP B 2 147 ? -40.539 -36.355 -13.717 1.00 68.61 147 B 1 
ATOM 3174 O OD1 . ASP B 2 147 ? -40.904 -35.181 -13.506 1.00 62.06 147 B 1 
ATOM 3175 O OD2 . ASP B 2 147 ? -40.407 -36.800 -14.881 1.00 62.50 147 B 1 
ATOM 3176 N N   . ARG B 2 148 ? -41.717 -34.731 -10.675 1.00 77.20 148 B 1 
ATOM 3177 C CA  . ARG B 2 148 ? -42.918 -33.997 -10.257 1.00 76.45 148 B 1 
ATOM 3178 C C   . ARG B 2 148 ? -43.508 -33.152 -11.385 1.00 78.35 148 B 1 
ATOM 3179 O O   . ARG B 2 148 ? -44.396 -32.341 -11.148 1.00 74.52 148 B 1 
ATOM 3180 C CB  . ARG B 2 148 ? -42.596 -33.140 -9.022  1.00 72.63 148 B 1 
ATOM 3181 C CG  . ARG B 2 148 ? -42.174 -33.963 -7.790  1.00 73.87 148 B 1 
ATOM 3182 C CD  . ARG B 2 148 ? -43.303 -34.883 -7.313  1.00 69.79 148 B 1 
ATOM 3183 N NE  . ARG B 2 148 ? -42.997 -35.480 -6.013  1.00 65.21 148 B 1 
ATOM 3184 C CZ  . ARG B 2 148 ? -43.872 -35.870 -5.100  1.00 60.58 148 B 1 
ATOM 3185 N NH1 . ARG B 2 148 ? -45.158 -35.804 -5.324  1.00 57.07 148 B 1 
ATOM 3186 N NH2 . ARG B 2 148 ? -43.467 -36.320 -3.954  1.00 55.90 148 B 1 
ATOM 3187 N N   . THR B 2 149 ? -43.050 -33.345 -12.620 1.00 78.63 149 B 1 
ATOM 3188 C CA  . THR B 2 149 ? -43.481 -32.552 -13.776 1.00 75.81 149 B 1 
ATOM 3189 C C   . THR B 2 149 ? -44.987 -32.643 -14.007 1.00 76.77 149 B 1 
ATOM 3190 O O   . THR B 2 149 ? -45.627 -31.640 -14.314 1.00 74.86 149 B 1 
ATOM 3191 C CB  . THR B 2 149 ? -42.767 -33.034 -15.050 1.00 73.40 149 B 1 
ATOM 3192 O OG1 . THR B 2 149 ? -41.389 -33.163 -14.836 1.00 67.12 149 B 1 
ATOM 3193 C CG2 . THR B 2 149 ? -42.948 -32.060 -16.209 1.00 66.54 149 B 1 
ATOM 3194 N N   . THR B 2 150 ? -45.587 -33.820 -13.832 1.00 78.53 150 B 1 
ATOM 3195 C CA  . THR B 2 150 ? -47.031 -34.031 -13.964 1.00 76.06 150 B 1 
ATOM 3196 C C   . THR B 2 150 ? -47.824 -33.316 -12.878 1.00 76.46 150 B 1 
ATOM 3197 O O   . THR B 2 150 ? -48.823 -32.670 -13.178 1.00 72.81 150 B 1 
ATOM 3198 C CB  . THR B 2 150 ? -47.370 -35.524 -13.932 1.00 73.17 150 B 1 
ATOM 3199 O OG1 . THR B 2 150 ? -46.627 -36.184 -12.929 1.00 66.40 150 B 1 
ATOM 3200 C CG2 . THR B 2 150 ? -47.010 -36.194 -15.262 1.00 63.34 150 B 1 
ATOM 3201 N N   . ASP B 2 151 ? -47.373 -33.372 -11.641 1.00 79.80 151 B 1 
ATOM 3202 C CA  . ASP B 2 151 ? -48.027 -32.692 -10.517 1.00 77.34 151 B 1 
ATOM 3203 C C   . ASP B 2 151 ? -48.011 -31.164 -10.716 1.00 78.16 151 B 1 
ATOM 3204 O O   . ASP B 2 151 ? -49.008 -30.488 -10.456 1.00 74.69 151 B 1 
ATOM 3205 C CB  . ASP B 2 151 ? -47.321 -33.066 -9.205  1.00 74.10 151 B 1 
ATOM 3206 C CG  . ASP B 2 151 ? -47.495 -34.510 -8.760  1.00 71.43 151 B 1 
ATOM 3207 O OD1 . ASP B 2 151 ? -48.433 -35.193 -9.231  1.00 63.65 151 B 1 
ATOM 3208 O OD2 . ASP B 2 151 ? -46.702 -34.952 -7.898  1.00 65.24 151 B 1 
ATOM 3209 N N   . LEU B 2 152 ? -46.909 -30.634 -11.244 1.00 78.38 152 B 1 
ATOM 3210 C CA  . LEU B 2 152 ? -46.778 -29.214 -11.556 1.00 76.21 152 B 1 
ATOM 3211 C C   . LEU B 2 152 ? -47.717 -28.792 -12.700 1.00 77.88 152 B 1 
ATOM 3212 O O   . LEU B 2 152 ? -48.386 -27.766 -12.603 1.00 75.13 152 B 1 
ATOM 3213 C CB  . LEU B 2 152 ? -45.307 -28.934 -11.909 1.00 73.68 152 B 1 
ATOM 3214 C CG  . LEU B 2 152 ? -44.987 -27.427 -11.922 1.00 71.63 152 B 1 
ATOM 3215 C CD1 . LEU B 2 152 ? -44.873 -26.872 -10.508 1.00 66.38 152 B 1 
ATOM 3216 C CD2 . LEU B 2 152 ? -43.663 -27.195 -12.638 1.00 67.39 152 B 1 
ATOM 3217 N N   . ALA B 2 153 ? -47.832 -29.598 -13.759 1.00 77.91 153 B 1 
ATOM 3218 C CA  . ALA B 2 153 ? -48.734 -29.330 -14.875 1.00 76.26 153 B 1 
ATOM 3219 C C   . ALA B 2 153 ? -50.214 -29.309 -14.448 1.00 77.10 153 B 1 
ATOM 3220 O O   . ALA B 2 153 ? -51.008 -28.540 -14.981 1.00 73.82 153 B 1 
ATOM 3221 C CB  . ALA B 2 153 ? -48.489 -30.381 -15.962 1.00 74.45 153 B 1 
ATOM 3222 N N   . GLU B 2 154 ? -50.580 -30.091 -13.431 1.00 79.78 154 B 1 
ATOM 3223 C CA  . GLU B 2 154 ? -51.909 -30.074 -12.806 1.00 78.24 154 B 1 
ATOM 3224 C C   . GLU B 2 154 ? -52.104 -28.916 -11.813 1.00 78.87 154 B 1 
ATOM 3225 O O   . GLU B 2 154 ? -53.151 -28.818 -11.159 1.00 74.38 154 B 1 
ATOM 3226 C CB  . GLU B 2 154 ? -52.184 -31.438 -12.150 1.00 75.94 154 B 1 
ATOM 3227 C CG  . GLU B 2 154 ? -52.368 -32.564 -13.180 1.00 70.71 154 B 1 
ATOM 3228 C CD  . GLU B 2 154 ? -52.656 -33.926 -12.535 1.00 63.55 154 B 1 
ATOM 3229 O OE1 . GLU B 2 154 ? -52.731 -34.925 -13.277 1.00 56.68 154 B 1 
ATOM 3230 O OE2 . GLU B 2 154 ? -52.842 -33.997 -11.297 1.00 60.43 154 B 1 
ATOM 3231 N N   . SER B 2 155 ? -51.144 -28.004 -11.702 1.00 78.21 155 B 1 
ATOM 3232 C CA  . SER B 2 155 ? -51.157 -26.860 -10.776 1.00 77.99 155 B 1 
ATOM 3233 C C   . SER B 2 155 ? -51.298 -27.254 -9.299  1.00 79.72 155 B 1 
ATOM 3234 O O   . SER B 2 155 ? -51.916 -26.527 -8.506  1.00 73.43 155 B 1 
ATOM 3235 C CB  . SER B 2 155 ? -52.208 -25.818 -11.180 1.00 73.39 155 B 1 
ATOM 3236 O OG  . SER B 2 155 ? -52.062 -25.434 -12.535 1.00 67.03 155 B 1 
ATOM 3237 N N   . LYS B 2 156 ? -50.733 -28.400 -8.923  1.00 79.06 156 B 1 
ATOM 3238 C CA  . LYS B 2 156 ? -50.624 -28.833 -7.526  1.00 78.16 156 B 1 
ATOM 3239 C C   . LYS B 2 156 ? -49.412 -28.182 -6.871  1.00 79.43 156 B 1 
ATOM 3240 O O   . LYS B 2 156 ? -48.404 -27.963 -7.525  1.00 75.19 156 B 1 
ATOM 3241 C CB  . LYS B 2 156 ? -50.517 -30.356 -7.445  1.00 74.81 156 B 1 
ATOM 3242 C CG  . LYS B 2 156 ? -51.816 -31.048 -7.869  1.00 71.08 156 B 1 
ATOM 3243 C CD  . LYS B 2 156 ? -51.630 -32.564 -7.877  1.00 67.29 156 B 1 
ATOM 3244 C CE  . LYS B 2 156 ? -52.929 -33.256 -8.251  1.00 60.17 156 B 1 
ATOM 3245 N NZ  . LYS B 2 156 ? -52.670 -34.621 -8.749  1.00 53.24 156 B 1 
ATOM 3246 N N   . ASP B 2 157 ? -49.522 -27.938 -5.573  1.00 78.95 157 B 1 
ATOM 3247 C CA  . ASP B 2 157 ? -48.379 -27.472 -4.800  1.00 77.50 157 B 1 
ATOM 3248 C C   . ASP B 2 157 ? -47.394 -28.631 -4.605  1.00 79.21 157 B 1 
ATOM 3249 O O   . ASP B 2 157 ? -47.711 -29.644 -3.976  1.00 74.72 157 B 1 
ATOM 3250 C CB  . ASP B 2 157 ? -48.841 -26.871 -3.464  1.00 73.42 157 B 1 
ATOM 3251 C CG  . ASP B 2 157 ? -49.669 -25.592 -3.640  1.00 70.04 157 B 1 
ATOM 3252 O OD1 . ASP B 2 157 ? -49.319 -24.742 -4.483  1.00 62.18 157 B 1 
ATOM 3253 O OD2 . ASP B 2 157 ? -50.696 -25.452 -2.934  1.00 62.99 157 B 1 
ATOM 3254 N N   . VAL B 2 158 ? -46.210 -28.498 -5.168  1.00 78.32 158 B 1 
ATOM 3255 C CA  . VAL B 2 158 ? -45.133 -29.493 -5.108  1.00 77.71 158 B 1 
ATOM 3256 C C   . VAL B 2 158 ? -44.114 -29.065 -4.058  1.00 79.02 158 B 1 
ATOM 3257 O O   . VAL B 2 158 ? -43.594 -27.955 -4.115  1.00 76.97 158 B 1 
ATOM 3258 C CB  . VAL B 2 158 ? -44.477 -29.692 -6.483  1.00 75.13 158 B 1 
ATOM 3259 C CG1 . VAL B 2 158 ? -43.354 -30.723 -6.425  1.00 69.40 158 B 1 
ATOM 3260 C CG2 . VAL B 2 158 ? -45.502 -30.182 -7.511  1.00 70.33 158 B 1 
ATOM 3261 N N   . LEU B 2 159 ? -43.795 -29.967 -3.130  1.00 79.18 159 B 1 
ATOM 3262 C CA  . LEU B 2 159 ? -42.716 -29.744 -2.170  1.00 77.76 159 B 1 
ATOM 3263 C C   . LEU B 2 159 ? -41.365 -29.715 -2.899  1.00 78.93 159 B 1 
ATOM 3264 O O   . LEU B 2 159 ? -41.009 -30.679 -3.574  1.00 75.95 159 B 1 
ATOM 3265 C CB  . LEU B 2 159 ? -42.728 -30.866 -1.109  1.00 74.23 159 B 1 
ATOM 3266 C CG  . LEU B 2 159 ? -43.944 -30.859 -0.175  1.00 70.96 159 B 1 
ATOM 3267 C CD1 . LEU B 2 159 ? -43.999 -32.166 0.611   1.00 64.22 159 B 1 
ATOM 3268 C CD2 . LEU B 2 159 ? -43.880 -29.715 0.828   1.00 64.13 159 B 1 
ATOM 3269 N N   . CYS B 2 160 ? -40.608 -28.624 -2.739  1.00 77.57 160 B 1 
ATOM 3270 C CA  . CYS B 2 160 ? -39.293 -28.476 -3.367  1.00 75.85 160 B 1 
ATOM 3271 C C   . CYS B 2 160 ? -38.242 -29.395 -2.746  1.00 77.03 160 B 1 
ATOM 3272 O O   . CYS B 2 160 ? -37.371 -29.923 -3.437  1.00 73.54 160 B 1 
ATOM 3273 C CB  . CYS B 2 160 ? -38.831 -27.016 -3.233  1.00 72.50 160 B 1 
ATOM 3274 S SG  . CYS B 2 160 ? -40.046 -25.888 -3.946  1.00 68.31 160 B 1 
ATOM 3275 N N   . PHE B 2 161 ? -38.328 -29.589 -1.439  1.00 78.78 161 B 1 
ATOM 3276 C CA  . PHE B 2 161 ? -37.389 -30.359 -0.629  1.00 77.67 161 B 1 
ATOM 3277 C C   . PHE B 2 161 ? -38.151 -31.395 0.215   1.00 77.94 161 B 1 
ATOM 3278 O O   . PHE B 2 161 ? -39.358 -31.594 0.025   1.00 72.32 161 B 1 
ATOM 3279 C CB  . PHE B 2 161 ? -36.565 -29.373 0.223   1.00 73.33 161 B 1 
ATOM 3280 C CG  . PHE B 2 161 ? -35.932 -28.234 -0.541  1.00 75.69 161 B 1 
ATOM 3281 C CD1 . PHE B 2 161 ? -35.051 -28.494 -1.602  1.00 70.67 161 B 1 
ATOM 3282 C CD2 . PHE B 2 161 ? -36.243 -26.905 -0.214  1.00 69.68 161 B 1 
ATOM 3283 C CE1 . PHE B 2 161 ? -34.491 -27.438 -2.321  1.00 67.18 161 B 1 
ATOM 3284 C CE2 . PHE B 2 161 ? -35.680 -25.854 -0.936  1.00 69.58 161 B 1 
ATOM 3285 C CZ  . PHE B 2 161 ? -34.799 -26.112 -1.998  1.00 70.85 161 B 1 
ATOM 3286 N N   . ALA B 2 162 ? -37.486 -32.065 1.123   1.00 74.34 162 B 1 
ATOM 3287 C CA  . ALA B 2 162 ? -38.146 -32.866 2.144   1.00 72.96 162 B 1 
ATOM 3288 C C   . ALA B 2 162 ? -39.098 -32.011 2.991   1.00 74.65 162 B 1 
ATOM 3289 O O   . ALA B 2 162 ? -38.917 -30.803 3.118   1.00 70.23 162 B 1 
ATOM 3290 C CB  . ALA B 2 162 ? -37.076 -33.538 3.015   1.00 67.99 162 B 1 
ATOM 3291 N N   . GLU B 2 163 ? -40.083 -32.621 3.635   1.00 73.33 163 B 1 
ATOM 3292 C CA  . GLU B 2 163 ? -41.044 -31.912 4.488   1.00 71.51 163 B 1 
ATOM 3293 C C   . GLU B 2 163 ? -40.366 -31.083 5.598   1.00 72.38 163 B 1 
ATOM 3294 O O   . GLU B 2 163 ? -40.762 -29.952 5.870   1.00 69.12 163 B 1 
ATOM 3295 C CB  . GLU B 2 163 ? -42.003 -32.948 5.084   1.00 68.81 163 B 1 
ATOM 3296 C CG  . GLU B 2 163 ? -43.192 -32.315 5.842   1.00 63.01 163 B 1 
ATOM 3297 C CD  . GLU B 2 163 ? -44.188 -33.351 6.388   1.00 55.15 163 B 1 
ATOM 3298 O OE1 . GLU B 2 163 ? -45.255 -32.926 6.863   1.00 48.29 163 B 1 
ATOM 3299 O OE2 . GLU B 2 163 ? -43.881 -34.559 6.334   1.00 51.08 163 B 1 
ATOM 3300 N N   . ALA B 2 164 ? -39.301 -31.639 6.178   1.00 72.77 164 B 1 
ATOM 3301 C CA  . ALA B 2 164 ? -38.331 -30.912 6.986   1.00 72.15 164 B 1 
ATOM 3302 C C   . ALA B 2 164 ? -37.009 -30.857 6.200   1.00 73.53 164 B 1 
ATOM 3303 O O   . ALA B 2 164 ? -36.284 -31.853 6.193   1.00 68.96 164 B 1 
ATOM 3304 C CB  . ALA B 2 164 ? -38.191 -31.614 8.345   1.00 68.25 164 B 1 
ATOM 3305 N N   . PRO B 2 165 ? -36.706 -29.748 5.514   1.00 73.71 165 B 1 
ATOM 3306 C CA  . PRO B 2 165 ? -35.533 -29.653 4.648   1.00 73.25 165 B 1 
ATOM 3307 C C   . PRO B 2 165 ? -34.229 -29.901 5.392   1.00 75.69 165 B 1 
ATOM 3308 O O   . PRO B 2 165 ? -34.042 -29.412 6.509   1.00 72.73 165 B 1 
ATOM 3309 C CB  . PRO B 2 165 ? -35.578 -28.251 4.039   1.00 68.77 165 B 1 
ATOM 3310 C CG  . PRO B 2 165 ? -37.048 -27.885 4.089   1.00 68.54 165 B 1 
ATOM 3311 C CD  . PRO B 2 165 ? -37.528 -28.556 5.363   1.00 71.82 165 B 1 
ATOM 3312 N N   . ASN B 2 166 ? -33.327 -30.630 4.751   1.00 75.07 166 B 1 
ATOM 3313 C CA  . ASN B 2 166 ? -31.989 -30.892 5.260   1.00 75.21 166 B 1 
ATOM 3314 C C   . ASN B 2 166 ? -30.938 -30.376 4.273   1.00 76.25 166 B 1 
ATOM 3315 O O   . ASN B 2 166 ? -31.186 -30.337 3.067   1.00 72.24 166 B 1 
ATOM 3316 C CB  . ASN B 2 166 ? -31.821 -32.392 5.518   1.00 71.18 166 B 1 
ATOM 3317 C CG  . ASN B 2 166 ? -32.720 -32.873 6.644   1.00 66.85 166 B 1 
ATOM 3318 O OD1 . ASN B 2 166 ? -32.525 -32.547 7.804   1.00 60.19 166 B 1 
ATOM 3319 N ND2 . ASN B 2 166 ? -33.712 -33.656 6.320   1.00 58.54 166 B 1 
ATOM 3320 N N   . PRO B 2 167 ? -29.740 -30.039 4.741   1.00 75.40 167 B 1 
ATOM 3321 C CA  . PRO B 2 167 ? -28.622 -29.751 3.854   1.00 74.92 167 B 1 
ATOM 3322 C C   . PRO B 2 167 ? -28.370 -30.900 2.882   1.00 76.07 167 B 1 
ATOM 3323 O O   . PRO B 2 167 ? -28.246 -32.053 3.274   1.00 72.00 167 B 1 
ATOM 3324 C CB  . PRO B 2 167 ? -27.424 -29.498 4.776   1.00 72.43 167 B 1 
ATOM 3325 C CG  . PRO B 2 167 ? -28.065 -29.052 6.087   1.00 72.21 167 B 1 
ATOM 3326 C CD  . PRO B 2 167 ? -29.349 -29.864 6.130   1.00 75.65 167 B 1 
ATOM 3327 N N   . GLY B 2 168 ? -28.279 -30.563 1.588   1.00 77.08 168 B 1 
ATOM 3328 C CA  . GLY B 2 168 ? -28.114 -31.533 0.505   1.00 76.33 168 B 1 
ATOM 3329 C C   . GLY B 2 168 ? -29.395 -31.877 -0.249  1.00 78.49 168 B 1 
ATOM 3330 O O   . GLY B 2 168 ? -29.290 -32.438 -1.344  1.00 71.93 168 B 1 
ATOM 3331 N N   . ASP B 2 169 ? -30.585 -31.507 0.247   1.00 80.60 169 B 1 
ATOM 3332 C CA  . ASP B 2 169 ? -31.820 -31.619 -0.525  1.00 80.38 169 B 1 
ATOM 3333 C C   . ASP B 2 169 ? -31.744 -30.736 -1.773  1.00 81.87 169 B 1 
ATOM 3334 O O   . ASP B 2 169 ? -31.243 -29.616 -1.732  1.00 78.26 169 B 1 
ATOM 3335 C CB  . ASP B 2 169 ? -33.051 -31.236 0.314   1.00 76.71 169 B 1 
ATOM 3336 C CG  . ASP B 2 169 ? -33.389 -32.231 1.422   1.00 73.55 169 B 1 
ATOM 3337 O OD1 . ASP B 2 169 ? -32.850 -33.352 1.431   1.00 66.55 169 B 1 
ATOM 3338 O OD2 . ASP B 2 169 ? -34.250 -31.876 2.260   1.00 68.03 169 B 1 
ATOM 3339 N N   . CYS B 2 170 ? -32.255 -31.250 -2.902  1.00 82.33 170 B 1 
ATOM 3340 C CA  . CYS B 2 170 ? -32.160 -30.586 -4.190  1.00 82.97 170 B 1 
ATOM 3341 C C   . CYS B 2 170 ? -33.507 -30.548 -4.909  1.00 83.89 170 B 1 
ATOM 3342 O O   . CYS B 2 170 ? -34.240 -31.536 -4.947  1.00 80.85 170 B 1 
ATOM 3343 C CB  . CYS B 2 170 ? -31.097 -31.271 -5.060  1.00 78.88 170 B 1 
ATOM 3344 S SG  . CYS B 2 170 ? -29.429 -31.128 -4.341  1.00 70.06 170 B 1 
ATOM 3345 N N   . MET B 2 171 ? -33.772 -29.430 -5.586  1.00 82.85 171 B 1 
ATOM 3346 C CA  . MET B 2 171 ? -34.788 -29.294 -6.615  1.00 82.65 171 B 1 
ATOM 3347 C C   . MET B 2 171 ? -34.086 -29.108 -7.957  1.00 83.73 171 B 1 
ATOM 3348 O O   . MET B 2 171 ? -33.324 -28.155 -8.116  1.00 82.38 171 B 1 
ATOM 3349 C CB  . MET B 2 171 ? -35.701 -28.120 -6.285  1.00 80.81 171 B 1 
ATOM 3350 C CG  . MET B 2 171 ? -36.761 -27.892 -7.361  1.00 77.56 171 B 1 
ATOM 3351 S SD  . MET B 2 171 ? -37.812 -26.456 -7.041  1.00 75.41 171 B 1 
ATOM 3352 C CE  . MET B 2 171 ? -36.629 -25.105 -7.245  1.00 65.04 171 B 1 
ATOM 3353 N N   . LEU B 2 172 ? -34.321 -30.010 -8.915  1.00 82.94 172 B 1 
ATOM 3354 C CA  . LEU B 2 172 ? -33.715 -29.971 -10.235 1.00 81.81 172 B 1 
ATOM 3355 C C   . LEU B 2 172 ? -34.729 -29.487 -11.259 1.00 82.22 172 B 1 
ATOM 3356 O O   . LEU B 2 172 ? -35.869 -29.941 -11.287 1.00 81.58 172 B 1 
ATOM 3357 C CB  . LEU B 2 172 ? -33.137 -31.341 -10.632 1.00 80.18 172 B 1 
ATOM 3358 C CG  . LEU B 2 172 ? -32.007 -31.868 -9.714  1.00 78.34 172 B 1 
ATOM 3359 C CD1 . LEU B 2 172 ? -32.554 -32.742 -8.575  1.00 70.68 172 B 1 
ATOM 3360 C CD2 . LEU B 2 172 ? -31.048 -32.747 -10.519 1.00 70.07 172 B 1 
ATOM 3361 N N   . ILE B 2 173 ? -34.289 -28.598 -12.145 1.00 83.14 173 B 1 
ATOM 3362 C CA  . ILE B 2 173 ? -35.051 -28.078 -13.272 1.00 83.11 173 B 1 
ATOM 3363 C C   . ILE B 2 173 ? -34.362 -28.546 -14.557 1.00 83.30 173 B 1 
ATOM 3364 O O   . ILE B 2 173 ? -33.179 -28.287 -14.761 1.00 80.70 173 B 1 
ATOM 3365 C CB  . ILE B 2 173 ? -35.185 -26.542 -13.183 1.00 82.55 173 B 1 
ATOM 3366 C CG1 . ILE B 2 173 ? -35.970 -26.160 -11.907 1.00 79.68 173 B 1 
ATOM 3367 C CG2 . ILE B 2 173 ? -35.873 -25.993 -14.437 1.00 78.64 173 B 1 
ATOM 3368 C CD1 . ILE B 2 173 ? -36.049 -24.651 -11.638 1.00 72.12 173 B 1 
ATOM 3369 N N   . GLY B 2 174 ? -35.098 -29.256 -15.405 1.00 83.57 174 B 1 
ATOM 3370 C CA  . GLY B 2 174 ? -34.639 -29.686 -16.718 1.00 81.74 174 B 1 
ATOM 3371 C C   . GLY B 2 174 ? -35.058 -28.679 -17.781 1.00 82.34 174 B 1 
ATOM 3372 O O   . GLY B 2 174 ? -36.246 -28.542 -18.056 1.00 79.49 174 B 1 
ATOM 3373 N N   . LEU B 2 175 ? -34.107 -28.027 -18.414 1.00 83.28 175 B 1 
ATOM 3374 C CA  . LEU B 2 175 ? -34.331 -27.117 -19.524 1.00 81.70 175 B 1 
ATOM 3375 C C   . LEU B 2 175 ? -34.358 -27.874 -20.861 1.00 82.28 175 B 1 
ATOM 3376 O O   . LEU B 2 175 ? -33.687 -28.890 -21.023 1.00 79.57 175 B 1 
ATOM 3377 C CB  . LEU B 2 175 ? -33.252 -26.020 -19.544 1.00 79.47 175 B 1 
ATOM 3378 C CG  . LEU B 2 175 ? -33.151 -25.193 -18.252 1.00 80.60 175 B 1 
ATOM 3379 C CD1 . LEU B 2 175 ? -32.021 -24.182 -18.404 1.00 75.26 175 B 1 
ATOM 3380 C CD2 . LEU B 2 175 ? -34.435 -24.441 -17.935 1.00 76.16 175 B 1 
ATOM 3381 N N   . SER B 2 176 ? -35.099 -27.348 -21.835 1.00 83.82 176 B 1 
ATOM 3382 C CA  . SER B 2 176 ? -35.215 -27.931 -23.175 1.00 81.85 176 B 1 
ATOM 3383 C C   . SER B 2 176 ? -33.906 -27.927 -23.972 1.00 81.98 176 B 1 
ATOM 3384 O O   . SER B 2 176 ? -33.751 -28.709 -24.914 1.00 76.90 176 B 1 
ATOM 3385 C CB  . SER B 2 176 ? -36.289 -27.183 -23.963 1.00 79.87 176 B 1 
ATOM 3386 O OG  . SER B 2 176 ? -35.961 -25.814 -24.090 1.00 75.05 176 B 1 
ATOM 3387 N N   . ALA B 2 177 ? -32.962 -27.053 -23.632 1.00 82.57 177 B 1 
ATOM 3388 C CA  . ALA B 2 177 ? -31.653 -26.925 -24.246 1.00 81.62 177 B 1 
ATOM 3389 C C   . ALA B 2 177 ? -30.594 -26.598 -23.187 1.00 82.57 177 B 1 
ATOM 3390 O O   . ALA B 2 177 ? -30.912 -26.109 -22.109 1.00 78.24 177 B 1 
ATOM 3391 C CB  . ALA B 2 177 ? -31.718 -25.842 -25.330 1.00 78.28 177 B 1 
ATOM 3392 N N   . ALA B 2 178 ? -29.335 -26.851 -23.515 1.00 81.71 178 B 1 
ATOM 3393 C CA  . ALA B 2 178 ? -28.223 -26.305 -22.753 1.00 80.01 178 B 1 
ATOM 3394 C C   . ALA B 2 178 ? -28.061 -24.818 -23.089 1.00 81.26 178 B 1 
ATOM 3395 O O   . ALA B 2 178 ? -28.133 -24.439 -24.254 1.00 77.55 178 B 1 
ATOM 3396 C CB  . ALA B 2 178 ? -26.956 -27.100 -23.053 1.00 76.26 178 B 1 
ATOM 3397 N N   . VAL B 2 179 ? -27.834 -23.993 -22.070 1.00 83.52 179 B 1 
ATOM 3398 C CA  . VAL B 2 179 ? -27.740 -22.532 -22.181 1.00 82.32 179 B 1 
ATOM 3399 C C   . VAL B 2 179 ? -26.419 -22.007 -21.594 1.00 83.43 179 B 1 
ATOM 3400 O O   . VAL B 2 179 ? -26.428 -21.263 -20.620 1.00 79.22 179 B 1 
ATOM 3401 C CB  . VAL B 2 179 ? -28.986 -21.837 -21.592 1.00 78.88 179 B 1 
ATOM 3402 C CG1 . VAL B 2 179 ? -30.219 -22.129 -22.449 1.00 73.75 179 B 1 
ATOM 3403 C CG2 . VAL B 2 179 ? -29.300 -22.266 -20.156 1.00 74.75 179 B 1 
ATOM 3404 N N   . PRO B 2 180 ? -25.264 -22.428 -22.157 1.00 83.40 180 B 1 
ATOM 3405 C CA  . PRO B 2 180 ? -23.975 -21.945 -21.678 1.00 81.89 180 B 1 
ATOM 3406 C C   . PRO B 2 180 ? -23.854 -20.431 -21.872 1.00 82.53 180 B 1 
ATOM 3407 O O   . PRO B 2 180 ? -24.333 -19.891 -22.871 1.00 78.41 180 B 1 
ATOM 3408 C CB  . PRO B 2 180 ? -22.927 -22.712 -22.490 1.00 79.49 180 B 1 
ATOM 3409 C CG  . PRO B 2 180 ? -23.645 -23.010 -23.800 1.00 81.54 180 B 1 
ATOM 3410 C CD  . PRO B 2 180 ? -25.079 -23.244 -23.344 1.00 85.22 180 B 1 
ATOM 3411 N N   . ASP B 2 181 ? -23.232 -19.762 -20.922 1.00 84.28 181 B 1 
ATOM 3412 C CA  . ASP B 2 181 ? -23.016 -18.310 -20.896 1.00 83.81 181 B 1 
ATOM 3413 C C   . ASP B 2 181 ? -24.294 -17.456 -20.982 1.00 85.04 181 B 1 
ATOM 3414 O O   . ASP B 2 181 ? -24.216 -16.238 -21.168 1.00 79.58 181 B 1 
ATOM 3415 C CB  . ASP B 2 181 ? -21.951 -17.900 -21.925 1.00 80.19 181 B 1 
ATOM 3416 C CG  . ASP B 2 181 ? -20.618 -18.608 -21.692 1.00 79.52 181 B 1 
ATOM 3417 O OD1 . ASP B 2 181 ? -20.130 -18.534 -20.547 1.00 72.13 181 B 1 
ATOM 3418 O OD2 . ASP B 2 181 ? -20.112 -19.239 -22.635 1.00 73.15 181 B 1 
ATOM 3419 N N   . CYS B 2 182 ? -25.483 -18.043 -20.837 1.00 85.28 182 B 1 
ATOM 3420 C CA  . CYS B 2 182 ? -26.743 -17.316 -20.935 1.00 84.92 182 B 1 
ATOM 3421 C C   . CYS B 2 182 ? -27.240 -16.831 -19.561 1.00 85.43 182 B 1 
ATOM 3422 O O   . CYS B 2 182 ? -26.983 -17.445 -18.529 1.00 82.32 182 B 1 
ATOM 3423 C CB  . CYS B 2 182 ? -27.795 -18.163 -21.658 1.00 82.21 182 B 1 
ATOM 3424 S SG  . CYS B 2 182 ? -27.299 -18.448 -23.392 1.00 78.99 182 B 1 
ATOM 3425 N N   . ALA B 2 183 ? -28.024 -15.753 -19.585 1.00 83.94 183 B 1 
ATOM 3426 C CA  . ALA B 2 183 ? -28.823 -15.319 -18.451 1.00 82.76 183 B 1 
ATOM 3427 C C   . ALA B 2 183 ? -30.218 -15.956 -18.534 1.00 83.66 183 B 1 
ATOM 3428 O O   . ALA B 2 183 ? -30.955 -15.751 -19.502 1.00 81.60 183 B 1 
ATOM 3429 C CB  . ALA B 2 183 ? -28.881 -13.787 -18.425 1.00 81.49 183 B 1 
ATOM 3430 N N   . LEU B 2 184 ? -30.572 -16.730 -17.521 1.00 85.01 184 B 1 
ATOM 3431 C CA  . LEU B 2 184 ? -31.827 -17.450 -17.416 1.00 84.11 184 B 1 
ATOM 3432 C C   . LEU B 2 184 ? -32.733 -16.782 -16.389 1.00 84.92 184 B 1 
ATOM 3433 O O   . LEU B 2 184 ? -32.337 -16.634 -15.233 1.00 83.39 184 B 1 
ATOM 3434 C CB  . LEU B 2 184 ? -31.507 -18.904 -17.037 1.00 82.50 184 B 1 
ATOM 3435 C CG  . LEU B 2 184 ? -32.757 -19.804 -16.970 1.00 81.61 184 B 1 
ATOM 3436 C CD1 . LEU B 2 184 ? -33.239 -20.170 -18.369 1.00 75.00 184 B 1 
ATOM 3437 C CD2 . LEU B 2 184 ? -32.419 -21.086 -16.225 1.00 76.25 184 B 1 
ATOM 3438 N N   . ALA B 2 185 ? -33.961 -16.447 -16.775 1.00 84.44 185 B 1 
ATOM 3439 C CA  . ALA B 2 185 ? -35.013 -16.059 -15.856 1.00 83.03 185 B 1 
ATOM 3440 C C   . ALA B 2 185 ? -35.890 -17.273 -15.527 1.00 83.76 185 B 1 
ATOM 3441 O O   . ALA B 2 185 ? -36.399 -17.933 -16.431 1.00 82.86 185 B 1 
ATOM 3442 C CB  . ALA B 2 185 ? -35.838 -14.917 -16.449 1.00 81.97 185 B 1 
ATOM 3443 N N   . LEU B 2 186 ? -36.086 -17.545 -14.244 1.00 85.37 186 B 1 
ATOM 3444 C CA  . LEU B 2 186 ? -37.008 -18.531 -13.714 1.00 83.38 186 B 1 
ATOM 3445 C C   . LEU B 2 186 ? -38.146 -17.795 -13.025 1.00 83.72 186 B 1 
ATOM 3446 O O   . LEU B 2 186 ? -37.933 -17.162 -11.995 1.00 82.52 186 B 1 
ATOM 3447 C CB  . LEU B 2 186 ? -36.280 -19.454 -12.723 1.00 82.43 186 B 1 
ATOM 3448 C CG  . LEU B 2 186 ? -35.146 -20.290 -13.333 1.00 81.33 186 B 1 
ATOM 3449 C CD1 . LEU B 2 186 ? -34.401 -21.037 -12.223 1.00 75.09 186 B 1 
ATOM 3450 C CD2 . LEU B 2 186 ? -35.678 -21.333 -14.314 1.00 76.55 186 B 1 
ATOM 3451 N N   . GLU B 2 187 ? -39.353 -17.887 -13.573 1.00 83.54 187 B 1 
ATOM 3452 C CA  . GLU B 2 187 ? -40.555 -17.375 -12.920 1.00 82.61 187 B 1 
ATOM 3453 C C   . GLU B 2 187 ? -41.164 -18.488 -12.069 1.00 82.72 187 B 1 
ATOM 3454 O O   . GLU B 2 187 ? -41.597 -19.514 -12.584 1.00 82.17 187 B 1 
ATOM 3455 C CB  . GLU B 2 187 ? -41.517 -16.800 -13.966 1.00 81.53 187 B 1 
ATOM 3456 C CG  . GLU B 2 187 ? -42.703 -16.081 -13.296 1.00 72.19 187 B 1 
ATOM 3457 C CD  . GLU B 2 187 ? -43.584 -15.300 -14.282 1.00 67.66 187 B 1 
ATOM 3458 O OE1 . GLU B 2 187 ? -44.506 -14.605 -13.789 1.00 58.55 187 B 1 
ATOM 3459 O OE2 . GLU B 2 187 ? -43.334 -15.349 -15.503 1.00 61.69 187 B 1 
ATOM 3460 N N   . LEU B 2 188 ? -41.172 -18.309 -10.746 1.00 84.74 188 B 1 
ATOM 3461 C CA  . LEU B 2 188 ? -41.567 -19.315 -9.770  1.00 83.43 188 B 1 
ATOM 3462 C C   . LEU B 2 188 ? -42.733 -18.802 -8.923  1.00 83.44 188 B 1 
ATOM 3463 O O   . LEU B 2 188 ? -42.613 -17.807 -8.211  1.00 80.52 188 B 1 
ATOM 3464 C CB  . LEU B 2 188 ? -40.355 -19.687 -8.887  1.00 81.30 188 B 1 
ATOM 3465 C CG  . LEU B 2 188 ? -39.126 -20.236 -9.637  1.00 80.33 188 B 1 
ATOM 3466 C CD1 . LEU B 2 188 ? -37.984 -20.500 -8.645  1.00 74.19 188 B 1 
ATOM 3467 C CD2 . LEU B 2 188 ? -39.411 -21.546 -10.363 1.00 75.06 188 B 1 
ATOM 3468 N N   . ASP B 2 189 ? -43.861 -19.519 -8.926  1.00 84.15 189 B 1 
ATOM 3469 C CA  . ASP B 2 189 ? -44.934 -19.331 -7.944  1.00 82.37 189 B 1 
ATOM 3470 C C   . ASP B 2 189 ? -44.634 -20.177 -6.704  1.00 82.02 189 B 1 
ATOM 3471 O O   . ASP B 2 189 ? -45.174 -21.270 -6.507  1.00 77.77 189 B 1 
ATOM 3472 C CB  . ASP B 2 189 ? -46.316 -19.622 -8.563  1.00 80.45 189 B 1 
ATOM 3473 C CG  . ASP B 2 189 ? -47.500 -19.331 -7.617  1.00 76.47 189 B 1 
ATOM 3474 O OD1 . ASP B 2 189 ? -47.336 -18.681 -6.557  1.00 68.77 189 B 1 
ATOM 3475 O OD2 . ASP B 2 189 ? -48.643 -19.754 -7.923  1.00 70.04 189 B 1 
ATOM 3476 N N   . SER B 2 190 ? -43.724 -19.694 -5.886  1.00 81.52 190 B 1 
ATOM 3477 C CA  . SER B 2 190 ? -43.254 -20.357 -4.673  1.00 80.42 190 B 1 
ATOM 3478 C C   . SER B 2 190 ? -43.858 -19.741 -3.414  1.00 80.79 190 B 1 
ATOM 3479 O O   . SER B 2 190 ? -44.165 -18.553 -3.358  1.00 77.17 190 B 1 
ATOM 3480 C CB  . SER B 2 190 ? -41.724 -20.359 -4.615  1.00 77.65 190 B 1 
ATOM 3481 O OG  . SER B 2 190 ? -41.216 -19.049 -4.492  1.00 70.88 190 B 1 
ATOM 3482 N N   . ARG B 2 191 ? -44.036 -20.566 -2.381  1.00 79.93 191 B 1 
ATOM 3483 C CA  . ARG B 2 191 ? -44.607 -20.164 -1.097  1.00 79.40 191 B 1 
ATOM 3484 C C   . ARG B 2 191 ? -43.994 -20.981 0.036   1.00 79.41 191 B 1 
ATOM 3485 O O   . ARG B 2 191 ? -43.591 -22.122 -0.161  1.00 74.48 191 B 1 
ATOM 3486 C CB  . ARG B 2 191 ? -46.136 -20.350 -1.084  1.00 75.13 191 B 1 
ATOM 3487 C CG  . ARG B 2 191 ? -46.806 -19.642 -2.269  1.00 67.40 191 B 1 
ATOM 3488 C CD  . ARG B 2 191 ? -48.319 -19.802 -2.253  1.00 64.32 191 B 1 
ATOM 3489 N NE  . ARG B 2 191 ? -48.851 -19.359 -3.544  1.00 56.62 191 B 1 
ATOM 3490 C CZ  . ARG B 2 191 ? -50.112 -19.274 -3.910  1.00 50.50 191 B 1 
ATOM 3491 N NH1 . ARG B 2 191 ? -51.068 -19.528 -3.068  1.00 47.79 191 B 1 
ATOM 3492 N NH2 . ARG B 2 191 ? -50.390 -18.946 -5.138  1.00 44.24 191 B 1 
ATOM 3493 N N   . VAL B 2 192 ? -43.993 -20.410 1.229   1.00 75.73 192 B 1 
ATOM 3494 C CA  . VAL B 2 192 ? -43.636 -21.107 2.473   1.00 73.80 192 B 1 
ATOM 3495 C C   . VAL B 2 192 ? -44.744 -20.848 3.488   1.00 74.47 192 B 1 
ATOM 3496 O O   . VAL B 2 192 ? -45.040 -19.697 3.793   1.00 70.61 192 B 1 
ATOM 3497 C CB  . VAL B 2 192 ? -42.266 -20.654 3.014   1.00 69.35 192 B 1 
ATOM 3498 C CG1 . VAL B 2 192 ? -41.915 -21.372 4.309   1.00 62.35 192 B 1 
ATOM 3499 C CG2 . VAL B 2 192 ? -41.153 -20.943 2.020   1.00 64.18 192 B 1 
ATOM 3500 N N   . ASP B 2 193 ? -45.348 -21.918 4.031   1.00 71.27 193 B 1 
ATOM 3501 C CA  . ASP B 2 193 ? -46.404 -21.810 5.037   1.00 68.56 193 B 1 
ATOM 3502 C C   . ASP B 2 193 ? -45.854 -21.625 6.461   1.00 67.52 193 B 1 
ATOM 3503 O O   . ASP B 2 193 ? -46.539 -21.110 7.351   1.00 60.20 193 B 1 
ATOM 3504 C CB  . ASP B 2 193 ? -47.294 -23.073 4.980   1.00 64.78 193 B 1 
ATOM 3505 C CG  . ASP B 2 193 ? -48.135 -23.192 3.705   1.00 60.06 193 B 1 
ATOM 3506 O OD1 . ASP B 2 193 ? -48.516 -22.141 3.138   1.00 53.95 193 B 1 
ATOM 3507 O OD2 . ASP B 2 193 ? -48.436 -24.342 3.325   1.00 53.32 193 B 1 
ATOM 3508 N N   . GLY B 2 194 ? -44.622 -22.064 6.696   1.00 64.97 194 B 1 
ATOM 3509 C CA  . GLY B 2 194 ? -43.934 -21.956 7.977   1.00 63.06 194 B 1 
ATOM 3510 C C   . GLY B 2 194 ? -43.021 -20.731 8.090   1.00 64.26 194 B 1 
ATOM 3511 O O   . GLY B 2 194 ? -43.188 -19.708 7.427   1.00 59.68 194 B 1 
ATOM 3512 N N   . VAL B 2 195 ? -42.013 -20.838 8.963   1.00 63.18 195 B 1 
ATOM 3513 C CA  . VAL B 2 195 ? -40.977 -19.814 9.106   1.00 62.31 195 B 1 
ATOM 3514 C C   . VAL B 2 195 ? -40.061 -19.879 7.886   1.00 63.41 195 B 1 
ATOM 3515 O O   . VAL B 2 195 ? -39.378 -20.880 7.674   1.00 57.50 195 B 1 
ATOM 3516 C CB  . VAL B 2 195 ? -40.192 -19.970 10.418  1.00 56.82 195 B 1 
ATOM 3517 C CG1 . VAL B 2 195 ? -39.169 -18.848 10.588  1.00 51.41 195 B 1 
ATOM 3518 C CG2 . VAL B 2 195 ? -41.129 -19.922 11.626  1.00 51.39 195 B 1 
ATOM 3519 N N   . GLY B 2 196 ? -40.069 -18.808 7.096   1.00 61.82 196 B 1 
ATOM 3520 C CA  . GLY B 2 196 ? -39.162 -18.649 5.966   1.00 61.02 196 B 1 
ATOM 3521 C C   . GLY B 2 196 ? -37.734 -18.317 6.398   1.00 64.01 196 B 1 
ATOM 3522 O O   . GLY B 2 196 ? -37.453 -18.057 7.573   1.00 60.13 196 B 1 
ATOM 3523 N N   . VAL B 2 197 ? -36.839 -18.308 5.429   1.00 68.77 197 B 1 
ATOM 3524 C CA  . VAL B 2 197 ? -35.439 -17.919 5.599   1.00 68.74 197 B 1 
ATOM 3525 C C   . VAL B 2 197 ? -35.249 -16.415 5.436   1.00 71.09 197 B 1 
ATOM 3526 O O   . VAL B 2 197 ? -36.162 -15.710 5.000   1.00 66.79 197 B 1 
ATOM 3527 C CB  . VAL B 2 197 ? -34.522 -18.712 4.654   1.00 64.13 197 B 1 
ATOM 3528 C CG1 . VAL B 2 197 ? -34.578 -20.194 5.016   1.00 60.37 197 B 1 
ATOM 3529 C CG2 . VAL B 2 197 ? -34.880 -18.508 3.182   1.00 61.82 197 B 1 
ATOM 3530 N N   . ASP B 2 198 ? -34.068 -15.909 5.759   1.00 70.64 198 B 1 
ATOM 3531 C CA  . ASP B 2 198 ? -33.730 -14.520 5.452   1.00 71.18 198 B 1 
ATOM 3532 C C   . ASP B 2 198 ? -33.692 -14.312 3.927   1.00 71.91 198 B 1 
ATOM 3533 O O   . ASP B 2 198 ? -32.841 -14.901 3.254   1.00 68.06 198 B 1 
ATOM 3534 C CB  . ASP B 2 198 ? -32.395 -14.121 6.109   1.00 67.51 198 B 1 
ATOM 3535 C CG  . ASP B 2 198 ? -32.015 -12.640 5.898   1.00 62.36 198 B 1 
ATOM 3536 O OD1 . ASP B 2 198 ? -32.681 -11.939 5.101   1.00 57.07 198 B 1 
ATOM 3537 O OD2 . ASP B 2 198 ? -31.030 -12.199 6.515   1.00 57.43 198 B 1 
ATOM 3538 N N   . PRO B 2 199 ? -34.558 -13.454 3.359   1.00 69.17 199 B 1 
ATOM 3539 C CA  . PRO B 2 199 ? -34.580 -13.200 1.928   1.00 68.08 199 B 1 
ATOM 3540 C C   . PRO B 2 199 ? -33.274 -12.648 1.355   1.00 70.29 199 B 1 
ATOM 3541 O O   . PRO B 2 199 ? -33.077 -12.688 0.142   1.00 67.34 199 B 1 
ATOM 3542 C CB  . PRO B 2 199 ? -35.707 -12.182 1.715   1.00 65.19 199 B 1 
ATOM 3543 C CG  . PRO B 2 199 ? -36.618 -12.382 2.920   1.00 65.77 199 B 1 
ATOM 3544 C CD  . PRO B 2 199 ? -35.643 -12.747 4.019   1.00 69.86 199 B 1 
ATOM 3545 N N   . ARG B 2 200 ? -32.397 -12.086 2.182   1.00 69.39 200 B 1 
ATOM 3546 C CA  . ARG B 2 200 ? -31.126 -11.498 1.738   1.00 68.55 200 B 1 
ATOM 3547 C C   . ARG B 2 200 ? -29.993 -12.518 1.694   1.00 69.56 200 B 1 
ATOM 3548 O O   . ARG B 2 200 ? -29.055 -12.329 0.930   1.00 66.23 200 B 1 
ATOM 3549 C CB  . ARG B 2 200 ? -30.736 -10.338 2.655   1.00 66.50 200 B 1 
ATOM 3550 C CG  . ARG B 2 200 ? -31.751 -9.192  2.622   1.00 62.36 200 B 1 
ATOM 3551 C CD  . ARG B 2 200 ? -31.259 -8.083  3.545   1.00 57.78 200 B 1 
ATOM 3552 N NE  . ARG B 2 200 ? -32.198 -6.944  3.549   1.00 51.44 200 B 1 
ATOM 3553 C CZ  . ARG B 2 200 ? -32.069 -5.852  4.279   1.00 46.53 200 B 1 
ATOM 3554 N NH1 . ARG B 2 200 ? -31.050 -5.686  5.089   1.00 44.59 200 B 1 
ATOM 3555 N NH2 . ARG B 2 200 ? -32.962 -4.906  4.214   1.00 42.08 200 B 1 
ATOM 3556 N N   . GLN B 2 201 ? -30.067 -13.545 2.514   1.00 72.34 201 B 1 
ATOM 3557 C CA  . GLN B 2 201 ? -29.058 -14.595 2.623   1.00 72.28 201 B 1 
ATOM 3558 C C   . GLN B 2 201 ? -29.721 -15.966 2.765   1.00 74.26 201 B 1 
ATOM 3559 O O   . GLN B 2 201 ? -29.618 -16.600 3.821   1.00 68.60 201 B 1 
ATOM 3560 C CB  . GLN B 2 201 ? -28.103 -14.289 3.789   1.00 66.96 201 B 1 
ATOM 3561 C CG  . GLN B 2 201 ? -27.244 -13.047 3.545   1.00 61.16 201 B 1 
ATOM 3562 C CD  . GLN B 2 201 ? -26.184 -12.835 4.634   1.00 56.04 201 B 1 
ATOM 3563 O OE1 . GLN B 2 201 ? -26.141 -13.492 5.650   1.00 49.58 201 B 1 
ATOM 3564 N NE2 . GLN B 2 201 ? -25.301 -11.895 4.443   1.00 48.23 201 B 1 
ATOM 3565 N N   . PRO B 2 202 ? -30.446 -16.442 1.736   1.00 73.41 202 B 1 
ATOM 3566 C CA  . PRO B 2 202 ? -31.057 -17.760 1.807   1.00 73.46 202 B 1 
ATOM 3567 C C   . PRO B 2 202 ? -29.980 -18.855 1.848   1.00 75.21 202 B 1 
ATOM 3568 O O   . PRO B 2 202 ? -28.965 -18.732 1.155   1.00 71.39 202 B 1 
ATOM 3569 C CB  . PRO B 2 202 ? -31.944 -17.846 0.564   1.00 69.69 202 B 1 
ATOM 3570 C CG  . PRO B 2 202 ? -31.256 -16.929 -0.443  1.00 69.28 202 B 1 
ATOM 3571 C CD  . PRO B 2 202 ? -30.675 -15.831 0.433   1.00 71.86 202 B 1 
ATOM 3572 N N   . PRO B 2 203 ? -30.179 -19.946 2.592   1.00 75.16 203 B 1 
ATOM 3573 C CA  . PRO B 2 203 ? -29.253 -21.073 2.636   1.00 74.55 203 B 1 
ATOM 3574 C C   . PRO B 2 203 ? -29.407 -21.967 1.399   1.00 76.69 203 B 1 
ATOM 3575 O O   . PRO B 2 203 ? -29.626 -23.175 1.499   1.00 72.23 203 B 1 
ATOM 3576 C CB  . PRO B 2 203 ? -29.566 -21.775 3.966   1.00 70.71 203 B 1 
ATOM 3577 C CG  . PRO B 2 203 ? -31.077 -21.584 4.077   1.00 71.12 203 B 1 
ATOM 3578 C CD  . PRO B 2 203 ? -31.294 -20.189 3.488   1.00 73.82 203 B 1 
ATOM 3579 N N   . LEU B 2 204 ? -29.357 -21.365 0.215   1.00 80.18 204 B 1 
ATOM 3580 C CA  . LEU B 2 204 ? -29.538 -22.012 -1.076  1.00 80.69 204 B 1 
ATOM 3581 C C   . LEU B 2 204 ? -28.366 -21.682 -1.988  1.00 82.29 204 B 1 
ATOM 3582 O O   . LEU B 2 204 ? -27.852 -20.568 -1.984  1.00 79.72 204 B 1 
ATOM 3583 C CB  . LEU B 2 204 ? -30.860 -21.553 -1.728  1.00 76.92 204 B 1 
ATOM 3584 C CG  . LEU B 2 204 ? -32.136 -21.927 -0.946  1.00 73.24 204 B 1 
ATOM 3585 C CD1 . LEU B 2 204 ? -33.344 -21.329 -1.657  1.00 68.13 204 B 1 
ATOM 3586 C CD2 . LEU B 2 204 ? -32.332 -23.430 -0.841  1.00 67.66 204 B 1 
ATOM 3587 N N   . VAL B 2 205 ? -27.992 -22.651 -2.833  1.00 82.43 205 B 1 
ATOM 3588 C CA  . VAL B 2 205 ? -27.065 -22.434 -3.936  1.00 83.32 205 B 1 
ATOM 3589 C C   . VAL B 2 205 ? -27.684 -22.972 -5.215  1.00 83.78 205 B 1 
ATOM 3590 O O   . VAL B 2 205 ? -28.261 -24.070 -5.228  1.00 81.89 205 B 1 
ATOM 3591 C CB  . VAL B 2 205 ? -25.679 -23.021 -3.626  1.00 81.13 205 B 1 
ATOM 3592 C CG1 . VAL B 2 205 ? -25.630 -24.545 -3.635  1.00 68.76 205 B 1 
ATOM 3593 C CG2 . VAL B 2 205 ? -24.630 -22.484 -4.589  1.00 71.57 205 B 1 
ATOM 3594 N N   . TRP B 2 206 ? -27.576 -22.183 -6.288  1.00 86.03 206 B 1 
ATOM 3595 C CA  . TRP B 2 206 ? -27.965 -22.617 -7.619  1.00 86.15 206 B 1 
ATOM 3596 C C   . TRP B 2 206 ? -26.739 -23.173 -8.341  1.00 86.31 206 B 1 
ATOM 3597 O O   . TRP B 2 206 ? -25.669 -22.569 -8.312  1.00 82.27 206 B 1 
ATOM 3598 C CB  . TRP B 2 206 ? -28.625 -21.481 -8.381  1.00 84.72 206 B 1 
ATOM 3599 C CG  . TRP B 2 206 ? -29.965 -21.084 -7.843  1.00 87.34 206 B 1 
ATOM 3600 C CD1 . TRP B 2 206 ? -30.191 -20.159 -6.878  1.00 79.40 206 B 1 
ATOM 3601 C CD2 . TRP B 2 206 ? -31.274 -21.605 -8.228  1.00 84.31 206 B 1 
ATOM 3602 N NE1 . TRP B 2 206 ? -31.559 -20.051 -6.649  1.00 79.86 206 B 1 
ATOM 3603 C CE2 . TRP B 2 206 ? -32.260 -20.920 -7.462  1.00 83.22 206 B 1 
ATOM 3604 C CE3 . TRP B 2 206 ? -31.708 -22.569 -9.162  1.00 80.87 206 B 1 
ATOM 3605 C CZ2 . TRP B 2 206 ? -33.641 -21.176 -7.628  1.00 83.30 206 B 1 
ATOM 3606 C CZ3 . TRP B 2 206 ? -33.083 -22.824 -9.321  1.00 76.48 206 B 1 
ATOM 3607 C CH2 . TRP B 2 206 ? -34.032 -22.139 -8.564  1.00 78.74 206 B 1 
ATOM 3608 N N   . GLU B 2 207 ? -26.886 -24.341 -8.971  1.00 86.86 207 B 1 
ATOM 3609 C CA  . GLU B 2 207 ? -25.817 -25.034 -9.682  1.00 86.39 207 B 1 
ATOM 3610 C C   . GLU B 2 207 ? -26.328 -25.510 -11.050 1.00 86.27 207 B 1 
ATOM 3611 O O   . GLU B 2 207 ? -27.484 -25.900 -11.189 1.00 84.27 207 B 1 
ATOM 3612 C CB  . GLU B 2 207 ? -25.299 -26.218 -8.837  1.00 83.71 207 B 1 
ATOM 3613 C CG  . GLU B 2 207 ? -24.667 -25.804 -7.492  1.00 78.84 207 B 1 
ATOM 3614 C CD  . GLU B 2 207 ? -24.323 -27.000 -6.572  1.00 77.42 207 B 1 
ATOM 3615 O OE1 . GLU B 2 207 ? -23.395 -26.909 -5.745  1.00 68.10 207 B 1 
ATOM 3616 O OE2 . GLU B 2 207 ? -25.026 -28.032 -6.607  1.00 70.53 207 B 1 
ATOM 3617 N N   . ALA B 2 208 ? -25.460 -25.510 -12.063 1.00 85.87 208 B 1 
ATOM 3618 C CA  . ALA B 2 208 ? -25.730 -26.054 -13.385 1.00 84.81 208 B 1 
ATOM 3619 C C   . ALA B 2 208 ? -24.804 -27.239 -13.661 1.00 84.65 208 B 1 
ATOM 3620 O O   . ALA B 2 208 ? -23.661 -27.261 -13.215 1.00 81.75 208 B 1 
ATOM 3621 C CB  . ALA B 2 208 ? -25.585 -24.955 -14.435 1.00 83.25 208 B 1 
ATOM 3622 N N   . TRP B 2 209 ? -25.278 -28.209 -14.401 1.00 84.77 209 B 1 
ATOM 3623 C CA  . TRP B 2 209 ? -24.475 -29.362 -14.791 1.00 83.35 209 B 1 
ATOM 3624 C C   . TRP B 2 209 ? -23.567 -29.006 -15.963 1.00 83.08 209 B 1 
ATOM 3625 O O   . TRP B 2 209 ? -24.039 -28.640 -17.042 1.00 79.25 209 B 1 
ATOM 3626 C CB  . TRP B 2 209 ? -25.368 -30.551 -15.114 1.00 81.00 209 B 1 
ATOM 3627 C CG  . TRP B 2 209 ? -24.584 -31.789 -15.417 1.00 82.41 209 B 1 
ATOM 3628 C CD1 . TRP B 2 209 ? -24.249 -32.227 -16.652 1.00 75.23 209 B 1 
ATOM 3629 C CD2 . TRP B 2 209 ? -23.963 -32.715 -14.469 1.00 79.58 209 B 1 
ATOM 3630 N NE1 . TRP B 2 209 ? -23.474 -33.379 -16.541 1.00 73.96 209 B 1 
ATOM 3631 C CE2 . TRP B 2 209 ? -23.276 -33.701 -15.212 1.00 77.46 209 B 1 
ATOM 3632 C CE3 . TRP B 2 209 ? -23.919 -32.800 -13.065 1.00 74.83 209 B 1 
ATOM 3633 C CZ2 . TRP B 2 209 ? -22.558 -34.747 -14.592 1.00 76.72 209 B 1 
ATOM 3634 C CZ3 . TRP B 2 209 ? -23.213 -33.840 -12.435 1.00 68.80 209 B 1 
ATOM 3635 C CH2 . TRP B 2 209 ? -22.539 -34.798 -13.192 1.00 70.27 209 B 1 
ATOM 3636 N N   . THR B 2 210 ? -22.269 -29.187 -15.788 1.00 84.18 210 B 1 
ATOM 3637 C CA  . THR B 2 210 ? -21.227 -28.982 -16.798 1.00 82.53 210 B 1 
ATOM 3638 C C   . THR B 2 210 ? -20.482 -30.284 -17.065 1.00 82.57 210 B 1 
ATOM 3639 O O   . THR B 2 210 ? -20.733 -31.301 -16.411 1.00 79.29 210 B 1 
ATOM 3640 C CB  . THR B 2 210 ? -20.245 -27.876 -16.370 1.00 79.95 210 B 1 
ATOM 3641 O OG1 . THR B 2 210 ? -19.441 -28.319 -15.307 1.00 71.17 210 B 1 
ATOM 3642 C CG2 . THR B 2 210 ? -20.957 -26.593 -15.934 1.00 71.47 210 B 1 
ATOM 3643 N N   . GLU B 2 211 ? -19.539 -30.275 -18.007 1.00 82.57 211 B 1 
ATOM 3644 C CA  . GLU B 2 211 ? -18.652 -31.421 -18.264 1.00 80.54 211 B 1 
ATOM 3645 C C   . GLU B 2 211 ? -17.818 -31.807 -17.035 1.00 81.17 211 B 1 
ATOM 3646 O O   . GLU B 2 211 ? -17.586 -32.986 -16.796 1.00 76.91 211 B 1 
ATOM 3647 C CB  . GLU B 2 211 ? -17.721 -31.100 -19.445 1.00 77.31 211 B 1 
ATOM 3648 C CG  . GLU B 2 211 ? -18.496 -30.925 -20.761 1.00 68.83 211 B 1 
ATOM 3649 C CD  . GLU B 2 211 ? -17.612 -30.721 -21.993 1.00 60.45 211 B 1 
ATOM 3650 O OE1 . GLU B 2 211 ? -18.178 -30.778 -23.113 1.00 52.55 211 B 1 
ATOM 3651 O OE2 . GLU B 2 211 ? -16.392 -30.517 -21.840 1.00 54.25 211 B 1 
ATOM 3652 N N   . ASP B 2 212 ? -17.458 -30.829 -16.203 1.00 80.73 212 B 1 
ATOM 3653 C CA  . ASP B 2 212 ? -16.700 -31.034 -14.962 1.00 79.05 212 B 1 
ATOM 3654 C C   . ASP B 2 212 ? -17.594 -31.337 -13.739 1.00 79.45 212 B 1 
ATOM 3655 O O   . ASP B 2 212 ? -17.114 -31.436 -12.612 1.00 72.97 212 B 1 
ATOM 3656 C CB  . ASP B 2 212 ? -15.803 -29.804 -14.712 1.00 75.78 212 B 1 
ATOM 3657 C CG  . ASP B 2 212 ? -14.789 -29.571 -15.823 1.00 70.14 212 B 1 
ATOM 3658 O OD1 . ASP B 2 212 ? -14.156 -30.559 -16.265 1.00 62.45 212 B 1 
ATOM 3659 O OD2 . ASP B 2 212 ? -14.625 -28.390 -16.198 1.00 63.77 212 B 1 
ATOM 3660 N N   . GLY B 2 213 ? -18.900 -31.483 -13.946 1.00 79.88 213 B 1 
ATOM 3661 C CA  . GLY B 2 213 ? -19.888 -31.708 -12.904 1.00 79.87 213 B 1 
ATOM 3662 C C   . GLY B 2 213 ? -20.697 -30.460 -12.547 1.00 82.17 213 B 1 
ATOM 3663 O O   . GLY B 2 213 ? -20.879 -29.564 -13.359 1.00 77.71 213 B 1 
ATOM 3664 N N   . TRP B 2 214 ? -21.233 -30.427 -11.328 1.00 82.15 214 B 1 
ATOM 3665 C CA  . TRP B 2 214 ? -22.064 -29.312 -10.867 1.00 81.75 214 B 1 
ATOM 3666 C C   . TRP B 2 214 ? -21.204 -28.085 -10.562 1.00 82.93 214 B 1 
ATOM 3667 O O   . TRP B 2 214 ? -20.353 -28.130 -9.669  1.00 79.49 214 B 1 
ATOM 3668 C CB  . TRP B 2 214 ? -22.874 -29.726 -9.642  1.00 79.06 214 B 1 
ATOM 3669 C CG  . TRP B 2 214 ? -23.935 -30.747 -9.911  1.00 81.46 214 B 1 
ATOM 3670 C CD1 . TRP B 2 214 ? -23.882 -32.057 -9.573  1.00 74.43 214 B 1 
ATOM 3671 C CD2 . TRP B 2 214 ? -25.225 -30.547 -10.585 1.00 79.41 214 B 1 
ATOM 3672 N NE1 . TRP B 2 214 ? -25.056 -32.693 -9.980  1.00 74.72 214 B 1 
ATOM 3673 C CE2 . TRP B 2 214 ? -25.899 -31.793 -10.601 1.00 78.31 214 B 1 
ATOM 3674 C CE3 . TRP B 2 214 ? -25.863 -29.430 -11.154 1.00 76.69 214 B 1 
ATOM 3675 C CZ2 . TRP B 2 214 ? -27.179 -31.939 -11.189 1.00 78.25 214 B 1 
ATOM 3676 C CZ3 . TRP B 2 214 ? -27.138 -29.579 -11.733 1.00 73.61 214 B 1 
ATOM 3677 C CH2 . TRP B 2 214 ? -27.785 -30.808 -11.757 1.00 75.22 214 B 1 
ATOM 3678 N N   . GLN B 2 215 ? -21.470 -26.978 -11.246 1.00 83.39 215 B 1 
ATOM 3679 C CA  . GLN B 2 215 ? -20.838 -25.689 -11.004 1.00 83.60 215 B 1 
ATOM 3680 C C   . GLN B 2 215 ? -21.874 -24.674 -10.515 1.00 84.29 215 B 1 
ATOM 3681 O O   . GLN B 2 215 ? -23.016 -24.686 -10.953 1.00 82.26 215 B 1 
ATOM 3682 C CB  . GLN B 2 215 ? -20.128 -25.182 -12.263 1.00 82.05 215 B 1 
ATOM 3683 C CG  . GLN B 2 215 ? -18.934 -26.073 -12.643 1.00 76.51 215 B 1 
ATOM 3684 C CD  . GLN B 2 215 ? -18.086 -25.474 -13.763 1.00 71.81 215 B 1 
ATOM 3685 O OE1 . GLN B 2 215 ? -18.269 -24.349 -14.182 1.00 62.56 215 B 1 
ATOM 3686 N NE2 . GLN B 2 215 ? -17.124 -26.206 -14.273 1.00 60.56 215 B 1 
ATOM 3687 N N   . SER B 2 216 ? -21.469 -23.797 -9.602  1.00 86.76 216 B 1 
ATOM 3688 C CA  . SER B 2 216 ? -22.336 -22.751 -9.067  1.00 86.12 216 B 1 
ATOM 3689 C C   . SER B 2 216 ? -22.714 -21.738 -10.141 1.00 86.05 216 B 1 
ATOM 3690 O O   . SER B 2 216 ? -21.839 -21.241 -10.855 1.00 82.21 216 B 1 
ATOM 3691 C CB  . SER B 2 216 ? -21.652 -22.037 -7.901  1.00 82.55 216 B 1 
ATOM 3692 O OG  . SER B 2 216 ? -20.401 -21.525 -8.326  1.00 71.62 216 B 1 
ATOM 3693 N N   . CYS B 2 217 ? -23.989 -21.365 -10.200 1.00 85.31 217 B 1 
ATOM 3694 C CA  . CYS B 2 217 ? -24.482 -20.244 -10.984 1.00 84.43 217 B 1 
ATOM 3695 C C   . CYS B 2 217 ? -24.442 -18.966 -10.147 1.00 85.10 217 B 1 
ATOM 3696 O O   . CYS B 2 217 ? -24.785 -18.979 -8.970  1.00 82.09 217 B 1 
ATOM 3697 C CB  . CYS B 2 217 ? -25.919 -20.530 -11.458 1.00 82.06 217 B 1 
ATOM 3698 S SG  . CYS B 2 217 ? -26.003 -22.080 -12.401 1.00 77.24 217 B 1 
ATOM 3699 N N   . GLU B 2 218 ? -24.091 -17.859 -10.770 1.00 84.09 218 B 1 
ATOM 3700 C CA  . GLU B 2 218 ? -24.229 -16.546 -10.141 1.00 82.91 218 B 1 
ATOM 3701 C C   . GLU B 2 218 ? -25.704 -16.126 -10.147 1.00 82.98 218 B 1 
ATOM 3702 O O   . GLU B 2 218 ? -26.379 -16.210 -11.172 1.00 81.58 218 B 1 
ATOM 3703 C CB  . GLU B 2 218 ? -23.334 -15.542 -10.871 1.00 80.97 218 B 1 
ATOM 3704 C CG  . GLU B 2 218 ? -23.237 -14.194 -10.141 1.00 72.71 218 B 1 
ATOM 3705 C CD  . GLU B 2 218 ? -22.491 -13.155 -10.990 1.00 67.09 218 B 1 
ATOM 3706 O OE1 . GLU B 2 218 ? -22.778 -11.953 -10.855 1.00 59.28 218 B 1 
ATOM 3707 O OE2 . GLU B 2 218 ? -21.697 -13.521 -11.887 1.00 61.48 218 B 1 
ATOM 3708 N N   . VAL B 2 219 ? -26.211 -15.672 -9.010  1.00 83.23 219 B 1 
ATOM 3709 C CA  . VAL B 2 219 ? -27.565 -15.146 -8.883  1.00 81.78 219 B 1 
ATOM 3710 C C   . VAL B 2 219 ? -27.515 -13.640 -9.108  1.00 81.57 219 B 1 
ATOM 3711 O O   . VAL B 2 219 ? -26.968 -12.909 -8.284  1.00 78.50 219 B 1 
ATOM 3712 C CB  . VAL B 2 219 ? -28.184 -15.498 -7.512  1.00 79.47 219 B 1 
ATOM 3713 C CG1 . VAL B 2 219 ? -29.628 -15.006 -7.424  1.00 72.69 219 B 1 
ATOM 3714 C CG2 . VAL B 2 219 ? -28.184 -17.011 -7.269  1.00 74.31 219 B 1 
ATOM 3715 N N   . ASP B 2 220 ? -28.083 -13.169 -10.221 1.00 82.62 220 B 1 
ATOM 3716 C CA  . ASP B 2 220 ? -28.200 -11.735 -10.521 1.00 80.64 220 B 1 
ATOM 3717 C C   . ASP B 2 220 ? -29.264 -11.083 -9.638  1.00 81.12 220 B 1 
ATOM 3718 O O   . ASP B 2 220 ? -29.035 -10.069 -8.969  1.00 75.59 220 B 1 
ATOM 3719 C CB  . ASP B 2 220 ? -28.549 -11.574 -12.011 1.00 77.12 220 B 1 
ATOM 3720 C CG  . ASP B 2 220 ? -28.422 -10.126 -12.471 1.00 76.52 220 B 1 
ATOM 3721 O OD1 . ASP B 2 220 ? -29.370 -9.345  -12.249 1.00 68.47 220 B 1 
ATOM 3722 O OD2 . ASP B 2 220 ? -27.369 -9.799  -13.079 1.00 69.99 220 B 1 
ATOM 3723 N N   . ARG B 2 221 ? -30.417 -11.713 -9.580  1.00 81.84 221 B 1 
ATOM 3724 C CA  . ARG B 2 221 ? -31.554 -11.258 -8.790  1.00 81.45 221 B 1 
ATOM 3725 C C   . ARG B 2 221 ? -32.371 -12.440 -8.286  1.00 81.72 221 B 1 
ATOM 3726 O O   . ARG B 2 221 ? -32.749 -13.306 -9.057  1.00 77.86 221 B 1 
ATOM 3727 C CB  . ARG B 2 221 ? -32.394 -10.320 -9.665  1.00 77.71 221 B 1 
ATOM 3728 C CG  . ARG B 2 221 ? -33.596 -9.746  -8.928  1.00 70.42 221 B 1 
ATOM 3729 C CD  . ARG B 2 221 ? -34.372 -8.797  -9.843  1.00 68.99 221 B 1 
ATOM 3730 N NE  . ARG B 2 221 ? -35.612 -8.352  -9.219  1.00 59.44 221 B 1 
ATOM 3731 C CZ  . ARG B 2 221 ? -36.681 -7.937  -9.866  1.00 53.40 221 B 1 
ATOM 3732 N NH1 . ARG B 2 221 ? -36.646 -7.700  -11.143 1.00 50.29 221 B 1 
ATOM 3733 N NH2 . ARG B 2 221 ? -37.809 -7.780  -9.235  1.00 46.05 221 B 1 
ATOM 3734 N N   . ASP B 2 222 ? -32.748 -12.422 -7.004  1.00 82.87 222 B 1 
ATOM 3735 C CA  . ASP B 2 222 ? -33.730 -13.338 -6.418  1.00 80.95 222 B 1 
ATOM 3736 C C   . ASP B 2 222 ? -34.946 -12.550 -5.930  1.00 80.14 222 B 1 
ATOM 3737 O O   . ASP B 2 222 ? -34.950 -11.944 -4.856  1.00 73.56 222 B 1 
ATOM 3738 C CB  . ASP B 2 222 ? -33.072 -14.184 -5.319  1.00 77.58 222 B 1 
ATOM 3739 C CG  . ASP B 2 222 ? -34.044 -15.195 -4.706  1.00 75.59 222 B 1 
ATOM 3740 O OD1 . ASP B 2 222 ? -35.185 -15.313 -5.192  1.00 68.68 222 B 1 
ATOM 3741 O OD2 . ASP B 2 222 ? -33.674 -15.828 -3.692  1.00 70.72 222 B 1 
ATOM 3742 N N   . GLY B 2 223 ? -35.995 -12.523 -6.732  1.00 79.91 223 B 1 
ATOM 3743 C CA  . GLY B 2 223 ? -37.277 -11.910 -6.402  1.00 78.26 223 B 1 
ATOM 3744 C C   . GLY B 2 223 ? -38.126 -12.748 -5.458  1.00 79.04 223 B 1 
ATOM 3745 O O   . GLY B 2 223 ? -39.054 -12.211 -4.827  1.00 74.64 223 B 1 
ATOM 3746 N N   . THR B 2 224 ? -37.822 -14.038 -5.300  1.00 81.99 224 B 1 
ATOM 3747 C CA  . THR B 2 224 ? -38.563 -14.960 -4.439  1.00 79.35 224 B 1 
ATOM 3748 C C   . THR B 2 224 ? -38.152 -14.859 -2.974  1.00 78.42 224 B 1 
ATOM 3749 O O   . THR B 2 224 ? -38.925 -15.244 -2.087  1.00 70.88 224 B 1 
ATOM 3750 C CB  . THR B 2 224 ? -38.426 -16.422 -4.894  1.00 76.99 224 B 1 
ATOM 3751 O OG1 . THR B 2 224 ? -37.141 -16.921 -4.631  1.00 70.67 224 B 1 
ATOM 3752 C CG2 . THR B 2 224 ? -38.733 -16.609 -6.371  1.00 70.40 224 B 1 
ATOM 3753 N N   . GLY B 2 225 ? -36.984 -14.323 -2.687  1.00 77.68 225 B 1 
ATOM 3754 C CA  . GLY B 2 225 ? -36.441 -14.229 -1.341  1.00 74.69 225 B 1 
ATOM 3755 C C   . GLY B 2 225 ? -36.148 -15.602 -0.732  1.00 75.76 225 B 1 
ATOM 3756 O O   . GLY B 2 225 ? -36.594 -15.895 0.374   1.00 70.11 225 B 1 
ATOM 3757 N N   . GLY B 2 226 ? -35.444 -16.447 -1.481  1.00 75.67 226 B 1 
ATOM 3758 C CA  . GLY B 2 226 ? -35.158 -17.817 -1.044  1.00 74.15 226 B 1 
ATOM 3759 C C   . GLY B 2 226 ? -36.394 -18.721 -1.071  1.00 76.12 226 B 1 
ATOM 3760 O O   . GLY B 2 226 ? -36.627 -19.469 -0.127  1.00 70.76 226 B 1 
ATOM 3761 N N   . LEU B 2 227 ? -37.208 -18.631 -2.134  1.00 78.34 227 B 1 
ATOM 3762 C CA  . LEU B 2 227 ? -38.453 -19.382 -2.323  1.00 78.80 227 B 1 
ATOM 3763 C C   . LEU B 2 227 ? -39.564 -19.070 -1.299  1.00 80.44 227 B 1 
ATOM 3764 O O   . LEU B 2 227 ? -40.556 -19.785 -1.229  1.00 75.44 227 B 1 
ATOM 3765 C CB  . LEU B 2 227 ? -38.173 -20.901 -2.448  1.00 75.71 227 B 1 
ATOM 3766 C CG  . LEU B 2 227 ? -37.104 -21.296 -3.474  1.00 76.24 227 B 1 
ATOM 3767 C CD1 . LEU B 2 227 ? -36.794 -22.792 -3.357  1.00 71.48 227 B 1 
ATOM 3768 C CD2 . LEU B 2 227 ? -37.563 -21.020 -4.905  1.00 71.58 227 B 1 
ATOM 3769 N N   . ASN B 2 228 ? -39.466 -17.971 -0.560  1.00 80.40 228 B 1 
ATOM 3770 C CA  . ASN B 2 228 ? -40.469 -17.558 0.432   1.00 78.45 228 B 1 
ATOM 3771 C C   . ASN B 2 228 ? -41.759 -17.004 -0.194  1.00 79.21 228 B 1 
ATOM 3772 O O   . ASN B 2 228 ? -42.806 -16.976 0.458   1.00 74.99 228 B 1 
ATOM 3773 C CB  . ASN B 2 228 ? -39.851 -16.482 1.340   1.00 75.05 228 B 1 
ATOM 3774 C CG  . ASN B 2 228 ? -38.800 -17.017 2.287   1.00 71.82 228 B 1 
ATOM 3775 O OD1 . ASN B 2 228 ? -38.789 -18.156 2.683   1.00 64.19 228 B 1 
ATOM 3776 N ND2 . ASN B 2 228 ? -37.908 -16.153 2.737   1.00 64.93 228 B 1 
ATOM 3777 N N   . ARG B 2 229 ? -41.687 -16.506 -1.425  1.00 80.02 229 B 1 
ATOM 3778 C CA  . ARG B 2 229 ? -42.799 -15.833 -2.103  1.00 81.08 229 B 1 
ATOM 3779 C C   . ARG B 2 229 ? -42.732 -16.049 -3.614  1.00 82.86 229 B 1 
ATOM 3780 O O   . ARG B 2 229 ? -41.672 -16.389 -4.123  1.00 80.75 229 B 1 
ATOM 3781 C CB  . ARG B 2 229 ? -42.801 -14.333 -1.739  1.00 77.52 229 B 1 
ATOM 3782 C CG  . ARG B 2 229 ? -41.523 -13.606 -2.180  1.00 71.86 229 B 1 
ATOM 3783 C CD  . ARG B 2 229 ? -41.559 -12.129 -1.772  1.00 70.65 229 B 1 
ATOM 3784 N NE  . ARG B 2 229 ? -40.317 -11.464 -2.142  1.00 61.80 229 B 1 
ATOM 3785 C CZ  . ARG B 2 229 ? -39.943 -10.246 -1.805  1.00 56.33 229 B 1 
ATOM 3786 N NH1 . ARG B 2 229 ? -40.721 -9.472  -1.097  1.00 52.44 229 B 1 
ATOM 3787 N NH2 . ARG B 2 229 ? -38.778 -9.796  -2.178  1.00 49.37 229 B 1 
ATOM 3788 N N   . PRO B 2 230 ? -43.840 -15.810 -4.348  1.00 82.75 230 B 1 
ATOM 3789 C CA  . PRO B 2 230 ? -43.798 -15.767 -5.800  1.00 82.34 230 B 1 
ATOM 3790 C C   . PRO B 2 230 ? -42.868 -14.662 -6.307  1.00 82.95 230 B 1 
ATOM 3791 O O   . PRO B 2 230 ? -42.843 -13.563 -5.742  1.00 78.56 230 B 1 
ATOM 3792 C CB  . PRO B 2 230 ? -45.248 -15.533 -6.258  1.00 80.09 230 B 1 
ATOM 3793 C CG  . PRO B 2 230 ? -46.081 -15.941 -5.053  1.00 80.04 230 B 1 
ATOM 3794 C CD  . PRO B 2 230 ? -45.192 -15.593 -3.873  1.00 83.30 230 B 1 
ATOM 3795 N N   . GLY B 2 231 ? -42.126 -14.945 -7.373  1.00 84.29 231 B 1 
ATOM 3796 C CA  . GLY B 2 231 ? -41.211 -13.994 -7.985  1.00 83.51 231 B 1 
ATOM 3797 C C   . GLY B 2 231 ? -40.326 -14.635 -9.043  1.00 85.28 231 B 1 
ATOM 3798 O O   . GLY B 2 231 ? -40.471 -15.808 -9.378  1.00 81.30 231 B 1 
ATOM 3799 N N   . ASP B 2 232 ? -39.397 -13.846 -9.550  1.00 86.38 232 B 1 
ATOM 3800 C CA  . ASP B 2 232 ? -38.465 -14.212 -10.599 1.00 86.29 232 B 1 
ATOM 3801 C C   . ASP B 2 232 ? -37.042 -14.322 -10.031 1.00 86.85 232 B 1 
ATOM 3802 O O   . ASP B 2 232 ? -36.589 -13.463 -9.276  1.00 83.10 232 B 1 
ATOM 3803 C CB  . ASP B 2 232 ? -38.563 -13.243 -11.801 1.00 82.30 232 B 1 
ATOM 3804 C CG  . ASP B 2 232 ? -39.195 -11.869 -11.498 1.00 75.15 232 B 1 
ATOM 3805 O OD1 . ASP B 2 232 ? -40.381 -11.825 -11.100 1.00 66.02 232 B 1 
ATOM 3806 O OD2 . ASP B 2 232 ? -38.493 -10.834 -11.614 1.00 68.05 232 B 1 
ATOM 3807 N N   . VAL B 2 233 ? -36.352 -15.395 -10.416 1.00 84.54 233 B 1 
ATOM 3808 C CA  . VAL B 2 233 ? -34.930 -15.596 -10.123 1.00 84.23 233 B 1 
ATOM 3809 C C   . VAL B 2 233 ? -34.165 -15.499 -11.431 1.00 84.74 233 B 1 
ATOM 3810 O O   . VAL B 2 233 ? -34.457 -16.228 -12.367 1.00 83.14 233 B 1 
ATOM 3811 C CB  . VAL B 2 233 ? -34.667 -16.946 -9.439  1.00 83.24 233 B 1 
ATOM 3812 C CG1 . VAL B 2 233 ? -33.197 -17.093 -9.056  1.00 76.52 233 B 1 
ATOM 3813 C CG2 . VAL B 2 233 ? -35.492 -17.108 -8.160  1.00 78.21 233 B 1 
ATOM 3814 N N   . VAL B 2 234 ? -33.178 -14.613 -11.508 1.00 86.35 234 B 1 
ATOM 3815 C CA  . VAL B 2 234 ? -32.302 -14.474 -12.675 1.00 86.02 234 B 1 
ATOM 3816 C C   . VAL B 2 234 ? -30.943 -15.077 -12.342 1.00 86.11 234 B 1 
ATOM 3817 O O   . VAL B 2 234 ? -30.301 -14.684 -11.368 1.00 84.15 234 B 1 
ATOM 3818 C CB  . VAL B 2 234 ? -32.188 -13.019 -13.146 1.00 84.58 234 B 1 
ATOM 3819 C CG1 . VAL B 2 234 ? -31.316 -12.918 -14.406 1.00 77.76 234 B 1 
ATOM 3820 C CG2 . VAL B 2 234 ? -33.567 -12.441 -13.480 1.00 80.42 234 B 1 
ATOM 3821 N N   . LEU B 2 235 ? -30.507 -16.042 -13.160 1.00 87.86 235 B 1 
ATOM 3822 C CA  . LEU B 2 235 ? -29.269 -16.777 -12.988 1.00 86.67 235 B 1 
ATOM 3823 C C   . LEU B 2 235 ? -28.363 -16.572 -14.196 1.00 87.31 235 B 1 
ATOM 3824 O O   . LEU B 2 235 ? -28.821 -16.601 -15.338 1.00 84.92 235 B 1 
ATOM 3825 C CB  . LEU B 2 235 ? -29.564 -18.279 -12.822 1.00 84.67 235 B 1 
ATOM 3826 C CG  . LEU B 2 235 ? -30.475 -18.637 -11.632 1.00 83.73 235 B 1 
ATOM 3827 C CD1 . LEU B 2 235 ? -30.770 -20.126 -11.649 1.00 77.59 235 B 1 
ATOM 3828 C CD2 . LEU B 2 235 ? -29.838 -18.283 -10.297 1.00 78.38 235 B 1 
ATOM 3829 N N   . HIS B 2 236 ? -27.059 -16.457 -13.951 1.00 87.02 236 B 1 
ATOM 3830 C CA  . HIS B 2 236 ? -26.032 -16.540 -14.983 1.00 86.57 236 B 1 
ATOM 3831 C C   . HIS B 2 236 ? -25.470 -17.956 -15.024 1.00 86.77 236 B 1 
ATOM 3832 O O   . HIS B 2 236 ? -24.841 -18.420 -14.074 1.00 83.55 236 B 1 
ATOM 3833 C CB  . HIS B 2 236 ? -24.954 -15.489 -14.738 1.00 84.34 236 B 1 
ATOM 3834 C CG  . HIS B 2 236 ? -25.490 -14.110 -14.951 1.00 86.49 236 B 1 
ATOM 3835 N ND1 . HIS B 2 236 ? -25.768 -13.522 -16.167 1.00 74.15 236 B 1 
ATOM 3836 C CD2 . HIS B 2 236 ? -25.873 -13.235 -13.968 1.00 74.24 236 B 1 
ATOM 3837 C CE1 . HIS B 2 236 ? -26.301 -12.312 -15.917 1.00 76.96 236 B 1 
ATOM 3838 N NE2 . HIS B 2 236 ? -26.379 -12.111 -14.602 1.00 79.18 236 B 1 
ATOM 3839 N N   . ILE B 2 237 ? -25.733 -18.669 -16.124 1.00 84.76 237 B 1 
ATOM 3840 C CA  . ILE B 2 237 ? -25.337 -20.060 -16.303 1.00 83.99 237 B 1 
ATOM 3841 C C   . ILE B 2 237 ? -23.863 -20.111 -16.735 1.00 83.67 237 B 1 
ATOM 3842 O O   . ILE B 2 237 ? -23.477 -19.377 -17.637 1.00 81.03 237 B 1 
ATOM 3843 C CB  . ILE B 2 237 ? -26.270 -20.760 -17.308 1.00 83.07 237 B 1 
ATOM 3844 C CG1 . ILE B 2 237 ? -27.765 -20.623 -16.943 1.00 81.56 237 B 1 
ATOM 3845 C CG2 . ILE B 2 237 ? -25.911 -22.246 -17.455 1.00 80.48 237 B 1 
ATOM 3846 C CD1 . ILE B 2 237 ? -28.139 -21.119 -15.537 1.00 72.22 237 B 1 
ATOM 3847 N N   . PRO B 2 238 ? -23.025 -20.974 -16.143 1.00 85.82 238 B 1 
ATOM 3848 C CA  . PRO B 2 238 ? -21.620 -21.090 -16.515 1.00 83.61 238 B 1 
ATOM 3849 C C   . PRO B 2 238 ? -21.445 -21.628 -17.938 1.00 83.21 238 B 1 
ATOM 3850 O O   . PRO B 2 238 ? -22.248 -22.423 -18.422 1.00 78.12 238 B 1 
ATOM 3851 C CB  . PRO B 2 238 ? -21.001 -22.008 -15.457 1.00 80.26 238 B 1 
ATOM 3852 C CG  . PRO B 2 238 ? -22.176 -22.860 -14.989 1.00 81.46 238 B 1 
ATOM 3853 C CD  . PRO B 2 238 ? -23.345 -21.891 -15.059 1.00 84.38 238 B 1 
ATOM 3854 N N   . GLY B 2 239 ? -20.338 -21.259 -18.590 1.00 82.43 239 B 1 
ATOM 3855 C CA  . GLY B 2 239 ? -20.053 -21.594 -19.992 1.00 78.89 239 B 1 
ATOM 3856 C C   . GLY B 2 239 ? -19.908 -23.080 -20.320 1.00 78.34 239 B 1 
ATOM 3857 O O   . GLY B 2 239 ? -20.033 -23.482 -21.470 1.00 69.67 239 B 1 
ATOM 3858 N N   . GLY B 2 240 ? -19.689 -23.922 -19.315 1.00 79.44 240 B 1 
ATOM 3859 C CA  . GLY B 2 240 ? -19.602 -25.372 -19.494 1.00 78.31 240 B 1 
ATOM 3860 C C   . GLY B 2 240 ? -20.949 -26.104 -19.490 1.00 80.65 240 B 1 
ATOM 3861 O O   . GLY B 2 240 ? -20.949 -27.328 -19.479 1.00 73.50 240 B 1 
ATOM 3862 N N   . HIS B 2 241 ? -22.081 -25.408 -19.458 1.00 81.54 241 B 1 
ATOM 3863 C CA  . HIS B 2 241 ? -23.392 -26.056 -19.335 1.00 81.59 241 B 1 
ATOM 3864 C C   . HIS B 2 241 ? -23.688 -26.961 -20.533 1.00 81.92 241 B 1 
ATOM 3865 O O   . HIS B 2 241 ? -23.645 -26.532 -21.685 1.00 77.87 241 B 1 
ATOM 3866 C CB  . HIS B 2 241 ? -24.488 -24.996 -19.153 1.00 79.32 241 B 1 
ATOM 3867 C CG  . HIS B 2 241 ? -25.854 -25.551 -18.867 1.00 82.20 241 B 1 
ATOM 3868 N ND1 . HIS B 2 241 ? -27.032 -25.113 -19.424 1.00 73.45 241 B 1 
ATOM 3869 C CD2 . HIS B 2 241 ? -26.185 -26.548 -17.992 1.00 72.16 241 B 1 
ATOM 3870 C CE1 . HIS B 2 241 ? -28.046 -25.812 -18.884 1.00 75.29 241 B 1 
ATOM 3871 N NE2 . HIS B 2 241 ? -27.567 -26.698 -18.014 1.00 78.13 241 B 1 
ATOM 3872 N N   . VAL B 2 242 ? -24.015 -28.237 -20.272 1.00 79.87 242 B 1 
ATOM 3873 C CA  . VAL B 2 242 ? -24.245 -29.257 -21.294 1.00 79.64 242 B 1 
ATOM 3874 C C   . VAL B 2 242 ? -25.536 -30.031 -21.029 1.00 79.88 242 B 1 
ATOM 3875 O O   . VAL B 2 242 ? -26.011 -30.137 -19.898 1.00 76.31 242 B 1 
ATOM 3876 C CB  . VAL B 2 242 ? -23.053 -30.215 -21.447 1.00 75.68 242 B 1 
ATOM 3877 C CG1 . VAL B 2 242 ? -21.828 -29.475 -21.997 1.00 67.47 242 B 1 
ATOM 3878 C CG2 . VAL B 2 242 ? -22.673 -30.919 -20.145 1.00 68.33 242 B 1 
ATOM 3879 N N   . LEU B 2 243 ? -26.084 -30.604 -22.097 1.00 81.13 243 B 1 
ATOM 3880 C CA  . LEU B 2 243 ? -27.175 -31.568 -21.986 1.00 80.04 243 B 1 
ATOM 3881 C C   . LEU B 2 243 ? -26.671 -32.831 -21.292 1.00 80.56 243 B 1 
ATOM 3882 O O   . LEU B 2 243 ? -25.655 -33.414 -21.676 1.00 76.65 243 B 1 
ATOM 3883 C CB  . LEU B 2 243 ? -27.741 -31.896 -23.376 1.00 76.22 243 B 1 
ATOM 3884 C CG  . LEU B 2 243 ? -28.547 -30.755 -24.012 1.00 73.33 243 B 1 
ATOM 3885 C CD1 . LEU B 2 243 ? -28.843 -31.085 -25.475 1.00 66.79 243 B 1 
ATOM 3886 C CD2 . LEU B 2 243 ? -29.886 -30.543 -23.312 1.00 67.48 243 B 1 
ATOM 3887 N N   . SER B 2 244 ? -27.422 -33.297 -20.303 1.00 82.28 244 B 1 
ATOM 3888 C CA  . SER B 2 244 ? -27.118 -34.526 -19.588 1.00 80.53 244 B 1 
ATOM 3889 C C   . SER B 2 244 ? -28.390 -35.298 -19.276 1.00 81.43 244 B 1 
ATOM 3890 O O   . SER B 2 244 ? -29.504 -34.769 -19.318 1.00 77.34 244 B 1 
ATOM 3891 C CB  . SER B 2 244 ? -26.307 -34.219 -18.328 1.00 76.51 244 B 1 
ATOM 3892 O OG  . SER B 2 244 ? -27.108 -33.583 -17.359 1.00 68.33 244 B 1 
ATOM 3893 N N   . ARG B 2 245 ? -28.242 -36.577 -18.990 1.00 76.40 245 B 1 
ATOM 3894 C CA  . ARG B 2 245 ? -29.367 -37.436 -18.637 1.00 75.46 245 B 1 
ATOM 3895 C C   . ARG B 2 245 ? -29.433 -37.604 -17.124 1.00 75.70 245 B 1 
ATOM 3896 O O   . ARG B 2 245 ? -28.553 -38.213 -16.524 1.00 72.33 245 B 1 
ATOM 3897 C CB  . ARG B 2 245 ? -29.268 -38.755 -19.416 1.00 72.43 245 B 1 
ATOM 3898 C CG  . ARG B 2 245 ? -30.509 -39.616 -19.169 1.00 66.25 245 B 1 
ATOM 3899 C CD  . ARG B 2 245 ? -30.498 -40.877 -20.036 1.00 63.72 245 B 1 
ATOM 3900 N NE  . ARG B 2 245 ? -30.924 -40.586 -21.415 1.00 56.27 245 B 1 
ATOM 3901 C CZ  . ARG B 2 245 ? -31.092 -41.472 -22.384 1.00 50.43 245 B 1 
ATOM 3902 N NH1 . ARG B 2 245 ? -30.833 -42.733 -22.198 1.00 46.97 245 B 1 
ATOM 3903 N NH2 . ARG B 2 245 ? -31.538 -41.085 -23.549 1.00 44.75 245 B 1 
ATOM 3904 N N   . ASN B 2 246 ? -30.520 -37.126 -16.531 1.00 73.97 246 B 1 
ATOM 3905 C CA  . ASN B 2 246 ? -30.818 -37.298 -15.119 1.00 72.02 246 B 1 
ATOM 3906 C C   . ASN B 2 246 ? -32.257 -37.813 -14.949 1.00 72.17 246 B 1 
ATOM 3907 O O   . ASN B 2 246 ? -33.148 -37.432 -15.702 1.00 65.53 246 B 1 
ATOM 3908 C CB  . ASN B 2 246 ? -30.542 -35.970 -14.388 1.00 67.42 246 B 1 
ATOM 3909 C CG  . ASN B 2 246 ? -30.341 -36.156 -12.897 1.00 63.04 246 B 1 
ATOM 3910 O OD1 . ASN B 2 246 ? -30.675 -37.172 -12.314 1.00 56.30 246 B 1 
ATOM 3911 N ND2 . ASN B 2 246 ? -29.759 -35.177 -12.238 1.00 55.93 246 B 1 
ATOM 3912 N N   . GLY B 2 247 ? -32.471 -38.759 -14.050 1.00 69.07 247 B 1 
ATOM 3913 C CA  . GLY B 2 247 ? -33.792 -39.375 -13.883 1.00 66.31 247 B 1 
ATOM 3914 C C   . GLY B 2 247 ? -34.368 -40.034 -15.149 1.00 68.38 247 B 1 
ATOM 3915 O O   . GLY B 2 247 ? -35.577 -40.143 -15.307 1.00 62.43 247 B 1 
ATOM 3916 N N   . GLY B 2 248 ? -33.504 -40.430 -16.099 1.00 71.14 248 B 1 
ATOM 3917 C CA  . GLY B 2 248 ? -33.908 -41.010 -17.383 1.00 71.32 248 B 1 
ATOM 3918 C C   . GLY B 2 248 ? -34.272 -39.995 -18.476 1.00 74.59 248 B 1 
ATOM 3919 O O   . GLY B 2 248 ? -34.521 -40.412 -19.607 1.00 69.17 248 B 1 
ATOM 3920 N N   . HIS B 2 249 ? -34.271 -38.716 -18.191 1.00 75.79 249 B 1 
ATOM 3921 C CA  . HIS B 2 249 ? -34.566 -37.633 -19.133 1.00 75.84 249 B 1 
ATOM 3922 C C   . HIS B 2 249 ? -33.310 -36.853 -19.488 1.00 77.86 249 B 1 
ATOM 3923 O O   . HIS B 2 249 ? -32.480 -36.553 -18.634 1.00 74.06 249 B 1 
ATOM 3924 C CB  . HIS B 2 249 ? -35.658 -36.732 -18.552 1.00 71.65 249 B 1 
ATOM 3925 C CG  . HIS B 2 249 ? -36.939 -37.484 -18.342 1.00 67.76 249 B 1 
ATOM 3926 N ND1 . HIS B 2 249 ? -37.678 -38.106 -19.335 1.00 59.79 249 B 1 
ATOM 3927 C CD2 . HIS B 2 249 ? -37.544 -37.800 -17.153 1.00 58.52 249 B 1 
ATOM 3928 C CE1 . HIS B 2 249 ? -38.688 -38.772 -18.748 1.00 55.67 249 B 1 
ATOM 3929 N NE2 . HIS B 2 249 ? -38.648 -38.608 -17.422 1.00 56.88 249 B 1 
ATOM 3930 N N   . GLU B 2 250 ? -33.170 -36.515 -20.779 1.00 79.12 250 B 1 
ATOM 3931 C CA  . GLU B 2 250 ? -32.090 -35.690 -21.300 1.00 79.21 250 B 1 
ATOM 3932 C C   . GLU B 2 250 ? -32.549 -34.235 -21.362 1.00 79.42 250 B 1 
ATOM 3933 O O   . GLU B 2 250 ? -33.548 -33.919 -22.005 1.00 75.94 250 B 1 
ATOM 3934 C CB  . GLU B 2 250 ? -31.667 -36.246 -22.659 1.00 76.62 250 B 1 
ATOM 3935 C CG  . GLU B 2 250 ? -30.394 -35.585 -23.212 1.00 69.64 250 B 1 
ATOM 3936 C CD  . GLU B 2 250 ? -29.881 -36.299 -24.476 1.00 64.05 250 B 1 
ATOM 3937 O OE1 . GLU B 2 250 ? -28.897 -35.802 -25.051 1.00 56.46 250 B 1 
ATOM 3938 O OE2 . GLU B 2 250 ? -30.453 -37.358 -24.842 1.00 59.69 250 B 1 
ATOM 3939 N N   . ALA B 2 251 ? -31.848 -33.360 -20.645 1.00 82.47 251 B 1 
ATOM 3940 C CA  . ALA B 2 251 ? -32.146 -31.943 -20.547 1.00 82.02 251 B 1 
ATOM 3941 C C   . ALA B 2 251 ? -30.894 -31.159 -20.114 1.00 83.47 251 B 1 
ATOM 3942 O O   . ALA B 2 251 ? -29.920 -31.741 -19.623 1.00 79.14 251 B 1 
ATOM 3943 C CB  . ALA B 2 251 ? -33.299 -31.753 -19.543 1.00 78.12 251 B 1 
ATOM 3944 N N   . GLY B 2 252 ? -30.942 -29.851 -20.277 1.00 81.17 252 B 1 
ATOM 3945 C CA  . GLY B 2 252 ? -30.000 -28.954 -19.609 1.00 80.24 252 B 1 
ATOM 3946 C C   . GLY B 2 252 ? -30.382 -28.828 -18.142 1.00 82.98 252 B 1 
ATOM 3947 O O   . GLY B 2 252 ? -31.358 -28.162 -17.828 1.00 79.62 252 B 1 
ATOM 3948 N N   . TRP B 2 253 ? -29.667 -29.505 -17.252 1.00 84.45 253 B 1 
ATOM 3949 C CA  . TRP B 2 253 ? -30.043 -29.574 -15.844 1.00 84.41 253 B 1 
ATOM 3950 C C   . TRP B 2 253 ? -29.466 -28.419 -15.029 1.00 85.36 253 B 1 
ATOM 3951 O O   . TRP B 2 253 ? -28.270 -28.149 -15.075 1.00 82.61 253 B 1 
ATOM 3952 C CB  . TRP B 2 253 ? -29.651 -30.924 -15.246 1.00 81.96 253 B 1 
ATOM 3953 C CG  . TRP B 2 253 ? -30.476 -32.063 -15.749 1.00 84.72 253 B 1 
ATOM 3954 C CD1 . TRP B 2 253 ? -30.106 -32.945 -16.705 1.00 76.97 253 B 1 
ATOM 3955 C CD2 . TRP B 2 253 ? -31.840 -32.427 -15.362 1.00 81.66 253 B 1 
ATOM 3956 N NE1 . TRP B 2 253 ? -31.142 -33.836 -16.942 1.00 76.49 253 B 1 
ATOM 3957 C CE2 . TRP B 2 253 ? -32.225 -33.545 -16.142 1.00 79.80 253 B 1 
ATOM 3958 C CE3 . TRP B 2 253 ? -32.769 -31.907 -14.437 1.00 77.85 253 B 1 
ATOM 3959 C CZ2 . TRP B 2 253 ? -33.506 -34.127 -16.019 1.00 79.85 253 B 1 
ATOM 3960 C CZ3 . TRP B 2 253 ? -34.044 -32.488 -14.316 1.00 73.89 253 B 1 
ATOM 3961 C CH2 . TRP B 2 253 ? -34.406 -33.583 -15.104 1.00 75.74 253 B 1 
ATOM 3962 N N   . ILE B 2 254 ? -30.334 -27.810 -14.234 1.00 84.14 254 B 1 
ATOM 3963 C CA  . ILE B 2 254 ? -29.998 -26.833 -13.200 1.00 84.38 254 B 1 
ATOM 3964 C C   . ILE B 2 254 ? -30.580 -27.356 -11.893 1.00 84.50 254 B 1 
ATOM 3965 O O   . ILE B 2 254 ? -31.632 -27.985 -11.894 1.00 82.13 254 B 1 
ATOM 3966 C CB  . ILE B 2 254 ? -30.544 -25.433 -13.543 1.00 83.47 254 B 1 
ATOM 3967 C CG1 . ILE B 2 254 ? -30.079 -24.993 -14.952 1.00 74.12 254 B 1 
ATOM 3968 C CG2 . ILE B 2 254 ? -30.102 -24.396 -12.489 1.00 72.63 254 B 1 
ATOM 3969 C CD1 . ILE B 2 254 ? -30.729 -23.691 -15.406 1.00 68.05 254 B 1 
ATOM 3970 N N   . ARG B 2 255 ? -29.920 -27.101 -10.769 1.00 87.32 255 B 1 
ATOM 3971 C CA  . ARG B 2 255 ? -30.480 -27.465 -9.468  1.00 86.92 255 B 1 
ATOM 3972 C C   . ARG B 2 255 ? -30.370 -26.328 -8.455  1.00 87.38 255 B 1 
ATOM 3973 O O   . ARG B 2 255 ? -29.399 -25.581 -8.464  1.00 84.86 255 B 1 
ATOM 3974 C CB  . ARG B 2 255 ? -29.866 -28.778 -8.954  1.00 83.25 255 B 1 
ATOM 3975 C CG  . ARG B 2 255 ? -28.406 -28.637 -8.486  1.00 77.46 255 B 1 
ATOM 3976 C CD  . ARG B 2 255 ? -27.874 -29.984 -7.994  1.00 76.58 255 B 1 
ATOM 3977 N NE  . ARG B 2 255 ? -26.529 -29.849 -7.451  1.00 73.14 255 B 1 
ATOM 3978 C CZ  . ARG B 2 255 ? -25.763 -30.794 -6.938  1.00 69.86 255 B 1 
ATOM 3979 N NH1 . ARG B 2 255 ? -26.154 -32.039 -6.881  1.00 66.99 255 B 1 
ATOM 3980 N NH2 . ARG B 2 255 ? -24.592 -30.491 -6.480  1.00 63.43 255 B 1 
ATOM 3981 N N   . CYS B 2 256 ? -31.346 -26.270 -7.574  1.00 84.04 256 B 1 
ATOM 3982 C CA  . CYS B 2 256 ? -31.293 -25.497 -6.343  1.00 83.42 256 B 1 
ATOM 3983 C C   . CYS B 2 256 ? -31.000 -26.463 -5.193  1.00 83.13 256 B 1 
ATOM 3984 O O   . CYS B 2 256 ? -31.771 -27.391 -4.964  1.00 80.05 256 B 1 
ATOM 3985 C CB  . CYS B 2 256 ? -32.632 -24.773 -6.175  1.00 81.47 256 B 1 
ATOM 3986 S SG  . CYS B 2 256 ? -32.556 -23.679 -4.742  1.00 75.61 256 B 1 
ATOM 3987 N N   . ARG B 2 257 ? -29.892 -26.281 -4.494  1.00 83.49 257 B 1 
ATOM 3988 C CA  . ARG B 2 257 ? -29.468 -27.137 -3.386  1.00 83.43 257 B 1 
ATOM 3989 C C   . ARG B 2 257 ? -29.512 -26.370 -2.078  1.00 83.28 257 B 1 
ATOM 3990 O O   . ARG B 2 257 ? -29.023 -25.253 -2.001  1.00 81.78 257 B 1 
ATOM 3991 C CB  . ARG B 2 257 ? -28.068 -27.706 -3.694  1.00 82.12 257 B 1 
ATOM 3992 C CG  . ARG B 2 257 ? -27.503 -28.573 -2.552  1.00 79.46 257 B 1 
ATOM 3993 C CD  . ARG B 2 257 ? -26.210 -29.294 -2.950  1.00 79.24 257 B 1 
ATOM 3994 N NE  . ARG B 2 257 ? -25.132 -28.364 -3.291  1.00 73.69 257 B 1 
ATOM 3995 C CZ  . ARG B 2 257 ? -24.149 -27.909 -2.520  1.00 70.10 257 B 1 
ATOM 3996 N NH1 . ARG B 2 257 ? -24.019 -28.280 -1.277  1.00 63.14 257 B 1 
ATOM 3997 N NH2 . ARG B 2 257 ? -23.288 -27.075 -3.015  1.00 62.87 257 B 1 
ATOM 3998 N N   . VAL B 2 258 ? -30.052 -26.997 -1.045  1.00 81.13 258 B 1 
ATOM 3999 C CA  . VAL B 2 258 ? -30.012 -26.479 0.330   1.00 79.76 258 B 1 
ATOM 4000 C C   . VAL B 2 258 ? -28.588 -26.627 0.869   1.00 79.52 258 B 1 
ATOM 4001 O O   . VAL B 2 258 ? -27.991 -27.704 0.793   1.00 78.36 258 B 1 
ATOM 4002 C CB  . VAL B 2 258 ? -31.025 -27.198 1.231   1.00 77.93 258 B 1 
ATOM 4003 C CG1 . VAL B 2 258 ? -31.028 -26.622 2.643   1.00 70.58 258 B 1 
ATOM 4004 C CG2 . VAL B 2 258 ? -32.449 -27.065 0.690   1.00 72.03 258 B 1 
ATOM 4005 N N   . THR B 2 259 ? -28.038 -25.548 1.428   1.00 81.52 259 B 1 
ATOM 4006 C CA  . THR B 2 259 ? -26.717 -25.529 2.061   1.00 79.83 259 B 1 
ATOM 4007 C C   . THR B 2 259 ? -26.822 -25.593 3.580   1.00 79.31 259 B 1 
ATOM 4008 O O   . THR B 2 259 ? -27.893 -25.364 4.152   1.00 75.47 259 B 1 
ATOM 4009 C CB  . THR B 2 259 ? -25.898 -24.300 1.633   1.00 76.73 259 B 1 
ATOM 4010 O OG1 . THR B 2 259 ? -26.587 -23.105 1.903   1.00 67.99 259 B 1 
ATOM 4011 C CG2 . THR B 2 259 ? -25.605 -24.319 0.140   1.00 66.81 259 B 1 
ATOM 4012 N N   . GLU B 2 260 ? -25.717 -25.906 4.244   1.00 76.91 260 B 1 
ATOM 4013 C CA  . GLU B 2 260 ? -25.660 -25.813 5.701   1.00 75.14 260 B 1 
ATOM 4014 C C   . GLU B 2 260 ? -25.839 -24.357 6.150   1.00 74.85 260 B 1 
ATOM 4015 O O   . GLU B 2 260 ? -25.179 -23.462 5.626   1.00 71.73 260 B 1 
ATOM 4016 C CB  . GLU B 2 260 ? -24.349 -26.395 6.252   1.00 71.43 260 B 1 
ATOM 4017 C CG  . GLU B 2 260 ? -24.318 -27.928 6.132   1.00 65.13 260 B 1 
ATOM 4018 C CD  . GLU B 2 260 ? -23.069 -28.579 6.739   1.00 57.55 260 B 1 
ATOM 4019 O OE1 . GLU B 2 260 ? -22.991 -29.827 6.694   1.00 50.21 260 B 1 
ATOM 4020 O OE2 . GLU B 2 260 ? -22.188 -27.849 7.239   1.00 52.34 260 B 1 
ATOM 4021 N N   . PRO B 2 261 ? -26.738 -24.086 7.117   1.00 75.63 261 B 1 
ATOM 4022 C CA  . PRO B 2 261 ? -26.939 -22.741 7.608   1.00 73.09 261 B 1 
ATOM 4023 C C   . PRO B 2 261 ? -25.710 -22.261 8.388   1.00 73.96 261 B 1 
ATOM 4024 O O   . PRO B 2 261 ? -25.132 -22.992 9.202   1.00 70.07 261 B 1 
ATOM 4025 C CB  . PRO B 2 261 ? -28.198 -22.803 8.470   1.00 68.97 261 B 1 
ATOM 4026 C CG  . PRO B 2 261 ? -28.196 -24.242 8.988   1.00 67.85 261 B 1 
ATOM 4027 C CD  . PRO B 2 261 ? -27.597 -25.027 7.824   1.00 70.18 261 B 1 
ATOM 4028 N N   . LEU B 2 262 ? -25.367 -21.003 8.213   1.00 72.54 262 B 1 
ATOM 4029 C CA  . LEU B 2 262 ? -24.357 -20.334 9.022   1.00 70.84 262 B 1 
ATOM 4030 C C   . LEU B 2 262 ? -24.859 -20.151 10.463  1.00 71.16 262 B 1 
ATOM 4031 O O   . LEU B 2 262 ? -26.055 -20.163 10.750  1.00 67.14 262 B 1 
ATOM 4032 C CB  . LEU B 2 262 ? -23.978 -18.994 8.373   1.00 66.71 262 B 1 
ATOM 4033 C CG  . LEU B 2 262 ? -23.298 -19.117 6.996   1.00 61.39 262 B 1 
ATOM 4034 C CD1 . LEU B 2 262 ? -23.161 -17.736 6.363   1.00 56.48 262 B 1 
ATOM 4035 C CD2 . LEU B 2 262 ? -21.903 -19.734 7.105   1.00 56.00 262 B 1 
ATOM 4036 N N   . SER B 2 263 ? -23.937 -19.945 11.388  1.00 66.41 263 B 1 
ATOM 4037 C CA  . SER B 2 263 ? -24.289 -19.679 12.780  1.00 65.87 263 B 1 
ATOM 4038 C C   . SER B 2 263 ? -25.210 -18.452 12.890  1.00 66.13 263 B 1 
ATOM 4039 O O   . SER B 2 263 ? -24.840 -17.353 12.482  1.00 60.47 263 B 1 
ATOM 4040 C CB  . SER B 2 263 ? -23.023 -19.467 13.614  1.00 60.76 263 B 1 
ATOM 4041 O OG  . SER B 2 263 ? -23.365 -19.323 14.978  1.00 55.06 263 B 1 
ATOM 4042 N N   . GLY B 2 264 ? -26.404 -18.653 13.437  1.00 65.58 264 B 1 
ATOM 4043 C CA  . GLY B 2 264 ? -27.430 -17.609 13.567  1.00 65.12 264 B 1 
ATOM 4044 C C   . GLY B 2 264 ? -28.249 -17.334 12.303  1.00 67.87 264 B 1 
ATOM 4045 O O   . GLY B 2 264 ? -29.170 -16.517 12.357  1.00 61.65 264 B 1 
ATOM 4046 N N   . GLN B 2 265 ? -27.981 -18.013 11.179  1.00 68.13 265 B 1 
ATOM 4047 C CA  . GLN B 2 265 ? -28.777 -17.890 9.959   1.00 69.23 265 B 1 
ATOM 4048 C C   . GLN B 2 265 ? -30.118 -18.626 10.114  1.00 70.94 265 B 1 
ATOM 4049 O O   . GLN B 2 265 ? -30.113 -19.796 10.487  1.00 67.74 265 B 1 
ATOM 4050 C CB  . GLN B 2 265 ? -27.965 -18.419 8.772   1.00 66.00 265 B 1 
ATOM 4051 C CG  . GLN B 2 265 ? -28.633 -18.139 7.416   1.00 61.84 265 B 1 
ATOM 4052 C CD  . GLN B 2 265 ? -27.784 -18.630 6.245   1.00 58.28 265 B 1 
ATOM 4053 O OE1 . GLN B 2 265 ? -26.818 -19.354 6.398   1.00 54.90 265 B 1 
ATOM 4054 N NE2 . GLN B 2 265 ? -28.116 -18.266 5.033   1.00 54.29 265 B 1 
ATOM 4055 N N   . PRO B 2 266 ? -31.266 -17.991 9.801   1.00 69.92 266 B 1 
ATOM 4056 C CA  . PRO B 2 266 ? -32.552 -18.673 9.775   1.00 70.87 266 B 1 
ATOM 4057 C C   . PRO B 2 266 ? -32.552 -19.817 8.761   1.00 72.80 266 B 1 
ATOM 4058 O O   . PRO B 2 266 ? -32.045 -19.670 7.650   1.00 69.87 266 B 1 
ATOM 4059 C CB  . PRO B 2 266 ? -33.590 -17.596 9.420   1.00 67.50 266 B 1 
ATOM 4060 C CG  . PRO B 2 266 ? -32.905 -16.286 9.792   1.00 66.55 266 B 1 
ATOM 4061 C CD  . PRO B 2 266 ? -31.432 -16.570 9.531   1.00 69.68 266 B 1 
ATOM 4062 N N   . PHE B 2 267 ? -33.167 -20.953 9.114   1.00 72.64 267 B 1 
ATOM 4063 C CA  . PHE B 2 267 ? -33.274 -22.125 8.263   1.00 74.01 267 B 1 
ATOM 4064 C C   . PHE B 2 267 ? -34.737 -22.528 8.053   1.00 74.76 267 B 1 
ATOM 4065 O O   . PHE B 2 267 ? -35.601 -22.171 8.855   1.00 70.23 267 B 1 
ATOM 4066 C CB  . PHE B 2 267 ? -32.440 -23.262 8.868   1.00 70.25 267 B 1 
ATOM 4067 C CG  . PHE B 2 267 ? -32.227 -24.419 7.924   1.00 70.41 267 B 1 
ATOM 4068 C CD1 . PHE B 2 267 ? -32.888 -25.642 8.129   1.00 65.98 267 B 1 
ATOM 4069 C CD2 . PHE B 2 267 ? -31.361 -24.277 6.834   1.00 63.91 267 B 1 
ATOM 4070 C CE1 . PHE B 2 267 ? -32.673 -26.714 7.253   1.00 60.70 267 B 1 
ATOM 4071 C CE2 . PHE B 2 267 ? -31.147 -25.345 5.954   1.00 63.00 267 B 1 
ATOM 4072 C CZ  . PHE B 2 267 ? -31.801 -26.563 6.165   1.00 64.64 267 B 1 
ATOM 4073 N N   . TYR B 2 268 ? -35.014 -23.250 6.982   1.00 74.03 268 B 1 
ATOM 4074 C CA  . TYR B 2 268 ? -36.363 -23.726 6.707   1.00 73.76 268 B 1 
ATOM 4075 C C   . TYR B 2 268 ? -36.848 -24.686 7.795   1.00 74.72 268 B 1 
ATOM 4076 O O   . TYR B 2 268 ? -36.216 -25.695 8.081   1.00 71.09 268 B 1 
ATOM 4077 C CB  . TYR B 2 268 ? -36.411 -24.432 5.350   1.00 70.47 268 B 1 
ATOM 4078 C CG  . TYR B 2 268 ? -36.157 -23.531 4.166   1.00 72.75 268 B 1 
ATOM 4079 C CD1 . TYR B 2 268 ? -37.112 -22.574 3.795   1.00 67.55 268 B 1 
ATOM 4080 C CD2 . TYR B 2 268 ? -34.978 -23.670 3.416   1.00 67.70 268 B 1 
ATOM 4081 C CE1 . TYR B 2 268 ? -36.897 -21.754 2.683   1.00 64.80 268 B 1 
ATOM 4082 C CE2 . TYR B 2 268 ? -34.753 -22.848 2.298   1.00 66.81 268 B 1 
ATOM 4083 C CZ  . TYR B 2 268 ? -35.717 -21.895 1.937   1.00 69.38 268 B 1 
ATOM 4084 O OH  . TYR B 2 268 ? -35.504 -21.087 0.852   1.00 65.86 268 B 1 
ATOM 4085 N N   . THR B 2 269 ? -38.036 -24.401 8.359   1.00 74.32 269 B 1 
ATOM 4086 C CA  . THR B 2 269 ? -38.740 -25.334 9.243   1.00 73.41 269 B 1 
ATOM 4087 C C   . THR B 2 269 ? -39.665 -26.262 8.467   1.00 74.31 269 B 1 
ATOM 4088 O O   . THR B 2 269 ? -39.889 -27.395 8.881   1.00 69.65 269 B 1 
ATOM 4089 C CB  . THR B 2 269 ? -39.552 -24.582 10.298  1.00 69.79 269 B 1 
ATOM 4090 O OG1 . THR B 2 269 ? -40.407 -23.634 9.692   1.00 64.56 269 B 1 
ATOM 4091 C CG2 . THR B 2 269 ? -38.653 -23.824 11.272  1.00 62.79 269 B 1 
ATOM 4092 N N   . THR B 2 270 ? -40.174 -25.790 7.336   1.00 76.79 270 B 1 
ATOM 4093 C CA  . THR B 2 270 ? -41.022 -26.528 6.394   1.00 76.80 270 B 1 
ATOM 4094 C C   . THR B 2 270 ? -40.514 -26.284 4.978   1.00 78.21 270 B 1 
ATOM 4095 O O   . THR B 2 270 ? -39.978 -25.216 4.695   1.00 75.56 270 B 1 
ATOM 4096 C CB  . THR B 2 270 ? -42.494 -26.108 6.498   1.00 73.92 270 B 1 
ATOM 4097 O OG1 . THR B 2 270 ? -42.619 -24.713 6.421   1.00 65.51 270 B 1 
ATOM 4098 C CG2 . THR B 2 270 ? -43.120 -26.546 7.818   1.00 65.01 270 B 1 
ATOM 4099 N N   . SER B 2 271 ? -40.700 -27.249 4.087   1.00 78.25 271 B 1 
ATOM 4100 C CA  . SER B 2 271 ? -40.321 -27.091 2.691   1.00 77.91 271 B 1 
ATOM 4101 C C   . SER B 2 271 ? -41.142 -25.990 2.030   1.00 79.78 271 B 1 
ATOM 4102 O O   . SER B 2 271 ? -42.363 -25.986 2.167   1.00 76.16 271 B 1 
ATOM 4103 C CB  . SER B 2 271 ? -40.521 -28.399 1.925   1.00 74.36 271 B 1 
ATOM 4104 O OG  . SER B 2 271 ? -40.087 -28.257 0.586   1.00 69.21 271 B 1 
ATOM 4105 N N   . PRO B 2 272 ? -40.513 -25.098 1.244   1.00 78.71 272 B 1 
ATOM 4106 C CA  . PRO B 2 272 ? -41.253 -24.281 0.297   1.00 78.24 272 B 1 
ATOM 4107 C C   . PRO B 2 272 ? -41.964 -25.177 -0.726  1.00 79.78 272 B 1 
ATOM 4108 O O   . PRO B 2 272 ? -41.518 -26.279 -1.042  1.00 76.89 272 B 1 
ATOM 4109 C CB  . PRO B 2 272 ? -40.222 -23.357 -0.345  1.00 75.71 272 B 1 
ATOM 4110 C CG  . PRO B 2 272 ? -38.916 -24.129 -0.224  1.00 75.99 272 B 1 
ATOM 4111 C CD  . PRO B 2 272 ? -39.086 -24.911 1.074   1.00 79.25 272 B 1 
ATOM 4112 N N   . THR B 2 273 ? -43.087 -24.669 -1.249  1.00 82.16 273 B 1 
ATOM 4113 C CA  . THR B 2 273 ? -43.859 -25.309 -2.308  1.00 81.45 273 B 1 
ATOM 4114 C C   . THR B 2 273 ? -43.801 -24.473 -3.581  1.00 82.06 273 B 1 
ATOM 4115 O O   . THR B 2 273 ? -43.715 -23.250 -3.523  1.00 80.05 273 B 1 
ATOM 4116 C CB  . THR B 2 273 ? -45.310 -25.581 -1.890  1.00 78.88 273 B 1 
ATOM 4117 O OG1 . THR B 2 273 ? -45.994 -24.404 -1.546  1.00 69.52 273 B 1 
ATOM 4118 C CG2 . THR B 2 273 ? -45.391 -26.520 -0.682  1.00 70.00 273 B 1 
ATOM 4119 N N   . ILE B 2 274 ? -43.851 -25.136 -4.725  1.00 80.27 274 B 1 
ATOM 4120 C CA  . ILE B 2 274 ? -43.964 -24.505 -6.044  1.00 80.00 274 B 1 
ATOM 4121 C C   . ILE B 2 274 ? -45.238 -24.993 -6.708  1.00 79.77 274 B 1 
ATOM 4122 O O   . ILE B 2 274 ? -45.495 -26.192 -6.761  1.00 77.88 274 B 1 
ATOM 4123 C CB  . ILE B 2 274 ? -42.718 -24.757 -6.909  1.00 79.12 274 B 1 
ATOM 4124 C CG1 . ILE B 2 274 ? -41.506 -24.056 -6.267  1.00 71.07 274 B 1 
ATOM 4125 C CG2 . ILE B 2 274 ? -42.930 -24.254 -8.342  1.00 69.84 274 B 1 
ATOM 4126 C CD1 . ILE B 2 274 ? -40.202 -24.229 -7.042  1.00 65.76 274 B 1 
ATOM 4127 N N   . ARG B 2 275 ? -46.026 -24.051 -7.241  1.00 82.49 275 B 1 
ATOM 4128 C CA  . ARG B 2 275 ? -47.254 -24.326 -7.974  1.00 81.97 275 B 1 
ATOM 4129 C C   . ARG B 2 275 ? -47.097 -24.200 -9.481  1.00 82.66 275 B 1 
ATOM 4130 O O   . ARG B 2 275 ? -47.740 -24.926 -10.231 1.00 77.73 275 B 1 
ATOM 4131 C CB  . ARG B 2 275 ? -48.340 -23.381 -7.440  1.00 78.69 275 B 1 
ATOM 4132 C CG  . ARG B 2 275 ? -49.700 -23.754 -8.023  1.00 71.98 275 B 1 
ATOM 4133 C CD  . ARG B 2 275 ? -50.774 -22.848 -7.443  1.00 69.95 275 B 1 
ATOM 4134 N NE  . ARG B 2 275 ? -52.077 -23.229 -7.963  1.00 62.50 275 B 1 
ATOM 4135 C CZ  . ARG B 2 275 ? -53.203 -22.573 -7.777  1.00 57.19 275 B 1 
ATOM 4136 N NH1 . ARG B 2 275 ? -53.237 -21.472 -7.067  1.00 53.92 275 B 1 
ATOM 4137 N NH2 . ARG B 2 275 ? -54.297 -23.016 -8.302  1.00 50.22 275 B 1 
ATOM 4138 N N   . SER B 2 276 ? -46.257 -23.282 -9.935  1.00 83.94 276 B 1 
ATOM 4139 C CA  . SER B 2 276 ? -45.886 -23.137 -11.338 1.00 83.85 276 B 1 
ATOM 4140 C C   . SER B 2 276 ? -44.422 -22.722 -11.449 1.00 84.19 276 B 1 
ATOM 4141 O O   . SER B 2 276 ? -43.887 -22.072 -10.553 1.00 80.50 276 B 1 
ATOM 4142 C CB  . SER B 2 276 ? -46.798 -22.149 -12.078 1.00 80.45 276 B 1 
ATOM 4143 O OG  . SER B 2 276 ? -46.640 -20.821 -11.632 1.00 70.78 276 B 1 
ATOM 4144 N N   . ALA B 2 277 ? -43.785 -23.127 -12.543 1.00 82.72 277 B 1 
ATOM 4145 C CA  . ALA B 2 277 ? -42.444 -22.701 -12.870 1.00 81.67 277 B 1 
ATOM 4146 C C   . ALA B 2 277 ? -42.291 -22.578 -14.382 1.00 82.69 277 B 1 
ATOM 4147 O O   . ALA B 2 277 ? -42.656 -23.486 -15.124 1.00 79.85 277 B 1 
ATOM 4148 C CB  . ALA B 2 277 ? -41.430 -23.673 -12.263 1.00 78.86 277 B 1 
ATOM 4149 N N   . GLU B 2 278 ? -41.716 -21.458 -14.827 1.00 82.80 278 B 1 
ATOM 4150 C CA  . GLU B 2 278 ? -41.403 -21.183 -16.227 1.00 83.23 278 B 1 
ATOM 4151 C C   . GLU B 2 278 ? -39.950 -20.717 -16.333 1.00 84.16 278 B 1 
ATOM 4152 O O   . GLU B 2 278 ? -39.378 -20.201 -15.381 1.00 81.80 278 B 1 
ATOM 4153 C CB  . GLU B 2 278 ? -42.393 -20.165 -16.814 1.00 80.29 278 B 1 
ATOM 4154 C CG  . GLU B 2 278 ? -43.839 -20.690 -16.775 1.00 72.30 278 B 1 
ATOM 4155 C CD  . GLU B 2 278 ? -44.856 -19.776 -17.471 1.00 67.48 278 B 1 
ATOM 4156 O OE1 . GLU B 2 278 ? -45.931 -20.297 -17.847 1.00 57.92 278 B 1 
ATOM 4157 O OE2 . GLU B 2 278 ? -44.567 -18.581 -17.657 1.00 59.82 278 B 1 
ATOM 4158 N N   . ALA B 2 279 ? -39.345 -20.957 -17.498 1.00 83.52 279 B 1 
ATOM 4159 C CA  . ALA B 2 279 ? -37.960 -20.605 -17.738 1.00 82.15 279 B 1 
ATOM 4160 C C   . ALA B 2 279 ? -37.791 -19.922 -19.093 1.00 83.03 279 B 1 
ATOM 4161 O O   . ALA B 2 279 ? -38.265 -20.416 -20.112 1.00 80.14 279 B 1 
ATOM 4162 C CB  . ALA B 2 279 ? -37.087 -21.858 -17.627 1.00 79.45 279 B 1 
ATOM 4163 N N   . TYR B 2 280 ? -37.046 -18.811 -19.102 1.00 85.07 280 B 1 
ATOM 4164 C CA  . TYR B 2 280 ? -36.792 -18.004 -20.285 1.00 84.58 280 B 1 
ATOM 4165 C C   . TYR B 2 280 ? -35.335 -17.553 -20.321 1.00 85.81 280 B 1 
ATOM 4166 O O   . TYR B 2 280 ? -34.804 -17.095 -19.318 1.00 81.04 280 B 1 
ATOM 4167 C CB  . TYR B 2 280 ? -37.711 -16.787 -20.281 1.00 80.13 280 B 1 
ATOM 4168 C CG  . TYR B 2 280 ? -39.178 -17.106 -20.121 1.00 78.01 280 B 1 
ATOM 4169 C CD1 . TYR B 2 280 ? -39.913 -17.602 -21.208 1.00 70.65 280 B 1 
ATOM 4170 C CD2 . TYR B 2 280 ? -39.818 -16.938 -18.876 1.00 69.77 280 B 1 
ATOM 4171 C CE1 . TYR B 2 280 ? -41.276 -17.896 -21.081 1.00 63.15 280 B 1 
ATOM 4172 C CE2 . TYR B 2 280 ? -41.179 -17.226 -18.736 1.00 64.59 280 B 1 
ATOM 4173 C CZ  . TYR B 2 280 ? -41.912 -17.703 -19.844 1.00 62.79 280 B 1 
ATOM 4174 O OH  . TYR B 2 280 ? -43.256 -17.965 -19.731 1.00 62.05 280 B 1 
ATOM 4175 N N   . THR B 2 281 ? -34.719 -17.629 -21.499 1.00 83.43 281 B 1 
ATOM 4176 C CA  . THR B 2 281 ? -33.411 -16.992 -21.711 1.00 81.47 281 B 1 
ATOM 4177 C C   . THR B 2 281 ? -33.619 -15.515 -22.030 1.00 81.63 281 B 1 
ATOM 4178 O O   . THR B 2 281 ? -34.268 -15.173 -23.013 1.00 79.21 281 B 1 
ATOM 4179 C CB  . THR B 2 281 ? -32.625 -17.675 -22.826 1.00 79.30 281 B 1 
ATOM 4180 O OG1 . THR B 2 281 ? -32.563 -19.059 -22.604 1.00 71.32 281 B 1 
ATOM 4181 C CG2 . THR B 2 281 ? -31.188 -17.182 -22.883 1.00 71.82 281 B 1 
ATOM 4182 N N   . ILE B 2 282 ? -33.072 -14.637 -21.211 1.00 84.68 282 B 1 
ATOM 4183 C CA  . ILE B 2 282 ? -33.249 -13.185 -21.303 1.00 82.77 282 B 1 
ATOM 4184 C C   . ILE B 2 282 ? -31.966 -12.416 -21.623 1.00 82.95 282 B 1 
ATOM 4185 O O   . ILE B 2 282 ? -32.000 -11.195 -21.758 1.00 77.32 282 B 1 
ATOM 4186 C CB  . ILE B 2 282 ? -33.928 -12.628 -20.034 1.00 79.57 282 B 1 
ATOM 4187 C CG1 . ILE B 2 282 ? -33.100 -12.929 -18.766 1.00 73.31 282 B 1 
ATOM 4188 C CG2 . ILE B 2 282 ? -35.362 -13.176 -19.925 1.00 70.79 282 B 1 
ATOM 4189 C CD1 . ILE B 2 282 ? -33.541 -12.078 -17.563 1.00 67.96 282 B 1 
ATOM 4190 N N   . GLY B 2 283 ? -30.848 -13.109 -21.754 1.00 84.59 283 B 1 
ATOM 4191 C CA  . GLY B 2 283 ? -29.572 -12.480 -22.052 1.00 83.19 283 B 1 
ATOM 4192 C C   . GLY B 2 283 ? -28.435 -13.481 -22.174 1.00 84.58 283 B 1 
ATOM 4193 O O   . GLY B 2 283 ? -28.638 -14.689 -22.156 1.00 80.21 283 B 1 
ATOM 4194 N N   . GLY B 2 284 ? -27.227 -12.953 -22.312 1.00 85.00 284 B 1 
ATOM 4195 C CA  . GLY B 2 284 ? -26.009 -13.739 -22.306 1.00 83.78 284 B 1 
ATOM 4196 C C   . GLY B 2 284 ? -24.798 -12.892 -21.941 1.00 85.32 284 B 1 
ATOM 4197 O O   . GLY B 2 284 ? -24.819 -11.670 -22.089 1.00 81.83 284 B 1 
ATOM 4198 N N   . THR B 2 285 ? -23.744 -13.538 -21.472 1.00 85.30 285 B 1 
ATOM 4199 C CA  . THR B 2 285 ? -22.524 -12.873 -21.003 1.00 84.07 285 B 1 
ATOM 4200 C C   . THR B 2 285 ? -21.319 -13.377 -21.783 1.00 83.76 285 B 1 
ATOM 4201 O O   . THR B 2 285 ? -21.175 -14.574 -21.999 1.00 80.66 285 B 1 
ATOM 4202 C CB  . THR B 2 285 ? -22.328 -13.095 -19.497 1.00 81.41 285 B 1 
ATOM 4203 O OG1 . THR B 2 285 ? -23.475 -12.658 -18.801 1.00 71.36 285 B 1 
ATOM 4204 C CG2 . THR B 2 285 ? -21.155 -12.291 -18.939 1.00 72.91 285 B 1 
ATOM 4205 N N   . THR B 2 286 ? -20.447 -12.471 -22.207 1.00 84.71 286 B 1 
ATOM 4206 C CA  . THR B 2 286 ? -19.196 -12.816 -22.881 1.00 84.05 286 B 1 
ATOM 4207 C C   . THR B 2 286 ? -18.067 -11.900 -22.423 1.00 84.03 286 B 1 
ATOM 4208 O O   . THR B 2 286 ? -18.301 -10.768 -21.999 1.00 81.29 286 B 1 
ATOM 4209 C CB  . THR B 2 286 ? -19.370 -12.802 -24.408 1.00 81.04 286 B 1 
ATOM 4210 O OG1 . THR B 2 286 ? -18.225 -13.345 -25.031 1.00 73.13 286 B 1 
ATOM 4211 C CG2 . THR B 2 286 ? -19.594 -11.407 -24.982 1.00 74.57 286 B 1 
ATOM 4212 N N   . GLY B 2 287 ? -16.822 -12.387 -22.505 1.00 84.14 287 B 1 
ATOM 4213 C CA  . GLY B 2 287 ? -15.638 -11.594 -22.215 1.00 82.93 287 B 1 
ATOM 4214 C C   . GLY B 2 287 ? -15.392 -10.514 -23.263 1.00 84.25 287 B 1 
ATOM 4215 O O   . GLY B 2 287 ? -15.552 -10.742 -24.463 1.00 80.55 287 B 1 
ATOM 4216 N N   . SER B 2 288 ? -14.963 -9.345  -22.827 1.00 84.59 288 B 1 
ATOM 4217 C CA  . SER B 2 288 ? -14.535 -8.242  -23.680 1.00 84.01 288 B 1 
ATOM 4218 C C   . SER B 2 288 ? -13.183 -7.694  -23.239 1.00 84.25 288 B 1 
ATOM 4219 O O   . SER B 2 288 ? -12.759 -7.861  -22.098 1.00 82.33 288 B 1 
ATOM 4220 C CB  . SER B 2 288 ? -15.609 -7.144  -23.712 1.00 82.00 288 B 1 
ATOM 4221 O OG  . SER B 2 288 ? -15.685 -6.469  -22.478 1.00 76.08 288 B 1 
ATOM 4222 N N   . ILE B 2 289 ? -12.478 -7.041  -24.169 1.00 84.06 289 B 1 
ATOM 4223 C CA  . ILE B 2 289 ? -11.139 -6.499  -23.959 1.00 83.41 289 B 1 
ATOM 4224 C C   . ILE B 2 289 ? -11.024 -5.085  -24.512 1.00 82.82 289 B 1 
ATOM 4225 O O   . ILE B 2 289 ? -11.498 -4.788  -25.606 1.00 80.99 289 B 1 
ATOM 4226 C CB  . ILE B 2 289 ? -10.079 -7.473  -24.532 1.00 81.18 289 B 1 
ATOM 4227 C CG1 . ILE B 2 289 ? -8.663  -7.036  -24.121 1.00 73.59 289 B 1 
ATOM 4228 C CG2 . ILE B 2 289 ? -10.195 -7.617  -26.063 1.00 75.72 289 B 1 
ATOM 4229 C CD1 . ILE B 2 289 ? -7.598  -8.127  -24.333 1.00 69.29 289 B 1 
ATOM 4230 N N   . HIS B 2 290 ? -10.336 -4.208  -23.766 1.00 86.10 290 B 1 
ATOM 4231 C CA  . HIS B 2 290 ? -9.969  -2.872  -24.222 1.00 84.64 290 B 1 
ATOM 4232 C C   . HIS B 2 290 ? -8.647  -2.902  -24.995 1.00 84.18 290 B 1 
ATOM 4233 O O   . HIS B 2 290 ? -7.601  -2.468  -24.518 1.00 80.47 290 B 1 
ATOM 4234 C CB  . HIS B 2 290 ? -9.940  -1.902  -23.037 1.00 83.33 290 B 1 
ATOM 4235 C CG  . HIS B 2 290 ? -9.615  -0.500  -23.464 1.00 85.53 290 B 1 
ATOM 4236 N ND1 . HIS B 2 290 ? -10.342 0.264   -24.346 1.00 75.37 290 B 1 
ATOM 4237 C CD2 . HIS B 2 290 ? -8.508  0.245   -23.119 1.00 74.87 290 B 1 
ATOM 4238 C CE1 . HIS B 2 290 ? -9.697  1.427   -24.519 1.00 76.95 290 B 1 
ATOM 4239 N NE2 . HIS B 2 290 ? -8.581  1.452   -23.791 1.00 78.49 290 B 1 
ATOM 4240 N N   . ALA B 2 291 ? -8.678  -3.472  -26.201 1.00 83.42 291 B 1 
ATOM 4241 C CA  . ALA B 2 291 ? -7.558  -3.478  -27.124 1.00 81.76 291 B 1 
ATOM 4242 C C   . ALA B 2 291 ? -8.063  -3.675  -28.558 1.00 82.97 291 B 1 
ATOM 4243 O O   . ALA B 2 291 ? -9.063  -4.350  -28.785 1.00 79.52 291 B 1 
ATOM 4244 C CB  . ALA B 2 291 ? -6.576  -4.598  -26.753 1.00 77.61 291 B 1 
ATOM 4245 N N   . GLU B 2 292 ? -7.307  -3.147  -29.522 1.00 79.45 292 B 1 
ATOM 4246 C CA  . GLU B 2 292 ? -7.539  -3.446  -30.932 1.00 78.24 292 B 1 
ATOM 4247 C C   . GLU B 2 292 ? -6.803  -4.733  -31.311 1.00 79.26 292 B 1 
ATOM 4248 O O   . GLU B 2 292 ? -5.625  -4.896  -31.012 1.00 78.44 292 B 1 
ATOM 4249 C CB  . GLU B 2 292 ? -7.106  -2.247  -31.773 1.00 75.81 292 B 1 
ATOM 4250 C CG  . GLU B 2 292 ? -7.484  -2.407  -33.246 1.00 67.08 292 B 1 
ATOM 4251 C CD  . GLU B 2 292 ? -7.157  -1.164  -34.083 1.00 62.30 292 B 1 
ATOM 4252 O OE1 . GLU B 2 292 ? -7.414  -1.229  -35.305 1.00 53.94 292 B 1 
ATOM 4253 O OE2 . GLU B 2 292 ? -6.679  -0.167  -33.513 1.00 56.26 292 B 1 
ATOM 4254 N N   . THR B 2 293 ? -7.505  -5.686  -31.949 1.00 81.00 293 B 1 
ATOM 4255 C CA  . THR B 2 293 ? -6.910  -6.944  -32.404 1.00 79.23 293 B 1 
ATOM 4256 C C   . THR B 2 293 ? -6.580  -6.843  -33.883 1.00 80.08 293 B 1 
ATOM 4257 O O   . THR B 2 293 ? -7.478  -6.699  -34.704 1.00 77.52 293 B 1 
ATOM 4258 C CB  . THR B 2 293 ? -7.833  -8.140  -32.125 1.00 75.26 293 B 1 
ATOM 4259 O OG1 . THR B 2 293 ? -8.110  -8.213  -30.742 1.00 67.61 293 B 1 
ATOM 4260 C CG2 . THR B 2 293 ? -7.186  -9.466  -32.509 1.00 66.91 293 B 1 
ATOM 4261 N N   . VAL B 2 294 ? -5.290  -6.963  -34.218 1.00 78.81 294 B 1 
ATOM 4262 C CA  . VAL B 2 294 ? -4.813  -7.017  -35.599 1.00 77.76 294 B 1 
ATOM 4263 C C   . VAL B 2 294 ? -4.689  -8.479  -36.014 1.00 78.65 294 B 1 
ATOM 4264 O O   . VAL B 2 294 ? -4.144  -9.295  -35.275 1.00 78.29 294 B 1 
ATOM 4265 C CB  . VAL B 2 294 ? -3.494  -6.252  -35.763 1.00 76.06 294 B 1 
ATOM 4266 C CG1 . VAL B 2 294 ? -3.070  -6.208  -37.228 1.00 70.39 294 B 1 
ATOM 4267 C CG2 . VAL B 2 294 ? -3.626  -4.809  -35.259 1.00 74.11 294 B 1 
ATOM 4268 N N   . LEU B 2 295 ? -5.205  -8.817  -37.201 1.00 82.05 295 B 1 
ATOM 4269 C CA  . LEU B 2 295 ? -5.238  -10.171 -37.736 1.00 80.49 295 B 1 
ATOM 4270 C C   . LEU B 2 295 ? -4.510  -10.241 -39.081 1.00 80.33 295 B 1 
ATOM 4271 O O   . LEU B 2 295 ? -4.669  -9.366  -39.917 1.00 77.22 295 B 1 
ATOM 4272 C CB  . LEU B 2 295 ? -6.703  -10.636 -37.889 1.00 76.91 295 B 1 
ATOM 4273 C CG  . LEU B 2 295 ? -7.492  -10.749 -36.573 1.00 73.53 295 B 1 
ATOM 4274 C CD1 . LEU B 2 295 ? -8.955  -11.072 -36.880 1.00 67.71 295 B 1 
ATOM 4275 C CD2 . LEU B 2 295 ? -6.949  -11.852 -35.668 1.00 68.49 295 B 1 
ATOM 4276 N N   . ASP B 2 296 ? -3.740  -11.324 -39.283 1.00 82.63 296 B 1 
ATOM 4277 C CA  . ASP B 2 296 ? -3.089  -11.693 -40.548 1.00 82.52 296 B 1 
ATOM 4278 C C   . ASP B 2 296 ? -2.252  -10.580 -41.200 1.00 84.04 296 B 1 
ATOM 4279 O O   . ASP B 2 296 ? -2.219  -10.455 -42.424 1.00 78.25 296 B 1 
ATOM 4280 C CB  . ASP B 2 296 ? -4.112  -12.353 -41.488 1.00 78.03 296 B 1 
ATOM 4281 C CG  . ASP B 2 296 ? -4.608  -13.711 -40.971 1.00 73.41 296 B 1 
ATOM 4282 O OD1 . ASP B 2 296 ? -3.751  -14.541 -40.596 1.00 66.54 296 B 1 
ATOM 4283 O OD2 . ASP B 2 296 ? -5.830  -13.955 -41.010 1.00 65.77 296 B 1 
ATOM 4284 N N   . GLU B 2 297 ? -1.526  -9.781  -40.414 1.00 83.92 297 B 1 
ATOM 4285 C CA  . GLU B 2 297 ? -0.648  -8.731  -40.931 1.00 83.36 297 B 1 
ATOM 4286 C C   . GLU B 2 297 ? 0.580   -9.341  -41.638 1.00 84.31 297 B 1 
ATOM 4287 O O   . GLU B 2 297 ? 1.362   -10.061 -41.015 1.00 82.79 297 B 1 
ATOM 4288 C CB  . GLU B 2 297 ? -0.220  -7.785  -39.804 1.00 81.29 297 B 1 
ATOM 4289 C CG  . GLU B 2 297 ? 0.578   -6.590  -40.341 1.00 78.44 297 B 1 
ATOM 4290 C CD  . GLU B 2 297 ? 1.029   -5.679  -39.188 1.00 76.27 297 B 1 
ATOM 4291 O OE1 . GLU B 2 297 ? 2.253   -5.441  -39.059 1.00 68.21 297 B 1 
ATOM 4292 O OE2 . GLU B 2 297 ? 0.163   -5.254  -38.402 1.00 70.99 297 B 1 
ATOM 4293 N N   . PRO B 2 298 ? 0.809   -9.039  -42.931 1.00 83.63 298 B 1 
ATOM 4294 C CA  . PRO B 2 298 ? 1.988   -9.498  -43.644 1.00 82.05 298 B 1 
ATOM 4295 C C   . PRO B 2 298 ? 3.220   -8.668  -43.245 1.00 82.37 298 B 1 
ATOM 4296 O O   . PRO B 2 298 ? 3.259   -7.458  -43.438 1.00 79.07 298 B 1 
ATOM 4297 C CB  . PRO B 2 298 ? 1.629   -9.344  -45.125 1.00 79.60 298 B 1 
ATOM 4298 C CG  . PRO B 2 298 ? 0.678   -8.147  -45.139 1.00 78.78 298 B 1 
ATOM 4299 C CD  . PRO B 2 298 ? -0.060  -8.254  -43.805 1.00 82.40 298 B 1 
ATOM 4300 N N   . LEU B 2 299 ? 4.278   -9.340  -42.781 1.00 83.03 299 B 1 
ATOM 4301 C CA  . LEU B 2 299 ? 5.540   -8.702  -42.375 1.00 80.26 299 B 1 
ATOM 4302 C C   . LEU B 2 299 ? 6.621   -8.734  -43.458 1.00 80.06 299 B 1 
ATOM 4303 O O   . LEU B 2 299 ? 7.662   -8.098  -43.322 1.00 73.53 299 B 1 
ATOM 4304 C CB  . LEU B 2 299 ? 6.032   -9.366  -41.076 1.00 77.65 299 B 1 
ATOM 4305 C CG  . LEU B 2 299 ? 5.088   -9.168  -39.873 1.00 77.22 299 B 1 
ATOM 4306 C CD1 . LEU B 2 299 ? 5.632   -9.966  -38.687 1.00 70.76 299 B 1 
ATOM 4307 C CD2 . LEU B 2 299 ? 4.991   -7.715  -39.456 1.00 70.79 299 B 1 
ATOM 4308 N N   . GLY B 2 300 ? 6.392   -9.465  -44.521 1.00 82.30 300 B 1 
ATOM 4309 C CA  . GLY B 2 300 ? 7.321   -9.625  -45.635 1.00 81.09 300 B 1 
ATOM 4310 C C   . GLY B 2 300 ? 7.860   -11.047 -45.769 1.00 83.17 300 B 1 
ATOM 4311 O O   . GLY B 2 300 ? 7.201   -12.017 -45.392 1.00 78.84 300 B 1 
ATOM 4312 N N   . GLU B 2 301 ? 9.064   -11.162 -46.345 1.00 82.19 301 B 1 
ATOM 4313 C CA  . GLU B 2 301 ? 9.707   -12.440 -46.640 1.00 82.14 301 B 1 
ATOM 4314 C C   . GLU B 2 301 ? 10.999  -12.619 -45.840 1.00 82.65 301 B 1 
ATOM 4315 O O   . GLU B 2 301 ? 11.737  -11.660 -45.566 1.00 77.86 301 B 1 
ATOM 4316 C CB  . GLU B 2 301 ? 9.988   -12.579 -48.132 1.00 78.27 301 B 1 
ATOM 4317 C CG  . GLU B 2 301 ? 8.719   -12.646 -48.991 1.00 70.32 301 B 1 
ATOM 4318 C CD  . GLU B 2 301 ? 9.010   -12.803 -50.494 1.00 66.88 301 B 1 
ATOM 4319 O OE1 . GLU B 2 301 ? 8.034   -12.779 -51.282 1.00 58.38 301 B 1 
ATOM 4320 O OE2 . GLU B 2 301 ? 10.196  -12.940 -50.872 1.00 61.63 301 B 1 
ATOM 4321 N N   . SER B 2 302 ? 11.326  -13.860 -45.514 1.00 83.05 302 B 1 
ATOM 4322 C CA  . SER B 2 302 ? 12.589  -14.211 -44.888 1.00 81.69 302 B 1 
ATOM 4323 C C   . SER B 2 302 ? 13.753  -14.018 -45.856 1.00 82.86 302 B 1 
ATOM 4324 O O   . SER B 2 302 ? 13.761  -14.505 -46.991 1.00 79.42 302 B 1 
ATOM 4325 C CB  . SER B 2 302 ? 12.564  -15.647 -44.374 1.00 78.80 302 B 1 
ATOM 4326 O OG  . SER B 2 302 ? 13.815  -15.967 -43.798 1.00 71.41 302 B 1 
ATOM 4327 N N   . THR B 2 303 ? 14.822  -13.373 -45.380 1.00 82.85 303 B 1 
ATOM 4328 C CA  . THR B 2 303 ? 16.091  -13.266 -46.109 1.00 80.86 303 B 1 
ATOM 4329 C C   . THR B 2 303 ? 16.897  -14.567 -46.096 1.00 81.11 303 B 1 
ATOM 4330 O O   . THR B 2 303 ? 17.836  -14.705 -46.869 1.00 73.70 303 B 1 
ATOM 4331 C CB  . THR B 2 303 ? 16.951  -12.131 -45.544 1.00 78.00 303 B 1 
ATOM 4332 O OG1 . THR B 2 303 ? 17.247  -12.367 -44.190 1.00 71.29 303 B 1 
ATOM 4333 C CG2 . THR B 2 303 ? 16.246  -10.771 -45.636 1.00 70.25 303 B 1 
ATOM 4334 N N   . GLY B 2 304 ? 16.549  -15.507 -45.205 1.00 81.06 304 B 1 
ATOM 4335 C CA  . GLY B 2 304 ? 17.323  -16.715 -44.929 1.00 78.39 304 B 1 
ATOM 4336 C C   . GLY B 2 304 ? 18.610  -16.458 -44.149 1.00 81.07 304 B 1 
ATOM 4337 O O   . GLY B 2 304 ? 19.451  -17.346 -44.041 1.00 75.86 304 B 1 
ATOM 4338 N N   . LEU B 2 305 ? 18.798  -15.241 -43.635 1.00 79.83 305 B 1 
ATOM 4339 C CA  . LEU B 2 305 ? 19.948  -14.868 -42.821 1.00 79.67 305 B 1 
ATOM 4340 C C   . LEU B 2 305 ? 19.574  -14.864 -41.332 1.00 80.42 305 B 1 
ATOM 4341 O O   . LEU B 2 305 ? 18.455  -14.464 -40.987 1.00 77.58 305 B 1 
ATOM 4342 C CB  . LEU B 2 305 ? 20.492  -13.497 -43.257 1.00 77.00 305 B 1 
ATOM 4343 C CG  . LEU B 2 305 ? 21.040  -13.453 -44.693 1.00 72.72 305 B 1 
ATOM 4344 C CD1 . LEU B 2 305 ? 21.434  -12.018 -45.051 1.00 66.95 305 B 1 
ATOM 4345 C CD2 . LEU B 2 305 ? 22.276  -14.333 -44.879 1.00 66.71 305 B 1 
ATOM 4346 N N   . PRO B 2 306 ? 20.513  -15.246 -40.443 1.00 80.62 306 B 1 
ATOM 4347 C CA  . PRO B 2 306 ? 20.277  -15.172 -39.006 1.00 79.62 306 B 1 
ATOM 4348 C C   . PRO B 2 306 ? 20.173  -13.715 -38.536 1.00 80.79 306 B 1 
ATOM 4349 O O   . PRO B 2 306 ? 20.790  -12.806 -39.106 1.00 76.44 306 B 1 
ATOM 4350 C CB  . PRO B 2 306 ? 21.467  -15.901 -38.373 1.00 76.14 306 B 1 
ATOM 4351 C CG  . PRO B 2 306 ? 22.591  -15.724 -39.386 1.00 76.31 306 B 1 
ATOM 4352 C CD  . PRO B 2 306 ? 21.848  -15.744 -40.721 1.00 79.37 306 B 1 
ATOM 4353 N N   . GLY B 2 307 ? 19.417  -13.503 -37.469 1.00 79.67 307 B 1 
ATOM 4354 C CA  . GLY B 2 307 ? 19.249  -12.195 -36.854 1.00 78.84 307 B 1 
ATOM 4355 C C   . GLY B 2 307 ? 18.409  -11.202 -37.670 1.00 81.89 307 B 1 
ATOM 4356 O O   . GLY B 2 307 ? 18.532  -9.998  -37.469 1.00 76.56 307 B 1 
ATOM 4357 N N   . GLN B 2 308 ? 17.574  -11.681 -38.605 1.00 79.94 308 B 1 
ATOM 4358 C CA  . GLN B 2 308 ? 16.641  -10.824 -39.326 1.00 80.54 308 B 1 
ATOM 4359 C C   . GLN B 2 308 ? 15.718  -10.113 -38.338 1.00 82.23 308 B 1 
ATOM 4360 O O   . GLN B 2 308 ? 15.218  -10.723 -37.398 1.00 80.50 308 B 1 
ATOM 4361 C CB  . GLN B 2 308 ? 15.847  -11.633 -40.367 1.00 78.39 308 B 1 
ATOM 4362 C CG  . GLN B 2 308 ? 14.902  -10.736 -41.187 1.00 76.45 308 B 1 
ATOM 4363 C CD  . GLN B 2 308 ? 14.172  -11.477 -42.314 1.00 74.04 308 B 1 
ATOM 4364 O OE1 . GLN B 2 308 ? 14.347  -12.654 -42.545 1.00 68.63 308 B 1 
ATOM 4365 N NE2 . GLN B 2 308 ? 13.339  -10.801 -43.061 1.00 66.67 308 B 1 
ATOM 4366 N N   . ARG B 2 309 ? 15.486  -8.825  -38.574 1.00 82.02 309 B 1 
ATOM 4367 C CA  . ARG B 2 309 ? 14.572  -7.996  -37.803 1.00 82.51 309 B 1 
ATOM 4368 C C   . ARG B 2 309 ? 13.441  -7.503  -38.693 1.00 83.18 309 B 1 
ATOM 4369 O O   . ARG B 2 309 ? 13.680  -7.082  -39.823 1.00 80.07 309 B 1 
ATOM 4370 C CB  . ARG B 2 309 ? 15.308  -6.831  -37.150 1.00 79.42 309 B 1 
ATOM 4371 C CG  . ARG B 2 309 ? 16.386  -7.316  -36.158 1.00 75.79 309 B 1 
ATOM 4372 C CD  . ARG B 2 309 ? 17.036  -6.111  -35.500 1.00 73.98 309 B 1 
ATOM 4373 N NE  . ARG B 2 309 ? 18.082  -6.506  -34.551 1.00 66.55 309 B 1 
ATOM 4374 C CZ  . ARG B 2 309 ? 18.510  -5.757  -33.550 1.00 60.48 309 B 1 
ATOM 4375 N NH1 . ARG B 2 309 ? 18.034  -4.554  -33.325 1.00 55.92 309 B 1 
ATOM 4376 N NH2 . ARG B 2 309 ? 19.430  -6.199  -32.755 1.00 53.50 309 B 1 
ATOM 4377 N N   . LEU B 2 310 ? 12.240  -7.551  -38.170 1.00 83.17 310 B 1 
ATOM 4378 C CA  . LEU B 2 310 ? 11.009  -7.095  -38.793 1.00 81.56 310 B 1 
ATOM 4379 C C   . LEU B 2 310 ? 10.302  -6.159  -37.823 1.00 82.75 310 B 1 
ATOM 4380 O O   . LEU B 2 310 ? 10.608  -6.143  -36.636 1.00 80.20 310 B 1 
ATOM 4381 C CB  . LEU B 2 310 ? 10.138  -8.310  -39.148 1.00 78.77 310 B 1 
ATOM 4382 C CG  . LEU B 2 310 ? 10.773  -9.265  -40.170 1.00 75.90 310 B 1 
ATOM 4383 C CD1 . LEU B 2 310 ? 9.971   -10.549 -40.228 1.00 68.63 310 B 1 
ATOM 4384 C CD2 . LEU B 2 310 ? 10.818  -8.655  -41.568 1.00 69.52 310 B 1 
ATOM 4385 N N   . ARG B 2 311 ? 9.357   -5.375  -38.314 1.00 83.36 311 B 1 
ATOM 4386 C CA  . ARG B 2 311 ? 8.598   -4.447  -37.486 1.00 83.71 311 B 1 
ATOM 4387 C C   . ARG B 2 311 ? 7.115   -4.596  -37.766 1.00 83.65 311 B 1 
ATOM 4388 O O   . ARG B 2 311 ? 6.716   -4.584  -38.923 1.00 80.60 311 B 1 
ATOM 4389 C CB  . ARG B 2 311 ? 9.112   -3.029  -37.731 1.00 80.14 311 B 1 
ATOM 4390 C CG  . ARG B 2 311 ? 8.710   -2.102  -36.581 1.00 72.56 311 B 1 
ATOM 4391 C CD  . ARG B 2 311 ? 9.316   -0.718  -36.804 1.00 71.84 311 B 1 
ATOM 4392 N NE  . ARG B 2 311 ? 9.264   0.054   -35.570 1.00 63.64 311 B 1 
ATOM 4393 C CZ  . ARG B 2 311 ? 9.887   1.189   -35.330 1.00 56.95 311 B 1 
ATOM 4394 N NH1 . ARG B 2 311 ? 10.545  1.819   -36.271 1.00 53.21 311 B 1 
ATOM 4395 N NH2 . ARG B 2 311 ? 9.866   1.704   -34.133 1.00 50.34 311 B 1 
ATOM 4396 N N   . LEU B 2 312 ? 6.331   -4.715  -36.702 1.00 82.71 312 B 1 
ATOM 4397 C CA  . LEU B 2 312 ? 4.880   -4.663  -36.783 1.00 81.58 312 B 1 
ATOM 4398 C C   . LEU B 2 312 ? 4.437   -3.243  -37.161 1.00 82.78 312 B 1 
ATOM 4399 O O   . LEU B 2 312 ? 5.099   -2.259  -36.801 1.00 80.10 312 B 1 
ATOM 4400 C CB  . LEU B 2 312 ? 4.267   -5.102  -35.442 1.00 79.07 312 B 1 
ATOM 4401 C CG  . LEU B 2 312 ? 4.560   -6.565  -35.061 1.00 79.58 312 B 1 
ATOM 4402 C CD1 . LEU B 2 312 ? 4.096   -6.847  -33.641 1.00 73.81 312 B 1 
ATOM 4403 C CD2 . LEU B 2 312 ? 3.855   -7.553  -35.988 1.00 75.38 312 B 1 
ATOM 4404 N N   . GLU B 2 313 ? 3.334   -3.133  -37.878 1.00 81.41 313 B 1 
ATOM 4405 C CA  . GLU B 2 313 ? 2.777   -1.841  -38.282 1.00 80.10 313 B 1 
ATOM 4406 C C   . GLU B 2 313 ? 2.247   -1.057  -37.081 1.00 81.36 313 B 1 
ATOM 4407 O O   . GLU B 2 313 ? 2.447   0.153   -36.978 1.00 78.91 313 B 1 
ATOM 4408 C CB  . GLU B 2 313 ? 1.682   -2.084  -39.339 1.00 77.54 313 B 1 
ATOM 4409 C CG  . GLU B 2 313 ? 1.167   -0.769  -39.948 1.00 70.01 313 B 1 
ATOM 4410 C CD  . GLU B 2 313 ? 0.194   -0.970  -41.116 1.00 63.73 313 B 1 
ATOM 4411 O OE1 . GLU B 2 313 ? -0.321  0.064   -41.601 1.00 53.26 313 B 1 
ATOM 4412 O OE2 . GLU B 2 313 ? -0.016  -2.117  -41.549 1.00 57.85 313 B 1 
ATOM 4413 N N   . HIS B 2 314 ? 1.639   -1.762  -36.131 1.00 81.13 314 B 1 
ATOM 4414 C CA  . HIS B 2 314 ? 1.041   -1.175  -34.942 1.00 79.61 314 B 1 
ATOM 4415 C C   . HIS B 2 314 ? 1.876   -1.458  -33.692 1.00 79.44 314 B 1 
ATOM 4416 O O   . HIS B 2 314 ? 2.219   -2.592  -33.380 1.00 75.93 314 B 1 
ATOM 4417 C CB  . HIS B 2 314 ? -0.397  -1.659  -34.802 1.00 77.00 314 B 1 
ATOM 4418 C CG  . HIS B 2 314 ? -1.246  -1.323  -35.996 1.00 79.41 314 B 1 
ATOM 4419 N ND1 . HIS B 2 314 ? -1.732  -0.079  -36.329 1.00 68.30 314 B 1 
ATOM 4420 C CD2 . HIS B 2 314 ? -1.644  -2.185  -36.979 1.00 69.39 314 B 1 
ATOM 4421 C CE1 . HIS B 2 314 ? -2.406  -0.190  -37.478 1.00 70.85 314 B 1 
ATOM 4422 N NE2 . HIS B 2 314 ? -2.376  -1.453  -37.911 1.00 73.10 314 B 1 
ATOM 4423 N N   . ALA B 2 315 ? 2.166   -0.389  -32.934 1.00 80.91 315 B 1 
ATOM 4424 C CA  . ALA B 2 315 ? 2.840   -0.446  -31.646 1.00 79.26 315 B 1 
ATOM 4425 C C   . ALA B 2 315 ? 2.216   0.571   -30.671 1.00 79.72 315 B 1 
ATOM 4426 O O   . ALA B 2 315 ? 1.696   1.595   -31.118 1.00 74.31 315 B 1 
ATOM 4427 C CB  . ALA B 2 315 ? 4.339   -0.182  -31.864 1.00 74.49 315 B 1 
ATOM 4428 N N   . PRO B 2 316 ? 2.268   0.366   -29.351 1.00 80.54 316 B 1 
ATOM 4429 C CA  . PRO B 2 316 ? 2.863   -0.765  -28.644 1.00 79.49 316 B 1 
ATOM 4430 C C   . PRO B 2 316 ? 2.027   -2.046  -28.759 1.00 81.09 316 B 1 
ATOM 4431 O O   . PRO B 2 316 ? 0.812   -1.988  -28.936 1.00 77.24 316 B 1 
ATOM 4432 C CB  . PRO B 2 316 ? 2.983   -0.293  -27.194 1.00 75.44 316 B 1 
ATOM 4433 C CG  . PRO B 2 316 ? 1.791   0.642   -27.042 1.00 74.92 316 B 1 
ATOM 4434 C CD  . PRO B 2 316 ? 1.705   1.314   -28.409 1.00 79.29 316 B 1 
ATOM 4435 N N   . VAL B 2 317 ? 2.672   -3.199  -28.618 1.00 79.38 317 B 1 
ATOM 4436 C CA  . VAL B 2 317 ? 2.004   -4.502  -28.539 1.00 78.99 317 B 1 
ATOM 4437 C C   . VAL B 2 317 ? 1.572   -4.749  -27.105 1.00 78.99 317 B 1 
ATOM 4438 O O   . VAL B 2 317 ? 2.369   -4.641  -26.178 1.00 77.69 317 B 1 
ATOM 4439 C CB  . VAL B 2 317 ? 2.914   -5.637  -29.039 1.00 77.94 317 B 1 
ATOM 4440 C CG1 . VAL B 2 317 ? 2.201   -6.983  -29.000 1.00 73.79 317 B 1 
ATOM 4441 C CG2 . VAL B 2 317 ? 3.374   -5.378  -30.479 1.00 77.88 317 B 1 
ATOM 4442 N N   . VAL B 2 318 ? 0.307   -5.102  -26.916 1.00 81.14 318 B 1 
ATOM 4443 C CA  . VAL B 2 318 ? -0.257  -5.411  -25.603 1.00 79.55 318 B 1 
ATOM 4444 C C   . VAL B 2 318 ? 0.322   -6.717  -25.069 1.00 79.47 318 B 1 
ATOM 4445 O O   . VAL B 2 318 ? 0.407   -7.713  -25.784 1.00 77.21 318 B 1 
ATOM 4446 C CB  . VAL B 2 318 ? -1.790  -5.452  -25.678 1.00 76.91 318 B 1 
ATOM 4447 C CG1 . VAL B 2 318 ? -2.436  -5.962  -24.395 1.00 72.54 318 B 1 
ATOM 4448 C CG2 . VAL B 2 318 ? -2.340  -4.049  -25.947 1.00 76.43 318 B 1 
ATOM 4449 N N   . ALA B 2 319 ? 0.691   -6.731  -23.784 1.00 80.59 319 B 1 
ATOM 4450 C CA  . ALA B 2 319 ? 1.163   -7.931  -23.113 1.00 77.03 319 B 1 
ATOM 4451 C C   . ALA B 2 319 ? 0.089   -9.031  -23.098 1.00 76.83 319 B 1 
ATOM 4452 O O   . ALA B 2 319 ? -1.088  -8.778  -22.856 1.00 71.98 319 B 1 
ATOM 4453 C CB  . ALA B 2 319 ? 1.616   -7.572  -21.699 1.00 72.37 319 B 1 
ATOM 4454 N N   . GLY B 2 320 ? 0.513   -10.270 -23.316 1.00 75.25 320 B 1 
ATOM 4455 C CA  . GLY B 2 320 ? -0.341  -11.442 -23.277 1.00 73.23 320 B 1 
ATOM 4456 C C   . GLY B 2 320 ? 0.491   -12.715 -23.418 1.00 74.96 320 B 1 
ATOM 4457 O O   . GLY B 2 320 ? 1.676   -12.654 -23.728 1.00 69.92 320 B 1 
ATOM 4458 N N   . GLU B 2 321 ? -0.150  -13.862 -23.231 1.00 69.94 321 B 1 
ATOM 4459 C CA  . GLU B 2 321 ? 0.473   -15.160 -23.418 1.00 67.85 321 B 1 
ATOM 4460 C C   . GLU B 2 321 ? -0.273  -15.957 -24.504 1.00 68.36 321 B 1 
ATOM 4461 O O   . GLU B 2 321 ? -1.324  -16.531 -24.234 1.00 61.38 321 B 1 
ATOM 4462 C CB  . GLU B 2 321 ? 0.534   -15.931 -22.087 1.00 61.62 321 B 1 
ATOM 4463 C CG  . GLU B 2 321 ? 1.514   -15.295 -21.093 1.00 55.17 321 B 1 
ATOM 4464 C CD  . GLU B 2 321 ? 1.684   -16.106 -19.800 1.00 49.18 321 B 1 
ATOM 4465 O OE1 . GLU B 2 321 ? 2.488   -15.670 -18.950 1.00 42.19 321 B 1 
ATOM 4466 O OE2 . GLU B 2 321 ? 1.011   -17.152 -19.643 1.00 44.68 321 B 1 
ATOM 4467 N N   . PRO B 2 322 ? 0.211   -15.965 -25.761 1.00 73.19 322 B 1 
ATOM 4468 C CA  . PRO B 2 322 ? 1.333   -15.219 -26.316 1.00 73.15 322 B 1 
ATOM 4469 C C   . PRO B 2 322 ? 0.958   -13.768 -26.669 1.00 75.28 322 B 1 
ATOM 4470 O O   . PRO B 2 322 ? -0.185  -13.483 -27.003 1.00 70.35 322 B 1 
ATOM 4471 C CB  . PRO B 2 322 ? 1.743   -16.019 -27.557 1.00 68.44 322 B 1 
ATOM 4472 C CG  . PRO B 2 322 ? 0.413   -16.583 -28.034 1.00 67.60 322 B 1 
ATOM 4473 C CD  . PRO B 2 322 ? -0.352  -16.859 -26.754 1.00 71.89 322 B 1 
ATOM 4474 N N   . SER B 2 323 ? 1.940   -12.874 -26.667 1.00 78.55 323 B 1 
ATOM 4475 C CA  . SER B 2 323 ? 1.729   -11.473 -27.072 1.00 78.69 323 B 1 
ATOM 4476 C C   . SER B 2 323 ? 1.568   -11.312 -28.585 1.00 81.00 323 B 1 
ATOM 4477 O O   . SER B 2 323 ? 0.772   -10.497 -29.041 1.00 76.96 323 B 1 
ATOM 4478 C CB  . SER B 2 323 ? 2.893   -10.598 -26.580 1.00 74.57 323 B 1 
ATOM 4479 O OG  . SER B 2 323 ? 4.132   -11.097 -27.030 1.00 69.80 323 B 1 
ATOM 4480 N N   . VAL B 2 324 ? 2.302   -12.108 -29.353 1.00 77.86 324 B 1 
ATOM 4481 C CA  . VAL B 2 324 ? 2.241   -12.159 -30.817 1.00 78.68 324 B 1 
ATOM 4482 C C   . VAL B 2 324 ? 2.235   -13.622 -31.253 1.00 79.73 324 B 1 
ATOM 4483 O O   . VAL B 2 324 ? 3.088   -14.397 -30.829 1.00 78.96 324 B 1 
ATOM 4484 C CB  . VAL B 2 324 ? 3.420   -11.408 -31.464 1.00 76.01 324 B 1 
ATOM 4485 C CG1 . VAL B 2 324 ? 3.335   -11.419 -32.989 1.00 70.72 324 B 1 
ATOM 4486 C CG2 . VAL B 2 324 ? 3.483   -9.946  -31.014 1.00 74.57 324 B 1 
ATOM 4487 N N   . LEU B 2 325 ? 1.305   -13.988 -32.145 1.00 78.51 325 B 1 
ATOM 4488 C CA  . LEU B 2 325 ? 1.333   -15.256 -32.864 1.00 77.42 325 B 1 
ATOM 4489 C C   . LEU B 2 325 ? 1.996   -15.017 -34.223 1.00 78.58 325 B 1 
ATOM 4490 O O   . LEU B 2 325 ? 1.347   -14.581 -35.172 1.00 80.66 325 B 1 
ATOM 4491 C CB  . LEU B 2 325 ? -0.094  -15.812 -33.000 1.00 77.77 325 B 1 
ATOM 4492 C CG  . LEU B 2 325 ? -0.676  -16.348 -31.687 1.00 69.11 325 B 1 
ATOM 4493 C CD1 . LEU B 2 325 ? -2.178  -16.612 -31.850 1.00 63.06 325 B 1 
ATOM 4494 C CD2 . LEU B 2 325 ? -0.013  -17.664 -31.280 1.00 64.97 325 B 1 
ATOM 4495 N N   . LEU B 2 326 ? 3.304   -15.275 -34.307 1.00 82.02 326 B 1 
ATOM 4496 C CA  . LEU B 2 326 ? 4.043   -15.193 -35.560 1.00 81.18 326 B 1 
ATOM 4497 C C   . LEU B 2 326 ? 3.982   -16.532 -36.283 1.00 82.21 326 B 1 
ATOM 4498 O O   . LEU B 2 326 ? 4.135   -17.580 -35.662 1.00 81.11 326 B 1 
ATOM 4499 C CB  . LEU B 2 326 ? 5.490   -14.755 -35.295 1.00 79.15 326 B 1 
ATOM 4500 C CG  . LEU B 2 326 ? 6.205   -14.291 -36.579 1.00 78.14 326 B 1 
ATOM 4501 C CD1 . LEU B 2 326 ? 5.805   -12.861 -36.939 1.00 72.08 326 B 1 
ATOM 4502 C CD2 . LEU B 2 326 ? 7.714   -14.319 -36.404 1.00 72.72 326 B 1 
ATOM 4503 N N   . GLN B 2 327 ? 3.802   -16.490 -37.608 1.00 83.35 327 B 1 
ATOM 4504 C CA  . GLN B 2 327 ? 3.819   -17.675 -38.455 1.00 82.89 327 B 1 
ATOM 4505 C C   . GLN B 2 327 ? 4.719   -17.452 -39.667 1.00 83.13 327 B 1 
ATOM 4506 O O   . GLN B 2 327 ? 4.761   -16.357 -40.235 1.00 80.48 327 B 1 
ATOM 4507 C CB  . GLN B 2 327 ? 2.390   -18.055 -38.881 1.00 79.97 327 B 1 
ATOM 4508 C CG  . GLN B 2 327 ? 1.473   -18.316 -37.684 1.00 78.41 327 B 1 
ATOM 4509 C CD  . GLN B 2 327 ? 0.144   -18.951 -38.096 1.00 79.24 327 B 1 
ATOM 4510 O OE1 . GLN B 2 327 ? -0.541  -18.530 -39.018 1.00 70.76 327 B 1 
ATOM 4511 N NE2 . GLN B 2 327 ? -0.265  -19.997 -37.414 1.00 70.41 327 B 1 
ATOM 4512 N N   . THR B 2 328 ? 5.408   -18.505 -40.091 1.00 85.54 328 B 1 
ATOM 4513 C CA  . THR B 2 328 ? 6.145   -18.544 -41.358 1.00 83.63 328 B 1 
ATOM 4514 C C   . THR B 2 328 ? 5.570   -19.636 -42.253 1.00 83.35 328 B 1 
ATOM 4515 O O   . THR B 2 328 ? 5.121   -20.670 -41.771 1.00 80.15 328 B 1 
ATOM 4516 C CB  . THR B 2 328 ? 7.643   -18.754 -41.151 1.00 80.83 328 B 1 
ATOM 4517 O OG1 . THR B 2 328 ? 7.917   -19.922 -40.418 1.00 71.43 328 B 1 
ATOM 4518 C CG2 . THR B 2 328 ? 8.268   -17.587 -40.388 1.00 71.15 328 B 1 
ATOM 4519 N N   . ALA B 2 329 ? 5.568   -19.393 -43.566 1.00 83.55 329 B 1 
ATOM 4520 C CA  . ALA B 2 329 ? 5.132   -20.397 -44.519 1.00 81.19 329 B 1 
ATOM 4521 C C   . ALA B 2 329 ? 6.091   -21.604 -44.498 1.00 81.13 329 B 1 
ATOM 4522 O O   . ALA B 2 329 ? 7.312   -21.439 -44.602 1.00 77.56 329 B 1 
ATOM 4523 C CB  . ALA B 2 329 ? 5.022   -19.770 -45.908 1.00 77.75 329 B 1 
ATOM 4524 N N   . ALA B 2 330 ? 5.529   -22.791 -44.406 1.00 80.29 330 B 1 
ATOM 4525 C CA  . ALA B 2 330 ? 6.216   -24.070 -44.479 1.00 78.09 330 B 1 
ATOM 4526 C C   . ALA B 2 330 ? 5.534   -24.953 -45.531 1.00 79.04 330 B 1 
ATOM 4527 O O   . ALA B 2 330 ? 4.438   -24.635 -46.007 1.00 73.15 330 B 1 
ATOM 4528 C CB  . ALA B 2 330 ? 6.227   -24.696 -43.076 1.00 72.94 330 B 1 
ATOM 4529 N N   . ASP B 2 331 ? 6.165   -26.069 -45.882 1.00 77.77 331 B 1 
ATOM 4530 C CA  . ASP B 2 331 ? 5.661   -26.970 -46.929 1.00 76.62 331 B 1 
ATOM 4531 C C   . ASP B 2 331 ? 4.295   -27.593 -46.588 1.00 77.71 331 B 1 
ATOM 4532 O O   . ASP B 2 331 ? 3.479   -27.849 -47.469 1.00 71.13 331 B 1 
ATOM 4533 C CB  . ASP B 2 331 ? 6.689   -28.085 -47.175 1.00 72.68 331 B 1 
ATOM 4534 C CG  . ASP B 2 331 ? 8.013   -27.602 -47.796 1.00 67.04 331 B 1 
ATOM 4535 O OD1 . ASP B 2 331 ? 8.001   -26.569 -48.495 1.00 58.87 331 B 1 
ATOM 4536 O OD2 . ASP B 2 331 ? 9.028   -28.294 -47.584 1.00 59.35 331 B 1 
ATOM 4537 N N   . ASP B 2 332 ? 4.048   -27.811 -45.309 1.00 76.88 332 B 1 
ATOM 4538 C CA  . ASP B 2 332 ? 2.817   -28.398 -44.765 1.00 76.24 332 B 1 
ATOM 4539 C C   . ASP B 2 332 ? 1.805   -27.352 -44.258 1.00 77.41 332 B 1 
ATOM 4540 O O   . ASP B 2 332 ? 0.755   -27.706 -43.726 1.00 68.51 332 B 1 
ATOM 4541 C CB  . ASP B 2 332 ? 3.197   -29.421 -43.683 1.00 71.11 332 B 1 
ATOM 4542 C CG  . ASP B 2 332 ? 3.975   -28.846 -42.495 1.00 64.36 332 B 1 
ATOM 4543 O OD1 . ASP B 2 332 ? 4.608   -27.784 -42.640 1.00 56.30 332 B 1 
ATOM 4544 O OD2 . ASP B 2 332 ? 3.962   -29.518 -41.433 1.00 57.88 332 B 1 
ATOM 4545 N N   . GLY B 2 333 ? 2.085   -26.056 -44.450 1.00 78.76 333 B 1 
ATOM 4546 C CA  . GLY B 2 333 ? 1.185   -24.979 -44.066 1.00 78.77 333 B 1 
ATOM 4547 C C   . GLY B 2 333 ? 1.911   -23.808 -43.421 1.00 81.25 333 B 1 
ATOM 4548 O O   . GLY B 2 333 ? 2.638   -23.083 -44.092 1.00 75.96 333 B 1 
ATOM 4549 N N   . TRP B 2 334 ? 1.683   -23.589 -42.129 1.00 82.85 334 B 1 
ATOM 4550 C CA  . TRP B 2 334 ? 2.255   -22.486 -41.371 1.00 83.56 334 B 1 
ATOM 4551 C C   . TRP B 2 334 ? 2.971   -23.003 -40.122 1.00 85.22 334 B 1 
ATOM 4552 O O   . TRP B 2 334 ? 2.372   -23.722 -39.322 1.00 81.01 334 B 1 
ATOM 4553 C CB  . TRP B 2 334 ? 1.167   -21.478 -41.005 1.00 79.56 334 B 1 
ATOM 4554 C CG  . TRP B 2 334 ? 0.576   -20.755 -42.171 1.00 81.77 334 B 1 
ATOM 4555 C CD1 . TRP B 2 334 ? -0.536  -21.117 -42.853 1.00 74.39 334 B 1 
ATOM 4556 C CD2 . TRP B 2 334 ? 1.087   -19.547 -42.828 1.00 79.26 334 B 1 
ATOM 4557 N NE1 . TRP B 2 334 ? -0.764  -20.211 -43.887 1.00 73.37 334 B 1 
ATOM 4558 C CE2 . TRP B 2 334 ? 0.212   -19.237 -43.901 1.00 77.89 334 B 1 
ATOM 4559 C CE3 . TRP B 2 334 ? 2.197   -18.698 -42.604 1.00 75.49 334 B 1 
ATOM 4560 C CZ2 . TRP B 2 334 ? 0.428   -18.115 -44.736 1.00 77.12 334 B 1 
ATOM 4561 C CZ3 . TRP B 2 334 ? 2.402   -17.591 -43.431 1.00 72.94 334 B 1 
ATOM 4562 C CH2 . TRP B 2 334 ? 1.534   -17.304 -44.487 1.00 74.65 334 B 1 
ATOM 4563 N N   . GLN B 2 335 ? 4.216   -22.602 -39.965 1.00 81.07 335 B 1 
ATOM 4564 C CA  . GLN B 2 335 ? 4.998   -22.885 -38.767 1.00 81.65 335 B 1 
ATOM 4565 C C   . GLN B 2 335 ? 4.785   -21.760 -37.746 1.00 83.38 335 B 1 
ATOM 4566 O O   . GLN B 2 335 ? 5.079   -20.598 -38.035 1.00 81.04 335 B 1 
ATOM 4567 C CB  . GLN B 2 335 ? 6.479   -23.025 -39.163 1.00 79.73 335 B 1 
ATOM 4568 C CG  . GLN B 2 335 ? 7.398   -23.278 -37.966 1.00 75.45 335 B 1 
ATOM 4569 C CD  . GLN B 2 335 ? 7.034   -24.563 -37.221 1.00 71.16 335 B 1 
ATOM 4570 O OE1 . GLN B 2 335 ? 6.979   -25.637 -37.794 1.00 61.96 335 B 1 
ATOM 4571 N NE2 . GLN B 2 335 ? 6.761   -24.485 -35.945 1.00 60.41 335 B 1 
ATOM 4572 N N   . ASP B 2 336 ? 4.331   -22.104 -36.552 1.00 84.47 336 B 1 
ATOM 4573 C CA  . ASP B 2 336 ? 4.198   -21.164 -35.439 1.00 83.81 336 B 1 
ATOM 4574 C C   . ASP B 2 336 ? 5.555   -20.913 -34.759 1.00 84.44 336 B 1 
ATOM 4575 O O   . ASP B 2 336 ? 6.410   -21.801 -34.682 1.00 81.92 336 B 1 
ATOM 4576 C CB  . ASP B 2 336 ? 3.156   -21.673 -34.427 1.00 80.80 336 B 1 
ATOM 4577 C CG  . ASP B 2 336 ? 1.718   -21.691 -34.970 1.00 76.91 336 B 1 
ATOM 4578 O OD1 . ASP B 2 336 ? 1.357   -20.787 -35.754 1.00 68.80 336 B 1 
ATOM 4579 O OD2 . ASP B 2 336 ? 0.944   -22.582 -34.575 1.00 69.48 336 B 1 
ATOM 4580 N N   . TRP B 2 337 ? 5.755   -19.706 -34.270 1.00 84.48 337 B 1 
ATOM 4581 C CA  . TRP B 2 337 ? 6.961   -19.282 -33.557 1.00 83.55 337 B 1 
ATOM 4582 C C   . TRP B 2 337 ? 6.618   -18.847 -32.133 1.00 83.92 337 B 1 
ATOM 4583 O O   . TRP B 2 337 ? 5.649   -18.121 -31.903 1.00 79.84 337 B 1 
ATOM 4584 C CB  . TRP B 2 337 ? 7.663   -18.152 -34.316 1.00 81.78 337 B 1 
ATOM 4585 C CG  . TRP B 2 337 ? 8.275   -18.579 -35.614 1.00 84.77 337 B 1 
ATOM 4586 C CD1 . TRP B 2 337 ? 7.597   -18.909 -36.736 1.00 75.97 337 B 1 
ATOM 4587 C CD2 . TRP B 2 337 ? 9.687   -18.766 -35.928 1.00 83.44 337 B 1 
ATOM 4588 N NE1 . TRP B 2 337 ? 8.488   -19.294 -37.730 1.00 77.92 337 B 1 
ATOM 4589 C CE2 . TRP B 2 337 ? 9.782   -19.220 -37.270 1.00 81.93 337 B 1 
ATOM 4590 C CE3 . TRP B 2 337 ? 10.886  -18.601 -35.206 1.00 81.21 337 B 1 
ATOM 4591 C CZ2 . TRP B 2 337 ? 11.025  -19.525 -37.872 1.00 83.58 337 B 1 
ATOM 4592 C CZ3 . TRP B 2 337 ? 12.122  -18.899 -35.807 1.00 76.51 337 B 1 
ATOM 4593 C CH2 . TRP B 2 337 ? 12.184  -19.360 -37.120 1.00 78.83 337 B 1 
ATOM 4594 N N   . GLN B 2 338 ? 7.453   -19.256 -31.181 1.00 83.13 338 B 1 
ATOM 4595 C CA  . GLN B 2 338 ? 7.272   -18.939 -29.771 1.00 82.40 338 B 1 
ATOM 4596 C C   . GLN B 2 338 ? 8.038   -17.659 -29.403 1.00 82.13 338 B 1 
ATOM 4597 O O   . GLN B 2 338 ? 9.224   -17.524 -29.695 1.00 81.28 338 B 1 
ATOM 4598 C CB  . GLN B 2 338 ? 7.693   -20.144 -28.920 1.00 80.77 338 B 1 
ATOM 4599 C CG  . GLN B 2 338 ? 7.424   -19.898 -27.430 1.00 73.54 338 B 1 
ATOM 4600 C CD  . GLN B 2 338 ? 7.802   -21.084 -26.534 1.00 69.45 338 B 1 
ATOM 4601 O OE1 . GLN B 2 338 ? 8.216   -22.131 -26.979 1.00 61.67 338 B 1 
ATOM 4602 N NE2 . GLN B 2 338 ? 7.663   -20.944 -25.230 1.00 59.96 338 B 1 
ATOM 4603 N N   . VAL B 2 339 ? 7.379   -16.755 -28.695 1.00 83.10 339 B 1 
ATOM 4604 C CA  . VAL B 2 339 ? 8.021   -15.558 -28.135 1.00 81.52 339 B 1 
ATOM 4605 C C   . VAL B 2 339 ? 8.813   -15.945 -26.883 1.00 80.81 339 B 1 
ATOM 4606 O O   . VAL B 2 339 ? 8.268   -16.512 -25.943 1.00 78.98 339 B 1 
ATOM 4607 C CB  . VAL B 2 339 ? 7.000   -14.449 -27.819 1.00 79.70 339 B 1 
ATOM 4608 C CG1 . VAL B 2 339 ? 7.695   -13.198 -27.286 1.00 72.81 339 B 1 
ATOM 4609 C CG2 . VAL B 2 339 ? 6.215   -14.056 -29.069 1.00 74.58 339 B 1 
ATOM 4610 N N   . VAL B 2 340 ? 10.109  -15.602 -26.863 1.00 81.62 340 B 1 
ATOM 4611 C CA  . VAL B 2 340 ? 11.002  -15.794 -25.718 1.00 80.00 340 B 1 
ATOM 4612 C C   . VAL B 2 340 ? 11.632  -14.465 -25.300 1.00 80.42 340 B 1 
ATOM 4613 O O   . VAL B 2 340 ? 11.817  -13.582 -26.141 1.00 78.88 340 B 1 
ATOM 4614 C CB  . VAL B 2 340 ? 12.075  -16.868 -25.991 1.00 77.73 340 B 1 
ATOM 4615 C CG1 . VAL B 2 340 ? 11.428  -18.239 -26.192 1.00 70.24 340 B 1 
ATOM 4616 C CG2 . VAL B 2 340 ? 12.956  -16.545 -27.200 1.00 72.20 340 B 1 
ATOM 4617 N N   . PRO B 2 341 ? 11.991  -14.287 -24.014 1.00 79.56 341 B 1 
ATOM 4618 C CA  . PRO B 2 341 ? 12.596  -13.037 -23.544 1.00 76.85 341 B 1 
ATOM 4619 C C   . PRO B 2 341 ? 14.032  -12.836 -24.056 1.00 77.04 341 B 1 
ATOM 4620 O O   . PRO B 2 341 ? 14.484  -11.710 -24.225 1.00 72.59 341 B 1 
ATOM 4621 C CB  . PRO B 2 341 ? 12.537  -13.130 -22.019 1.00 74.36 341 B 1 
ATOM 4622 C CG  . PRO B 2 341 ? 12.540  -14.633 -21.734 1.00 74.32 341 B 1 
ATOM 4623 C CD  . PRO B 2 341 ? 11.760  -15.206 -22.906 1.00 77.27 341 B 1 
ATOM 4624 N N   . HIS B 2 342 ? 14.768  -13.923 -24.309 1.00 79.64 342 B 1 
ATOM 4625 C CA  . HIS B 2 342 ? 16.134  -13.918 -24.832 1.00 78.60 342 B 1 
ATOM 4626 C C   . HIS B 2 342 ? 16.485  -15.268 -25.465 1.00 78.93 342 B 1 
ATOM 4627 O O   . HIS B 2 342 ? 15.931  -16.302 -25.113 1.00 74.07 342 B 1 
ATOM 4628 C CB  . HIS B 2 342 ? 17.114  -13.574 -23.701 1.00 74.44 342 B 1 
ATOM 4629 C CG  . HIS B 2 342 ? 17.034  -14.497 -22.506 1.00 71.75 342 B 1 
ATOM 4630 N ND1 . HIS B 2 342 ? 17.158  -15.868 -22.506 1.00 64.77 342 B 1 
ATOM 4631 C CD2 . HIS B 2 342 ? 16.822  -14.145 -21.196 1.00 63.54 342 B 1 
ATOM 4632 C CE1 . HIS B 2 342 ? 17.011  -16.313 -21.254 1.00 61.07 342 B 1 
ATOM 4633 N NE2 . HIS B 2 342 ? 16.813  -15.297 -20.425 1.00 63.34 342 B 1 
ATOM 4634 N N   . PHE B 2 343 ? 17.491  -15.280 -26.347 1.00 77.99 343 B 1 
ATOM 4635 C CA  . PHE B 2 343 ? 17.925  -16.491 -27.050 1.00 77.36 343 B 1 
ATOM 4636 C C   . PHE B 2 343 ? 18.971  -17.330 -26.297 1.00 77.58 343 B 1 
ATOM 4637 O O   . PHE B 2 343 ? 19.470  -18.309 -26.844 1.00 71.38 343 B 1 
ATOM 4638 C CB  . PHE B 2 343 ? 18.440  -16.091 -28.436 1.00 74.50 343 B 1 
ATOM 4639 C CG  . PHE B 2 343 ? 17.384  -15.462 -29.313 1.00 79.13 343 B 1 
ATOM 4640 C CD1 . PHE B 2 343 ? 16.348  -16.254 -29.840 1.00 74.52 343 B 1 
ATOM 4641 C CD2 . PHE B 2 343 ? 17.438  -14.096 -29.630 1.00 73.24 343 B 1 
ATOM 4642 C CE1 . PHE B 2 343 ? 15.386  -15.698 -30.692 1.00 71.26 343 B 1 
ATOM 4643 C CE2 . PHE B 2 343 ? 16.479  -13.533 -30.491 1.00 73.15 343 B 1 
ATOM 4644 C CZ  . PHE B 2 343 ? 15.456  -14.336 -31.025 1.00 76.52 343 B 1 
ATOM 4645 N N   . SER B 2 344 ? 19.349  -16.998 -25.064 1.00 79.56 344 B 1 
ATOM 4646 C CA  . SER B 2 344 ? 20.482  -17.646 -24.384 1.00 77.93 344 B 1 
ATOM 4647 C C   . SER B 2 344 ? 20.331  -19.163 -24.186 1.00 78.40 344 B 1 
ATOM 4648 O O   . SER B 2 344 ? 21.331  -19.874 -24.140 1.00 72.99 344 B 1 
ATOM 4649 C CB  . SER B 2 344 ? 20.723  -16.992 -23.019 1.00 74.34 344 B 1 
ATOM 4650 O OG  . SER B 2 344 ? 19.663  -17.249 -22.128 1.00 67.05 344 B 1 
ATOM 4651 N N   . GLY B 2 345 ? 19.092  -19.645 -24.072 1.00 76.43 345 B 1 
ATOM 4652 C CA  . GLY B 2 345 ? 18.766  -21.056 -23.937 1.00 76.07 345 B 1 
ATOM 4653 C C   . GLY B 2 345 ? 18.223  -21.714 -25.209 1.00 77.73 345 B 1 
ATOM 4654 O O   . GLY B 2 345 ? 17.837  -22.879 -25.159 1.00 72.34 345 B 1 
ATOM 4655 N N   . SER B 2 346 ? 18.161  -20.996 -26.333 1.00 78.25 346 B 1 
ATOM 4656 C CA  . SER B 2 346 ? 17.538  -21.499 -27.556 1.00 78.16 346 B 1 
ATOM 4657 C C   . SER B 2 346 ? 18.473  -22.450 -28.305 1.00 79.78 346 B 1 
ATOM 4658 O O   . SER B 2 346 ? 19.633  -22.130 -28.564 1.00 76.81 346 B 1 
ATOM 4659 C CB  . SER B 2 346 ? 17.114  -20.351 -28.481 1.00 74.72 346 B 1 
ATOM 4660 O OG  . SER B 2 346 ? 16.273  -19.458 -27.786 1.00 69.58 346 B 1 
ATOM 4661 N N   . HIS B 2 347 ? 17.942  -23.607 -28.679 1.00 78.07 347 B 1 
ATOM 4662 C CA  . HIS B 2 347 ? 18.614  -24.541 -29.575 1.00 78.78 347 B 1 
ATOM 4663 C C   . HIS B 2 347 ? 18.542  -24.038 -31.033 1.00 79.84 347 B 1 
ATOM 4664 O O   . HIS B 2 347 ? 17.604  -23.319 -31.372 1.00 76.14 347 B 1 
ATOM 4665 C CB  . HIS B 2 347 ? 17.970  -25.928 -29.400 1.00 75.07 347 B 1 
ATOM 4666 C CG  . HIS B 2 347 ? 18.778  -27.043 -29.987 1.00 71.57 347 B 1 
ATOM 4667 N ND1 . HIS B 2 347 ? 18.586  -27.629 -31.224 1.00 61.60 347 B 1 
ATOM 4668 C CD2 . HIS B 2 347 ? 19.877  -27.658 -29.442 1.00 61.17 347 B 1 
ATOM 4669 C CE1 . HIS B 2 347 ? 19.539  -28.554 -31.415 1.00 58.11 347 B 1 
ATOM 4670 N NE2 . HIS B 2 347 ? 20.350  -28.605 -30.351 1.00 60.86 347 B 1 
ATOM 4671 N N   . PRO B 2 348 ? 19.485  -24.411 -31.935 1.00 78.89 348 B 1 
ATOM 4672 C CA  . PRO B 2 348 ? 19.435  -24.024 -33.349 1.00 77.78 348 B 1 
ATOM 4673 C C   . PRO B 2 348 ? 18.149  -24.388 -34.096 1.00 79.55 348 B 1 
ATOM 4674 O O   . PRO B 2 348 ? 17.834  -23.743 -35.089 1.00 75.18 348 B 1 
ATOM 4675 C CB  . PRO B 2 348 ? 20.636  -24.727 -33.990 1.00 75.37 348 B 1 
ATOM 4676 C CG  . PRO B 2 348 ? 21.625  -24.851 -32.845 1.00 75.60 348 B 1 
ATOM 4677 C CD  . PRO B 2 348 ? 20.738  -25.092 -31.634 1.00 79.16 348 B 1 
ATOM 4678 N N   . ASP B 2 349 ? 17.421  -25.399 -33.635 1.00 80.78 349 B 1 
ATOM 4679 C CA  . ASP B 2 349 ? 16.183  -25.862 -34.258 1.00 80.51 349 B 1
[truncated: 177,311 more chars]
