# Supplementary material for: Function and firing of the Streptomyces coelicolor contractile injection system requires the membrane protein CisA
Source: eLife. 2025 Jul 8;14:RP104064. doi: 10.7554/eLife.104064 (PMC12237407; doi:10.7554/eLife.104064)
Supplement: Figure 6—figure supplement 2—source data 1. [file elife-104064-fig6-figsupp2-data1.zip › Figure 6-figure supplement 2-source data 1/CisA_1_310_Cis11_model.cif]

# By using this file you agree to the legally binding terms of use found at alphafoldserver.com/output-terms
data_3a678d7137d00f84
#
_entry.id 3a678d7137d00f84
#
loop_
_atom_type.symbol
C 
N 
O 
S 
#
loop_
_audit_author.name
_audit_author.pdbx_ordinal
"Google DeepMind" 1 
"Isomorphic Labs" 2 
#
_audit_conform.dict_location https://raw.githubusercontent.com/ihmwg/ModelCIF/master/dist/mmcif_ma.dic
_audit_conform.dict_name     mmcif_ma.dic
_audit_conform.dict_version  1.4.5
#
loop_
_chem_comp.formula
_chem_comp.formula_weight
_chem_comp.id
_chem_comp.mon_nstd_flag
_chem_comp.name
_chem_comp.pdbx_smiles
_chem_comp.pdbx_synonyms
_chem_comp.type
"C3 H7 N O2"    89.093  ALA y ALANINE         C[C@H](N)C(O)=O                  ? "L-PEPTIDE LINKING" 
"C6 H15 N4 O2"  175.209 ARG y ARGININE        N[C@@H](CCCNC(N)=[NH2+])C(O)=O   ? "L-PEPTIDE LINKING" 
"C4 H8 N2 O3"   132.118 ASN y ASPARAGINE      N[C@@H](CC(N)=O)C(O)=O           ? "L-PEPTIDE LINKING" 
"C4 H7 N O4"    133.103 ASP y "ASPARTIC ACID" N[C@@H](CC(O)=O)C(O)=O           ? "L-PEPTIDE LINKING" 
"C3 H7 N O2 S"  121.158 CYS y CYSTEINE        N[C@@H](CS)C(O)=O                ? "L-PEPTIDE LINKING" 
"C5 H10 N2 O3"  146.144 GLN y GLUTAMINE       N[C@@H](CCC(N)=O)C(O)=O          ? "L-PEPTIDE LINKING" 
"C5 H9 N O4"    147.129 GLU y "GLUTAMIC ACID" N[C@@H](CCC(O)=O)C(O)=O          ? "L-PEPTIDE LINKING" 
"C2 H5 N O2"    75.067  GLY y GLYCINE         NCC(O)=O                         ? "PEPTIDE LINKING"   
"C6 H10 N3 O2"  156.162 HIS y HISTIDINE       N[C@@H](Cc1c[nH]c[nH+]1)C(O)=O   ? "L-PEPTIDE LINKING" 
"C6 H13 N O2"   131.173 ILE y ISOLEUCINE      CC[C@H](C)[C@H](N)C(O)=O         ? "L-PEPTIDE LINKING" 
"C6 H13 N O2"   131.173 LEU y LEUCINE         CC(C)C[C@H](N)C(O)=O             ? "L-PEPTIDE LINKING" 
"C6 H15 N2 O2"  147.195 LYS y LYSINE          N[C@@H](CCCC[NH3+])C(O)=O        ? "L-PEPTIDE LINKING" 
"C5 H11 N O2 S" 149.211 MET y METHIONINE      CSCC[C@H](N)C(O)=O               ? "L-PEPTIDE LINKING" 
"C9 H11 N O2"   165.189 PHE y PHENYLALANINE   N[C@@H](Cc1ccccc1)C(O)=O         ? "L-PEPTIDE LINKING" 
"C5 H9 N O2"    115.130 PRO y PROLINE         OC(=O)[C@@H]1CCCN1               ? "L-PEPTIDE LINKING" 
"C3 H7 N O3"    105.093 SER y SERINE          N[C@@H](CO)C(O)=O                ? "L-PEPTIDE LINKING" 
"C4 H9 N O3"    119.119 THR y THREONINE       C[C@@H](O)[C@H](N)C(O)=O         ? "L-PEPTIDE LINKING" 
"C11 H12 N2 O2" 204.225 TRP y TRYPTOPHAN      N[C@@H](Cc1c[nH]c2ccccc12)C(O)=O ? "L-PEPTIDE LINKING" 
"C9 H11 N O3"   181.189 TYR y TYROSINE        N[C@@H](Cc1ccc(O)cc1)C(O)=O      ? "L-PEPTIDE LINKING" 
"C5 H11 N O2"   117.146 VAL y VALINE          CC(C)[C@H](N)C(O)=O              ? "L-PEPTIDE LINKING" 
#
_citation.book_publisher          ?
_citation.country                 UK
_citation.id                      primary
_citation.journal_full            Nature
_citation.journal_id_ASTM         NATUAS
_citation.journal_id_CSD          0006
_citation.journal_id_ISSN         0028-0836
_citation.journal_volume          ?
_citation.page_first              ?
_citation.page_last               ?
_citation.pdbx_database_id_DOI    ?
_citation.pdbx_database_id_PubMed ?
_citation.title                   "Accurate structure prediction of biomolecular interactions with AlphaFold 3"
_citation.year                    2024
#
loop_
_citation_author.citation_id
_citation_author.name
_citation_author.ordinal
primary "Google DeepMind" 1 
primary "Isomorphic Labs" 2 
#
loop_
_entity.id
_entity.pdbx_description
_entity.type
1 . polymer 
2 . polymer 
#
loop_
_entity_poly.entity_id
_entity_poly.pdbx_strand_id
_entity_poly.type
1 A polypeptide(L) 
2 B polypeptide(L) 
#
loop_
_entity_poly_seq.entity_id
_entity_poly_seq.hetero
_entity_poly_seq.mon_id
_entity_poly_seq.num
1 n MET 1   
1 n THR 2   
1 n THR 3   
1 n GLN 4   
1 n ASN 5   
1 n CYS 6   
1 n ALA 7   
1 n GLU 8   
1 n CYS 9   
1 n GLY 10  
1 n THR 11  
1 n PRO 12  
1 n ALA 13  
1 n GLU 14  
1 n PRO 15  
1 n GLY 16  
1 n GLN 17  
1 n SER 18  
1 n PHE 19  
1 n CYS 20  
1 n ASP 21  
1 n ALA 22  
1 n CYS 23  
1 n GLY 24  
1 n ALA 25  
1 n VAL 26  
1 n LEU 27  
1 n SER 28  
1 n TRP 29  
1 n ASP 30  
1 n GLN 31  
1 n ALA 32  
1 n GLY 33  
1 n ALA 34  
1 n ALA 35  
1 n ARG 36  
1 n THR 37  
1 n ALA 38  
1 n ARG 39  
1 n PRO 40  
1 n ALA 41  
1 n ALA 42  
1 n ALA 43  
1 n THR 44  
1 n SER 45  
1 n ASP 46  
1 n GLN 47  
1 n ARG 48  
1 n PRO 49  
1 n GLY 50  
1 n PHE 51  
1 n ASP 52  
1 n ALA 53  
1 n PHE 54  
1 n ALA 55  
1 n GLY 56  
1 n ALA 57  
1 n GLY 58  
1 n VAL 59  
1 n PRO 60  
1 n PRO 61  
1 n ALA 62  
1 n ARG 63  
1 n THR 64  
1 n GLY 65  
1 n ARG 66  
1 n PRO 67  
1 n ALA 68  
1 n THR 69  
1 n ALA 70  
1 n PRO 71  
1 n ALA 72  
1 n ASP 73  
1 n GLU 74  
1 n PRO 75  
1 n ALA 76  
1 n GLY 77  
1 n ALA 78  
1 n ILE 79  
1 n GLY 80  
1 n GLU 81  
1 n ASN 82  
1 n PRO 83  
1 n THR 84  
1 n LEU 85  
1 n PRO 86  
1 n GLN 87  
1 n GLN 88  
1 n ARG 89  
1 n ARG 90  
1 n THR 91  
1 n ALA 92  
1 n GLY 93  
1 n ASP 94  
1 n ALA 95  
1 n ASP 96  
1 n SER 97  
1 n PRO 98  
1 n ALA 99  
1 n GLY 100 
1 n ASP 101 
1 n ALA 102 
1 n ALA 103 
1 n ALA 104 
1 n THR 105 
1 n THR 106 
1 n GLY 107 
1 n ASP 108 
1 n THR 109 
1 n PRO 110 
1 n GLY 111 
1 n THR 112 
1 n GLY 113 
1 n ASN 114 
1 n THR 115 
1 n PRO 116 
1 n GLY 117 
1 n ALA 118 
1 n ALA 119 
1 n PRO 120 
1 n GLY 121 
1 n ALA 122 
1 n GLY 123 
1 n ALA 124 
1 n ALA 125 
1 n ALA 126 
1 n ASP 127 
1 n PRO 128 
1 n ASP 129 
1 n ALA 130 
1 n ALA 131 
1 n PRO 132 
1 n GLY 133 
1 n ALA 134 
1 n ALA 135 
1 n ALA 136 
1 n ARG 137 
1 n PRO 138 
1 n ALA 139 
1 n PRO 140 
1 n GLY 141 
1 n THR 142 
1 n ASP 143 
1 n GLU 144 
1 n THR 145 
1 n ALA 146 
1 n PRO 147 
1 n THR 148 
1 n ALA 149 
1 n PRO 150 
1 n VAL 151 
1 n PRO 152 
1 n SER 153 
1 n ALA 154 
1 n ALA 155 
1 n ALA 156 
1 n SER 157 
1 n ALA 158 
1 n PRO 159 
1 n ALA 160 
1 n PRO 161 
1 n ASN 162 
1 n ALA 163 
1 n LEU 164 
1 n THR 165 
1 n ASP 166 
1 n THR 167 
1 n MET 168 
1 n SER 169 
1 n ASP 170 
1 n ARG 171 
1 n ALA 172 
1 n ARG 173 
1 n SER 174 
1 n LEU 175 
1 n LEU 176 
1 n VAL 177 
1 n PRO 178 
1 n VAL 179 
1 n ALA 180 
1 n ASP 181 
1 n PRO 182 
1 n GLU 183 
1 n ALA 184 
1 n PRO 185 
1 n ALA 186 
1 n PRO 187 
1 n ALA 188 
1 n ALA 189 
1 n PRO 190 
1 n PRO 191 
1 n ALA 192 
1 n VAL 193 
1 n ALA 194 
1 n PRO 195 
1 n VAL 196 
1 n LEU 197 
1 n PRO 198 
1 n GLY 199 
1 n ARG 200 
1 n PRO 201 
1 n ASP 202 
1 n ALA 203 
1 n ASP 204 
1 n ARG 205 
1 n PRO 206 
1 n GLN 207 
1 n VAL 208 
1 n ARG 209 
1 n ALA 210 
1 n PRO 211 
1 n GLY 212 
1 n HIS 213 
1 n GLN 214 
1 n PRO 215 
1 n ASP 216 
1 n ILE 217 
1 n ALA 218 
1 n ASN 219 
1 n GLY 220 
1 n PRO 221 
1 n PRO 222 
1 n CYS 223 
1 n PRO 224 
1 n TRP 225 
1 n CYS 226 
1 n SER 227 
1 n THR 228 
1 n PRO 229 
1 n ASN 230 
1 n ARG 231 
1 n PRO 232 
1 n ASP 233 
1 n ARG 234 
1 n HIS 235 
1 n TYR 236 
1 n CYS 237 
1 n ALA 238 
1 n ARG 239 
1 n CYS 240 
1 n ALA 241 
1 n MET 242 
1 n PRO 243 
1 n LEU 244 
1 n VAL 245 
1 n ALA 246 
1 n SER 247 
1 n GLY 248 
1 n ASP 249 
1 n GLN 250 
1 n ALA 251 
1 n SER 252 
1 n LEU 253 
1 n ARG 254 
1 n ALA 255 
1 n PRO 256 
1 n TRP 257 
1 n TRP 258 
1 n ARG 259 
1 n ARG 260 
1 n LEU 261 
1 n PHE 262 
1 n GLY 263 
1 n GLY 264 
1 n ARG 265 
1 n ARG 266 
1 n GLN 267 
1 n GLU 268 
1 n THR 269 
1 n PRO 270 
1 n TRP 271 
1 n ALA 272 
1 n GLY 273 
1 n ASP 274 
1 n ARG 275 
1 n PRO 276 
1 n ARG 277 
1 n LEU 278 
1 n ARG 279 
1 n ARG 280 
1 n VAL 281 
1 n PHE 282 
1 n ASP 283 
1 n ARG 284 
1 n ILE 285 
1 n GLY 286 
1 n THR 287 
1 n TRP 288 
1 n ILE 289 
1 n THR 290 
1 n VAL 291 
1 n ALA 292 
1 n VAL 293 
1 n VAL 294 
1 n ALA 295 
1 n THR 296 
1 n LEU 297 
1 n ALA 298 
1 n VAL 299 
1 n LEU 300 
1 n GLY 301 
1 n PHE 302 
1 n MET 303 
1 n TYR 304 
1 n ILE 305 
1 n PRO 306 
1 n ASP 307 
1 n GLY 308 
1 n VAL 309 
1 n GLN 310 
2 n MET 1   
2 n PRO 2   
2 n LEU 3   
2 n PRO 4   
2 n SER 5   
2 n PRO 6   
2 n ASN 7   
2 n LEU 8   
2 n ASP 9   
2 n ASP 10  
2 n ARG 11  
2 n ARG 12  
2 n PHE 13  
2 n GLN 14  
2 n GLN 15  
2 n PHE 16  
2 n VAL 17  
2 n ASP 18  
2 n ASP 19  
2 n ALA 20  
2 n LYS 21  
2 n ARG 22  
2 n TYR 23  
2 n ILE 24  
2 n GLN 25  
2 n GLN 26  
2 n ARG 27  
2 n ALA 28  
2 n PRO 29  
2 n GLU 30  
2 n TRP 31  
2 n THR 32  
2 n ASP 33  
2 n HIS 34  
2 n ASN 35  
2 n VAL 36  
2 n SER 37  
2 n ASP 38  
2 n PRO 39  
2 n GLY 40  
2 n VAL 41  
2 n THR 42  
2 n LEU 43  
2 n VAL 44  
2 n GLU 45  
2 n THR 46  
2 n VAL 47  
2 n ALA 48  
2 n HIS 49  
2 n MET 50  
2 n ALA 51  
2 n ASP 52  
2 n GLN 53  
2 n ILE 54  
2 n VAL 55  
2 n TYR 56  
2 n ARG 57  
2 n LEU 58  
2 n ASN 59  
2 n ARG 60  
2 n VAL 61  
2 n PRO 62  
2 n ASP 63  
2 n LYS 64  
2 n ASN 65  
2 n HIS 66  
2 n LEU 67  
2 n ALA 68  
2 n PHE 69  
2 n LEU 70  
2 n ASP 71  
2 n LEU 72  
2 n VAL 73  
2 n GLY 74  
2 n ILE 75  
2 n THR 76  
2 n LEU 77  
2 n PHE 78  
2 n PRO 79  
2 n PRO 80  
2 n SER 81  
2 n ALA 82  
2 n ALA 83  
2 n ARG 84  
2 n THR 85  
2 n ASP 86  
2 n VAL 87  
2 n THR 88  
2 n PHE 89  
2 n TRP 90  
2 n LEU 91  
2 n SER 92  
2 n ALA 93  
2 n PRO 94  
2 n GLN 95  
2 n GLU 96  
2 n ASP 97  
2 n ALA 98  
2 n ILE 99  
2 n LEU 100 
2 n VAL 101 
2 n PRO 102 
2 n VAL 103 
2 n GLY 104 
2 n THR 105 
2 n GLU 106 
2 n VAL 107 
2 n ALA 108 
2 n THR 109 
2 n LEU 110 
2 n ARG 111 
2 n THR 112 
2 n GLU 113 
2 n ARG 114 
2 n ASP 115 
2 n GLU 116 
2 n ALA 117 
2 n VAL 118 
2 n VAL 119 
2 n PHE 120 
2 n ALA 121 
2 n THR 122 
2 n GLU 123 
2 n GLN 124 
2 n ASP 125 
2 n LEU 126 
2 n ARG 127 
2 n ILE 128 
2 n VAL 129 
2 n PRO 130 
2 n CYS 131 
2 n THR 132 
2 n MET 133 
2 n GLY 134 
2 n ARG 135 
2 n LEU 136 
2 n VAL 137 
2 n THR 138 
2 n GLN 139 
2 n VAL 140 
2 n SER 141 
2 n GLY 142 
2 n GLU 143 
2 n ALA 144 
2 n VAL 145 
2 n SER 146 
2 n ASP 147 
2 n ARG 148 
2 n THR 149 
2 n THR 150 
2 n ASP 151 
2 n LEU 152 
2 n ALA 153 
2 n GLU 154 
2 n SER 155 
2 n LYS 156 
2 n ASP 157 
2 n VAL 158 
2 n LEU 159 
2 n CYS 160 
2 n PHE 161 
2 n ALA 162 
2 n GLU 163 
2 n ALA 164 
2 n PRO 165 
2 n ASN 166 
2 n PRO 167 
2 n GLY 168 
2 n ASP 169 
2 n CYS 170 
2 n MET 171 
2 n LEU 172 
2 n ILE 173 
2 n GLY 174 
2 n LEU 175 
2 n SER 176 
2 n ALA 177 
2 n ALA 178 
2 n VAL 179 
2 n PRO 180 
2 n ASP 181 
2 n CYS 182 
2 n ALA 183 
2 n LEU 184 
2 n ALA 185 
2 n LEU 186 
2 n GLU 187 
2 n LEU 188 
2 n ASP 189 
2 n SER 190 
2 n ARG 191 
2 n VAL 192 
2 n ASP 193 
2 n GLY 194 
2 n VAL 195 
2 n GLY 196 
2 n VAL 197 
2 n ASP 198 
2 n PRO 199 
2 n ARG 200 
2 n GLN 201 
2 n PRO 202 
2 n PRO 203 
2 n LEU 204 
2 n VAL 205 
2 n TRP 206 
2 n GLU 207 
2 n ALA 208 
2 n TRP 209 
2 n THR 210 
2 n GLU 211 
2 n ASP 212 
2 n GLY 213 
2 n TRP 214 
2 n GLN 215 
2 n SER 216 
2 n CYS 217 
2 n GLU 218 
2 n VAL 219 
2 n ASP 220 
2 n ARG 221 
2 n ASP 222 
2 n GLY 223 
2 n THR 224 
2 n GLY 225 
2 n GLY 226 
2 n LEU 227 
2 n ASN 228 
2 n ARG 229 
2 n PRO 230 
2 n GLY 231 
2 n ASP 232 
2 n VAL 233 
2 n VAL 234 
2 n LEU 235 
2 n HIS 236 
2 n ILE 237 
2 n PRO 238 
2 n GLY 239 
2 n GLY 240 
2 n HIS 241 
2 n VAL 242 
2 n LEU 243 
2 n SER 244 
2 n ARG 245 
2 n ASN 246 
2 n GLY 247 
2 n GLY 248 
2 n HIS 249 
2 n GLU 250 
2 n ALA 251 
2 n GLY 252 
2 n TRP 253 
2 n ILE 254 
2 n ARG 255 
2 n CYS 256 
2 n ARG 257 
2 n VAL 258 
2 n THR 259 
2 n GLU 260 
2 n PRO 261 
2 n LEU 262 
2 n SER 263 
2 n GLY 264 
2 n GLN 265 
2 n PRO 266 
2 n PHE 267 
2 n TYR 268 
2 n THR 269 
2 n THR 270 
2 n SER 271 
2 n PRO 272 
2 n THR 273 
2 n ILE 274 
2 n ARG 275 
2 n SER 276 
2 n ALA 277 
2 n GLU 278 
2 n ALA 279 
2 n TYR 280 
2 n THR 281 
2 n ILE 282 
2 n GLY 283 
2 n GLY 284 
2 n THR 285 
2 n THR 286 
2 n GLY 287 
2 n SER 288 
2 n ILE 289 
2 n HIS 290 
2 n ALA 291 
2 n GLU 292 
2 n THR 293 
2 n VAL 294 
2 n LEU 295 
2 n ASP 296 
2 n GLU 297 
2 n PRO 298 
2 n LEU 299 
2 n GLY 300 
2 n GLU 301 
2 n SER 302 
2 n THR 303 
2 n GLY 304 
2 n LEU 305 
2 n PRO 306 
2 n GLY 307 
2 n GLN 308 
2 n ARG 309 
2 n LEU 310 
2 n ARG 311 
2 n LEU 312 
2 n GLU 313 
2 n HIS 314 
2 n ALA 315 
2 n PRO 316 
2 n VAL 317 
2 n VAL 318 
2 n ALA 319 
2 n GLY 320 
2 n GLU 321 
2 n PRO 322 
2 n SER 323 
2 n VAL 324 
2 n LEU 325 
2 n LEU 326 
2 n GLN 327 
2 n THR 328 
2 n ALA 329 
2 n ALA 330 
2 n ASP 331 
2 n ASP 332 
2 n GLY 333 
2 n TRP 334 
2 n GLN 335 
2 n ASP 336 
2 n TRP 337 
2 n GLN 338 
2 n VAL 339 
2 n VAL 340 
2 n PRO 341 
2 n HIS 342 
2 n PHE 343 
2 n SER 344 
2 n GLY 345 
2 n SER 346 
2 n HIS 347 
2 n PRO 348 
2 n ASP 349 
2 n ASP 350 
2 n HIS 351 
2 n HIS 352 
2 n ILE 353 
2 n THR 354 
2 n VAL 355 
2 n ASP 356 
2 n ALA 357 
2 n THR 358 
2 n THR 359 
2 n GLY 360 
2 n GLU 361 
2 n ILE 362 
2 n ALA 363 
2 n PHE 364 
2 n GLY 365 
2 n PRO 366 
2 n ALA 367 
2 n VAL 368 
2 n ARG 369 
2 n GLU 370 
2 n ALA 371 
2 n ASP 372 
2 n GLY 373 
2 n THR 374 
2 n LEU 375 
2 n ARG 376 
2 n GLN 377 
2 n TYR 378 
2 n GLY 379 
2 n ALA 380 
2 n VAL 381 
2 n PRO 382 
2 n PRO 383 
2 n LYS 384 
2 n GLY 385 
2 n ALA 386 
2 n VAL 387 
2 n ILE 388 
2 n ARG 389 
2 n ALA 390 
2 n ARG 391 
2 n ARG 392 
2 n TYR 393 
2 n ARG 394 
2 n THR 395 
2 n GLY 396 
2 n GLY 397 
2 n GLY 398 
2 n ARG 399 
2 n ALA 400 
2 n GLY 401 
2 n ASN 402 
2 n VAL 403 
2 n ALA 404 
2 n ARG 405 
2 n GLY 406 
2 n ALA 407 
2 n VAL 408 
2 n GLN 409 
2 n VAL 410 
2 n LEU 411 
2 n ARG 412 
2 n THR 413 
2 n SER 414 
2 n ILE 415 
2 n PRO 416 
2 n TYR 417 
2 n VAL 418 
2 n SER 419 
2 n GLU 420 
2 n VAL 421 
2 n VAL 422 
2 n ASN 423 
2 n ARG 424 
2 n GLU 425 
2 n ALA 426 
2 n ALA 427 
2 n LEU 428 
2 n GLY 429 
2 n GLY 430 
2 n VAL 431 
2 n ASP 432 
2 n GLY 433 
2 n GLU 434 
2 n THR 435 
2 n ILE 436 
2 n GLU 437 
2 n GLU 438 
2 n ALA 439 
2 n LYS 440 
2 n LEU 441 
2 n ARG 442 
2 n ALA 443 
2 n PRO 444 
2 n ILE 445 
2 n THR 446 
2 n LEU 447 
2 n ARG 448 
2 n ALA 449 
2 n GLN 450 
2 n GLU 451 
2 n ARG 452 
2 n ALA 453 
2 n VAL 454 
2 n THR 455 
2 n LEU 456 
2 n ARG 457 
2 n ASP 458 
2 n TYR 459 
2 n GLU 460 
2 n GLU 461 
2 n LEU 462 
2 n ALA 463 
2 n ARG 464 
2 n ARG 465 
2 n ALA 466 
2 n ALA 467 
2 n PRO 468 
2 n GLU 469 
2 n THR 470 
2 n ALA 471 
2 n ARG 472 
2 n ILE 473 
2 n THR 474 
2 n CYS 475 
2 n LEU 476 
2 n GLU 477 
2 n GLY 478 
2 n ALA 479 
2 n GLU 480 
2 n ASN 481 
2 n GLU 482 
2 n TYR 483 
2 n GLY 484 
2 n ALA 485 
2 n HIS 486 
2 n ALA 487 
2 n VAL 488 
2 n ARG 489 
2 n VAL 490 
2 n LEU 491 
2 n VAL 492 
2 n VAL 493 
2 n PRO 494 
2 n GLN 495 
2 n ALA 496 
2 n VAL 497 
2 n PRO 498 
2 n ASP 499 
2 n PRO 500 
2 n GLY 501 
2 n GLY 502 
2 n ARG 503 
2 n LEU 504 
2 n ARG 505 
2 n PHE 506 
2 n GLU 507 
2 n GLN 508 
2 n LEU 509 
2 n VAL 510 
2 n PRO 511 
2 n GLY 512 
2 n ASP 513 
2 n ALA 514 
2 n LEU 515 
2 n LEU 516 
2 n ASN 517 
2 n ARG 518 
2 n ILE 519 
2 n THR 520 
2 n ARG 521 
2 n HIS 522 
2 n LEU 523 
2 n ASP 524 
2 n GLU 525 
2 n ARG 526 
2 n ARG 527 
2 n LEU 528 
2 n ILE 529 
2 n GLY 530 
2 n THR 531 
2 n ARG 532 
2 n LEU 533 
2 n ALA 534 
2 n VAL 535 
2 n GLY 536 
2 n PRO 537 
2 n PRO 538 
2 n TYR 539 
2 n TYR 540 
2 n GLN 541 
2 n GLY 542 
2 n VAL 543 
2 n THR 544 
2 n VAL 545 
2 n VAL 546 
2 n ALA 547 
2 n THR 548 
2 n VAL 549 
2 n HIS 550 
2 n ALA 551 
2 n PHE 552 
2 n ARG 553 
2 n ASP 554 
2 n VAL 555 
2 n ASP 556 
2 n ALA 557 
2 n ASP 558 
2 n ARG 559 
2 n VAL 560 
2 n ARG 561 
2 n ARG 562 
2 n GLN 563 
2 n THR 564 
2 n HIS 565 
2 n ASP 566 
2 n ALA 567 
2 n LEU 568 
2 n TYR 569 
2 n ARG 570 
2 n HIS 571 
2 n LEU 572 
2 n ASP 573 
2 n PRO 574 
2 n LEU 575 
2 n THR 576 
2 n GLY 577 
2 n GLY 578 
2 n SER 579 
2 n ASP 580 
2 n GLY 581 
2 n LYS 582 
2 n GLY 583 
2 n TRP 584 
2 n PRO 585 
2 n PHE 586 
2 n GLY 587 
2 n ARG 588 
2 n PRO 589 
2 n VAL 590 
2 n GLN 591 
2 n THR 592 
2 n GLY 593 
2 n GLU 594 
2 n LEU 595 
2 n PHE 596 
2 n ALA 597 
2 n VAL 598 
2 n LEU 599 
2 n GLN 600 
2 n ARG 601 
2 n VAL 602 
2 n PRO 603 
2 n GLY 604 
2 n VAL 605 
2 n GLU 606 
2 n LEU 607 
2 n VAL 608 
2 n ASP 609 
2 n GLU 610 
2 n VAL 611 
2 n VAL 612 
2 n LEU 613 
2 n HIS 614 
2 n PRO 615 
2 n ALA 616 
2 n ASP 617 
2 n PRO 618 
2 n LEU 619 
2 n THR 620 
2 n GLY 621 
2 n LYS 622 
2 n ARG 623 
2 n GLY 624 
2 n ASP 625 
2 n PRO 626 
2 n THR 627 
2 n ASN 628 
2 n ARG 629 
2 n ILE 630 
2 n ASP 631 
2 n LEU 632 
2 n ASP 633 
2 n ALA 634 
2 n PRO 635 
2 n ALA 636 
2 n LEU 637 
2 n VAL 638 
2 n PHE 639 
2 n SER 640 
2 n TYR 641 
2 n ASP 642 
2 n HIS 643 
2 n ARG 644 
2 n VAL 645 
2 n ARG 646 
2 n VAL 647 
2 n ILE 648 
2 n GLY 649 
2 n ASP 650 
2 n SER 651 
2 n ALA 652 
#
_ma_data.content_type "model coordinates"
_ma_data.id           1
_ma_data.name         Model
#
_ma_model_list.data_id          1
_ma_model_list.model_group_id   1
_ma_model_list.model_group_name "AlphaFold-beta-20231127 (7a14c934-fe78-43c1-a552-7fb305b0ebd1 @ 2024-09-08 23:48:52)"
_ma_model_list.model_id         1
_ma_model_list.model_name       "Top ranked model"
_ma_model_list.model_type       "Ab initio model"
_ma_model_list.ordinal_id       1
#
loop_
_ma_protocol_step.method_type
_ma_protocol_step.ordinal_id
_ma_protocol_step.protocol_id
_ma_protocol_step.step_id
"coevolution MSA" 1 1 1 
"template search" 2 1 2 
modeling          3 1 3 
#
loop_
_ma_qa_metric.id
_ma_qa_metric.mode
_ma_qa_metric.name
_ma_qa_metric.software_group_id
_ma_qa_metric.type
1 global pLDDT 1 pLDDT 
2 local  pLDDT 1 pLDDT 
#
_ma_qa_metric_global.metric_id    1
_ma_qa_metric_global.metric_value 68.67
_ma_qa_metric_global.model_id     1
_ma_qa_metric_global.ordinal_id   1
#
_ma_software_group.group_id    1
_ma_software_group.ordinal_id  1
_ma_software_group.software_id 1
#
loop_
_ma_target_entity.data_id
_ma_target_entity.entity_id
_ma_target_entity.origin
1 1 . 
1 2 . 
#
loop_
_ma_target_entity_instance.asym_id
_ma_target_entity_instance.details
_ma_target_entity_instance.entity_id
A . 1 
B . 2 
#
loop_
_pdbx_data_usage.details
_pdbx_data_usage.id
_pdbx_data_usage.type
_pdbx_data_usage.url
;NON-COMMERCIAL USE ONLY, BY USING THIS FILE YOU AGREE TO THE TERMS OF USE FOUND
AT alphafoldserver.com/output-terms.
;
1 license    ? 
;THE INFORMATION IS NOT INTENDED FOR, HAS NOT BEEN VALIDATED FOR, AND IS NOT
APPROVED FOR CLINICAL USE. IT SHOULD NOT BE USED FOR CLINICAL PURPOSE OR RELIED
ON FOR MEDICAL OR OTHER PROFESSIONAL ADVICE. IT IS THEORETICAL MODELLING ONLY
AND CAUTION SHOULD BE EXERCISED IN ITS USE. IT IS PROVIDED "AS-IS" WITHOUT ANY
WARRANTY OF ANY KIND, WHETHER EXPRESSED OR IMPLIED. NO WARRANTY IS GIVEN THAT
USE OF THE INFORMATION SHALL NOT INFRINGE THE RIGHTS OF ANY THIRD PARTY.
;
2 disclaimer ? 
#
loop_
_pdbx_poly_seq_scheme.asym_id
_pdbx_poly_seq_scheme.auth_seq_num
_pdbx_poly_seq_scheme.entity_id
_pdbx_poly_seq_scheme.hetero
_pdbx_poly_seq_scheme.mon_id
_pdbx_poly_seq_scheme.pdb_ins_code
_pdbx_poly_seq_scheme.pdb_seq_num
_pdbx_poly_seq_scheme.pdb_strand_id
_pdbx_poly_seq_scheme.seq_id
A 1   1 n MET . 1   A 1   
A 2   1 n THR . 2   A 2   
A 3   1 n THR . 3   A 3   
A 4   1 n GLN . 4   A 4   
A 5   1 n ASN . 5   A 5   
A 6   1 n CYS . 6   A 6   
A 7   1 n ALA . 7   A 7   
A 8   1 n GLU . 8   A 8   
A 9   1 n CYS . 9   A 9   
A 10  1 n GLY . 10  A 10  
A 11  1 n THR . 11  A 11  
A 12  1 n PRO . 12  A 12  
A 13  1 n ALA . 13  A 13  
A 14  1 n GLU . 14  A 14  
A 15  1 n PRO . 15  A 15  
A 16  1 n GLY . 16  A 16  
A 17  1 n GLN . 17  A 17  
A 18  1 n SER . 18  A 18  
A 19  1 n PHE . 19  A 19  
A 20  1 n CYS . 20  A 20  
A 21  1 n ASP . 21  A 21  
A 22  1 n ALA . 22  A 22  
A 23  1 n CYS . 23  A 23  
A 24  1 n GLY . 24  A 24  
A 25  1 n ALA . 25  A 25  
A 26  1 n VAL . 26  A 26  
A 27  1 n LEU . 27  A 27  
A 28  1 n SER . 28  A 28  
A 29  1 n TRP . 29  A 29  
A 30  1 n ASP . 30  A 30  
A 31  1 n GLN . 31  A 31  
A 32  1 n ALA . 32  A 32  
A 33  1 n GLY . 33  A 33  
A 34  1 n ALA . 34  A 34  
A 35  1 n ALA . 35  A 35  
A 36  1 n ARG . 36  A 36  
A 37  1 n THR . 37  A 37  
A 38  1 n ALA . 38  A 38  
A 39  1 n ARG . 39  A 39  
A 40  1 n PRO . 40  A 40  
A 41  1 n ALA . 41  A 41  
A 42  1 n ALA . 42  A 42  
A 43  1 n ALA . 43  A 43  
A 44  1 n THR . 44  A 44  
A 45  1 n SER . 45  A 45  
A 46  1 n ASP . 46  A 46  
A 47  1 n GLN . 47  A 47  
A 48  1 n ARG . 48  A 48  
A 49  1 n PRO . 49  A 49  
A 50  1 n GLY . 50  A 50  
A 51  1 n PHE . 51  A 51  
A 52  1 n ASP . 52  A 52  
A 53  1 n ALA . 53  A 53  
A 54  1 n PHE . 54  A 54  
A 55  1 n ALA . 55  A 55  
A 56  1 n GLY . 56  A 56  
A 57  1 n ALA . 57  A 57  
A 58  1 n GLY . 58  A 58  
A 59  1 n VAL . 59  A 59  
A 60  1 n PRO . 60  A 60  
A 61  1 n PRO . 61  A 61  
A 62  1 n ALA . 62  A 62  
A 63  1 n ARG . 63  A 63  
A 64  1 n THR . 64  A 64  
A 65  1 n GLY . 65  A 65  
A 66  1 n ARG . 66  A 66  
A 67  1 n PRO . 67  A 67  
A 68  1 n ALA . 68  A 68  
A 69  1 n THR . 69  A 69  
A 70  1 n ALA . 70  A 70  
A 71  1 n PRO . 71  A 71  
A 72  1 n ALA . 72  A 72  
A 73  1 n ASP . 73  A 73  
A 74  1 n GLU . 74  A 74  
A 75  1 n PRO . 75  A 75  
A 76  1 n ALA . 76  A 76  
A 77  1 n GLY . 77  A 77  
A 78  1 n ALA . 78  A 78  
A 79  1 n ILE . 79  A 79  
A 80  1 n GLY . 80  A 80  
A 81  1 n GLU . 81  A 81  
A 82  1 n ASN . 82  A 82  
A 83  1 n PRO . 83  A 83  
A 84  1 n THR . 84  A 84  
A 85  1 n LEU . 85  A 85  
A 86  1 n PRO . 86  A 86  
A 87  1 n GLN . 87  A 87  
A 88  1 n GLN . 88  A 88  
A 89  1 n ARG . 89  A 89  
A 90  1 n ARG . 90  A 90  
A 91  1 n THR . 91  A 91  
A 92  1 n ALA . 92  A 92  
A 93  1 n GLY . 93  A 93  
A 94  1 n ASP . 94  A 94  
A 95  1 n ALA . 95  A 95  
A 96  1 n ASP . 96  A 96  
A 97  1 n SER . 97  A 97  
A 98  1 n PRO . 98  A 98  
A 99  1 n ALA . 99  A 99  
A 100 1 n GLY . 100 A 100 
A 101 1 n ASP . 101 A 101 
A 102 1 n ALA . 102 A 102 
A 103 1 n ALA . 103 A 103 
A 104 1 n ALA . 104 A 104 
A 105 1 n THR . 105 A 105 
A 106 1 n THR . 106 A 106 
A 107 1 n GLY . 107 A 107 
A 108 1 n ASP . 108 A 108 
A 109 1 n THR . 109 A 109 
A 110 1 n PRO . 110 A 110 
A 111 1 n GLY . 111 A 111 
A 112 1 n THR . 112 A 112 
A 113 1 n GLY . 113 A 113 
A 114 1 n ASN . 114 A 114 
A 115 1 n THR . 115 A 115 
A 116 1 n PRO . 116 A 116 
A 117 1 n GLY . 117 A 117 
A 118 1 n ALA . 118 A 118 
A 119 1 n ALA . 119 A 119 
A 120 1 n PRO . 120 A 120 
A 121 1 n GLY . 121 A 121 
A 122 1 n ALA . 122 A 122 
A 123 1 n GLY . 123 A 123 
A 124 1 n ALA . 124 A 124 
A 125 1 n ALA . 125 A 125 
A 126 1 n ALA . 126 A 126 
A 127 1 n ASP . 127 A 127 
A 128 1 n PRO . 128 A 128 
A 129 1 n ASP . 129 A 129 
A 130 1 n ALA . 130 A 130 
A 131 1 n ALA . 131 A 131 
A 132 1 n PRO . 132 A 132 
A 133 1 n GLY . 133 A 133 
A 134 1 n ALA . 134 A 134 
A 135 1 n ALA . 135 A 135 
A 136 1 n ALA . 136 A 136 
A 137 1 n ARG . 137 A 137 
A 138 1 n PRO . 138 A 138 
A 139 1 n ALA . 139 A 139 
A 140 1 n PRO . 140 A 140 
A 141 1 n GLY . 141 A 141 
A 142 1 n THR . 142 A 142 
A 143 1 n ASP . 143 A 143 
A 144 1 n GLU . 144 A 144 
A 145 1 n THR . 145 A 145 
A 146 1 n ALA . 146 A 146 
A 147 1 n PRO . 147 A 147 
A 148 1 n THR . 148 A 148 
A 149 1 n ALA . 149 A 149 
A 150 1 n PRO . 150 A 150 
A 151 1 n VAL . 151 A 151 
A 152 1 n PRO . 152 A 152 
A 153 1 n SER . 153 A 153 
A 154 1 n ALA . 154 A 154 
A 155 1 n ALA . 155 A 155 
A 156 1 n ALA . 156 A 156 
A 157 1 n SER . 157 A 157 
A 158 1 n ALA . 158 A 158 
A 159 1 n PRO . 159 A 159 
A 160 1 n ALA . 160 A 160 
A 161 1 n PRO . 161 A 161 
A 162 1 n ASN . 162 A 162 
A 163 1 n ALA . 163 A 163 
A 164 1 n LEU . 164 A 164 
A 165 1 n THR . 165 A 165 
A 166 1 n ASP . 166 A 166 
A 167 1 n THR . 167 A 167 
A 168 1 n MET . 168 A 168 
A 169 1 n SER . 169 A 169 
A 170 1 n ASP . 170 A 170 
A 171 1 n ARG . 171 A 171 
A 172 1 n ALA . 172 A 172 
A 173 1 n ARG . 173 A 173 
A 174 1 n SER . 174 A 174 
A 175 1 n LEU . 175 A 175 
A 176 1 n LEU . 176 A 176 
A 177 1 n VAL . 177 A 177 
A 178 1 n PRO . 178 A 178 
A 179 1 n VAL . 179 A 179 
A 180 1 n ALA . 180 A 180 
A 181 1 n ASP . 181 A 181 
A 182 1 n PRO . 182 A 182 
A 183 1 n GLU . 183 A 183 
A 184 1 n ALA . 184 A 184 
A 185 1 n PRO . 185 A 185 
A 186 1 n ALA . 186 A 186 
A 187 1 n PRO . 187 A 187 
A 188 1 n ALA . 188 A 188 
A 189 1 n ALA . 189 A 189 
A 190 1 n PRO . 190 A 190 
A 191 1 n PRO . 191 A 191 
A 192 1 n ALA . 192 A 192 
A 193 1 n VAL . 193 A 193 
A 194 1 n ALA . 194 A 194 
A 195 1 n PRO . 195 A 195 
A 196 1 n VAL . 196 A 196 
A 197 1 n LEU . 197 A 197 
A 198 1 n PRO . 198 A 198 
A 199 1 n GLY . 199 A 199 
A 200 1 n ARG . 200 A 200 
A 201 1 n PRO . 201 A 201 
A 202 1 n ASP . 202 A 202 
A 203 1 n ALA . 203 A 203 
A 204 1 n ASP . 204 A 204 
A 205 1 n ARG . 205 A 205 
A 206 1 n PRO . 206 A 206 
A 207 1 n GLN . 207 A 207 
A 208 1 n VAL . 208 A 208 
A 209 1 n ARG . 209 A 209 
A 210 1 n ALA . 210 A 210 
A 211 1 n PRO . 211 A 211 
A 212 1 n GLY . 212 A 212 
A 213 1 n HIS . 213 A 213 
A 214 1 n GLN . 214 A 214 
A 215 1 n PRO . 215 A 215 
A 216 1 n ASP . 216 A 216 
A 217 1 n ILE . 217 A 217 
A 218 1 n ALA . 218 A 218 
A 219 1 n ASN . 219 A 219 
A 220 1 n GLY . 220 A 220 
A 221 1 n PRO . 221 A 221 
A 222 1 n PRO . 222 A 222 
A 223 1 n CYS . 223 A 223 
A 224 1 n PRO . 224 A 224 
A 225 1 n TRP . 225 A 225 
A 226 1 n CYS . 226 A 226 
A 227 1 n SER . 227 A 227 
A 228 1 n THR . 228 A 228 
A 229 1 n PRO . 229 A 229 
A 230 1 n ASN . 230 A 230 
A 231 1 n ARG . 231 A 231 
A 232 1 n PRO . 232 A 232 
A 233 1 n ASP . 233 A 233 
A 234 1 n ARG . 234 A 234 
A 235 1 n HIS . 235 A 235 
A 236 1 n TYR . 236 A 236 
A 237 1 n CYS . 237 A 237 
A 238 1 n ALA . 238 A 238 
A 239 1 n ARG . 239 A 239 
A 240 1 n CYS . 240 A 240 
A 241 1 n ALA . 241 A 241 
A 242 1 n MET . 242 A 242 
A 243 1 n PRO . 243 A 243 
A 244 1 n LEU . 244 A 244 
A 245 1 n VAL . 245 A 245 
A 246 1 n ALA . 246 A 246 
A 247 1 n SER . 247 A 247 
A 248 1 n GLY . 248 A 248 
A 249 1 n ASP . 249 A 249 
A 250 1 n GLN . 250 A 250 
A 251 1 n ALA . 251 A 251 
A 252 1 n SER . 252 A 252 
A 253 1 n LEU . 253 A 253 
A 254 1 n ARG . 254 A 254 
A 255 1 n ALA . 255 A 255 
A 256 1 n PRO . 256 A 256 
A 257 1 n TRP . 257 A 257 
A 258 1 n TRP . 258 A 258 
A 259 1 n ARG . 259 A 259 
A 260 1 n ARG . 260 A 260 
A 261 1 n LEU . 261 A 261 
A 262 1 n PHE . 262 A 262 
A 263 1 n GLY . 263 A 263 
A 264 1 n GLY . 264 A 264 
A 265 1 n ARG . 265 A 265 
A 266 1 n ARG . 266 A 266 
A 267 1 n GLN . 267 A 267 
A 268 1 n GLU . 268 A 268 
A 269 1 n THR . 269 A 269 
A 270 1 n PRO . 270 A 270 
A 271 1 n TRP . 271 A 271 
A 272 1 n ALA . 272 A 272 
A 273 1 n GLY . 273 A 273 
A 274 1 n ASP . 274 A 274 
A 275 1 n ARG . 275 A 275 
A 276 1 n PRO . 276 A 276 
A 277 1 n ARG . 277 A 277 
A 278 1 n LEU . 278 A 278 
A 279 1 n ARG . 279 A 279 
A 280 1 n ARG . 280 A 280 
A 281 1 n VAL . 281 A 281 
A 282 1 n PHE . 282 A 282 
A 283 1 n ASP . 283 A 283 
A 284 1 n ARG . 284 A 284 
A 285 1 n ILE . 285 A 285 
A 286 1 n GLY . 286 A 286 
A 287 1 n THR . 287 A 287 
A 288 1 n TRP . 288 A 288 
A 289 1 n ILE . 289 A 289 
A 290 1 n THR . 290 A 290 
A 291 1 n VAL . 291 A 291 
A 292 1 n ALA . 292 A 292 
A 293 1 n VAL . 293 A 293 
A 294 1 n VAL . 294 A 294 
A 295 1 n ALA . 295 A 295 
A 296 1 n THR . 296 A 296 
A 297 1 n LEU . 297 A 297 
A 298 1 n ALA . 298 A 298 
A 299 1 n VAL . 299 A 299 
A 300 1 n LEU . 300 A 300 
A 301 1 n GLY . 301 A 301 
A 302 1 n PHE . 302 A 302 
A 303 1 n MET . 303 A 303 
A 304 1 n TYR . 304 A 304 
A 305 1 n ILE . 305 A 305 
A 306 1 n PRO . 306 A 306 
A 307 1 n ASP . 307 A 307 
A 308 1 n GLY . 308 A 308 
A 309 1 n VAL . 309 A 309 
A 310 1 n GLN . 310 A 310 
B 1   2 n MET . 1   B 1   
B 2   2 n PRO . 2   B 2   
B 3   2 n LEU . 3   B 3   
B 4   2 n PRO . 4   B 4   
B 5   2 n SER . 5   B 5   
B 6   2 n PRO . 6   B 6   
B 7   2 n ASN . 7   B 7   
B 8   2 n LEU . 8   B 8   
B 9   2 n ASP . 9   B 9   
B 10  2 n ASP . 10  B 10  
B 11  2 n ARG . 11  B 11  
B 12  2 n ARG . 12  B 12  
B 13  2 n PHE . 13  B 13  
B 14  2 n GLN . 14  B 14  
B 15  2 n GLN . 15  B 15  
B 16  2 n PHE . 16  B 16  
B 17  2 n VAL . 17  B 17  
B 18  2 n ASP . 18  B 18  
B 19  2 n ASP . 19  B 19  
B 20  2 n ALA . 20  B 20  
B 21  2 n LYS . 21  B 21  
B 22  2 n ARG . 22  B 22  
B 23  2 n TYR . 23  B 23  
B 24  2 n ILE . 24  B 24  
B 25  2 n GLN . 25  B 25  
B 26  2 n GLN . 26  B 26  
B 27  2 n ARG . 27  B 27  
B 28  2 n ALA . 28  B 28  
B 29  2 n PRO . 29  B 29  
B 30  2 n GLU . 30  B 30  
B 31  2 n TRP . 31  B 31  
B 32  2 n THR . 32  B 32  
B 33  2 n ASP . 33  B 33  
B 34  2 n HIS . 34  B 34  
B 35  2 n ASN . 35  B 35  
B 36  2 n VAL . 36  B 36  
B 37  2 n SER . 37  B 37  
B 38  2 n ASP . 38  B 38  
B 39  2 n PRO . 39  B 39  
B 40  2 n GLY . 40  B 40  
B 41  2 n VAL . 41  B 41  
B 42  2 n THR . 42  B 42  
B 43  2 n LEU . 43  B 43  
B 44  2 n VAL . 44  B 44  
B 45  2 n GLU . 45  B 45  
B 46  2 n THR . 46  B 46  
B 47  2 n VAL . 47  B 47  
B 48  2 n ALA . 48  B 48  
B 49  2 n HIS . 49  B 49  
B 50  2 n MET . 50  B 50  
B 51  2 n ALA . 51  B 51  
B 52  2 n ASP . 52  B 52  
B 53  2 n GLN . 53  B 53  
B 54  2 n ILE . 54  B 54  
B 55  2 n VAL . 55  B 55  
B 56  2 n TYR . 56  B 56  
B 57  2 n ARG . 57  B 57  
B 58  2 n LEU . 58  B 58  
B 59  2 n ASN . 59  B 59  
B 60  2 n ARG . 60  B 60  
B 61  2 n VAL . 61  B 61  
B 62  2 n PRO . 62  B 62  
B 63  2 n ASP . 63  B 63  
B 64  2 n LYS . 64  B 64  
B 65  2 n ASN . 65  B 65  
B 66  2 n HIS . 66  B 66  
B 67  2 n LEU . 67  B 67  
B 68  2 n ALA . 68  B 68  
B 69  2 n PHE . 69  B 69  
B 70  2 n LEU . 70  B 70  
B 71  2 n ASP . 71  B 71  
B 72  2 n LEU . 72  B 72  
B 73  2 n VAL . 73  B 73  
B 74  2 n GLY . 74  B 74  
B 75  2 n ILE . 75  B 75  
B 76  2 n THR . 76  B 76  
B 77  2 n LEU . 77  B 77  
B 78  2 n PHE . 78  B 78  
B 79  2 n PRO . 79  B 79  
B 80  2 n PRO . 80  B 80  
B 81  2 n SER . 81  B 81  
B 82  2 n ALA . 82  B 82  
B 83  2 n ALA . 83  B 83  
B 84  2 n ARG . 84  B 84  
B 85  2 n THR . 85  B 85  
B 86  2 n ASP . 86  B 86  
B 87  2 n VAL . 87  B 87  
B 88  2 n THR . 88  B 88  
B 89  2 n PHE . 89  B 89  
B 90  2 n TRP . 90  B 90  
B 91  2 n LEU . 91  B 91  
B 92  2 n SER . 92  B 92  
B 93  2 n ALA . 93  B 93  
B 94  2 n PRO . 94  B 94  
B 95  2 n GLN . 95  B 95  
B 96  2 n GLU . 96  B 96  
B 97  2 n ASP . 97  B 97  
B 98  2 n ALA . 98  B 98  
B 99  2 n ILE . 99  B 99  
B 100 2 n LEU . 100 B 100 
B 101 2 n VAL . 101 B 101 
B 102 2 n PRO . 102 B 102 
B 103 2 n VAL . 103 B 103 
B 104 2 n GLY . 104 B 104 
B 105 2 n THR . 105 B 105 
B 106 2 n GLU . 106 B 106 
B 107 2 n VAL . 107 B 107 
B 108 2 n ALA . 108 B 108 
B 109 2 n THR . 109 B 109 
B 110 2 n LEU . 110 B 110 
B 111 2 n ARG . 111 B 111 
B 112 2 n THR . 112 B 112 
B 113 2 n GLU . 113 B 113 
B 114 2 n ARG . 114 B 114 
B 115 2 n ASP . 115 B 115 
B 116 2 n GLU . 116 B 116 
B 117 2 n ALA . 117 B 117 
B 118 2 n VAL . 118 B 118 
B 119 2 n VAL . 119 B 119 
B 120 2 n PHE . 120 B 120 
B 121 2 n ALA . 121 B 121 
B 122 2 n THR . 122 B 122 
B 123 2 n GLU . 123 B 123 
B 124 2 n GLN . 124 B 124 
B 125 2 n ASP . 125 B 125 
B 126 2 n LEU . 126 B 126 
B 127 2 n ARG . 127 B 127 
B 128 2 n ILE . 128 B 128 
B 129 2 n VAL . 129 B 129 
B 130 2 n PRO . 130 B 130 
B 131 2 n CYS . 131 B 131 
B 132 2 n THR . 132 B 132 
B 133 2 n MET . 133 B 133 
B 134 2 n GLY . 134 B 134 
B 135 2 n ARG . 135 B 135 
B 136 2 n LEU . 136 B 136 
B 137 2 n VAL . 137 B 137 
B 138 2 n THR . 138 B 138 
B 139 2 n GLN . 139 B 139 
B 140 2 n VAL . 140 B 140 
B 141 2 n SER . 141 B 141 
B 142 2 n GLY . 142 B 142 
B 143 2 n GLU . 143 B 143 
B 144 2 n ALA . 144 B 144 
B 145 2 n VAL . 145 B 145 
B 146 2 n SER . 146 B 146 
B 147 2 n ASP . 147 B 147 
B 148 2 n ARG . 148 B 148 
B 149 2 n THR . 149 B 149 
B 150 2 n THR . 150 B 150 
B 151 2 n ASP . 151 B 151 
B 152 2 n LEU . 152 B 152 
B 153 2 n ALA . 153 B 153 
B 154 2 n GLU . 154 B 154 
B 155 2 n SER . 155 B 155 
B 156 2 n LYS . 156 B 156 
B 157 2 n ASP . 157 B 157 
B 158 2 n VAL . 158 B 158 
B 159 2 n LEU . 159 B 159 
B 160 2 n CYS . 160 B 160 
B 161 2 n PHE . 161 B 161 
B 162 2 n ALA . 162 B 162 
B 163 2 n GLU . 163 B 163 
B 164 2 n ALA . 164 B 164 
B 165 2 n PRO . 165 B 165 
B 166 2 n ASN . 166 B 166 
B 167 2 n PRO . 167 B 167 
B 168 2 n GLY . 168 B 168 
B 169 2 n ASP . 169 B 169 
B 170 2 n CYS . 170 B 170 
B 171 2 n MET . 171 B 171 
B 172 2 n LEU . 172 B 172 
B 173 2 n ILE . 173 B 173 
B 174 2 n GLY . 174 B 174 
B 175 2 n LEU . 175 B 175 
B 176 2 n SER . 176 B 176 
B 177 2 n ALA . 177 B 177 
B 178 2 n ALA . 178 B 178 
B 179 2 n VAL . 179 B 179 
B 180 2 n PRO . 180 B 180 
B 181 2 n ASP . 181 B 181 
B 182 2 n CYS . 182 B 182 
B 183 2 n ALA . 183 B 183 
B 184 2 n LEU . 184 B 184 
B 185 2 n ALA . 185 B 185 
B 186 2 n LEU . 186 B 186 
B 187 2 n GLU . 187 B 187 
B 188 2 n LEU . 188 B 188 
B 189 2 n ASP . 189 B 189 
B 190 2 n SER . 190 B 190 
B 191 2 n ARG . 191 B 191 
B 192 2 n VAL . 192 B 192 
B 193 2 n ASP . 193 B 193 
B 194 2 n GLY . 194 B 194 
B 195 2 n VAL . 195 B 195 
B 196 2 n GLY . 196 B 196 
B 197 2 n VAL . 197 B 197 
B 198 2 n ASP . 198 B 198 
B 199 2 n PRO . 199 B 199 
B 200 2 n ARG . 200 B 200 
B 201 2 n GLN . 201 B 201 
B 202 2 n PRO . 202 B 202 
B 203 2 n PRO . 203 B 203 
B 204 2 n LEU . 204 B 204 
B 205 2 n VAL . 205 B 205 
B 206 2 n TRP . 206 B 206 
B 207 2 n GLU . 207 B 207 
B 208 2 n ALA . 208 B 208 
B 209 2 n TRP . 209 B 209 
B 210 2 n THR . 210 B 210 
B 211 2 n GLU . 211 B 211 
B 212 2 n ASP . 212 B 212 
B 213 2 n GLY . 213 B 213 
B 214 2 n TRP . 214 B 214 
B 215 2 n GLN . 215 B 215 
B 216 2 n SER . 216 B 216 
B 217 2 n CYS . 217 B 217 
B 218 2 n GLU . 218 B 218 
B 219 2 n VAL . 219 B 219 
B 220 2 n ASP . 220 B 220 
B 221 2 n ARG . 221 B 221 
B 222 2 n ASP . 222 B 222 
B 223 2 n GLY . 223 B 223 
B 224 2 n THR . 224 B 224 
B 225 2 n GLY . 225 B 225 
B 226 2 n GLY . 226 B 226 
B 227 2 n LEU . 227 B 227 
B 228 2 n ASN . 228 B 228 
B 229 2 n ARG . 229 B 229 
B 230 2 n PRO . 230 B 230 
B 231 2 n GLY . 231 B 231 
B 232 2 n ASP . 232 B 232 
B 233 2 n VAL . 233 B 233 
B 234 2 n VAL . 234 B 234 
B 235 2 n LEU . 235 B 235 
B 236 2 n HIS . 236 B 236 
B 237 2 n ILE . 237 B 237 
B 238 2 n PRO . 238 B 238 
B 239 2 n GLY . 239 B 239 
B 240 2 n GLY . 240 B 240 
B 241 2 n HIS . 241 B 241 
B 242 2 n VAL . 242 B 242 
B 243 2 n LEU . 243 B 243 
B 244 2 n SER . 244 B 244 
B 245 2 n ARG . 245 B 245 
B 246 2 n ASN . 246 B 246 
B 247 2 n GLY . 247 B 247 
B 248 2 n GLY . 248 B 248 
B 249 2 n HIS . 249 B 249 
B 250 2 n GLU . 250 B 250 
B 251 2 n ALA . 251 B 251 
B 252 2 n GLY . 252 B 252 
B 253 2 n TRP . 253 B 253 
B 254 2 n ILE . 254 B 254 
B 255 2 n ARG . 255 B 255 
B 256 2 n CYS . 256 B 256 
B 257 2 n ARG . 257 B 257 
B 258 2 n VAL . 258 B 258 
B 259 2 n THR . 259 B 259 
B 260 2 n GLU . 260 B 260 
B 261 2 n PRO . 261 B 261 
B 262 2 n LEU . 262 B 262 
B 263 2 n SER . 263 B 263 
B 264 2 n GLY . 264 B 264 
B 265 2 n GLN . 265 B 265 
B 266 2 n PRO . 266 B 266 
B 267 2 n PHE . 267 B 267 
B 268 2 n TYR . 268 B 268 
B 269 2 n THR . 269 B 269 
B 270 2 n THR . 270 B 270 
B 271 2 n SER . 271 B 271 
B 272 2 n PRO . 272 B 272 
B 273 2 n THR . 273 B 273 
B 274 2 n ILE . 274 B 274 
B 275 2 n ARG . 275 B 275 
B 276 2 n SER . 276 B 276 
B 277 2 n ALA . 277 B 277 
B 278 2 n GLU . 278 B 278 
B 279 2 n ALA . 279 B 279 
B 280 2 n TYR . 280 B 280 
B 281 2 n THR . 281 B 281 
B 282 2 n ILE . 282 B 282 
B 283 2 n GLY . 283 B 283 
B 284 2 n GLY . 284 B 284 
B 285 2 n THR . 285 B 285 
B 286 2 n THR . 286 B 286 
B 287 2 n GLY . 287 B 287 
B 288 2 n SER . 288 B 288 
B 289 2 n ILE . 289 B 289 
B 290 2 n HIS . 290 B 290 
B 291 2 n ALA . 291 B 291 
B 292 2 n GLU . 292 B 292 
B 293 2 n THR . 293 B 293 
B 294 2 n VAL . 294 B 294 
B 295 2 n LEU . 295 B 295 
B 296 2 n ASP . 296 B 296 
B 297 2 n GLU . 297 B 297 
B 298 2 n PRO . 298 B 298 
B 299 2 n LEU . 299 B 299 
B 300 2 n GLY . 300 B 300 
B 301 2 n GLU . 301 B 301 
B 302 2 n SER . 302 B 302 
B 303 2 n THR . 303 B 303 
B 304 2 n GLY . 304 B 304 
B 305 2 n LEU . 305 B 305 
B 306 2 n PRO . 306 B 306 
B 307 2 n GLY . 307 B 307 
B 308 2 n GLN . 308 B 308 
B 309 2 n ARG . 309 B 309 
B 310 2 n LEU . 310 B 310 
B 311 2 n ARG . 311 B 311 
B 312 2 n LEU . 312 B 312 
B 313 2 n GLU . 313 B 313 
B 314 2 n HIS . 314 B 314 
B 315 2 n ALA . 315 B 315 
B 316 2 n PRO . 316 B 316 
B 317 2 n VAL . 317 B 317 
B 318 2 n VAL . 318 B 318 
B 319 2 n ALA . 319 B 319 
B 320 2 n GLY . 320 B 320 
B 321 2 n GLU . 321 B 321 
B 322 2 n PRO . 322 B 322 
B 323 2 n SER . 323 B 323 
B 324 2 n VAL . 324 B 324 
B 325 2 n LEU . 325 B 325 
B 326 2 n LEU . 326 B 326 
B 327 2 n GLN . 327 B 327 
B 328 2 n THR . 328 B 328 
B 329 2 n ALA . 329 B 329 
B 330 2 n ALA . 330 B 330 
B 331 2 n ASP . 331 B 331 
B 332 2 n ASP . 332 B 332 
B 333 2 n GLY . 333 B 333 
B 334 2 n TRP . 334 B 334 
B 335 2 n GLN . 335 B 335 
B 336 2 n ASP . 336 B 336 
B 337 2 n TRP . 337 B 337 
B 338 2 n GLN . 338 B 338 
B 339 2 n VAL . 339 B 339 
B 340 2 n VAL . 340 B 340 
B 341 2 n PRO . 341 B 341 
B 342 2 n HIS . 342 B 342 
B 343 2 n PHE . 343 B 343 
B 344 2 n SER . 344 B 344 
B 345 2 n GLY . 345 B 345 
B 346 2 n SER . 346 B 346 
B 347 2 n HIS . 347 B 347 
B 348 2 n PRO . 348 B 348 
B 349 2 n ASP . 349 B 349 
B 350 2 n ASP . 350 B 350 
B 351 2 n HIS . 351 B 351 
B 352 2 n HIS . 352 B 352 
B 353 2 n ILE . 353 B 353 
B 354 2 n THR . 354 B 354 
B 355 2 n VAL . 355 B 355 
B 356 2 n ASP . 356 B 356 
B 357 2 n ALA . 357 B 357 
B 358 2 n THR . 358 B 358 
B 359 2 n THR . 359 B 359 
B 360 2 n GLY . 360 B 360 
B 361 2 n GLU . 361 B 361 
B 362 2 n ILE . 362 B 362 
B 363 2 n ALA . 363 B 363 
B 364 2 n PHE . 364 B 364 
B 365 2 n GLY . 365 B 365 
B 366 2 n PRO . 366 B 366 
B 367 2 n ALA . 367 B 367 
B 368 2 n VAL . 368 B 368 
B 369 2 n ARG . 369 B 369 
B 370 2 n GLU . 370 B 370 
B 371 2 n ALA . 371 B 371 
B 372 2 n ASP . 372 B 372 
B 373 2 n GLY . 373 B 373 
B 374 2 n THR . 374 B 374 
B 375 2 n LEU . 375 B 375 
B 376 2 n ARG . 376 B 376 
B 377 2 n GLN . 377 B 377 
B 378 2 n TYR . 378 B 378 
B 379 2 n GLY . 379 B 379 
B 380 2 n ALA . 380 B 380 
B 381 2 n VAL . 381 B 381 
B 382 2 n PRO . 382 B 382 
B 383 2 n PRO . 383 B 383 
B 384 2 n LYS . 384 B 384 
B 385 2 n GLY . 385 B 385 
B 386 2 n ALA . 386 B 386 
B 387 2 n VAL . 387 B 387 
B 388 2 n ILE . 388 B 388 
B 389 2 n ARG . 389 B 389 
B 390 2 n ALA . 390 B 390 
B 391 2 n ARG . 391 B 391 
B 392 2 n ARG . 392 B 392 
B 393 2 n TYR . 393 B 393 
B 394 2 n ARG . 394 B 394 
B 395 2 n THR . 395 B 395 
B 396 2 n GLY . 396 B 396 
B 397 2 n GLY . 397 B 397 
B 398 2 n GLY . 398 B 398 
B 399 2 n ARG . 399 B 399 
B 400 2 n ALA . 400 B 400 
B 401 2 n GLY . 401 B 401 
B 402 2 n ASN . 402 B 402 
B 403 2 n VAL . 403 B 403 
B 404 2 n ALA . 404 B 404 
B 405 2 n ARG . 405 B 405 
B 406 2 n GLY . 406 B 406 
B 407 2 n ALA . 407 B 407 
B 408 2 n VAL . 408 B 408 
B 409 2 n GLN . 409 B 409 
B 410 2 n VAL . 410 B 410 
B 411 2 n LEU . 411 B 411 
B 412 2 n ARG . 412 B 412 
B 413 2 n THR . 413 B 413 
B 414 2 n SER . 414 B 414 
B 415 2 n ILE . 415 B 415 
B 416 2 n PRO . 416 B 416 
B 417 2 n TYR . 417 B 417 
B 418 2 n VAL . 418 B 418 
B 419 2 n SER . 419 B 419 
B 420 2 n GLU . 420 B 420 
B 421 2 n VAL . 421 B 421 
B 422 2 n VAL . 422 B 422 
B 423 2 n ASN . 423 B 423 
B 424 2 n ARG . 424 B 424 
B 425 2 n GLU . 425 B 425 
B 426 2 n ALA . 426 B 426 
B 427 2 n ALA . 427 B 427 
B 428 2 n LEU . 428 B 428 
B 429 2 n GLY . 429 B 429 
B 430 2 n GLY . 430 B 430 
B 431 2 n VAL . 431 B 431 
B 432 2 n ASP . 432 B 432 
B 433 2 n GLY . 433 B 433 
B 434 2 n GLU . 434 B 434 
B 435 2 n THR . 435 B 435 
B 436 2 n ILE . 436 B 436 
B 437 2 n GLU . 437 B 437 
B 438 2 n GLU . 438 B 438 
B 439 2 n ALA . 439 B 439 
B 440 2 n LYS . 440 B 440 
B 441 2 n LEU . 441 B 441 
B 442 2 n ARG . 442 B 442 
B 443 2 n ALA . 443 B 443 
B 444 2 n PRO . 444 B 444 
B 445 2 n ILE . 445 B 445 
B 446 2 n THR . 446 B 446 
B 447 2 n LEU . 447 B 447 
B 448 2 n ARG . 448 B 448 
B 449 2 n ALA . 449 B 449 
B 450 2 n GLN . 450 B 450 
B 451 2 n GLU . 451 B 451 
B 452 2 n ARG . 452 B 452 
B 453 2 n ALA . 453 B 453 
B 454 2 n VAL . 454 B 454 
B 455 2 n THR . 455 B 455 
B 456 2 n LEU . 456 B 456 
B 457 2 n ARG . 457 B 457 
B 458 2 n ASP . 458 B 458 
B 459 2 n TYR . 459 B 459 
B 460 2 n GLU . 460 B 460 
B 461 2 n GLU . 461 B 461 
B 462 2 n LEU . 462 B 462 
B 463 2 n ALA . 463 B 463 
B 464 2 n ARG . 464 B 464 
B 465 2 n ARG . 465 B 465 
B 466 2 n ALA . 466 B 466 
B 467 2 n ALA . 467 B 467 
B 468 2 n PRO . 468 B 468 
B 469 2 n GLU . 469 B 469 
B 470 2 n THR . 470 B 470 
B 471 2 n ALA . 471 B 471 
B 472 2 n ARG . 472 B 472 
B 473 2 n ILE . 473 B 473 
B 474 2 n THR . 474 B 474 
B 475 2 n CYS . 475 B 475 
B 476 2 n LEU . 476 B 476 
B 477 2 n GLU . 477 B 477 
B 478 2 n GLY . 478 B 478 
B 479 2 n ALA . 479 B 479 
B 480 2 n GLU . 480 B 480 
B 481 2 n ASN . 481 B 481 
B 482 2 n GLU . 482 B 482 
B 483 2 n TYR . 483 B 483 
B 484 2 n GLY . 484 B 484 
B 485 2 n ALA . 485 B 485 
B 486 2 n HIS . 486 B 486 
B 487 2 n ALA . 487 B 487 
B 488 2 n VAL . 488 B 488 
B 489 2 n ARG . 489 B 489 
B 490 2 n VAL . 490 B 490 
B 491 2 n LEU . 491 B 491 
B 492 2 n VAL . 492 B 492 
B 493 2 n VAL . 493 B 493 
B 494 2 n PRO . 494 B 494 
B 495 2 n GLN . 495 B 495 
B 496 2 n ALA . 496 B 496 
B 497 2 n VAL . 497 B 497 
B 498 2 n PRO . 498 B 498 
B 499 2 n ASP . 499 B 499 
B 500 2 n PRO . 500 B 500 
B 501 2 n GLY . 501 B 501 
B 502 2 n GLY . 502 B 502 
B 503 2 n ARG . 503 B 503 
B 504 2 n LEU . 504 B 504 
B 505 2 n ARG . 505 B 505 
B 506 2 n PHE . 506 B 506 
B 507 2 n GLU . 507 B 507 
B 508 2 n GLN . 508 B 508 
B 509 2 n LEU . 509 B 509 
B 510 2 n VAL . 510 B 510 
B 511 2 n PRO . 511 B 511 
B 512 2 n GLY . 512 B 512 
B 513 2 n ASP . 513 B 513 
B 514 2 n ALA . 514 B 514 
B 515 2 n LEU . 515 B 515 
B 516 2 n LEU . 516 B 516 
B 517 2 n ASN . 517 B 517 
B 518 2 n ARG . 518 B 518 
B 519 2 n ILE . 519 B 519 
B 520 2 n THR . 520 B 520 
B 521 2 n ARG . 521 B 521 
B 522 2 n HIS . 522 B 522 
B 523 2 n LEU . 523 B 523 
B 524 2 n ASP . 524 B 524 
B 525 2 n GLU . 525 B 525 
B 526 2 n ARG . 526 B 526 
B 527 2 n ARG . 527 B 527 
B 528 2 n LEU . 528 B 528 
B 529 2 n ILE . 529 B 529 
B 530 2 n GLY . 530 B 530 
B 531 2 n THR . 531 B 531 
B 532 2 n ARG . 532 B 532 
B 533 2 n LEU . 533 B 533 
B 534 2 n ALA . 534 B 534 
B 535 2 n VAL . 535 B 535 
B 536 2 n GLY . 536 B 536 
B 537 2 n PRO . 537 B 537 
B 538 2 n PRO . 538 B 538 
B 539 2 n TYR . 539 B 539 
B 540 2 n TYR . 540 B 540 
B 541 2 n GLN . 541 B 541 
B 542 2 n GLY . 542 B 542 
B 543 2 n VAL . 543 B 543 
B 544 2 n THR . 544 B 544 
B 545 2 n VAL . 545 B 545 
B 546 2 n VAL . 546 B 546 
B 547 2 n ALA . 547 B 547 
B 548 2 n THR . 548 B 548 
B 549 2 n VAL . 549 B 549 
B 550 2 n HIS . 550 B 550 
B 551 2 n ALA . 551 B 551 
B 552 2 n PHE . 552 B 552 
B 553 2 n ARG . 553 B 553 
B 554 2 n ASP . 554 B 554 
B 555 2 n VAL . 555 B 555 
B 556 2 n ASP . 556 B 556 
B 557 2 n ALA . 557 B 557 
B 558 2 n ASP . 558 B 558 
B 559 2 n ARG . 559 B 559 
B 560 2 n VAL . 560 B 560 
B 561 2 n ARG . 561 B 561 
B 562 2 n ARG . 562 B 562 
B 563 2 n GLN . 563 B 563 
B 564 2 n THR . 564 B 564 
B 565 2 n HIS . 565 B 565 
B 566 2 n ASP . 566 B 566 
B 567 2 n ALA . 567 B 567 
B 568 2 n LEU . 568 B 568 
B 569 2 n TYR . 569 B 569 
B 570 2 n ARG . 570 B 570 
B 571 2 n HIS . 571 B 571 
B 572 2 n LEU . 572 B 572 
B 573 2 n ASP . 573 B 573 
B 574 2 n PRO . 574 B 574 
B 575 2 n LEU . 575 B 575 
B 576 2 n THR . 576 B 576 
B 577 2 n GLY . 577 B 577 
B 578 2 n GLY . 578 B 578 
B 579 2 n SER . 579 B 579 
B 580 2 n ASP . 580 B 580 
B 581 2 n GLY . 581 B 581 
B 582 2 n LYS . 582 B 582 
B 583 2 n GLY . 583 B 583 
B 584 2 n TRP . 584 B 584 
B 585 2 n PRO . 585 B 585 
B 586 2 n PHE . 586 B 586 
B 587 2 n GLY . 587 B 587 
B 588 2 n ARG . 588 B 588 
B 589 2 n PRO . 589 B 589 
B 590 2 n VAL . 590 B 590 
B 591 2 n GLN . 591 B 591 
B 592 2 n THR . 592 B 592 
B 593 2 n GLY . 593 B 593 
B 594 2 n GLU . 594 B 594 
B 595 2 n LEU . 595 B 595 
B 596 2 n PHE . 596 B 596 
B 597 2 n ALA . 597 B 597 
B 598 2 n VAL . 598 B 598 
B 599 2 n LEU . 599 B 599 
B 600 2 n GLN . 600 B 600 
B 601 2 n ARG . 601 B 601 
B 602 2 n VAL . 602 B 602 
B 603 2 n PRO . 603 B 603 
B 604 2 n GLY . 604 B 604 
B 605 2 n VAL . 605 B 605 
B 606 2 n GLU . 606 B 606 
B 607 2 n LEU . 607 B 607 
B 608 2 n VAL . 608 B 608 
B 609 2 n ASP . 609 B 609 
B 610 2 n GLU . 610 B 610 
B 611 2 n VAL . 611 B 611 
B 612 2 n VAL . 612 B 612 
B 613 2 n LEU . 613 B 613 
B 614 2 n HIS . 614 B 614 
B 615 2 n PRO . 615 B 615 
B 616 2 n ALA . 616 B 616 
B 617 2 n ASP . 617 B 617 
B 618 2 n PRO . 618 B 618 
B 619 2 n LEU . 619 B 619 
B 620 2 n THR . 620 B 620 
B 621 2 n GLY . 621 B 621 
B 622 2 n LYS . 622 B 622 
B 623 2 n ARG . 623 B 623 
B 624 2 n GLY . 624 B 624 
B 625 2 n ASP . 625 B 625 
B 626 2 n PRO . 626 B 626 
B 627 2 n THR . 627 B 627 
B 628 2 n ASN . 628 B 628 
B 629 2 n ARG . 629 B 629 
B 630 2 n ILE . 630 B 630 
B 631 2 n ASP . 631 B 631 
B 632 2 n LEU . 632 B 632 
B 633 2 n ASP . 633 B 633 
B 634 2 n ALA . 634 B 634 
B 635 2 n PRO . 635 B 635 
B 636 2 n ALA . 636 B 636 
B 637 2 n LEU . 637 B 637 
B 638 2 n VAL . 638 B 638 
B 639 2 n PHE . 639 B 639 
B 640 2 n SER . 640 B 640 
B 641 2 n TYR . 641 B 641 
B 642 2 n ASP . 642 B 642 
B 643 2 n HIS . 643 B 643 
B 644 2 n ARG . 644 B 644 
B 645 2 n VAL . 645 B 645 
B 646 2 n ARG . 646 B 646 
B 647 2 n VAL . 647 B 647 
B 648 2 n ILE . 648 B 648 
B 649 2 n GLY . 649 B 649 
B 650 2 n ASP . 650 B 650 
B 651 2 n SER . 651 B 651 
B 652 2 n ALA . 652 B 652 
#
_software.classification other
_software.date           ?
_software.description    "Structure prediction"
_software.name           AlphaFold
_software.pdbx_ordinal   1
_software.type           package
_software.version        "AlphaFold-beta-20231127 (7a14c934-fe78-43c1-a552-7fb305b0ebd1 @ 2024-09-08 23:48:52)"
#
loop_
_struct_asym.entity_id
_struct_asym.id
1 A 
2 B 
#
loop_
_atom_site.group_PDB
_atom_site.id
_atom_site.type_symbol
_atom_site.label_atom_id
_atom_site.label_alt_id
_atom_site.label_comp_id
_atom_site.label_asym_id
_atom_site.label_entity_id
_atom_site.label_seq_id
_atom_site.pdbx_PDB_ins_code
_atom_site.Cartn_x
_atom_site.Cartn_y
_atom_site.Cartn_z
_atom_site.occupancy
_atom_site.B_iso_or_equiv
_atom_site.auth_seq_id
_atom_site.auth_asym_id
_atom_site.pdbx_PDB_model_num
ATOM 1    N N   . MET A 1 1   ? -49.886 -10.091 18.524  1.00 28.95 1   A 1 
ATOM 2    C CA  . MET A 1 1   ? -48.504 -9.724  18.139  1.00 35.59 1   A 1 
ATOM 3    C C   . MET A 1 1   ? -47.703 -9.652  19.424  1.00 37.98 1   A 1 
ATOM 4    O O   . MET A 1 1   ? -47.903 -8.721  20.189  1.00 35.42 1   A 1 
ATOM 5    C CB  . MET A 1 1   ? -48.475 -8.379  17.409  1.00 35.87 1   A 1 
ATOM 6    C CG  . MET A 1 1   ? -49.046 -8.471  15.987  1.00 33.96 1   A 1 
ATOM 7    S SD  . MET A 1 1   ? -49.307 -6.851  15.234  1.00 30.64 1   A 1 
ATOM 8    C CE  . MET A 1 1   ? -49.693 -7.331  13.528  1.00 26.03 1   A 1 
ATOM 9    N N   . THR A 1 2   ? -46.945 -10.669 19.756  1.00 49.11 2   A 1 
ATOM 10   C CA  . THR A 1 2   ? -46.134 -10.688 20.969  1.00 49.21 2   A 1 
ATOM 11   C C   . THR A 1 2   ? -44.977 -9.724  20.756  1.00 48.54 2   A 1 
ATOM 12   O O   . THR A 1 2   ? -44.093 -10.009 19.955  1.00 45.23 2   A 1 
ATOM 13   C CB  . THR A 1 2   ? -45.628 -12.107 21.270  1.00 45.37 2   A 1 
ATOM 14   O OG1 . THR A 1 2   ? -45.313 -12.775 20.068  1.00 42.16 2   A 1 
ATOM 15   C CG2 . THR A 1 2   ? -46.707 -12.945 21.960  1.00 41.78 2   A 1 
ATOM 16   N N   . THR A 1 3   ? -45.014 -8.564  21.427  1.00 53.43 3   A 1 
ATOM 17   C CA  . THR A 1 3   ? -43.891 -7.640  21.495  1.00 54.37 3   A 1 
ATOM 18   C C   . THR A 1 3   ? -42.747 -8.373  22.183  1.00 55.42 3   A 1 
ATOM 19   O O   . THR A 1 3   ? -42.742 -8.514  23.407  1.00 52.57 3   A 1 
ATOM 20   C CB  . THR A 1 3   ? -44.274 -6.376  22.281  1.00 50.14 3   A 1 
ATOM 21   O OG1 . THR A 1 3   ? -45.030 -6.712  23.428  1.00 46.94 3   A 1 
ATOM 22   C CG2 . THR A 1 3   ? -45.143 -5.430  21.440  1.00 45.98 3   A 1 
ATOM 23   N N   . GLN A 1 4   ? -41.836 -8.920  21.407  1.00 60.69 4   A 1 
ATOM 24   C CA  . GLN A 1 4   ? -40.652 -9.554  21.963  1.00 63.13 4   A 1 
ATOM 25   C C   . GLN A 1 4   ? -39.756 -8.444  22.488  1.00 65.67 4   A 1 
ATOM 26   O O   . GLN A 1 4   ? -39.196 -7.669  21.725  1.00 61.62 4   A 1 
ATOM 27   C CB  . GLN A 1 4   ? -39.959 -10.434 20.916  1.00 57.72 4   A 1 
ATOM 28   C CG  . GLN A 1 4   ? -40.684 -11.774 20.721  1.00 53.88 4   A 1 
ATOM 29   C CD  . GLN A 1 4   ? -39.965 -12.705 19.743  1.00 49.37 4   A 1 
ATOM 30   O OE1 . GLN A 1 4   ? -39.108 -12.319 18.981  1.00 43.72 4   A 1 
ATOM 31   N NE2 . GLN A 1 4   ? -40.294 -13.978 19.720  1.00 43.19 4   A 1 
ATOM 32   N N   . ASN A 1 5   ? -39.658 -8.344  23.815  1.00 70.77 5   A 1 
ATOM 33   C CA  . ASN A 1 5   ? -38.669 -7.487  24.428  1.00 72.08 5   A 1 
ATOM 34   C C   . ASN A 1 5   ? -37.323 -8.213  24.402  1.00 71.61 5   A 1 
ATOM 35   O O   . ASN A 1 5   ? -37.260 -9.424  24.619  1.00 67.14 5   A 1 
ATOM 36   C CB  . ASN A 1 5   ? -39.110 -7.102  25.844  1.00 68.14 5   A 1 
ATOM 37   C CG  . ASN A 1 5   ? -40.327 -6.199  25.856  1.00 65.99 5   A 1 
ATOM 38   O OD1 . ASN A 1 5   ? -40.804 -5.692  24.862  1.00 58.67 5   A 1 
ATOM 39   N ND2 . ASN A 1 5   ? -40.874 -5.954  27.022  1.00 60.38 5   A 1 
ATOM 40   N N   . CYS A 1 6   ? -36.251 -7.473  24.180  1.00 73.09 6   A 1 
ATOM 41   C CA  . CYS A 1 6   ? -34.915 -8.025  24.273  1.00 72.73 6   A 1 
ATOM 42   C C   . CYS A 1 6   ? -34.682 -8.602  25.677  1.00 71.38 6   A 1 
ATOM 43   O O   . CYS A 1 6   ? -34.806 -7.884  26.668  1.00 66.59 6   A 1 
ATOM 44   C CB  . CYS A 1 6   ? -33.909 -6.923  23.943  1.00 72.23 6   A 1 
ATOM 45   S SG  . CYS A 1 6   ? -32.224 -7.568  24.117  1.00 71.19 6   A 1 
ATOM 46   N N   . ALA A 1 7   ? -34.307 -9.866  25.777  1.00 73.88 7   A 1 
ATOM 47   C CA  . ALA A 1 7   ? -34.066 -10.522 27.060  1.00 73.87 7   A 1 
ATOM 48   C C   . ALA A 1 7   ? -32.902 -9.905  27.849  1.00 74.19 7   A 1 
ATOM 49   O O   . ALA A 1 7   ? -32.876 -9.999  29.072  1.00 68.88 7   A 1 
ATOM 50   C CB  . ALA A 1 7   ? -33.823 -12.012 26.787  1.00 70.61 7   A 1 
ATOM 51   N N   . GLU A 1 8   ? -31.956 -9.249  27.162  1.00 71.57 8   A 1 
ATOM 52   C CA  . GLU A 1 8   ? -30.771 -8.665  27.800  1.00 73.43 8   A 1 
ATOM 53   C C   . GLU A 1 8   ? -30.992 -7.222  28.272  1.00 73.93 8   A 1 
ATOM 54   O O   . GLU A 1 8   ? -30.525 -6.859  29.352  1.00 69.26 8   A 1 
ATOM 55   C CB  . GLU A 1 8   ? -29.573 -8.720  26.843  1.00 70.38 8   A 1 
ATOM 56   C CG  . GLU A 1 8   ? -29.092 -10.153 26.556  1.00 66.69 8   A 1 
ATOM 57   C CD  . GLU A 1 8   ? -27.825 -10.226 25.674  1.00 62.07 8   A 1 
ATOM 58   O OE1 . GLU A 1 8   ? -27.347 -11.352 25.436  1.00 53.46 8   A 1 
ATOM 59   O OE2 . GLU A 1 8   ? -27.338 -9.180  25.205  1.00 57.37 8   A 1 
ATOM 60   N N   . CYS A 1 9   ? -31.687 -6.385  27.499  1.00 75.27 9   A 1 
ATOM 61   C CA  . CYS A 1 9   ? -31.848 -4.958  27.812  1.00 76.43 9   A 1 
ATOM 62   C C   . CYS A 1 9   ? -33.301 -4.490  27.984  1.00 77.71 9   A 1 
ATOM 63   O O   . CYS A 1 9   ? -33.525 -3.321  28.312  1.00 70.29 9   A 1 
ATOM 64   C CB  . CYS A 1 9   ? -31.099 -4.126  26.772  1.00 73.86 9   A 1 
ATOM 65   S SG  . CYS A 1 9   ? -31.893 -4.239  25.145  1.00 71.90 9   A 1 
ATOM 66   N N   . GLY A 1 10  ? -34.283 -5.347  27.774  1.00 73.92 10  A 1 
ATOM 67   C CA  . GLY A 1 10  ? -35.700 -5.030  27.916  1.00 73.06 10  A 1 
ATOM 68   C C   . GLY A 1 10  ? -36.275 -4.094  26.840  1.00 74.54 10  A 1 
ATOM 69   O O   . GLY A 1 10  ? -37.454 -3.743  26.915  1.00 69.11 10  A 1 
ATOM 70   N N   . THR A 1 11  ? -35.484 -3.676  25.866  1.00 73.07 11  A 1 
ATOM 71   C CA  . THR A 1 11  ? -35.925 -2.779  24.787  1.00 73.01 11  A 1 
ATOM 72   C C   . THR A 1 11  ? -36.993 -3.476  23.934  1.00 73.24 11  A 1 
ATOM 73   O O   . THR A 1 11  ? -36.767 -4.612  23.512  1.00 70.81 11  A 1 
ATOM 74   C CB  . THR A 1 11  ? -34.754 -2.348  23.899  1.00 70.22 11  A 1 
ATOM 75   O OG1 . THR A 1 11  ? -33.691 -1.892  24.692  1.00 64.29 11  A 1 
ATOM 76   C CG2 . THR A 1 11  ? -35.126 -1.189  22.964  1.00 63.86 11  A 1 
ATOM 77   N N   . PRO A 1 12  ? -38.141 -2.833  23.676  1.00 73.08 12  A 1 
ATOM 78   C CA  . PRO A 1 12  ? -39.149 -3.398  22.796  1.00 74.25 12  A 1 
ATOM 79   C C   . PRO A 1 12  ? -38.594 -3.523  21.376  1.00 75.02 12  A 1 
ATOM 80   O O   . PRO A 1 12  ? -37.964 -2.601  20.864  1.00 72.23 12  A 1 
ATOM 81   C CB  . PRO A 1 12  ? -40.351 -2.447  22.884  1.00 70.99 12  A 1 
ATOM 82   C CG  . PRO A 1 12  ? -39.720 -1.110  23.258  1.00 71.29 12  A 1 
ATOM 83   C CD  . PRO A 1 12  ? -38.533 -1.503  24.125  1.00 75.55 12  A 1 
ATOM 84   N N   . ALA A 1 13  ? -38.834 -4.668  20.762  1.00 70.09 13  A 1 
ATOM 85   C CA  . ALA A 1 13  ? -38.415 -4.950  19.406  1.00 69.90 13  A 1 
ATOM 86   C C   . ALA A 1 13  ? -39.615 -4.950  18.459  1.00 70.25 13  A 1 
ATOM 87   O O   . ALA A 1 13  ? -40.713 -5.387  18.819  1.00 66.82 13  A 1 
ATOM 88   C CB  . ALA A 1 13  ? -37.685 -6.282  19.392  1.00 66.13 13  A 1 
ATOM 89   N N   . GLU A 1 14  ? -39.387 -4.500  17.241  1.00 69.66 14  A 1 
ATOM 90   C CA  . GLU A 1 14  ? -40.393 -4.596  16.194  1.00 71.64 14  A 1 
ATOM 91   C C   . GLU A 1 14  ? -40.628 -6.055  15.778  1.00 71.93 14  A 1 
ATOM 92   O O   . GLU A 1 14  ? -39.714 -6.889  15.823  1.00 69.79 14  A 1 
ATOM 93   C CB  . GLU A 1 14  ? -40.028 -3.726  14.992  1.00 68.02 14  A 1 
ATOM 94   C CG  . GLU A 1 14  ? -40.091 -2.231  15.318  1.00 63.09 14  A 1 
ATOM 95   C CD  . GLU A 1 14  ? -40.015 -1.333  14.078  1.00 57.55 14  A 1 
ATOM 96   O OE1 . GLU A 1 14  ? -40.328 -0.135  14.233  1.00 50.19 14  A 1 
ATOM 97   O OE2 . GLU A 1 14  ? -39.700 -1.850  12.984  1.00 54.39 14  A 1 
ATOM 98   N N   . PRO A 1 15  ? -41.851 -6.406  15.373  1.00 70.79 15  A 1 
ATOM 99   C CA  . PRO A 1 15  ? -42.151 -7.754  14.921  1.00 71.55 15  A 1 
ATOM 100  C C   . PRO A 1 15  ? -41.340 -8.095  13.662  1.00 73.19 15  A 1 
ATOM 101  O O   . PRO A 1 15  ? -41.387 -7.385  12.668  1.00 68.40 15  A 1 
ATOM 102  C CB  . PRO A 1 15  ? -43.666 -7.775  14.686  1.00 67.66 15  A 1 
ATOM 103  C CG  . PRO A 1 15  ? -44.026 -6.312  14.438  1.00 68.03 15  A 1 
ATOM 104  C CD  . PRO A 1 15  ? -43.036 -5.552  15.296  1.00 71.12 15  A 1 
ATOM 105  N N   . GLY A 1 16  ? -40.628 -9.219  13.707  1.00 69.69 16  A 1 
ATOM 106  C CA  . GLY A 1 16  ? -39.749 -9.686  12.639  1.00 70.22 16  A 1 
ATOM 107  C C   . GLY A 1 16  ? -38.283 -9.250  12.771  1.00 72.89 16  A 1 
ATOM 108  O O   . GLY A 1 16  ? -37.444 -9.716  12.005  1.00 67.69 16  A 1 
ATOM 109  N N   . GLN A 1 17  ? -37.966 -8.432  13.766  1.00 69.45 17  A 1 
ATOM 110  C CA  . GLN A 1 17  ? -36.597 -8.016  14.028  1.00 71.30 17  A 1 
ATOM 111  C C   . GLN A 1 17  ? -35.797 -9.172  14.639  1.00 72.42 17  A 1 
ATOM 112  O O   . GLN A 1 17  ? -36.165 -9.722  15.677  1.00 69.15 17  A 1 
ATOM 113  C CB  . GLN A 1 17  ? -36.638 -6.773  14.914  1.00 69.39 17  A 1 
ATOM 114  C CG  . GLN A 1 17  ? -35.432 -5.854  14.708  1.00 66.74 17  A 1 
ATOM 115  C CD  . GLN A 1 17  ? -35.580 -4.546  15.474  1.00 63.31 17  A 1 
ATOM 116  O OE1 . GLN A 1 17  ? -36.344 -4.439  16.414  1.00 59.46 17  A 1 
ATOM 117  N NE2 . GLN A 1 17  ? -34.864 -3.517  15.112  1.00 57.90 17  A 1 
ATOM 118  N N   . SER A 1 18  ? -34.674 -9.541  14.017  1.00 75.75 18  A 1 
ATOM 119  C CA  . SER A 1 18  ? -33.843 -10.655 14.496  1.00 77.15 18  A 1 
ATOM 120  C C   . SER A 1 18  ? -32.867 -10.242 15.591  1.00 77.52 18  A 1 
ATOM 121  O O   . SER A 1 18  ? -32.445 -11.075 16.397  1.00 73.53 18  A 1 
ATOM 122  C CB  . SER A 1 18  ? -33.074 -11.272 13.328  1.00 74.23 18  A 1 
ATOM 123  O OG  . SER A 1 18  ? -33.968 -11.738 12.343  1.00 67.82 18  A 1 
ATOM 124  N N   . PHE A 1 19  ? -32.505 -8.961  15.644  1.00 80.37 19  A 1 
ATOM 125  C CA  . PHE A 1 19  ? -31.545 -8.402  16.589  1.00 80.58 19  A 1 
ATOM 126  C C   . PHE A 1 19  ? -32.117 -7.179  17.306  1.00 81.00 19  A 1 
ATOM 127  O O   . PHE A 1 19  ? -32.873 -6.401  16.731  1.00 76.95 19  A 1 
ATOM 128  C CB  . PHE A 1 19  ? -30.248 -8.043  15.864  1.00 77.64 19  A 1 
ATOM 129  C CG  . PHE A 1 19  ? -29.579 -9.189  15.159  1.00 78.67 19  A 1 
ATOM 130  C CD1 . PHE A 1 19  ? -28.648 -9.998  15.841  1.00 74.77 19  A 1 
ATOM 131  C CD2 . PHE A 1 19  ? -29.857 -9.460  13.807  1.00 73.64 19  A 1 
ATOM 132  C CE1 . PHE A 1 19  ? -28.006 -11.055 15.179  1.00 71.50 19  A 1 
ATOM 133  C CE2 . PHE A 1 19  ? -29.217 -10.512 13.150  1.00 72.62 19  A 1 
ATOM 134  C CZ  . PHE A 1 19  ? -28.293 -11.306 13.838  1.00 75.29 19  A 1 
ATOM 135  N N   . CYS A 1 20  ? -31.733 -6.975  18.568  1.00 74.58 20  A 1 
ATOM 136  C CA  . CYS A 1 20  ? -32.055 -5.779  19.321  1.00 74.33 20  A 1 
ATOM 137  C C   . CYS A 1 20  ? -31.206 -4.597  18.841  1.00 74.13 20  A 1 
ATOM 138  O O   . CYS A 1 20  ? -29.980 -4.664  18.903  1.00 69.37 20  A 1 
ATOM 139  C CB  . CYS A 1 20  ? -31.821 -6.058  20.807  1.00 72.78 20  A 1 
ATOM 140  S SG  . CYS A 1 20  ? -32.209 -4.597  21.812  1.00 70.67 20  A 1 
ATOM 141  N N   . ASP A 1 21  ? -31.836 -3.470  18.478  1.00 73.93 21  A 1 
ATOM 142  C CA  . ASP A 1 21  ? -31.125 -2.269  18.033  1.00 73.64 21  A 1 
ATOM 143  C C   . ASP A 1 21  ? -30.242 -1.646  19.122  1.00 73.19 21  A 1 
ATOM 144  O O   . ASP A 1 21  ? -29.210 -1.053  18.837  1.00 68.06 21  A 1 
ATOM 145  C CB  . ASP A 1 21  ? -32.135 -1.211  17.560  1.00 70.05 21  A 1 
ATOM 146  C CG  . ASP A 1 21  ? -32.872 -1.602  16.290  1.00 65.95 21  A 1 
ATOM 147  O OD1 . ASP A 1 21  ? -32.293 -2.370  15.486  1.00 59.83 21  A 1 
ATOM 148  O OD2 . ASP A 1 21  ? -34.026 -1.156  16.144  1.00 60.23 21  A 1 
ATOM 149  N N   . ALA A 1 22  ? -30.647 -1.785  20.397  1.00 71.73 22  A 1 
ATOM 150  C CA  . ALA A 1 22  ? -29.939 -1.151  21.500  1.00 71.59 22  A 1 
ATOM 151  C C   . ALA A 1 22  ? -28.662 -1.898  21.915  1.00 72.60 22  A 1 
ATOM 152  O O   . ALA A 1 22  ? -27.661 -1.270  22.268  1.00 66.81 22  A 1 
ATOM 153  C CB  . ALA A 1 22  ? -30.905 -1.005  22.675  1.00 68.16 22  A 1 
ATOM 154  N N   . CYS A 1 23  ? -28.684 -3.227  21.923  1.00 73.66 23  A 1 
ATOM 155  C CA  . CYS A 1 23  ? -27.576 -4.049  22.426  1.00 74.76 23  A 1 
ATOM 156  C C   . CYS A 1 23  ? -27.039 -5.081  21.430  1.00 76.05 23  A 1 
ATOM 157  O O   . CYS A 1 23  ? -26.078 -5.792  21.737  1.00 69.90 23  A 1 
ATOM 158  C CB  . CYS A 1 23  ? -27.998 -4.687  23.747  1.00 72.38 23  A 1 
ATOM 159  S SG  . CYS A 1 23  ? -29.267 -5.959  23.492  1.00 70.20 23  A 1 
ATOM 160  N N   . GLY A 1 24  ? -27.646 -5.208  20.259  1.00 74.65 24  A 1 
ATOM 161  C CA  . GLY A 1 24  ? -27.277 -6.188  19.242  1.00 74.48 24  A 1 
ATOM 162  C C   . GLY A 1 24  ? -27.522 -7.644  19.639  1.00 76.17 24  A 1 
ATOM 163  O O   . GLY A 1 24  ? -26.997 -8.545  18.993  1.00 71.25 24  A 1 
ATOM 164  N N   . ALA A 1 25  ? -28.278 -7.902  20.708  1.00 73.88 25  A 1 
ATOM 165  C CA  . ALA A 1 25  ? -28.625 -9.248  21.132  1.00 75.27 25  A 1 
ATOM 166  C C   . ALA A 1 25  ? -29.573 -9.922  20.127  1.00 76.02 25  A 1 
ATOM 167  O O   . ALA A 1 25  ? -30.400 -9.260  19.504  1.00 74.07 25  A 1 
ATOM 168  C CB  . ALA A 1 25  ? -29.230 -9.211  22.533  1.00 72.38 25  A 1 
ATOM 169  N N   . VAL A 1 26  ? -29.476 -11.238 20.000  1.00 76.92 26  A 1 
ATOM 170  C CA  . VAL A 1 26  ? -30.425 -12.028 19.199  1.00 77.71 26  A 1 
ATOM 171  C C   . VAL A 1 26  ? -31.743 -12.125 19.963  1.00 78.02 26  A 1 
ATOM 172  O O   . VAL A 1 26  ? -31.768 -12.598 21.093  1.00 74.99 26  A 1 
ATOM 173  C CB  . VAL A 1 26  ? -29.869 -13.418 18.876  1.00 75.80 26  A 1 
ATOM 174  C CG1 . VAL A 1 26  ? -30.861 -14.235 18.051  1.00 68.67 26  A 1 
ATOM 175  C CG2 . VAL A 1 26  ? -28.565 -13.314 18.088  1.00 71.62 26  A 1 
ATOM 176  N N   . LEU A 1 27  ? -32.842 -11.693 19.351  1.00 71.53 27  A 1 
ATOM 177  C CA  . LEU A 1 27  ? -34.163 -11.644 19.990  1.00 70.43 27  A 1 
ATOM 178  C C   . LEU A 1 27  ? -34.840 -13.012 20.026  1.00 71.19 27  A 1 
ATOM 179  O O   . LEU A 1 27  ? -35.447 -13.375 21.035  1.00 65.55 27  A 1 
ATOM 180  C CB  . LEU A 1 27  ? -35.041 -10.642 19.232  1.00 66.64 27  A 1 
ATOM 181  C CG  . LEU A 1 27  ? -34.559 -9.196  19.344  1.00 65.49 27  A 1 
ATOM 182  C CD1 . LEU A 1 27  ? -35.346 -8.332  18.372  1.00 60.03 27  A 1 
ATOM 183  C CD2 . LEU A 1 27  ? -34.736 -8.648  20.763  1.00 63.60 27  A 1 
ATOM 184  N N   . SER A 1 28  ? -34.732 -13.769 18.939  1.00 71.06 28  A 1 
ATOM 185  C CA  . SER A 1 28  ? -35.312 -15.102 18.855  1.00 70.23 28  A 1 
ATOM 186  C C   . SER A 1 28  ? -34.268 -16.109 18.379  1.00 68.75 28  A 1 
ATOM 187  O O   . SER A 1 28  ? -33.875 -16.122 17.217  1.00 64.08 28  A 1 
ATOM 188  C CB  . SER A 1 28  ? -36.561 -15.118 17.970  1.00 65.95 28  A 1 
ATOM 189  O OG  . SER A 1 28  ? -36.258 -14.906 16.621  1.00 58.97 28  A 1 
ATOM 190  N N   . TRP A 1 29  ? -33.830 -16.964 19.297  1.00 71.78 29  A 1 
ATOM 191  C CA  . TRP A 1 29  ? -32.990 -18.113 18.947  1.00 70.78 29  A 1 
ATOM 192  C C   . TRP A 1 29  ? -33.796 -19.224 18.275  1.00 69.82 29  A 1 
ATOM 193  O O   . TRP A 1 29  ? -33.288 -19.913 17.393  1.00 64.48 29  A 1 
ATOM 194  C CB  . TRP A 1 29  ? -32.292 -18.608 20.211  1.00 67.81 29  A 1 
ATOM 195  C CG  . TRP A 1 29  ? -31.292 -17.653 20.784  1.00 68.55 29  A 1 
ATOM 196  C CD1 . TRP A 1 29  ? -31.514 -16.757 21.771  1.00 61.38 29  A 1 
ATOM 197  C CD2 . TRP A 1 29  ? -29.889 -17.488 20.395  1.00 67.74 29  A 1 
ATOM 198  N NE1 . TRP A 1 29  ? -30.345 -16.042 22.029  1.00 61.33 29  A 1 
ATOM 199  C CE2 . TRP A 1 29  ? -29.333 -16.462 21.207  1.00 66.72 29  A 1 
ATOM 200  C CE3 . TRP A 1 29  ? -29.055 -18.118 19.443  1.00 66.17 29  A 1 
ATOM 201  C CZ2 . TRP A 1 29  ? -27.983 -16.055 21.072  1.00 67.74 29  A 1 
ATOM 202  C CZ3 . TRP A 1 29  ? -27.713 -17.710 19.310  1.00 63.87 29  A 1 
ATOM 203  C CH2 . TRP A 1 29  ? -27.189 -16.697 20.114  1.00 66.20 29  A 1 
ATOM 204  N N   . ASP A 1 30  ? -35.084 -19.372 18.635  1.00 62.97 30  A 1 
ATOM 205  C CA  . ASP A 1 30  ? -35.929 -20.481 18.180  1.00 61.26 30  A 1 
ATOM 206  C C   . ASP A 1 30  ? -36.415 -20.335 16.726  1.00 58.35 30  A 1 
ATOM 207  O O   . ASP A 1 30  ? -36.634 -21.334 16.052  1.00 53.79 30  A 1 
ATOM 208  C CB  . ASP A 1 30  ? -37.133 -20.613 19.124  1.00 57.11 30  A 1 
ATOM 209  C CG  . ASP A 1 30  ? -36.765 -20.843 20.589  1.00 53.29 30  A 1 
ATOM 210  O OD1 . ASP A 1 30  ? -35.647 -21.319 20.875  1.00 47.93 30  A 1 
ATOM 211  O OD2 . ASP A 1 30  ? -37.596 -20.481 21.443  1.00 48.83 30  A 1 
ATOM 212  N N   . GLN A 1 31  ? -36.597 -19.105 16.218  1.00 48.02 31  A 1 
ATOM 213  C CA  . GLN A 1 31  ? -37.120 -18.905 14.857  1.00 46.41 31  A 1 
ATOM 214  C C   . GLN A 1 31  ? -36.178 -19.429 13.775  1.00 44.96 31  A 1 
ATOM 215  O O   . GLN A 1 31  ? -36.650 -19.886 12.735  1.00 41.54 31  A 1 
ATOM 216  C CB  . GLN A 1 31  ? -37.427 -17.424 14.597  1.00 42.73 31  A 1 
ATOM 217  C CG  . GLN A 1 31  ? -38.853 -17.056 15.008  1.00 40.40 31  A 1 
ATOM 218  C CD  . GLN A 1 31  ? -39.219 -15.608 14.651  1.00 37.36 31  A 1 
ATOM 219  O OE1 . GLN A 1 31  ? -38.419 -14.823 14.190  1.00 35.76 31  A 1 
ATOM 220  N NE2 . GLN A 1 31  ? -40.449 -15.200 14.861  1.00 35.60 31  A 1 
ATOM 221  N N   . ALA A 1 32  ? -34.885 -19.411 14.028  1.00 42.62 32  A 1 
ATOM 222  C CA  . ALA A 1 32  ? -33.921 -19.950 13.082  1.00 41.77 32  A 1 
ATOM 223  C C   . ALA A 1 32  ? -34.125 -21.460 12.857  1.00 41.04 32  A 1 
ATOM 224  O O   . ALA A 1 32  ? -34.110 -21.936 11.715  1.00 39.18 32  A 1 
ATOM 225  C CB  . ALA A 1 32  ? -32.529 -19.588 13.610  1.00 39.09 32  A 1 
ATOM 226  N N   . GLY A 1 33  ? -34.419 -22.213 13.917  1.00 40.46 33  A 1 
ATOM 227  C CA  . GLY A 1 33  ? -34.710 -23.650 13.837  1.00 39.43 33  A 1 
ATOM 228  C C   . GLY A 1 33  ? -36.085 -23.973 13.263  1.00 38.59 33  A 1 
ATOM 229  O O   . GLY A 1 33  ? -36.233 -24.875 12.434  1.00 36.29 33  A 1 
ATOM 230  N N   . ALA A 1 34  ? -37.116 -23.220 13.657  1.00 37.23 34  A 1 
ATOM 231  C CA  . ALA A 1 34  ? -38.496 -23.532 13.308  1.00 36.58 34  A 1 
ATOM 232  C C   . ALA A 1 34  ? -38.792 -23.446 11.800  1.00 35.70 34  A 1 
ATOM 233  O O   . ALA A 1 34  ? -39.548 -24.257 11.271  1.00 33.92 34  A 1 
ATOM 234  C CB  . ALA A 1 34  ? -39.424 -22.608 14.110  1.00 34.51 34  A 1 
ATOM 235  N N   . ALA A 1 35  ? -38.196 -22.510 11.105  1.00 34.95 35  A 1 
ATOM 236  C CA  . ALA A 1 35  ? -38.439 -22.338 9.669   1.00 34.29 35  A 1 
ATOM 237  C C   . ALA A 1 35  ? -38.028 -23.558 8.828   1.00 33.59 35  A 1 
ATOM 238  O O   . ALA A 1 35  ? -38.629 -23.832 7.793   1.00 31.71 35  A 1 
ATOM 239  C CB  . ALA A 1 35  ? -37.723 -21.071 9.211   1.00 32.21 35  A 1 
ATOM 240  N N   . ARG A 1 36  ? -37.029 -24.323 9.282   1.00 32.62 36  A 1 
ATOM 241  C CA  . ARG A 1 36  ? -36.602 -25.533 8.554   1.00 32.11 36  A 1 
ATOM 242  C C   . ARG A 1 36  ? -37.495 -26.748 8.785   1.00 31.06 36  A 1 
ATOM 243  O O   . ARG A 1 36  ? -37.487 -27.659 7.960   1.00 28.78 36  A 1 
ATOM 244  C CB  . ARG A 1 36  ? -35.153 -25.897 8.899   1.00 30.18 36  A 1 
ATOM 245  C CG  . ARG A 1 36  ? -34.128 -25.044 8.147   1.00 28.39 36  A 1 
ATOM 246  C CD  . ARG A 1 36  ? -32.738 -25.635 8.402   1.00 26.12 36  A 1 
ATOM 247  N NE  . ARG A 1 36  ? -31.666 -24.847 7.779   1.00 24.30 36  A 1 
ATOM 248  C CZ  . ARG A 1 36  ? -30.363 -25.063 7.947   1.00 23.71 36  A 1 
ATOM 249  N NH1 . ARG A 1 36  ? -29.923 -26.082 8.616   1.00 23.17 36  A 1 
ATOM 250  N NH2 . ARG A 1 36  ? -29.487 -24.252 7.479   1.00 20.68 36  A 1 
ATOM 251  N N   . THR A 1 37  ? -38.210 -26.806 9.895   1.00 31.11 37  A 1 
ATOM 252  C CA  . THR A 1 37  ? -38.992 -28.001 10.235  1.00 31.38 37  A 1 
ATOM 253  C C   . THR A 1 37  ? -40.304 -28.133 9.466   1.00 30.96 37  A 1 
ATOM 254  O O   . THR A 1 37  ? -40.957 -29.170 9.587   1.00 28.28 37  A 1 
ATOM 255  C CB  . THR A 1 37  ? -39.253 -28.158 11.741  1.00 27.69 37  A 1 
ATOM 256  O OG1 . THR A 1 37  ? -39.367 -26.926 12.390  1.00 25.14 37  A 1 
ATOM 257  C CG2 . THR A 1 37  ? -38.133 -28.935 12.420  1.00 24.93 37  A 1 
ATOM 258  N N   . ALA A 1 38  ? -40.678 -27.171 8.643   1.00 29.83 38  A 1 
ATOM 259  C CA  . ALA A 1 38  ? -41.696 -27.385 7.632   1.00 29.77 38  A 1 
ATOM 260  C C   . ALA A 1 38  ? -41.178 -28.415 6.612   1.00 29.69 38  A 1 
ATOM 261  O O   . ALA A 1 38  ? -40.764 -28.081 5.511   1.00 28.04 38  A 1 
ATOM 262  C CB  . ALA A 1 38  ? -42.100 -26.044 7.011   1.00 27.03 38  A 1 
ATOM 263  N N   . ARG A 1 39  ? -41.173 -29.681 7.006   1.00 23.74 39  A 1 
ATOM 264  C CA  . ARG A 1 39  ? -40.951 -30.811 6.108   1.00 24.09 39  A 1 
ATOM 265  C C   . ARG A 1 39  ? -41.950 -30.673 4.963   1.00 23.33 39  A 1 
ATOM 266  O O   . ARG A 1 39  ? -43.147 -30.814 5.232   1.00 21.95 39  A 1 
ATOM 267  C CB  . ARG A 1 39  ? -41.189 -32.153 6.824   1.00 23.03 39  A 1 
ATOM 268  C CG  . ARG A 1 39  ? -39.911 -32.764 7.423   1.00 21.44 39  A 1 
ATOM 269  C CD  . ARG A 1 39  ? -40.242 -34.110 8.079   1.00 19.74 39  A 1 
ATOM 270  N NE  . ARG A 1 39  ? -39.028 -34.831 8.486   1.00 17.76 39  A 1 
ATOM 271  C CZ  . ARG A 1 39  ? -38.982 -35.963 9.178   1.00 17.35 39  A 1 
ATOM 272  N NH1 . ARG A 1 39  ? -40.065 -36.549 9.589   1.00 17.08 39  A 1 
ATOM 273  N NH2 . ARG A 1 39  ? -37.836 -36.519 9.457   1.00 15.65 39  A 1 
ATOM 274  N N   . PRO A 1 40  ? -41.544 -30.440 3.735   1.00 26.93 40  A 1 
ATOM 275  C CA  . PRO A 1 40  ? -42.430 -30.617 2.618   1.00 26.16 40  A 1 
ATOM 276  C C   . PRO A 1 40  ? -42.903 -32.062 2.682   1.00 26.14 40  A 1 
ATOM 277  O O   . PRO A 1 40  ? -42.087 -32.983 2.805   1.00 24.15 40  A 1 
ATOM 278  C CB  . PRO A 1 40  ? -41.614 -30.287 1.367   1.00 23.47 40  A 1 
ATOM 279  C CG  . PRO A 1 40  ? -40.174 -30.544 1.801   1.00 22.28 40  A 1 
ATOM 280  C CD  . PRO A 1 40  ? -40.177 -30.231 3.299   1.00 24.49 40  A 1 
ATOM 281  N N   . ALA A 1 41  ? -44.222 -32.261 2.702   1.00 26.86 41  A 1 
ATOM 282  C CA  . ALA A 1 41  ? -44.805 -33.587 2.720   1.00 25.93 41  A 1 
ATOM 283  C C   . ALA A 1 41  ? -44.253 -34.342 1.513   1.00 25.79 41  A 1 
ATOM 284  O O   . ALA A 1 41  ? -44.519 -33.984 0.373   1.00 24.22 41  A 1 
ATOM 285  C CB  . ALA A 1 41  ? -46.334 -33.474 2.697   1.00 23.67 41  A 1 
ATOM 286  N N   . ALA A 1 42  ? -43.439 -35.346 1.787   1.00 26.00 42  A 1 
ATOM 287  C CA  . ALA A 1 42  ? -42.863 -36.185 0.754   1.00 25.41 42  A 1 
ATOM 288  C C   . ALA A 1 42  ? -44.019 -36.918 0.079   1.00 25.41 42  A 1 
ATOM 289  O O   . ALA A 1 42  ? -44.521 -37.900 0.613   1.00 23.68 42  A 1 
ATOM 290  C CB  . ALA A 1 42  ? -41.833 -37.129 1.384   1.00 23.23 42  A 1 
ATOM 291  N N   . ALA A 1 43  ? -44.465 -36.413 -1.051  1.00 27.35 43  A 1 
ATOM 292  C CA  . ALA A 1 43  ? -45.420 -37.107 -1.888  1.00 27.49 43  A 1 
ATOM 293  C C   . ALA A 1 43  ? -44.734 -38.407 -2.310  1.00 27.11 43  A 1 
ATOM 294  O O   . ALA A 1 43  ? -43.822 -38.412 -3.134  1.00 25.41 43  A 1 
ATOM 295  C CB  . ALA A 1 43  ? -45.819 -36.212 -3.059  1.00 25.12 43  A 1 
ATOM 296  N N   . THR A 1 44  ? -45.169 -39.505 -1.702  1.00 26.74 44  A 1 
ATOM 297  C CA  . THR A 1 44  ? -44.746 -40.868 -2.015  1.00 26.62 44  A 1 
ATOM 298  C C   . THR A 1 44  ? -45.320 -41.287 -3.366  1.00 26.64 44  A 1 
ATOM 299  O O   . THR A 1 44  ? -46.168 -42.165 -3.433  1.00 24.20 44  A 1 
ATOM 300  C CB  . THR A 1 44  ? -45.193 -41.841 -0.908  1.00 23.51 44  A 1 
ATOM 301  O OG1 . THR A 1 44  ? -46.538 -41.598 -0.563  1.00 21.31 44  A 1 
ATOM 302  C CG2 . THR A 1 44  ? -44.367 -41.676 0.371   1.00 21.28 44  A 1 
ATOM 303  N N   . SER A 1 45  ? -44.939 -40.629 -4.431  1.00 26.02 45  A 1 
ATOM 304  C CA  . SER A 1 45  ? -45.282 -41.087 -5.772  1.00 26.20 45  A 1 
ATOM 305  C C   . SER A 1 45  ? -44.547 -42.405 -6.028  1.00 26.19 45  A 1 
ATOM 306  O O   . SER A 1 45  ? -43.356 -42.421 -6.319  1.00 24.19 45  A 1 
ATOM 307  C CB  . SER A 1 45  ? -44.983 -40.021 -6.825  1.00 23.35 45  A 1 
ATOM 308  O OG  . SER A 1 45  ? -43.628 -39.669 -6.822  1.00 21.54 45  A 1 
ATOM 309  N N   . ASP A 1 46  ? -45.306 -43.481 -5.882  1.00 28.62 46  A 1 
ATOM 310  C CA  . ASP A 1 46  ? -44.875 -44.884 -5.891  1.00 30.03 46  A 1 
ATOM 311  C C   . ASP A 1 46  ? -44.475 -45.386 -7.302  1.00 29.51 46  A 1 
ATOM 312  O O   . ASP A 1 46  ? -44.505 -46.575 -7.575  1.00 27.02 46  A 1 
ATOM 313  C CB  . ASP A 1 46  ? -46.049 -45.682 -5.280  1.00 27.14 46  A 1 
ATOM 314  C CG  . ASP A 1 46  ? -45.663 -46.941 -4.520  1.00 24.68 46  A 1 
ATOM 315  O OD1 . ASP A 1 46  ? -44.477 -47.107 -4.155  1.00 23.90 46  A 1 
ATOM 316  O OD2 . ASP A 1 46  ? -46.578 -47.765 -4.277  1.00 23.84 46  A 1 
ATOM 317  N N   . GLN A 1 47  ? -44.199 -44.480 -8.234  1.00 23.70 47  A 1 
ATOM 318  C CA  . GLN A 1 47  ? -43.927 -44.883 -9.617  1.00 25.60 47  A 1 
ATOM 319  C C   . GLN A 1 47  ? -42.638 -45.704 -9.673  1.00 24.82 47  A 1 
ATOM 320  O O   . GLN A 1 47  ? -41.535 -45.177 -9.815  1.00 23.23 47  A 1 
ATOM 321  C CB  . GLN A 1 47  ? -43.910 -43.681 -10.574 1.00 23.73 47  A 1 
ATOM 322  C CG  . GLN A 1 47  ? -45.321 -43.202 -10.912 1.00 22.64 47  A 1 
ATOM 323  C CD  . GLN A 1 47  ? -45.361 -42.184 -12.065 1.00 21.03 47  A 1 
ATOM 324  O OE1 . GLN A 1 47  ? -44.366 -41.689 -12.529 1.00 20.10 47  A 1 
ATOM 325  N NE2 . GLN A 1 47  ? -46.527 -41.850 -12.562 1.00 22.04 47  A 1 
ATOM 326  N N   . ARG A 1 48  ? -42.804 -47.016 -9.564  1.00 25.58 48  A 1 
ATOM 327  C CA  . ARG A 1 48  ? -41.774 -48.019 -9.808  1.00 28.32 48  A 1 
ATOM 328  C C   . ARG A 1 48  ? -41.349 -47.916 -11.277 1.00 26.72 48  A 1 
ATOM 329  O O   . ARG A 1 48  ? -42.114 -48.355 -12.132 1.00 25.47 48  A 1 
ATOM 330  C CB  . ARG A 1 48  ? -42.331 -49.429 -9.535  1.00 27.93 48  A 1 
ATOM 331  C CG  . ARG A 1 48  ? -42.582 -49.698 -8.052  1.00 26.45 48  A 1 
ATOM 332  C CD  . ARG A 1 48  ? -43.121 -51.134 -7.888  1.00 25.72 48  A 1 
ATOM 333  N NE  . ARG A 1 48  ? -43.316 -51.480 -6.485  1.00 23.94 48  A 1 
ATOM 334  C CZ  . ARG A 1 48  ? -43.705 -52.646 -5.999  1.00 23.71 48  A 1 
ATOM 335  N NH1 . ARG A 1 48  ? -43.982 -53.652 -6.784  1.00 23.40 48  A 1 
ATOM 336  N NH2 . ARG A 1 48  ? -43.822 -52.814 -4.711  1.00 21.94 48  A 1 
ATOM 337  N N   . PRO A 1 49  ? -40.211 -47.358 -11.610 1.00 29.47 49  A 1 
ATOM 338  C CA  . PRO A 1 49  ? -39.735 -47.422 -12.975 1.00 30.14 49  A 1 
ATOM 339  C C   . PRO A 1 49  ? -39.451 -48.882 -13.315 1.00 30.55 49  A 1 
ATOM 340  O O   . PRO A 1 49  ? -38.681 -49.556 -12.630 1.00 28.50 49  A 1 
ATOM 341  C CB  . PRO A 1 49  ? -38.505 -46.511 -13.028 1.00 27.04 49  A 1 
ATOM 342  C CG  . PRO A 1 49  ? -37.982 -46.524 -11.592 1.00 26.35 49  A 1 
ATOM 343  C CD  . PRO A 1 49  ? -39.235 -46.724 -10.738 1.00 29.46 49  A 1 
ATOM 344  N N   . GLY A 1 50  ? -40.159 -49.402 -14.311 1.00 28.68 50  A 1 
ATOM 345  C CA  . GLY A 1 50  ? -40.035 -50.782 -14.750 1.00 29.65 50  A 1 
ATOM 346  C C   . GLY A 1 50  ? -38.628 -51.083 -15.261 1.00 29.28 50  A 1 
ATOM 347  O O   . GLY A 1 50  ? -38.004 -50.277 -15.938 1.00 27.81 50  A 1 
ATOM 348  N N   . PHE A 1 51  ? -38.182 -52.283 -14.921 1.00 29.12 51  A 1 
ATOM 349  C CA  . PHE A 1 51  ? -36.840 -52.807 -15.177 1.00 31.73 51  A 1 
ATOM 350  C C   . PHE A 1 51  ? -36.652 -53.327 -16.614 1.00 31.00 51  A 1 
ATOM 351  O O   . PHE A 1 51  ? -36.076 -54.394 -16.788 1.00 28.92 51  A 1 
ATOM 352  C CB  . PHE A 1 51  ? -36.541 -53.886 -14.128 1.00 29.25 51  A 1 
ATOM 353  C CG  . PHE A 1 51  ? -35.400 -53.587 -13.190 1.00 28.27 51  A 1 
ATOM 354  C CD1 . PHE A 1 51  ? -34.096 -53.978 -13.531 1.00 26.21 51  A 1 
ATOM 355  C CD2 . PHE A 1 51  ? -35.644 -52.954 -11.962 1.00 27.07 51  A 1 
ATOM 356  C CE1 . PHE A 1 51  ? -33.041 -53.742 -12.630 1.00 25.99 51  A 1 
ATOM 357  C CE2 . PHE A 1 51  ? -34.598 -52.718 -11.071 1.00 27.02 51  A 1 
ATOM 358  C CZ  . PHE A 1 51  ? -33.298 -53.117 -11.400 1.00 28.51 51  A 1 
ATOM 359  N N   . ASP A 1 52  ? -37.187 -52.673 -17.635 1.00 29.97 52  A 1 
ATOM 360  C CA  . ASP A 1 52  ? -37.193 -53.256 -18.985 1.00 31.10 52  A 1 
ATOM 361  C C   . ASP A 1 52  ? -35.778 -53.538 -19.495 1.00 29.76 52  A 1 
ATOM 362  O O   . ASP A 1 52  ? -34.934 -52.659 -19.647 1.00 28.27 52  A 1 
ATOM 363  C CB  . ASP A 1 52  ? -38.038 -52.423 -19.967 1.00 29.34 52  A 1 
ATOM 364  C CG  . ASP A 1 52  ? -39.497 -52.868 -20.049 1.00 26.64 52  A 1 
ATOM 365  O OD1 . ASP A 1 52  ? -39.789 -54.029 -19.659 1.00 25.82 52  A 1 
ATOM 366  O OD2 . ASP A 1 52  ? -40.317 -52.068 -20.546 1.00 27.38 52  A 1 
ATOM 367  N N   . ALA A 1 53  ? -35.541 -54.828 -19.702 1.00 30.22 53  A 1 
ATOM 368  C CA  . ALA A 1 53  ? -34.206 -55.406 -19.669 1.00 32.39 53  A 1 
ATOM 369  C C   . ALA A 1 53  ? -33.509 -55.503 -21.036 1.00 32.28 53  A 1 
ATOM 370  O O   . ALA A 1 53  ? -32.348 -55.157 -21.173 1.00 30.08 53  A 1 
ATOM 371  C CB  . ALA A 1 53  ? -34.355 -56.794 -19.021 1.00 29.73 53  A 1 
ATOM 372  N N   . PHE A 1 54  ? -34.203 -56.098 -22.017 1.00 32.32 54  A 1 
ATOM 373  C CA  . PHE A 1 54  ? -33.560 -56.996 -22.983 1.00 34.05 54  A 1 
ATOM 374  C C   . PHE A 1 54  ? -33.118 -56.385 -24.311 1.00 33.15 54  A 1 
ATOM 375  O O   . PHE A 1 54  ? -32.800 -57.150 -25.227 1.00 30.30 54  A 1 
ATOM 376  C CB  . PHE A 1 54  ? -34.469 -58.205 -23.221 1.00 31.38 54  A 1 
ATOM 377  C CG  . PHE A 1 54  ? -34.155 -59.396 -22.361 1.00 31.17 54  A 1 
ATOM 378  C CD1 . PHE A 1 54  ? -33.109 -60.258 -22.724 1.00 29.17 54  A 1 
ATOM 379  C CD2 . PHE A 1 54  ? -34.903 -59.665 -21.200 1.00 30.58 54  A 1 
ATOM 380  C CE1 . PHE A 1 54  ? -32.806 -61.374 -21.940 1.00 28.68 54  A 1 
ATOM 381  C CE2 . PHE A 1 54  ? -34.599 -60.783 -20.407 1.00 30.12 54  A 1 
ATOM 382  C CZ  . PHE A 1 54  ? -33.560 -61.639 -20.778 1.00 31.14 54  A 1 
ATOM 383  N N   . ALA A 1 55  ? -33.139 -55.068 -24.495 1.00 30.71 55  A 1 
ATOM 384  C CA  . ALA A 1 55  ? -33.021 -54.465 -25.833 1.00 33.19 55  A 1 
ATOM 385  C C   . ALA A 1 55  ? -31.789 -54.980 -26.607 1.00 32.74 55  A 1 
ATOM 386  O O   . ALA A 1 55  ? -30.645 -54.754 -26.228 1.00 30.73 55  A 1 
ATOM 387  C CB  . ALA A 1 55  ? -33.064 -52.945 -25.712 1.00 30.91 55  A 1 
ATOM 388  N N   . GLY A 1 56  ? -32.078 -55.740 -27.665 1.00 28.77 56  A 1 
ATOM 389  C CA  . GLY A 1 56  ? -31.140 -56.640 -28.315 1.00 30.03 56  A 1 
ATOM 390  C C   . GLY A 1 56  ? -30.125 -55.994 -29.260 1.00 30.06 56  A 1 
ATOM 391  O O   . GLY A 1 56  ? -30.151 -54.821 -29.579 1.00 27.89 56  A 1 
ATOM 392  N N   . ALA A 1 57  ? -29.262 -56.859 -29.756 1.00 29.21 57  A 1 
ATOM 393  C CA  . ALA A 1 57  ? -27.939 -56.570 -30.308 1.00 30.77 57  A 1 
ATOM 394  C C   . ALA A 1 57  ? -27.873 -56.203 -31.802 1.00 30.84 57  A 1 
ATOM 395  O O   . ALA A 1 57  ? -26.794 -56.273 -32.379 1.00 28.90 57  A 1 
ATOM 396  C CB  . ALA A 1 57  ? -27.096 -57.823 -30.023 1.00 27.84 57  A 1 
ATOM 397  N N   . GLY A 1 58  ? -28.967 -55.902 -32.449 1.00 28.67 58  A 1 
ATOM 398  C CA  . GLY A 1 58  ? -29.093 -55.951 -33.910 1.00 30.24 58  A 1 
ATOM 399  C C   . GLY A 1 58  ? -27.940 -55.332 -34.719 1.00 30.48 58  A 1 
ATOM 400  O O   . GLY A 1 58  ? -27.553 -54.187 -34.509 1.00 28.21 58  A 1 
ATOM 401  N N   . VAL A 1 59  ? -27.455 -56.115 -35.662 1.00 27.89 59  A 1 
ATOM 402  C CA  . VAL A 1 59  ? -26.090 -56.050 -36.216 1.00 29.66 59  A 1 
ATOM 403  C C   . VAL A 1 59  ? -25.798 -54.996 -37.314 1.00 29.15 59  A 1 
ATOM 404  O O   . VAL A 1 59  ? -24.900 -54.189 -37.122 1.00 27.40 59  A 1 
ATOM 405  C CB  . VAL A 1 59  ? -25.673 -57.457 -36.704 1.00 27.09 59  A 1 
ATOM 406  C CG1 . VAL A 1 59  ? -24.202 -57.561 -37.090 1.00 24.89 59  A 1 
ATOM 407  C CG2 . VAL A 1 59  ? -25.934 -58.563 -35.676 1.00 26.29 59  A 1 
ATOM 408  N N   . PRO A 1 60  ? -26.427 -55.105 -38.523 1.00 26.72 60  A 1 
ATOM 409  C CA  . PRO A 1 60  ? -25.501 -55.246 -39.649 1.00 28.17 60  A 1 
ATOM 410  C C   . PRO A 1 60  ? -25.143 -54.013 -40.504 1.00 28.17 60  A 1 
ATOM 411  O O   . PRO A 1 60  ? -23.995 -53.579 -40.400 1.00 25.71 60  A 1 
ATOM 412  C CB  . PRO A 1 60  ? -26.051 -56.446 -40.444 1.00 25.80 60  A 1 
ATOM 413  C CG  . PRO A 1 60  ? -27.551 -56.427 -40.195 1.00 24.95 60  A 1 
ATOM 414  C CD  . PRO A 1 60  ? -27.700 -55.594 -38.893 1.00 27.99 60  A 1 
ATOM 415  N N   . PRO A 1 61  ? -25.954 -53.514 -41.441 1.00 29.55 61  A 1 
ATOM 416  C CA  . PRO A 1 61  ? -25.368 -53.435 -42.787 1.00 30.39 61  A 1 
ATOM 417  C C   . PRO A 1 61  ? -24.779 -52.069 -43.218 1.00 30.42 61  A 1 
ATOM 418  O O   . PRO A 1 61  ? -24.884 -51.063 -42.558 1.00 27.95 61  A 1 
ATOM 419  C CB  . PRO A 1 61  ? -26.492 -53.909 -43.713 1.00 27.45 61  A 1 
ATOM 420  C CG  . PRO A 1 61  ? -27.731 -53.348 -43.040 1.00 26.28 61  A 1 
ATOM 421  C CD  . PRO A 1 61  ? -27.382 -53.395 -41.539 1.00 29.52 61  A 1 
ATOM 422  N N   . ALA A 1 62  ? -24.217 -52.085 -44.408 1.00 27.01 62  A 1 
ATOM 423  C CA  . ALA A 1 62  ? -22.998 -51.380 -44.802 1.00 28.59 62  A 1 
ATOM 424  C C   . ALA A 1 62  ? -23.088 -50.038 -45.570 1.00 28.26 62  A 1 
ATOM 425  O O   . ALA A 1 62  ? -22.211 -49.189 -45.408 1.00 26.25 62  A 1 
ATOM 426  C CB  . ALA A 1 62  ? -22.267 -52.384 -45.706 1.00 25.99 62  A 1 
ATOM 427  N N   . ARG A 1 63  ? -23.952 -49.981 -46.562 1.00 25.22 63  A 1 
ATOM 428  C CA  . ARG A 1 63  ? -23.728 -49.243 -47.840 1.00 27.72 63  A 1 
ATOM 429  C C   . ARG A 1 63  ? -24.055 -47.733 -47.792 1.00 26.48 63  A 1 
ATOM 430  O O   . ARG A 1 63  ? -24.572 -47.274 -46.812 1.00 24.54 63  A 1 
ATOM 431  C CB  . ARG A 1 63  ? -24.570 -49.944 -48.925 1.00 26.50 63  A 1 
ATOM 432  C CG  . ARG A 1 63  ? -23.996 -51.263 -49.462 1.00 25.32 63  A 1 
ATOM 433  C CD  . ARG A 1 63  ? -24.892 -51.758 -50.605 1.00 24.42 63  A 1 
ATOM 434  N NE  . ARG A 1 63  ? -24.383 -52.995 -51.221 1.00 22.49 63  A 1 
ATOM 435  C CZ  . ARG A 1 63  ? -24.966 -53.679 -52.188 1.00 22.73 63  A 1 
ATOM 436  N NH1 . ARG A 1 63  ? -26.101 -53.303 -52.713 1.00 21.81 63  A 1 
ATOM 437  N NH2 . ARG A 1 63  ? -24.433 -54.781 -52.659 1.00 19.35 63  A 1 
ATOM 438  N N   . THR A 1 64  ? -23.924 -46.912 -48.804 1.00 28.39 64  A 1 
ATOM 439  C CA  . THR A 1 64  ? -22.942 -46.507 -49.833 1.00 29.36 64  A 1 
ATOM 440  C C   . THR A 1 64  ? -23.098 -45.040 -50.210 1.00 28.79 64  A 1 
ATOM 441  O O   . THR A 1 64  ? -22.118 -44.409 -50.563 1.00 26.20 64  A 1 
ATOM 442  C CB  . THR A 1 64  ? -23.130 -47.222 -51.204 1.00 26.05 64  A 1 
ATOM 443  O OG1 . THR A 1 64  ? -24.449 -47.699 -51.380 1.00 24.49 64  A 1 
ATOM 444  C CG2 . THR A 1 64  ? -22.161 -48.363 -51.449 1.00 24.86 64  A 1 
ATOM 445  N N   . GLY A 1 65  ? -24.334 -44.552 -50.312 1.00 27.38 65  A 1 
ATOM 446  C CA  . GLY A 1 65  ? -24.654 -43.654 -51.425 1.00 29.59 65  A 1 
ATOM 447  C C   . GLY A 1 65  ? -24.321 -42.151 -51.362 1.00 29.54 65  A 1 
ATOM 448  O O   . GLY A 1 65  ? -23.604 -41.646 -50.513 1.00 27.37 65  A 1 
ATOM 449  N N   . ARG A 1 66  ? -24.844 -41.501 -52.336 1.00 24.87 66  A 1 
ATOM 450  C CA  . ARG A 1 66  ? -24.375 -40.438 -53.245 1.00 27.18 66  A 1 
ATOM 451  C C   . ARG A 1 66  ? -24.688 -38.965 -52.822 1.00 25.66 66  A 1 
ATOM 452  O O   . ARG A 1 66  ? -24.943 -38.727 -51.657 1.00 24.07 66  A 1 
ATOM 453  C CB  . ARG A 1 66  ? -24.943 -40.819 -54.637 1.00 26.40 66  A 1 
ATOM 454  C CG  . ARG A 1 66  ? -23.930 -41.308 -55.682 1.00 25.04 66  A 1 
ATOM 455  C CD  . ARG A 1 66  ? -24.667 -41.431 -57.023 1.00 24.48 66  A 1 
ATOM 456  N NE  . ARG A 1 66  ? -23.787 -41.894 -58.118 1.00 22.65 66  A 1 
ATOM 457  C CZ  . ARG A 1 66  ? -24.168 -42.133 -59.368 1.00 22.96 66  A 1 
ATOM 458  N NH1 . ARG A 1 66  ? -25.412 -41.972 -59.738 1.00 22.43 66  A 1 
ATOM 459  N NH2 . ARG A 1 66  ? -23.310 -42.541 -60.270 1.00 20.57 66  A 1 
ATOM 460  N N   . PRO A 1 67  ? -24.703 -37.987 -53.711 1.00 27.54 67  A 1 
ATOM 461  C CA  . PRO A 1 67  ? -23.858 -36.781 -53.683 1.00 27.97 67  A 1 
ATOM 462  C C   . PRO A 1 67  ? -24.575 -35.418 -53.675 1.00 27.81 67  A 1 
ATOM 463  O O   . PRO A 1 67  ? -23.892 -34.406 -53.775 1.00 25.57 67  A 1 
ATOM 464  C CB  . PRO A 1 67  ? -23.095 -36.920 -55.014 1.00 25.33 67  A 1 
ATOM 465  C CG  . PRO A 1 67  ? -24.170 -37.439 -55.972 1.00 24.18 67  A 1 
ATOM 466  C CD  . PRO A 1 67  ? -25.116 -38.233 -55.051 1.00 27.90 67  A 1 
ATOM 467  N N   . ALA A 1 68  ? -25.866 -35.355 -53.740 1.00 26.05 68  A 1 
ATOM 468  C CA  . ALA A 1 68  ? -26.578 -34.406 -54.614 1.00 26.87 68  A 1 
ATOM 469  C C   . ALA A 1 68  ? -26.474 -32.895 -54.269 1.00 26.47 68  A 1 
ATOM 470  O O   . ALA A 1 68  ? -26.188 -32.496 -53.155 1.00 24.78 68  A 1 
ATOM 471  C CB  . ALA A 1 68  ? -28.027 -34.860 -54.763 1.00 24.82 68  A 1 
ATOM 472  N N   . THR A 1 69  ? -26.761 -32.103 -55.266 1.00 28.11 69  A 1 
ATOM 473  C CA  . THR A 1 69  ? -26.164 -30.809 -55.626 1.00 28.45 69  A 1 
ATOM 474  C C   . THR A 1 69  ? -26.906 -29.504 -55.316 1.00 28.13 69  A 1 
ATOM 475  O O   . THR A 1 69  ? -26.247 -28.513 -55.019 1.00 25.59 69  A 1 
ATOM 476  C CB  . THR A 1 69  ? -26.002 -30.805 -57.156 1.00 25.54 69  A 1 
ATOM 477  O OG1 . THR A 1 69  ? -27.084 -31.490 -57.769 1.00 23.54 69  A 1 
ATOM 478  C CG2 . THR A 1 69  ? -24.733 -31.513 -57.635 1.00 23.31 69  A 1 
ATOM 479  N N   . ALA A 1 70  ? -28.155 -29.423 -55.627 1.00 25.65 70  A 1 
ATOM 480  C CA  . ALA A 1 70  ? -28.634 -28.288 -56.442 1.00 26.69 70  A 1 
ATOM 481  C C   . ALA A 1 70  ? -29.386 -27.148 -55.668 1.00 25.76 70  A 1 
ATOM 482  O O   . ALA A 1 70  ? -29.373 -27.161 -54.460 1.00 24.12 70  A 1 
ATOM 483  C CB  . ALA A 1 70  ? -29.452 -28.922 -57.577 1.00 25.16 70  A 1 
ATOM 484  N N   . PRO A 1 71  ? -30.086 -26.209 -56.294 1.00 26.02 71  A 1 
ATOM 485  C CA  . PRO A 1 71  ? -29.555 -25.021 -56.956 1.00 26.64 71  A 1 
ATOM 486  C C   . PRO A 1 71  ? -30.129 -23.651 -56.531 1.00 26.44 71  A 1 
ATOM 487  O O   . PRO A 1 71  ? -29.328 -22.755 -56.278 1.00 24.10 71  A 1 
ATOM 488  C CB  . PRO A 1 71  ? -29.875 -25.277 -58.444 1.00 24.16 71  A 1 
ATOM 489  C CG  . PRO A 1 71  ? -31.191 -26.034 -58.402 1.00 23.16 71  A 1 
ATOM 490  C CD  . PRO A 1 71  ? -31.281 -26.581 -56.970 1.00 26.59 71  A 1 
ATOM 491  N N   . ALA A 1 72  ? -31.459 -23.391 -56.583 1.00 24.94 72  A 1 
ATOM 492  C CA  . ALA A 1 72  ? -31.870 -22.219 -57.364 1.00 26.13 72  A 1 
ATOM 493  C C   . ALA A 1 72  ? -32.357 -20.929 -56.655 1.00 25.53 72  A 1 
ATOM 494  O O   . ALA A 1 72  ? -31.552 -20.028 -56.471 1.00 23.84 72  A 1 
ATOM 495  C CB  . ALA A 1 72  ? -32.832 -22.693 -58.461 1.00 24.16 72  A 1 
ATOM 496  N N   . ASP A 1 73  ? -33.641 -20.812 -56.366 1.00 25.21 73  A 1 
ATOM 497  C CA  . ASP A 1 73  ? -34.474 -19.823 -57.073 1.00 27.47 73  A 1 
ATOM 498  C C   . ASP A 1 73  ? -34.768 -18.465 -56.371 1.00 27.05 73  A 1 
ATOM 499  O O   . ASP A 1 73  ? -34.235 -18.132 -55.339 1.00 24.43 73  A 1 
ATOM 500  C CB  . ASP A 1 73  ? -35.798 -20.488 -57.495 1.00 25.25 73  A 1 
ATOM 501  C CG  . ASP A 1 73  ? -35.748 -21.247 -58.818 1.00 22.54 73  A 1 
ATOM 502  O OD1 . ASP A 1 73  ? -34.896 -20.924 -59.664 1.00 22.15 73  A 1 
ATOM 503  O OD2 . ASP A 1 73  ? -36.576 -22.177 -58.963 1.00 22.84 73  A 1 
ATOM 504  N N   . GLU A 1 74  ? -35.660 -17.746 -56.943 1.00 24.90 74  A 1 
ATOM 505  C CA  . GLU A 1 74  ? -35.761 -16.344 -57.357 1.00 25.36 74  A 1 
ATOM 506  C C   . GLU A 1 74  ? -36.312 -15.249 -56.409 1.00 24.01 74  A 1 
ATOM 507  O O   . GLU A 1 74  ? -35.620 -14.257 -56.210 1.00 22.43 74  A 1 
ATOM 508  C CB  . GLU A 1 74  ? -36.710 -16.325 -58.587 1.00 24.57 74  A 1 
ATOM 509  C CG  . GLU A 1 74  ? -36.149 -16.717 -59.944 1.00 23.43 74  A 1 
ATOM 510  C CD  . GLU A 1 74  ? -37.213 -16.534 -61.038 1.00 22.61 74  A 1 
ATOM 511  O OE1 . GLU A 1 74  ? -36.828 -16.151 -62.164 1.00 20.91 74  A 1 
ATOM 512  O OE2 . GLU A 1 74  ? -38.413 -16.743 -60.756 1.00 26.26 74  A 1 
ATOM 513  N N   . PRO A 1 75  ? -37.589 -15.244 -56.060 1.00 25.88 75  A 1 
ATOM 514  C CA  . PRO A 1 75  ? -38.409 -14.173 -56.651 1.00 26.59 75  A 1 
ATOM 515  C C   . PRO A 1 75  ? -38.718 -12.930 -55.799 1.00 26.22 75  A 1 
ATOM 516  O O   . PRO A 1 75  ? -38.303 -12.762 -54.668 1.00 24.14 75  A 1 
ATOM 517  C CB  . PRO A 1 75  ? -39.694 -14.881 -57.105 1.00 24.17 75  A 1 
ATOM 518  C CG  . PRO A 1 75  ? -39.873 -15.915 -56.007 1.00 23.16 75  A 1 
ATOM 519  C CD  . PRO A 1 75  ? -38.447 -16.320 -55.653 1.00 26.74 75  A 1 
ATOM 520  N N   . ALA A 1 76  ? -39.528 -12.064 -56.389 1.00 25.98 76  A 1 
ATOM 521  C CA  . ALA A 1 76  ? -39.481 -10.604 -56.398 1.00 25.91 76  A 1 
ATOM 522  C C   . ALA A 1 76  ? -40.419 -9.791  -55.475 1.00 25.35 76  A 1 
ATOM 523  O O   . ALA A 1 76  ? -40.234 -8.578  -55.369 1.00 24.22 76  A 1 
ATOM 524  C CB  . ALA A 1 76  ? -39.807 -10.229 -57.851 1.00 24.46 76  A 1 
ATOM 525  N N   . GLY A 1 77  ? -41.479 -10.331 -54.968 1.00 26.49 77  A 1 
ATOM 526  C CA  . GLY A 1 77  ? -42.779 -9.652  -54.831 1.00 27.23 77  A 1 
ATOM 527  C C   . GLY A 1 77  ? -42.837 -8.259  -54.179 1.00 26.98 77  A 1 
ATOM 528  O O   . GLY A 1 77  ? -42.245 -8.008  -53.137 1.00 25.06 77  A 1 
ATOM 529  N N   . ALA A 1 78  ? -43.620 -7.401  -54.779 1.00 24.41 78  A 1 
ATOM 530  C CA  . ALA A 1 78  ? -43.574 -5.942  -54.656 1.00 25.73 78  A 1 
ATOM 531  C C   . ALA A 1 78  ? -44.666 -5.240  -53.811 1.00 25.29 78  A 1 
ATOM 532  O O   . ALA A 1 78  ? -44.558 -4.041  -53.572 1.00 23.54 78  A 1 
ATOM 533  C CB  . ALA A 1 78  ? -43.651 -5.412  -56.095 1.00 23.95 78  A 1 
ATOM 534  N N   . ILE A 1 79  ? -45.709 -5.911  -53.487 1.00 24.99 79  A 1 
ATOM 535  C CA  . ILE A 1 79  ? -47.029 -5.337  -53.138 1.00 26.86 79  A 1 
ATOM 536  C C   . ILE A 1 79  ? -46.959 -4.478  -51.847 1.00 26.18 79  A 1 
ATOM 537  O O   . ILE A 1 79  ? -46.180 -4.797  -50.974 1.00 24.55 79  A 1 
ATOM 538  C CB  . ILE A 1 79  ? -48.035 -6.508  -53.012 1.00 24.65 79  A 1 
ATOM 539  C CG1 . ILE A 1 79  ? -48.054 -7.402  -54.283 1.00 23.63 79  A 1 
ATOM 540  C CG2 . ILE A 1 79  ? -49.466 -6.032  -52.705 1.00 25.87 79  A 1 
ATOM 541  C CD1 . ILE A 1 79  ? -48.850 -8.705  -54.133 1.00 24.44 79  A 1 
ATOM 542  N N   . GLY A 1 80  ? -47.685 -3.430  -51.545 1.00 25.92 80  A 1 
ATOM 543  C CA  . GLY A 1 80  ? -48.859 -2.793  -52.135 1.00 27.42 80  A 1 
ATOM 544  C C   . GLY A 1 80  ? -49.406 -1.691  -51.220 1.00 27.20 80  A 1 
ATOM 545  O O   . GLY A 1 80  ? -48.708 -0.719  -50.944 1.00 25.10 80  A 1 
ATOM 546  N N   . GLU A 1 81  ? -50.661 -1.825  -50.793 1.00 25.38 81  A 1 
ATOM 547  C CA  . GLU A 1 81  ? -51.579 -0.683  -50.779 1.00 25.66 81  A 1 
ATOM 548  C C   . GLU A 1 81  ? -51.715 0.255   -49.549 1.00 24.74 81  A 1 
ATOM 549  O O   . GLU A 1 81  ? -51.373 1.421   -49.658 1.00 23.20 81  A 1 
ATOM 550  C CB  . GLU A 1 81  ? -52.988 -1.212  -51.116 1.00 24.46 81  A 1 
ATOM 551  C CG  . GLU A 1 81  ? -53.214 -1.708  -52.538 1.00 23.90 81  A 1 
ATOM 552  C CD  . GLU A 1 81  ? -54.683 -2.134  -52.719 1.00 23.78 81  A 1 
ATOM 553  O OE1 . GLU A 1 81  ? -55.225 -1.902  -53.822 1.00 22.34 81  A 1 
ATOM 554  O OE2 . GLU A 1 81  ? -55.270 -2.675  -51.748 1.00 27.91 81  A 1 
ATOM 555  N N   . ASN A 1 82  ? -52.401 -0.176  -48.518 1.00 25.13 82  A 1 
ATOM 556  C CA  . ASN A 1 82  ? -53.721 0.446   -48.301 1.00 25.46 82  A 1 
ATOM 557  C C   . ASN A 1 82  ? -53.828 1.400   -47.067 1.00 24.63 82  A 1 
ATOM 558  O O   . ASN A 1 82  ? -52.832 1.678   -46.431 1.00 22.82 82  A 1 
ATOM 559  C CB  . ASN A 1 82  ? -54.774 -0.690  -48.338 1.00 24.03 82  A 1 
ATOM 560  C CG  . ASN A 1 82  ? -55.855 -0.537  -49.387 1.00 21.51 82  A 1 
ATOM 561  O OD1 . ASN A 1 82  ? -56.074 0.498   -49.978 1.00 22.33 82  A 1 
ATOM 562  N ND2 . ASN A 1 82  ? -56.596 -1.599  -49.644 1.00 23.83 82  A 1 
ATOM 563  N N   . PRO A 1 83  ? -54.994 1.929   -46.694 1.00 26.01 83  A 1 
ATOM 564  C CA  . PRO A 1 83  ? -55.236 3.364   -46.775 1.00 27.48 83  A 1 
ATOM 565  C C   . PRO A 1 83  ? -55.622 4.145   -45.493 1.00 27.41 83  A 1 
ATOM 566  O O   . PRO A 1 83  ? -55.038 5.207   -45.264 1.00 25.03 83  A 1 
ATOM 567  C CB  . PRO A 1 83  ? -56.373 3.430   -47.806 1.00 24.68 83  A 1 
ATOM 568  C CG  . PRO A 1 83  ? -57.185 2.159   -47.534 1.00 23.69 83  A 1 
ATOM 569  C CD  . PRO A 1 83  ? -56.217 1.257   -46.770 1.00 27.44 83  A 1 
ATOM 570  N N   . THR A 1 84  ? -56.648 3.781   -44.737 1.00 25.43 84  A 1 
ATOM 571  C CA  . THR A 1 84  ? -57.707 4.796   -44.520 1.00 27.38 84  A 1 
ATOM 572  C C   . THR A 1 84  ? -57.894 5.491   -43.167 1.00 26.75 84  A 1 
ATOM 573  O O   . THR A 1 84  ? -57.932 6.724   -43.138 1.00 24.35 84  A 1 
ATOM 574  C CB  . THR A 1 84  ? -59.106 4.239   -44.877 1.00 24.56 84  A 1 
ATOM 575  O OG1 . THR A 1 84  ? -59.114 2.838   -44.983 1.00 22.91 84  A 1 
ATOM 576  C CG2 . THR A 1 84  ? -59.614 4.771   -46.218 1.00 24.05 84  A 1 
ATOM 577  N N   . LEU A 1 85  ? -58.266 4.773   -42.144 1.00 24.21 85  A 1 
ATOM 578  C CA  . LEU A 1 85  ? -59.428 5.202   -41.322 1.00 29.03 85  A 1 
ATOM 579  C C   . LEU A 1 85  ? -59.172 6.229   -40.180 1.00 27.60 85  A 1 
ATOM 580  O O   . LEU A 1 85  ? -58.040 6.578   -39.890 1.00 25.89 85  A 1 
ATOM 581  C CB  . LEU A 1 85  ? -60.172 3.937   -40.837 1.00 27.21 85  A 1 
ATOM 582  C CG  . LEU A 1 85  ? -61.192 3.360   -41.826 1.00 25.28 85  A 1 
ATOM 583  C CD1 . LEU A 1 85  ? -61.702 2.006   -41.295 1.00 25.49 85  A 1 
ATOM 584  C CD2 . LEU A 1 85  ? -62.412 4.243   -42.056 1.00 28.55 85  A 1 
ATOM 585  N N   . PRO A 1 86  ? -60.247 6.734   -39.545 1.00 26.35 86  A 1 
ATOM 586  C CA  . PRO A 1 86  ? -60.474 8.178   -39.517 1.00 28.30 86  A 1 
ATOM 587  C C   . PRO A 1 86  ? -60.573 8.924   -38.159 1.00 28.05 86  A 1 
ATOM 588  O O   . PRO A 1 86  ? -60.406 10.145  -38.166 1.00 25.44 86  A 1 
ATOM 589  C CB  . PRO A 1 86  ? -61.836 8.273   -40.233 1.00 25.37 86  A 1 
ATOM 590  C CG  . PRO A 1 86  ? -62.594 7.054   -39.714 1.00 24.84 86  A 1 
ATOM 591  C CD  . PRO A 1 86  ? -61.479 6.069   -39.370 1.00 29.26 86  A 1 
ATOM 592  N N   . GLN A 1 87  ? -61.007 8.326   -37.065 1.00 25.18 87  A 1 
ATOM 593  C CA  . GLN A 1 87  ? -62.254 8.861   -36.473 1.00 26.65 87  A 1 
ATOM 594  C C   . GLN A 1 87  ? -62.222 10.001  -35.421 1.00 25.67 87  A 1 
ATOM 595  O O   . GLN A 1 87  ? -62.358 11.168  -35.746 1.00 23.79 87  A 1 
ATOM 596  C CB  . GLN A 1 87  ? -63.142 7.696   -35.976 1.00 25.18 87  A 1 
ATOM 597  C CG  . GLN A 1 87  ? -64.475 7.611   -36.718 1.00 24.23 87  A 1 
ATOM 598  C CD  . GLN A 1 87  ? -65.426 6.579   -36.108 1.00 23.17 87  A 1 
ATOM 599  O OE1 . GLN A 1 87  ? -65.288 6.126   -34.988 1.00 23.00 87  A 1 
ATOM 600  N NE2 . GLN A 1 87  ? -66.455 6.193   -36.827 1.00 26.24 87  A 1 
ATOM 601  N N   . GLN A 1 88  ? -62.326 9.646   -34.161 1.00 25.09 88  A 1 
ATOM 602  C CA  . GLN A 1 88  ? -63.134 10.400  -33.171 1.00 25.92 88  A 1 
ATOM 603  C C   . GLN A 1 88  ? -62.327 11.309  -32.208 1.00 24.87 88  A 1 
ATOM 604  O O   . GLN A 1 88  ? -61.126 11.385  -32.328 1.00 23.27 88  A 1 
ATOM 605  C CB  . GLN A 1 88  ? -63.960 9.357   -32.390 1.00 24.22 88  A 1 
ATOM 606  C CG  . GLN A 1 88  ? -65.279 8.971   -33.049 1.00 23.35 88  A 1 
ATOM 607  C CD  . GLN A 1 88  ? -66.192 8.146   -32.130 1.00 22.67 88  A 1 
ATOM 608  O OE1 . GLN A 1 88  ? -66.020 8.045   -30.929 1.00 22.33 88  A 1 
ATOM 609  N NE2 . GLN A 1 88  ? -67.226 7.537   -32.663 1.00 25.58 88  A 1 
ATOM 610  N N   . ARG A 1 89  ? -62.874 11.941  -31.195 1.00 25.36 89  A 1 
ATOM 611  C CA  . ARG A 1 89  ? -63.996 12.906  -31.093 1.00 26.32 89  A 1 
ATOM 612  C C   . ARG A 1 89  ? -63.820 13.877  -29.905 1.00 24.63 89  A 1 
ATOM 613  O O   . ARG A 1 89  ? -64.072 15.053  -30.091 1.00 23.27 89  A 1 
ATOM 614  C CB  . ARG A 1 89  ? -65.337 12.169  -30.878 1.00 25.35 89  A 1 
ATOM 615  C CG  . ARG A 1 89  ? -66.592 13.032  -31.086 1.00 23.94 89  A 1 
ATOM 616  C CD  . ARG A 1 89  ? -67.854 12.224  -30.730 1.00 24.43 89  A 1 
ATOM 617  N NE  . ARG A 1 89  ? -69.076 12.878  -31.238 1.00 22.27 89  A 1 
ATOM 618  C CZ  . ARG A 1 89  ? -70.322 12.459  -31.039 1.00 22.78 89  A 1 
ATOM 619  N NH1 . ARG A 1 89  ? -70.592 11.429  -30.279 1.00 21.62 89  A 1 
ATOM 620  N NH2 . ARG A 1 89  ? -71.316 13.077  -31.596 1.00 20.12 89  A 1 
ATOM 621  N N   . ARG A 1 90  ? -63.603 13.379  -28.700 1.00 24.31 90  A 1 
ATOM 622  C CA  . ARG A 1 90  ? -64.321 13.978  -27.548 1.00 25.71 90  A 1 
ATOM 623  C C   . ARG A 1 90  ? -63.662 15.195  -26.874 1.00 24.04 90  A 1 
ATOM 624  O O   . ARG A 1 90  ? -62.504 15.482  -27.082 1.00 22.47 90  A 1 
ATOM 625  C CB  . ARG A 1 90  ? -64.692 12.892  -26.516 1.00 24.66 90  A 1 
ATOM 626  C CG  . ARG A 1 90  ? -66.145 12.430  -26.670 1.00 23.44 90  A 1 
ATOM 627  C CD  . ARG A 1 90  ? -66.527 11.476  -25.532 1.00 23.26 90  A 1 
ATOM 628  N NE  . ARG A 1 90  ? -67.934 11.011  -25.662 1.00 21.80 90  A 1 
ATOM 629  C CZ  . ARG A 1 90  ? -68.567 10.183  -24.840 1.00 22.82 90  A 1 
ATOM 630  N NH1 . ARG A 1 90  ? -67.955 9.685   -23.787 1.00 21.87 90  A 1 
ATOM 631  N NH2 . ARG A 1 90  ? -69.805 9.849   -25.044 1.00 20.26 90  A 1 
ATOM 632  N N   . THR A 1 91  ? -64.473 15.839  -26.078 1.00 25.91 91  A 1 
ATOM 633  C CA  . THR A 1 91  ? -64.823 17.259  -26.048 1.00 27.15 91  A 1 
ATOM 634  C C   . THR A 1 91  ? -64.366 18.083  -24.854 1.00 26.89 91  A 1 
ATOM 635  O O   . THR A 1 91  ? -64.061 19.253  -25.029 1.00 24.49 91  A 1 
ATOM 636  C CB  . THR A 1 91  ? -66.358 17.360  -25.971 1.00 24.22 91  A 1 
ATOM 637  O OG1 . THR A 1 91  ? -66.911 16.204  -25.357 1.00 22.57 91  A 1 
ATOM 638  C CG2 . THR A 1 91  ? -67.027 17.478  -27.340 1.00 22.60 91  A 1 
ATOM 639  N N   . ALA A 1 92  ? -64.569 17.593  -23.678 1.00 24.61 92  A 1 
ATOM 640  C CA  . ALA A 1 92  ? -64.968 18.442  -22.543 1.00 25.46 92  A 1 
ATOM 641  C C   . ALA A 1 92  ? -63.848 19.381  -22.018 1.00 25.16 92  A 1 
ATOM 642  O O   . ALA A 1 92  ? -62.680 19.082  -22.190 1.00 23.80 92  A 1 
ATOM 643  C CB  . ALA A 1 92  ? -65.487 17.505  -21.446 1.00 23.36 92  A 1 
ATOM 644  N N   . GLY A 1 93  ? -64.053 20.478  -21.332 1.00 25.45 93  A 1 
ATOM 645  C CA  . GLY A 1 93  ? -65.301 21.182  -21.039 1.00 26.37 93  A 1 
ATOM 646  C C   . GLY A 1 93  ? -65.040 22.362  -20.097 1.00 25.85 93  A 1 
ATOM 647  O O   . GLY A 1 93  ? -64.744 23.460  -20.560 1.00 23.70 93  A 1 
ATOM 648  N N   . ASP A 1 94  ? -65.172 22.132  -18.825 1.00 25.80 94  A 1 
ATOM 649  C CA  . ASP A 1 94  ? -65.689 23.177  -17.935 1.00 26.50 94  A 1 
ATOM 650  C C   . ASP A 1 94  ? -64.725 24.277  -17.457 1.00 25.70 94  A 1 
ATOM 651  O O   . ASP A 1 94  ? -63.506 24.194  -17.569 1.00 23.44 94  A 1 
ATOM 652  C CB  . ASP A 1 94  ? -66.431 22.516  -16.761 1.00 24.77 94  A 1 
ATOM 653  C CG  . ASP A 1 94  ? -67.775 21.909  -17.172 1.00 22.45 94  A 1 
ATOM 654  O OD1 . ASP A 1 94  ? -68.390 22.430  -18.128 1.00 22.98 94  A 1 
ATOM 655  O OD2 . ASP A 1 94  ? -68.164 20.905  -16.540 1.00 24.21 94  A 1 
ATOM 656  N N   . ALA A 1 95  ? -65.352 25.305  -16.940 1.00 25.31 95  A 1 
ATOM 657  C CA  . ALA A 1 95  ? -65.013 26.707  -17.180 1.00 26.70 95  A 1 
ATOM 658  C C   . ALA A 1 95  ? -64.521 27.532  -15.978 1.00 26.10 95  A 1 
ATOM 659  O O   . ALA A 1 95  ? -63.939 28.593  -16.208 1.00 24.34 95  A 1 
ATOM 660  C CB  . ALA A 1 95  ? -66.308 27.336  -17.709 1.00 24.62 95  A 1 
ATOM 661  N N   . ASP A 1 96  ? -64.848 27.182  -14.777 1.00 25.89 96  A 1 
ATOM 662  C CA  . ASP A 1 96  ? -65.354 28.152  -13.794 1.00 26.83 96  A 1 
ATOM 663  C C   . ASP A 1 96  ? -64.427 29.305  -13.322 1.00 26.36 96  A 1 
ATOM 664  O O   . ASP A 1 96  ? -63.223 29.303  -13.487 1.00 24.18 96  A 1 
ATOM 665  C CB  . ASP A 1 96  ? -65.968 27.398  -12.598 1.00 24.89 96  A 1 
ATOM 666  C CG  . ASP A 1 96  ? -67.458 27.106  -12.743 1.00 22.77 96  A 1 
ATOM 667  O OD1 . ASP A 1 96  ? -68.117 27.773  -13.566 1.00 23.70 96  A 1 
ATOM 668  O OD2 . ASP A 1 96  ? -67.938 26.244  -11.973 1.00 25.05 96  A 1 
ATOM 669  N N   . SER A 1 97  ? -65.084 30.278  -12.720 1.00 26.71 97  A 1 
ATOM 670  C CA  . SER A 1 97  ? -64.969 31.726  -12.955 1.00 27.31 97  A 1 
ATOM 671  C C   . SER A 1 97  ? -64.114 32.618  -12.032 1.00 26.19 97  A 1 
ATOM 672  O O   . SER A 1 97  ? -63.470 33.526  -12.546 1.00 24.41 97  A 1 
ATOM 673  C CB  . SER A 1 97  ? -66.390 32.322  -12.866 1.00 26.11 97  A 1 
ATOM 674  O OG  . SER A 1 97  ? -67.347 31.543  -13.511 1.00 24.58 97  A 1 
ATOM 675  N N   . PRO A 1 98  ? -64.301 32.604  -10.729 1.00 26.16 98  A 1 
ATOM 676  C CA  . PRO A 1 98  ? -64.476 33.855  -9.972  1.00 26.66 98  A 1 
ATOM 677  C C   . PRO A 1 98  ? -63.163 34.528  -9.475  1.00 26.46 98  A 1 
ATOM 678  O O   . PRO A 1 98  ? -62.109 33.947  -9.626  1.00 24.06 98  A 1 
ATOM 679  C CB  . PRO A 1 98  ? -65.372 33.415  -8.810  1.00 23.87 98  A 1 
ATOM 680  C CG  . PRO A 1 98  ? -64.867 32.026  -8.487  1.00 23.02 98  A 1 
ATOM 681  C CD  . PRO A 1 98  ? -64.541 31.463  -9.864  1.00 27.21 98  A 1 
ATOM 682  N N   . ALA A 1 99  ? -63.104 35.644  -8.770  1.00 26.15 99  A 1 
ATOM 683  C CA  . ALA A 1 99  ? -63.857 36.887  -8.784  1.00 26.61 99  A 1 
ATOM 684  C C   . ALA A 1 99  ? -62.967 38.064  -8.310  1.00 26.08 99  A 1 
ATOM 685  O O   . ALA A 1 99  ? -62.430 38.790  -9.119  1.00 24.56 99  A 1 
ATOM 686  C CB  . ALA A 1 99  ? -65.110 36.805  -7.902  1.00 24.84 99  A 1 
ATOM 687  N N   . GLY A 1 100 ? -62.903 38.290  -7.018  1.00 26.79 100 A 1 
ATOM 688  C CA  . GLY A 1 100 ? -62.682 39.660  -6.504  1.00 27.27 100 A 1 
ATOM 689  C C   . GLY A 1 100 ? -61.257 40.068  -6.090  1.00 26.67 100 A 1 
ATOM 690  O O   . GLY A 1 100 ? -60.310 39.391  -6.422  1.00 24.65 100 A 1 
ATOM 691  N N   . ASP A 1 101 ? -61.028 41.123  -5.322  1.00 26.24 101 A 1 
ATOM 692  C CA  . ASP A 1 101 ? -61.706 42.431  -5.323  1.00 26.83 101 A 1 
ATOM 693  C C   . ASP A 1 101 ? -60.736 43.562  -4.897  1.00 26.12 101 A 1 
ATOM 694  O O   . ASP A 1 101 ? -60.513 44.517  -5.614  1.00 23.60 101 A 1 
ATOM 695  C CB  . ASP A 1 101 ? -62.914 42.413  -4.363  1.00 24.72 101 A 1 
ATOM 696  C CG  . ASP A 1 101 ? -64.046 43.392  -4.694  1.00 21.92 101 A 1 
ATOM 697  O OD1 . ASP A 1 101 ? -64.080 43.897  -5.830  1.00 22.23 101 A 1 
ATOM 698  O OD2 . ASP A 1 101 ? -64.903 43.610  -3.807  1.00 23.13 101 A 1 
ATOM 699  N N   . ALA A 1 102 ? -60.224 43.477  -3.696  1.00 27.05 102 A 1 
ATOM 700  C CA  . ALA A 1 102 ? -60.160 44.672  -2.842  1.00 26.95 102 A 1 
ATOM 701  C C   . ALA A 1 102 ? -58.907 45.578  -2.897  1.00 25.91 102 A 1 
ATOM 702  O O   . ALA A 1 102 ? -57.953 45.358  -3.611  1.00 24.38 102 A 1 
ATOM 703  C CB  . ALA A 1 102 ? -60.477 44.224  -1.416  1.00 25.12 102 A 1 
ATOM 704  N N   . ALA A 1 103 ? -59.005 46.628  -2.079  1.00 25.53 103 A 1 
ATOM 705  C CA  . ALA A 1 103 ? -58.776 48.017  -2.459  1.00 24.81 103 A 1 
ATOM 706  C C   . ALA A 1 103 ? -57.462 48.709  -2.023  1.00 24.41 103 A 1 
ATOM 707  O O   . ALA A 1 103 ? -56.544 48.859  -2.809  1.00 22.72 103 A 1 
ATOM 708  C CB  . ALA A 1 103 ? -60.002 48.797  -1.951  1.00 23.22 103 A 1 
ATOM 709  N N   . ALA A 1 104 ? -57.504 49.279  -0.843  1.00 26.99 104 A 1 
ATOM 710  C CA  . ALA A 1 104 ? -57.173 50.701  -0.605  1.00 27.09 104 A 1 
ATOM 711  C C   . ALA A 1 104 ? -55.678 51.035  -0.317  1.00 26.44 104 A 1 
ATOM 712  O O   . ALA A 1 104 ? -54.816 50.383  -0.854  1.00 24.56 104 A 1 
ATOM 713  C CB  . ALA A 1 104 ? -58.163 51.131  0.475   1.00 25.21 104 A 1 
ATOM 714  N N   . THR A 1 105 ? -55.202 51.942  0.453   1.00 27.57 105 A 1 
ATOM 715  C CA  . THR A 1 105 ? -55.439 53.355  0.815   1.00 28.08 105 A 1 
ATOM 716  C C   . THR A 1 105 ? -54.051 54.044  0.897   1.00 27.42 105 A 1 
ATOM 717  O O   . THR A 1 105 ? -53.046 53.399  0.706   1.00 24.75 105 A 1 
ATOM 718  C CB  . THR A 1 105 ? -56.117 53.488  2.200   1.00 24.83 105 A 1 
ATOM 719  O OG1 . THR A 1 105 ? -56.959 52.414  2.510   1.00 23.31 105 A 1 
ATOM 720  C CG2 . THR A 1 105 ? -56.983 54.734  2.340   1.00 24.49 105 A 1 
ATOM 721  N N   . THR A 1 106 ? -53.833 55.225  1.331   1.00 27.31 106 A 1 
ATOM 722  C CA  . THR A 1 106 ? -53.720 56.504  0.642   1.00 27.56 106 A 1 
ATOM 723  C C   . THR A 1 106 ? -52.416 57.250  0.960   1.00 27.22 106 A 1 
ATOM 724  O O   . THR A 1 106 ? -51.814 57.813  0.076   1.00 24.81 106 A 1 
ATOM 725  C CB  . THR A 1 106 ? -54.829 57.469  1.116   1.00 24.43 106 A 1 
ATOM 726  O OG1 . THR A 1 106 ? -56.039 56.807  1.355   1.00 22.84 106 A 1 
ATOM 727  C CG2 . THR A 1 106 ? -55.155 58.572  0.101   1.00 23.73 106 A 1 
ATOM 728  N N   . GLY A 1 107 ? -52.017 57.363  2.248   1.00 26.26 107 A 1 
ATOM 729  C CA  . GLY A 1 107 ? -51.744 58.694  2.780   1.00 27.11 107 A 1 
ATOM 730  C C   . GLY A 1 107 ? -50.377 59.401  2.672   1.00 26.97 107 A 1 
ATOM 731  O O   . GLY A 1 107 ? -49.527 59.119  1.852   1.00 24.75 107 A 1 
ATOM 732  N N   . ASP A 1 108 ? -50.295 60.357  3.541   1.00 25.40 108 A 1 
ATOM 733  C CA  . ASP A 1 108 ? -49.692 61.707  3.509   1.00 27.39 108 A 1 
ATOM 734  C C   . ASP A 1 108 ? -48.152 61.856  3.645   1.00 26.64 108 A 1 
ATOM 735  O O   . ASP A 1 108 ? -47.419 60.902  3.670   1.00 24.13 108 A 1 
ATOM 736  C CB  . ASP A 1 108 ? -50.355 62.438  4.693   1.00 25.39 108 A 1 
ATOM 737  C CG  . ASP A 1 108 ? -51.831 62.748  4.516   1.00 23.01 108 A 1 
ATOM 738  O OD1 . ASP A 1 108 ? -52.199 63.137  3.397   1.00 23.65 108 A 1 
ATOM 739  O OD2 . ASP A 1 108 ? -52.565 62.650  5.526   1.00 24.46 108 A 1 
ATOM 740  N N   . THR A 1 109 ? -47.636 63.016  3.894   1.00 26.79 109 A 1 
ATOM 741  C CA  . THR A 1 109 ? -47.355 64.223  3.106   1.00 27.62 109 A 1 
ATOM 742  C C   . THR A 1 109 ? -45.922 64.763  3.347   1.00 27.08 109 A 1 
ATOM 743  O O   . THR A 1 109 ? -45.101 64.609  2.457   1.00 24.58 109 A 1 
ATOM 744  C CB  . THR A 1 109 ? -48.364 65.378  3.346   1.00 25.22 109 A 1 
ATOM 745  O OG1 . THR A 1 109 ? -49.679 64.951  3.550   1.00 23.57 109 A 1 
ATOM 746  C CG2 . THR A 1 109 ? -48.440 66.359  2.176   1.00 24.67 109 A 1 
ATOM 747  N N   . PRO A 1 110 ? -45.618 65.499  4.440   1.00 27.02 110 A 1 
ATOM 748  C CA  . PRO A 1 110 ? -45.007 66.808  4.164   1.00 27.87 110 A 1 
ATOM 749  C C   . PRO A 1 110 ? -43.532 67.118  4.491   1.00 27.78 110 A 1 
ATOM 750  O O   . PRO A 1 110 ? -42.896 67.835  3.727   1.00 25.45 110 A 1 
ATOM 751  C CB  . PRO A 1 110 ? -45.894 67.753  4.985   1.00 24.91 110 A 1 
ATOM 752  C CG  . PRO A 1 110 ? -46.222 66.955  6.235   1.00 24.32 110 A 1 
ATOM 753  C CD  . PRO A 1 110 ? -46.188 65.506  5.745   1.00 28.91 110 A 1 
ATOM 754  N N   . GLY A 1 111 ? -43.015 66.782  5.644   1.00 26.56 111 A 1 
ATOM 755  C CA  . GLY A 1 111 ? -42.273 67.798  6.423   1.00 27.02 111 A 1 
ATOM 756  C C   . GLY A 1 111 ? -40.828 68.207  6.055   1.00 26.46 111 A 1 
ATOM 757  O O   . GLY A 1 111 ? -40.106 67.533  5.345   1.00 24.25 111 A 1 
ATOM 758  N N   . THR A 1 112 ? -40.431 69.340  6.593   1.00 26.65 112 A 1 
ATOM 759  C CA  . THR A 1 112 ? -39.551 70.368  5.999   1.00 26.95 112 A 1 
ATOM 760  C C   . THR A 1 112 ? -38.091 70.512  6.457   1.00 26.70 112 A 1 
ATOM 761  O O   . THR A 1 112 ? -37.256 70.913  5.662   1.00 24.39 112 A 1 
ATOM 762  C CB  . THR A 1 112 ? -40.173 71.733  6.325   1.00 24.16 112 A 1 
ATOM 763  O OG1 . THR A 1 112 ? -40.640 71.758  7.668   1.00 22.89 112 A 1 
ATOM 764  C CG2 . THR A 1 112 ? -41.381 72.071  5.448   1.00 23.53 112 A 1 
ATOM 765  N N   . GLY A 1 113 ? -37.789 70.413  7.725   1.00 25.74 113 A 1 
ATOM 766  C CA  . GLY A 1 113 ? -37.007 71.483  8.372   1.00 26.47 113 A 1 
ATOM 767  C C   . GLY A 1 113 ? -35.469 71.592  8.257   1.00 26.35 113 A 1 
ATOM 768  O O   . GLY A 1 113 ? -34.804 70.858  7.557   1.00 24.09 113 A 1 
ATOM 769  N N   . ASN A 1 114 ? -34.968 72.598  8.971   1.00 23.50 114 A 1 
ATOM 770  C CA  . ASN A 1 114 ? -33.830 73.484  8.651   1.00 24.65 114 A 1 
ATOM 771  C C   . ASN A 1 114 ? -32.359 73.068  8.975   1.00 24.86 114 A 1 
ATOM 772  O O   . ASN A 1 114 ? -31.691 72.492  8.147   1.00 22.47 114 A 1 
ATOM 773  C CB  . ASN A 1 114 ? -34.145 74.844  9.319   1.00 22.69 114 A 1 
ATOM 774  C CG  . ASN A 1 114 ? -35.161 75.716  8.636   1.00 20.26 114 A 1 
ATOM 775  O OD1 . ASN A 1 114 ? -35.382 75.665  7.450   1.00 20.02 114 A 1 
ATOM 776  N ND2 . ASN A 1 114 ? -35.779 76.609  9.377   1.00 21.10 114 A 1 
ATOM 777  N N   . THR A 1 115 ? -31.787 73.532  10.105  1.00 28.02 115 A 1 
ATOM 778  C CA  . THR A 1 115 ? -30.859 74.692  10.044  1.00 28.95 115 A 1 
ATOM 779  C C   . THR A 1 115 ? -29.356 74.497  10.348  1.00 28.29 115 A 1 
ATOM 780  O O   . THR A 1 115 ? -28.570 74.633  9.424   1.00 25.67 115 A 1 
ATOM 781  C CB  . THR A 1 115 ? -31.333 75.889  10.907  1.00 25.97 115 A 1 
ATOM 782  O OG1 . THR A 1 115 ? -32.659 75.777  11.336  1.00 24.18 115 A 1 
ATOM 783  C CG2 . THR A 1 115 ? -31.230 77.220  10.172  1.00 25.12 115 A 1 
ATOM 784  N N   . PRO A 1 116 ? -28.910 74.427  11.610  1.00 26.81 116 A 1 
ATOM 785  C CA  . PRO A 1 116 ? -27.858 75.347  12.046  1.00 27.47 116 A 1 
ATOM 786  C C   . PRO A 1 116 ? -26.399 74.848  11.929  1.00 27.38 116 A 1 
ATOM 787  O O   . PRO A 1 116 ? -26.139 73.667  11.773  1.00 25.20 116 A 1 
ATOM 788  C CB  . PRO A 1 116 ? -28.224 75.667  13.495  1.00 24.55 116 A 1 
ATOM 789  C CG  . PRO A 1 116 ? -28.818 74.365  13.987  1.00 24.10 116 A 1 
ATOM 790  C CD  . PRO A 1 116 ? -29.470 73.756  12.748  1.00 28.30 116 A 1 
ATOM 791  N N   . GLY A 1 117 ? -25.462 75.794  12.042  1.00 25.00 117 A 1 
ATOM 792  C CA  . GLY A 1 117 ? -24.080 75.645  11.622  1.00 25.58 117 A 1 
ATOM 793  C C   . GLY A 1 117 ? -22.929 75.945  12.588  1.00 25.42 117 A 1 
ATOM 794  O O   . GLY A 1 117 ? -21.996 76.613  12.164  1.00 23.32 117 A 1 
ATOM 795  N N   . ALA A 1 118 ? -22.968 75.538  13.826  1.00 24.83 118 A 1 
ATOM 796  C CA  . ALA A 1 118 ? -22.060 76.067  14.857  1.00 25.19 118 A 1 
ATOM 797  C C   . ALA A 1 118 ? -20.540 75.801  14.634  1.00 24.83 118 A 1 
ATOM 798  O O   . ALA A 1 118 ? -20.140 74.851  13.982  1.00 23.08 118 A 1 
ATOM 799  C CB  . ALA A 1 118 ? -22.532 75.573  16.220  1.00 23.16 118 A 1 
ATOM 800  N N   . ALA A 1 119 ? -19.732 76.639  15.243  1.00 25.76 119 A 1 
ATOM 801  C CA  . ALA A 1 119 ? -18.452 77.130  14.717  1.00 26.45 119 A 1 
ATOM 802  C C   . ALA A 1 119 ? -17.100 76.655  15.318  1.00 25.91 119 A 1 
ATOM 803  O O   . ALA A 1 119 ? -16.138 76.586  14.558  1.00 24.19 119 A 1 
ATOM 804  C CB  . ALA A 1 119 ? -18.538 78.654  14.853  1.00 24.32 119 A 1 
ATOM 805  N N   . PRO A 1 120 ? -16.918 76.557  16.633  1.00 28.19 120 A 1 
ATOM 806  C CA  . PRO A 1 120 ? -15.696 77.042  17.301  1.00 28.14 120 A 1 
ATOM 807  C C   . PRO A 1 120 ? -14.459 76.112  17.177  1.00 27.95 120 A 1 
ATOM 808  O O   . PRO A 1 120 ? -14.590 75.018  16.665  1.00 25.62 120 A 1 
ATOM 809  C CB  . PRO A 1 120 ? -16.140 77.229  18.756  1.00 25.22 120 A 1 
ATOM 810  C CG  . PRO A 1 120 ? -17.130 76.096  18.963  1.00 24.68 120 A 1 
ATOM 811  C CD  . PRO A 1 120 ? -17.835 76.030  17.617  1.00 28.54 120 A 1 
ATOM 812  N N   . GLY A 1 121 ? -13.266 76.331  17.650  1.00 27.02 121 A 1 
ATOM 813  C CA  . GLY A 1 121 ? -12.466 77.447  18.131  1.00 26.89 121 A 1 
ATOM 814  C C   . GLY A 1 121 ? -10.974 77.083  18.270  1.00 26.30 121 A 1 
ATOM 815  O O   . GLY A 1 121 ? -10.214 77.284  17.348  1.00 24.33 121 A 1 
ATOM 816  N N   . ALA A 1 122 ? -10.567 76.593  19.433  1.00 25.24 122 A 1 
ATOM 817  C CA  . ALA A 1 122 ? -9.275  76.933  20.042  1.00 25.35 122 A 1 
ATOM 818  C C   . ALA A 1 122 ? -7.968  76.209  19.620  1.00 25.03 122 A 1 
ATOM 819  O O   . ALA A 1 122 ? -7.943  75.403  18.713  1.00 23.45 122 A 1 
ATOM 820  C CB  . ALA A 1 122 ? -9.480  76.846  21.566  1.00 23.06 122 A 1 
ATOM 821  N N   . GLY A 1 123 ? -6.905  76.530  20.347  1.00 26.88 123 A 1 
ATOM 822  C CA  . GLY A 1 123 ? -5.500  76.764  20.087  1.00 26.52 123 A 1 
ATOM 823  C C   . GLY A 1 123 ? -4.521  75.545  20.033  1.00 26.26 123 A 1 
ATOM 824  O O   . GLY A 1 123 ? -4.875  74.565  19.456  1.00 24.47 123 A 1 
ATOM 825  N N   . ALA A 1 124 ? -3.287  75.469  20.585  1.00 25.83 124 A 1 
ATOM 826  C CA  . ALA A 1 124 ? -2.320  76.515  20.878  1.00 25.95 124 A 1 
ATOM 827  C C   . ALA A 1 124 ? -0.864  76.132  20.519  1.00 25.62 124 A 1 
ATOM 828  O O   . ALA A 1 124 ? -0.252  76.797  19.706  1.00 23.83 124 A 1 
ATOM 829  C CB  . ALA A 1 124 ? -2.389  76.877  22.374  1.00 24.11 124 A 1 
ATOM 830  N N   . ALA A 1 125 ? -0.262  75.138  21.215  1.00 25.61 125 A 1 
ATOM 831  C CA  . ALA A 1 125 ? 1.174   75.199  21.538  1.00 26.50 125 A 1 
ATOM 832  C C   . ALA A 1 125 ? 2.173   74.445  20.623  1.00 26.20 125 A 1 
ATOM 833  O O   . ALA A 1 125 ? 1.832   73.971  19.561  1.00 24.55 125 A 1 
ATOM 834  C CB  . ALA A 1 125 ? 1.311   74.799  23.014  1.00 24.31 125 A 1 
ATOM 835  N N   . ALA A 1 126 ? 3.383   74.346  21.101  1.00 25.47 126 A 1 
ATOM 836  C CA  . ALA A 1 126 ? 4.739   74.653  20.641  1.00 26.65 126 A 1 
ATOM 837  C C   . ALA A 1 126 ? 5.554   73.390  20.248  1.00 26.13 126 A 1 
ATOM 838  O O   . ALA A 1 126 ? 4.952   72.342  20.094  1.00 24.38 126 A 1 
ATOM 839  C CB  . ALA A 1 126 ? 5.336   75.420  21.830  1.00 24.66 126 A 1 
ATOM 840  N N   . ASP A 1 127 ? 6.849   73.275  20.067  1.00 27.82 127 A 1 
ATOM 841  C CA  . ASP A 1 127 ? 7.950   74.235  19.926  1.00 28.73 127 A 1 
ATOM 842  C C   . ASP A 1 127 ? 9.018   73.751  18.884  1.00 27.46 127 A 1 
ATOM 843  O O   . ASP A 1 127 ? 8.871   74.111  17.717  1.00 25.19 127 A 1 
ATOM 844  C CB  . ASP A 1 127 ? 8.574   74.529  21.309  1.00 27.33 127 A 1 
ATOM 845  C CG  . ASP A 1 127 ? 9.220   75.908  21.444  1.00 24.85 127 A 1 
ATOM 846  O OD1 . ASP A 1 127 ? 9.131   76.716  20.500  1.00 25.19 127 A 1 
ATOM 847  O OD2 . ASP A 1 127 ? 9.766   76.172  22.535  1.00 25.95 127 A 1 
ATOM 848  N N   . PRO A 1 128 ? 10.117  73.045  19.214  1.00 27.10 128 A 1 
ATOM 849  C CA  . PRO A 1 128 ? 11.377  73.440  18.597  1.00 28.34 128 A 1 
ATOM 850  C C   . PRO A 1 128 ? 12.069  72.517  17.560  1.00 27.83 128 A 1 
ATOM 851  O O   . PRO A 1 128 ? 11.858  72.674  16.363  1.00 25.40 128 A 1 
ATOM 852  C CB  . PRO A 1 128 ? 12.253  73.769  19.805  1.00 25.26 128 A 1 
ATOM 853  C CG  . PRO A 1 128 ? 11.849  72.752  20.851  1.00 25.35 128 A 1 
ATOM 854  C CD  . PRO A 1 128 ? 10.481  72.269  20.395  1.00 30.06 128 A 1 
ATOM 855  N N   . ASP A 1 129 ? 13.019  71.670  17.981  1.00 27.62 129 A 1 
ATOM 856  C CA  . ASP A 1 129 ? 14.389  71.727  17.428  1.00 30.13 129 A 1 
ATOM 857  C C   . ASP A 1 129 ? 14.798  70.721  16.321  1.00 29.19 129 A 1 
ATOM 858  O O   . ASP A 1 129 ? 14.054  69.881  15.872  1.00 26.32 129 A 1 
ATOM 859  C CB  . ASP A 1 129 ? 15.392  71.694  18.604  1.00 27.86 129 A 1 
ATOM 860  C CG  . ASP A 1 129 ? 15.860  73.053  19.096  1.00 25.14 129 A 1 
ATOM 861  O OD1 . ASP A 1 129 ? 15.902  73.994  18.279  1.00 25.35 129 A 1 
ATOM 862  O OD2 . ASP A 1 129 ? 16.256  73.112  20.284  1.00 26.85 129 A 1 
ATOM 863  N N   . ALA A 1 130 ? 16.051  70.835  15.884  1.00 25.77 130 A 1 
ATOM 864  C CA  . ALA A 1 130 ? 16.448  70.992  14.488  1.00 26.77 130 A 1 
ATOM 865  C C   . ALA A 1 130 ? 17.106  69.824  13.718  1.00 26.01 130 A 1 
ATOM 866  O O   . ALA A 1 130 ? 16.947  69.748  12.500  1.00 24.49 130 A 1 
ATOM 867  C CB  . ALA A 1 130 ? 17.422  72.187  14.498  1.00 25.34 130 A 1 
ATOM 868  N N   . ALA A 1 131 ? 18.011  69.099  14.321  1.00 26.56 131 A 1 
ATOM 869  C CA  . ALA A 1 131 ? 19.311  68.857  13.670  1.00 27.57 131 A 1 
ATOM 870  C C   . ALA A 1 131 ? 19.392  67.831  12.489  1.00 26.82 131 A 1 
ATOM 871  O O   . ALA A 1 131 ? 18.494  67.049  12.262  1.00 25.12 131 A 1 
ATOM 872  C CB  . ALA A 1 131 ? 20.347  68.586  14.764  1.00 25.51 131 A 1 
ATOM 873  N N   . PRO A 1 132 ? 20.517  67.885  11.734  1.00 29.69 132 A 1 
ATOM 874  C CA  . PRO A 1 132 ? 20.423  67.968  10.270  1.00 29.81 132 A 1 
ATOM 875  C C   . PRO A 1 132 ? 20.862  66.773  9.403   1.00 29.57 132 A 1 
ATOM 876  O O   . PRO A 1 132 ? 20.475  66.732  8.237   1.00 27.24 132 A 1 
ATOM 877  C CB  . PRO A 1 132 ? 21.344  69.157  9.970   1.00 26.85 132 A 1 
ATOM 878  C CG  . PRO A 1 132 ? 22.481  68.980  10.981  1.00 26.55 132 A 1 
ATOM 879  C CD  . PRO A 1 132 ? 21.777  68.410  12.192  1.00 31.03 132 A 1 
ATOM 880  N N   . GLY A 1 133 ? 21.805  65.895  9.838   1.00 26.52 133 A 1 
ATOM 881  C CA  . GLY A 1 133 ? 22.911  65.780  8.874   1.00 26.86 133 A 1 
ATOM 882  C C   . GLY A 1 133 ? 22.965  64.689  7.804   1.00 26.21 133 A 1 
ATOM 883  O O   . GLY A 1 133 ? 22.738  64.966  6.635   1.00 24.38 133 A 1 
ATOM 884  N N   . ALA A 1 134 ? 23.519  63.495  8.133   1.00 26.43 134 A 1 
ATOM 885  C CA  . ALA A 1 134 ? 24.484  62.870  7.225   1.00 26.18 134 A 1 
ATOM 886  C C   . ALA A 1 134 ? 23.913  62.242  5.931   1.00 25.43 134 A 1 
ATOM 887  O O   . ALA A 1 134 ? 22.965  61.470  5.939   1.00 23.71 134 A 1 
ATOM 888  C CB  . ALA A 1 134 ? 25.338  61.890  8.022   1.00 24.27 134 A 1 
ATOM 889  N N   . ALA A 1 135 ? 24.599  62.526  4.832   1.00 27.61 135 A 1 
ATOM 890  C CA  . ALA A 1 135 ? 24.122  62.457  3.452   1.00 27.61 135 A 1 
ATOM 891  C C   . ALA A 1 135 ? 24.587  61.244  2.630   1.00 26.83 135 A 1 
ATOM 892  O O   . ALA A 1 135 ? 24.791  61.396  1.419   1.00 25.22 135 A 1 
ATOM 893  C CB  . ALA A 1 135 ? 24.580  63.764  2.792   1.00 25.66 135 A 1 
ATOM 894  N N   . ALA A 1 136 ? 24.891  60.101  3.228   1.00 26.99 136 A 1 
ATOM 895  C CA  . ALA A 1 136 ? 25.739  59.099  2.581   1.00 27.29 136 A 1 
ATOM 896  C C   . ALA A 1 136 ? 25.285  58.677  1.161   1.00 26.85 136 A 1 
ATOM 897  O O   . ALA A 1 136 ? 24.109  58.532  0.851   1.00 25.30 136 A 1 
ATOM 898  C CB  . ALA A 1 136 ? 25.945  57.917  3.507   1.00 25.18 136 A 1 
ATOM 899  N N   . ARG A 1 137 ? 26.275  58.520  0.315   1.00 23.94 137 A 1 
ATOM 900  C CA  . ARG A 1 137 ? 26.267  58.640  -1.152  1.00 25.48 137 A 1 
ATOM 901  C C   . ARG A 1 137 ? 25.795  57.387  -1.925  1.00 24.22 137 A 1 
ATOM 902  O O   . ARG A 1 137 ? 25.562  56.348  -1.349  1.00 22.68 137 A 1 
ATOM 903  C CB  . ARG A 1 137 ? 27.691  59.080  -1.570  1.00 24.78 137 A 1 
ATOM 904  C CG  . ARG A 1 137 ? 27.829  60.573  -1.901  1.00 23.50 137 A 1 
ATOM 905  C CD  . ARG A 1 137 ? 29.222  60.821  -2.457  1.00 22.65 137 A 1 
ATOM 906  N NE  . ARG A 1 137 ? 29.437  62.237  -2.818  1.00 21.20 137 A 1 
ATOM 907  C CZ  . ARG A 1 137 ? 30.563  62.775  -3.274  1.00 22.08 137 A 1 
ATOM 908  N NH1 . ARG A 1 137 ? 31.635  62.045  -3.447  1.00 21.67 137 A 1 
ATOM 909  N NH2 . ARG A 1 137 ? 30.644  64.037  -3.560  1.00 19.49 137 A 1 
ATOM 910  N N   . PRO A 1 138 ? 25.713  57.491  -3.272  1.00 29.00 138 A 1 
ATOM 911  C CA  . PRO A 1 138 ? 24.679  56.874  -4.115  1.00 29.38 138 A 1 
ATOM 912  C C   . PRO A 1 138 ? 25.107  55.678  -4.983  1.00 28.94 138 A 1 
ATOM 913  O O   . PRO A 1 138 ? 24.410  55.412  -5.961  1.00 26.59 138 A 1 
ATOM 914  C CB  . PRO A 1 138 ? 24.288  58.051  -5.019  1.00 26.56 138 A 1 
ATOM 915  C CG  . PRO A 1 138 ? 25.641  58.712  -5.312  1.00 25.84 138 A 1 
ATOM 916  C CD  . PRO A 1 138 ? 26.360  58.562  -3.981  1.00 29.98 138 A 1 
ATOM 917  N N   . ALA A 1 139 ? 26.257  55.079  -4.788  1.00 27.35 139 A 1 
ATOM 918  C CA  . ALA A 1 139 ? 27.052  54.484  -5.867  1.00 27.87 139 A 1 
ATOM 919  C C   . ALA A 1 139 ? 26.292  53.484  -6.782  1.00 27.36 139 A 1 
ATOM 920  O O   . ALA A 1 139 ? 25.526  52.657  -6.303  1.00 25.61 139 A 1 
ATOM 921  C CB  . ALA A 1 139 ? 28.332  53.884  -5.291  1.00 26.09 139 A 1 
ATOM 922  N N   . PRO A 1 140 ? 26.542  53.575  -8.102  1.00 29.76 140 A 1 
ATOM 923  C CA  . PRO A 1 140 ? 25.527  53.259  -9.118  1.00 30.43 140 A 1 
ATOM 924  C C   . PRO A 1 140 ? 25.616  51.883  -9.777  1.00 30.37 140 A 1 
ATOM 925  O O   . PRO A 1 140 ? 24.881  51.667  -10.731 1.00 27.51 140 A 1 
ATOM 926  C CB  . PRO A 1 140 ? 25.764  54.358  -10.160 1.00 27.32 140 A 1 
ATOM 927  C CG  . PRO A 1 140 ? 27.285  54.515  -10.150 1.00 27.03 140 A 1 
ATOM 928  C CD  . PRO A 1 140 ? 27.617  54.342  -8.672  1.00 31.16 140 A 1 
ATOM 929  N N   . GLY A 1 141 ? 26.548  51.047  -9.399  1.00 27.25 141 A 1 
ATOM 930  C CA  . GLY A 1 141 ? 27.140  50.023  -10.259 1.00 28.23 141 A 1 
ATOM 931  C C   . GLY A 1 141 ? 26.149  49.238  -11.132 1.00 27.77 141 A 1 
ATOM 932  O O   . GLY A 1 141 ? 25.194  48.646  -10.634 1.00 25.46 141 A 1 
ATOM 933  N N   . THR A 1 142 ? 26.414  49.283  -12.423 1.00 31.70 142 A 1 
ATOM 934  C CA  . THR A 1 142 ? 25.451  49.073  -13.507 1.00 31.94 142 A 1 
ATOM 935  C C   . THR A 1 142 ? 25.251  47.649  -14.005 1.00 31.43 142 A 1 
ATOM 936  O O   . THR A 1 142 ? 24.341  47.469  -14.808 1.00 28.58 142 A 1 
ATOM 937  C CB  . THR A 1 142 ? 25.918  49.864  -14.741 1.00 28.95 142 A 1 
ATOM 938  O OG1 . THR A 1 142 ? 27.323  49.756  -14.879 1.00 27.45 142 A 1 
ATOM 939  C CG2 . THR A 1 142 ? 25.593  51.358  -14.632 1.00 28.48 142 A 1 
ATOM 940  N N   . ASP A 1 143 ? 26.136  46.702  -13.692 1.00 30.91 143 A 1 
ATOM 941  C CA  . ASP A 1 143 ? 26.501  45.670  -14.658 1.00 31.83 143 A 1 
ATOM 942  C C   . ASP A 1 143 ? 25.332  44.866  -15.240 1.00 30.62 143 A 1 
ATOM 943  O O   . ASP A 1 143 ? 24.467  44.325  -14.548 1.00 28.29 143 A 1 
ATOM 944  C CB  . ASP A 1 143 ? 27.624  44.770  -14.125 1.00 30.18 143 A 1 
ATOM 945  C CG  . ASP A 1 143 ? 29.024  45.337  -14.373 1.00 27.92 143 A 1 
ATOM 946  O OD1 . ASP A 1 143 ? 29.155  46.241  -15.223 1.00 28.02 143 A 1 
ATOM 947  O OD2 . ASP A 1 143 ? 29.959  44.853  -13.707 1.00 28.44 143 A 1 
ATOM 948  N N   . GLU A 1 144 ? 25.384  44.804  -16.570 1.00 32.54 144 A 1 
ATOM 949  C CA  . GLU A 1 144 ? 24.297  44.478  -17.504 1.00 33.40 144 A 1 
ATOM 950  C C   . GLU A 1 144 ? 23.881  43.000  -17.593 1.00 31.54 144 A 1 
ATOM 951  O O   . GLU A 1 144 ? 23.141  42.659  -18.525 1.00 29.55 144 A 1 
ATOM 952  C CB  . GLU A 1 144 ? 24.757  44.863  -18.925 1.00 32.44 144 A 1 
ATOM 953  C CG  . GLU A 1 144 ? 24.705  46.357  -19.257 1.00 32.37 144 A 1 
ATOM 954  C CD  . GLU A 1 144 ? 25.096  46.603  -20.722 1.00 31.95 144 A 1 
ATOM 955  O OE1 . GLU A 1 144 ? 24.475  47.487  -21.346 1.00 28.91 144 A 1 
ATOM 956  O OE2 . GLU A 1 144 ? 26.014  45.928  -21.216 1.00 34.35 144 A 1 
ATOM 957  N N   . THR A 1 145 ? 24.414  42.097  -16.789 1.00 33.33 145 A 1 
ATOM 958  C CA  . THR A 1 145 ? 24.432  40.673  -17.140 1.00 34.94 145 A 1 
ATOM 959  C C   . THR A 1 145 ? 23.049  40.183  -17.524 1.00 34.39 145 A 1 
ATOM 960  O O   . THR A 1 145 ? 22.150  40.082  -16.686 1.00 31.56 145 A 1 
ATOM 961  C CB  . THR A 1 145 ? 25.040  39.763  -16.067 1.00 32.00 145 A 1 
ATOM 962  O OG1 . THR A 1 145 ? 25.289  40.429  -14.864 1.00 29.57 145 A 1 
ATOM 963  C CG2 . THR A 1 145 ? 26.363  39.190  -16.546 1.00 31.10 145 A 1 
ATOM 964  N N   . ALA A 1 146 ? 22.889  39.895  -18.824 1.00 31.68 146 A 1 
ATOM 965  C CA  . ALA A 1 146 ? 21.606  39.665  -19.452 1.00 32.86 146 A 1 
ATOM 966  C C   . ALA A 1 146 ? 20.869  38.516  -18.742 1.00 32.36 146 A 1 
ATOM 967  O O   . ALA A 1 146 ? 21.372  37.395  -18.737 1.00 31.24 146 A 1 
ATOM 968  C CB  . ALA A 1 146 ? 21.831  39.359  -20.935 1.00 31.73 146 A 1 
ATOM 969  N N   . PRO A 1 147 ? 19.690  38.764  -18.160 1.00 31.23 147 A 1 
ATOM 970  C CA  . PRO A 1 147 ? 18.942  37.741  -17.470 1.00 31.53 147 A 1 
ATOM 971  C C   . PRO A 1 147 ? 18.488  36.736  -18.515 1.00 31.35 147 A 1 
ATOM 972  O O   . PRO A 1 147 ? 17.595  37.011  -19.313 1.00 29.27 147 A 1 
ATOM 973  C CB  . PRO A 1 147 ? 17.795  38.468  -16.761 1.00 29.29 147 A 1 
ATOM 974  C CG  . PRO A 1 147 ? 17.579  39.709  -17.611 1.00 29.48 147 A 1 
ATOM 975  C CD  . PRO A 1 147 ? 18.972  40.031  -18.139 1.00 34.25 147 A 1 
ATOM 976  N N   . THR A 1 148 ? 19.142  35.574  -18.550 1.00 34.10 148 A 1 
ATOM 977  C CA  . THR A 1 148 ? 18.738  34.478  -19.420 1.00 34.86 148 A 1 
ATOM 978  C C   . THR A 1 148 ? 17.303  34.159  -19.070 1.00 34.40 148 A 1 
ATOM 979  O O   . THR A 1 148 ? 17.028  33.755  -17.936 1.00 31.93 148 A 1 
ATOM 980  C CB  . THR A 1 148 ? 19.629  33.249  -19.227 1.00 32.20 148 A 1 
ATOM 981  O OG1 . THR A 1 148 ? 20.965  33.622  -19.106 1.00 29.09 148 A 1 
ATOM 982  C CG2 . THR A 1 148 ? 19.534  32.294  -20.418 1.00 30.78 148 A 1 
ATOM 983  N N   . ALA A 1 149 ? 16.381  34.416  -20.000 1.00 31.19 149 A 1 
ATOM 984  C CA  . ALA A 1 149 ? 14.959  34.323  -19.749 1.00 32.56 149 A 1 
ATOM 985  C C   . ALA A 1 149 ? 14.669  32.930  -19.190 1.00 31.59 149 A 1 
ATOM 986  O O   . ALA A 1 149 ? 14.899  31.951  -19.896 1.00 30.67 149 A 1 
ATOM 987  C CB  . ALA A 1 149 ? 14.192  34.599  -21.048 1.00 31.90 149 A 1 
ATOM 988  N N   . PRO A 1 150 ? 14.240  32.812  -17.922 1.00 31.23 150 A 1 
ATOM 989  C CA  . PRO A 1 150 ? 13.966  31.521  -17.343 1.00 30.38 150 A 1 
ATOM 990  C C   . PRO A 1 150 ? 12.874  30.901  -18.192 1.00 30.65 150 A 1 
ATOM 991  O O   . PRO A 1 150 ? 11.792  31.465  -18.326 1.00 28.62 150 A 1 
ATOM 992  C CB  . PRO A 1 150 ? 13.549  31.779  -15.890 1.00 27.76 150 A 1 
ATOM 993  C CG  . PRO A 1 150 ? 13.040  33.211  -15.915 1.00 27.98 150 A 1 
ATOM 994  C CD  . PRO A 1 150 ? 13.887  33.872  -17.005 1.00 33.25 150 A 1 
ATOM 995  N N   . VAL A 1 151 ? 13.203  29.773  -18.839 1.00 30.45 151 A 1 
ATOM 996  C CA  . VAL A 1 151 ? 12.215  29.017  -19.593 1.00 30.41 151 A 1 
ATOM 997  C C   . VAL A 1 151 ? 11.071  28.792  -18.618 1.00 30.09 151 A 1 
ATOM 998  O O   . VAL A 1 151 ? 11.340  28.299  -17.523 1.00 28.15 151 A 1 
ATOM 999  C CB  . VAL A 1 151 ? 12.774  27.673  -20.092 1.00 28.04 151 A 1 
ATOM 1000 C CG1 . VAL A 1 151 ? 11.726  26.873  -20.841 1.00 25.23 151 A 1 
ATOM 1001 C CG2 . VAL A 1 151 ? 13.968  27.903  -21.029 1.00 27.70 151 A 1 
ATOM 1002 N N   . PRO A 1 152 ? 9.834   29.212  -18.954 1.00 27.99 152 A 1 
ATOM 1003 C CA  . PRO A 1 152 ? 8.721   29.055  -18.046 1.00 27.33 152 A 1 
ATOM 1004 C C   . PRO A 1 152 ? 8.647   27.575  -17.731 1.00 27.12 152 A 1 
ATOM 1005 O O   . PRO A 1 152 ? 8.316   26.767  -18.592 1.00 25.24 152 A 1 
ATOM 1006 C CB  . PRO A 1 152 ? 7.490   29.599  -18.787 1.00 24.95 152 A 1 
ATOM 1007 C CG  . PRO A 1 152 ? 7.879   29.488  -20.252 1.00 24.63 152 A 1 
ATOM 1008 C CD  . PRO A 1 152 ? 9.397   29.702  -20.233 1.00 28.27 152 A 1 
ATOM 1009 N N   . SER A 1 153 ? 9.079   27.235  -16.522 1.00 27.28 153 A 1 
ATOM 1010 C CA  . SER A 1 153 ? 8.908   25.904  -15.981 1.00 26.16 153 A 1 
ATOM 1011 C C   . SER A 1 153 ? 7.420   25.689  -16.061 1.00 25.83 153 A 1 
ATOM 1012 O O   . SER A 1 153 ? 6.676   26.343  -15.343 1.00 24.25 153 A 1 
ATOM 1013 C CB  . SER A 1 153 ? 9.407   25.836  -14.537 1.00 24.44 153 A 1 
ATOM 1014 O OG  . SER A 1 153 ? 9.116   24.584  -13.978 1.00 22.16 153 A 1 
ATOM 1015 N N   . ALA A 1 154 ? 6.999   24.877  -17.031 1.00 25.38 154 A 1 
ATOM 1016 C CA  . ALA A 1 154 ? 5.617   24.492  -17.138 1.00 24.93 154 A 1 
ATOM 1017 C C   . ALA A 1 154 ? 5.319   23.873  -15.783 1.00 24.89 154 A 1 
ATOM 1018 O O   . ALA A 1 154 ? 5.795   22.785  -15.491 1.00 23.06 154 A 1 
ATOM 1019 C CB  . ALA A 1 154 ? 5.433   23.519  -18.304 1.00 22.66 154 A 1 
ATOM 1020 N N   . ALA A 1 155 ? 4.647   24.638  -14.939 1.00 25.41 155 A 1 
ATOM 1021 C CA  . ALA A 1 155 ? 4.133   24.165  -13.687 1.00 24.04 155 A 1 
ATOM 1022 C C   . ALA A 1 155 ? 3.224   23.025  -14.106 1.00 23.82 155 A 1 
ATOM 1023 O O   . ALA A 1 155 ? 2.117   23.257  -14.577 1.00 22.31 155 A 1 
ATOM 1024 C CB  . ALA A 1 155 ? 3.407   25.297  -12.958 1.00 21.92 155 A 1 
ATOM 1025 N N   . ALA A 1 156 ? 3.776   21.819  -14.066 1.00 25.27 156 A 1 
ATOM 1026 C CA  . ALA A 1 156 ? 2.973   20.639  -14.156 1.00 24.08 156 A 1 
ATOM 1027 C C   . ALA A 1 156 ? 1.987   20.849  -13.026 1.00 23.93 156 A 1 
ATOM 1028 O O   . ALA A 1 156 ? 2.366   20.791  -11.862 1.00 22.42 156 A 1 
ATOM 1029 C CB  . ALA A 1 156 ? 3.850   19.390  -13.978 1.00 22.06 156 A 1 
ATOM 1030 N N   . SER A 1 157 ? 0.782   21.227  -13.389 1.00 24.75 157 A 1 
ATOM 1031 C CA  . SER A 1 157 ? -0.336  21.310  -12.484 1.00 23.62 157 A 1 
ATOM 1032 C C   . SER A 1 157 ? -0.506  19.892  -11.983 1.00 23.87 157 A 1 
ATOM 1033 O O   . SER A 1 157 ? -1.180  19.092  -12.614 1.00 22.14 157 A 1 
ATOM 1034 C CB  . SER A 1 157 ? -1.584  21.829  -13.214 1.00 21.31 157 A 1 
ATOM 1035 O OG  . SER A 1 157 ? -1.824  21.084  -14.385 1.00 19.45 157 A 1 
ATOM 1036 N N   . ALA A 1 158 ? 0.247   19.566  -10.929 1.00 24.94 158 A 1 
ATOM 1037 C CA  . ALA A 1 158 ? -0.011  18.384  -10.163 1.00 24.22 158 A 1 
ATOM 1038 C C   . ALA A 1 158 ? -1.502  18.483  -9.888  1.00 24.14 158 A 1 
ATOM 1039 O O   . ALA A 1 158 ? -1.918  19.513  -9.357  1.00 22.68 158 A 1 
ATOM 1040 C CB  . ALA A 1 158 ? 0.830   18.402  -8.880  1.00 22.17 158 A 1 
ATOM 1041 N N   . PRO A 1 159 ? -2.318  17.543  -10.408 1.00 25.52 159 A 1 
ATOM 1042 C CA  . PRO A 1 159 ? -3.744  17.609  -10.188 1.00 24.62 159 A 1 
ATOM 1043 C C   . PRO A 1 159 ? -3.877  17.767  -8.687  1.00 24.83 159 A 1 
ATOM 1044 O O   . PRO A 1 159 ? -3.309  16.959  -7.951  1.00 22.98 159 A 1 
ATOM 1045 C CB  . PRO A 1 159 ? -4.315  16.286  -10.726 1.00 22.47 159 A 1 
ATOM 1046 C CG  . PRO A 1 159 ? -3.114  15.352  -10.734 1.00 21.82 159 A 1 
ATOM 1047 C CD  . PRO A 1 159 ? -1.936  16.280  -10.978 1.00 23.57 159 A 1 
ATOM 1048 N N   . ALA A 1 160 ? -4.463  18.890  -8.264  1.00 25.25 160 A 1 
ATOM 1049 C CA  . ALA A 1 160 ? -4.587  19.194  -6.853  1.00 24.59 160 A 1 
ATOM 1050 C C   . ALA A 1 160 ? -5.136  17.923  -6.235  1.00 24.88 160 A 1 
ATOM 1051 O O   . ALA A 1 160 ? -6.164  17.451  -6.735  1.00 23.27 160 A 1 
ATOM 1052 C CB  . ALA A 1 160 ? -5.534  20.386  -6.659  1.00 22.52 160 A 1 
ATOM 1053 N N   . PRO A 1 161 ? -4.404  17.288  -5.302  1.00 25.30 161 A 1 
ATOM 1054 C CA  . PRO A 1 161 ? -4.940  16.107  -4.664  1.00 24.78 161 A 1 
ATOM 1055 C C   . PRO A 1 161 ? -6.289  16.580  -4.159  1.00 25.18 161 A 1 
ATOM 1056 O O   . PRO A 1 161 ? -6.328  17.538  -3.391  1.00 23.40 161 A 1 
ATOM 1057 C CB  . PRO A 1 161 ? -3.954  15.735  -3.551  1.00 22.16 161 A 1 
ATOM 1058 C CG  . PRO A 1 161 ? -3.213  17.037  -3.268  1.00 21.52 161 A 1 
ATOM 1059 C CD  . PRO A 1 161 ? -3.221  17.747  -4.622  1.00 22.89 161 A 1 
ATOM 1060 N N   . ASN A 1 162 ? -7.345  16.028  -4.717  1.00 25.47 162 A 1 
ATOM 1061 C CA  . ASN A 1 162 ? -8.670  16.349  -4.245  1.00 24.61 162 A 1 
ATOM 1062 C C   . ASN A 1 162 ? -8.643  15.883  -2.800  1.00 25.11 162 A 1 
ATOM 1063 O O   . ASN A 1 162 ? -8.823  14.704  -2.514  1.00 23.27 162 A 1 
ATOM 1064 C CB  . ASN A 1 162 ? -9.757  15.667  -5.097  1.00 22.60 162 A 1 
ATOM 1065 C CG  . ASN A 1 162 ? -10.218 16.477  -6.295  1.00 20.09 162 A 1 
ATOM 1066 O OD1 . ASN A 1 162 ? -10.092 17.686  -6.363  1.00 19.04 162 A 1 
ATOM 1067 N ND2 . ASN A 1 162 ? -10.809 15.839  -7.266  1.00 19.35 162 A 1 
ATOM 1068 N N   . ALA A 1 163 ? -8.339  16.809  -1.922  1.00 29.93 163 A 1 
ATOM 1069 C CA  . ALA A 1 163 ? -8.596  16.760  -0.518  1.00 28.92 163 A 1 
ATOM 1070 C C   . ALA A 1 163 ? -10.116 16.866  -0.352  1.00 29.05 163 A 1 
ATOM 1071 O O   . ALA A 1 163 ? -10.637 17.763  0.290   1.00 27.43 163 A 1 
ATOM 1072 C CB  . ALA A 1 163 ? -7.801  17.861  0.198   1.00 26.87 163 A 1 
ATOM 1073 N N   . LEU A 1 164 ? -10.820 15.954  -1.008  1.00 35.00 164 A 1 
ATOM 1074 C CA  . LEU A 1 164 ? -11.945 15.354  -0.370  1.00 34.45 164 A 1 
ATOM 1075 C C   . LEU A 1 164 ? -11.354 14.921  0.963   1.00 34.70 164 A 1 
ATOM 1076 O O   . LEU A 1 164 ? -10.568 13.976  1.047   1.00 33.16 164 A 1 
ATOM 1077 C CB  . LEU A 1 164 ? -12.483 14.182  -1.207  1.00 31.78 164 A 1 
ATOM 1078 C CG  . LEU A 1 164 ? -13.279 14.634  -2.445  1.00 29.52 164 A 1 
ATOM 1079 C CD1 . LEU A 1 164 ? -13.481 13.467  -3.416  1.00 28.24 164 A 1 
ATOM 1080 C CD2 . LEU A 1 164 ? -14.655 15.173  -2.066  1.00 30.46 164 A 1 
ATOM 1081 N N   . THR A 1 165 ? -11.703 15.681  1.982   1.00 42.13 165 A 1 
ATOM 1082 C CA  . THR A 1 165 ? -11.718 15.258  3.372   1.00 41.21 165 A 1 
ATOM 1083 C C   . THR A 1 165 ? -12.734 14.120  3.502   1.00 41.64 165 A 1 
ATOM 1084 O O   . THR A 1 165 ? -13.694 14.217  4.253   1.00 39.22 165 A 1 
ATOM 1085 C CB  . THR A 1 165 ? -12.089 16.441  4.285   1.00 38.33 165 A 1 
ATOM 1086 O OG1 . THR A 1 165 ? -13.207 17.120  3.772   1.00 35.31 165 A 1 
ATOM 1087 C CG2 . THR A 1 165 ? -10.955 17.454  4.398   1.00 34.79 165 A 1 
ATOM 1088 N N   . ASP A 1 166 ? -12.553 13.072  2.706   1.00 52.37 166 A 1 
ATOM 1089 C CA  . ASP A 1 166 ? -13.129 11.782  2.945   1.00 52.91 166 A 1 
ATOM 1090 C C   . ASP A 1 166 ? -12.568 11.397  4.298   1.00 54.16 166 A 1 
ATOM 1091 O O   . ASP A 1 166 ? -11.415 10.976  4.427   1.00 51.45 166 A 1 
ATOM 1092 C CB  . ASP A 1 166 ? -12.752 10.762  1.859   1.00 48.61 166 A 1 
ATOM 1093 C CG  . ASP A 1 166 ? -13.588 10.854  0.581   1.00 44.26 166 A 1 
ATOM 1094 O OD1 . ASP A 1 166 ? -14.701 11.414  0.638   1.00 40.47 166 A 1 
ATOM 1095 O OD2 . ASP A 1 166 ? -13.117 10.310  -0.445  1.00 40.00 166 A 1 
ATOM 1096 N N   . THR A 1 167 ? -13.365 11.664  5.311   1.00 61.29 167 A 1 
ATOM 1097 C CA  . THR A 1 167 ? -13.077 11.228  6.656   1.00 63.28 167 A 1 
ATOM 1098 C C   . THR A 1 167 ? -12.776 9.732   6.575   1.00 65.33 167 A 1 
ATOM 1099 O O   . THR A 1 167 ? -13.302 9.030   5.712   1.00 62.49 167 A 1 
ATOM 1100 C CB  . THR A 1 167 ? -14.252 11.505  7.603   1.00 59.01 167 A 1 
ATOM 1101 O OG1 . THR A 1 167 ? -15.457 10.990  7.105   1.00 53.29 167 A 1 
ATOM 1102 C CG2 . THR A 1 167 ? -14.458 13.007  7.829   1.00 51.64 167 A 1 
ATOM 1103 N N   . MET A 1 168 ? -11.909 9.236   7.444   1.00 66.81 168 A 1 
ATOM 1104 C CA  . MET A 1 168 ? -11.582 7.808   7.455   1.00 69.45 168 A 1 
ATOM 1105 C C   . MET A 1 168 ? -12.840 6.935   7.457   1.00 70.80 168 A 1 
ATOM 1106 O O   . MET A 1 168 ? -12.867 5.868   6.852   1.00 69.44 168 A 1 
ATOM 1107 C CB  . MET A 1 168 ? -10.725 7.495   8.684   1.00 67.18 168 A 1 
ATOM 1108 C CG  . MET A 1 168 ? -9.341  6.965   8.319   1.00 63.23 168 A 1 
ATOM 1109 S SD  . MET A 1 168 ? -8.381  6.521   9.772   1.00 57.86 168 A 1 
ATOM 1110 C CE  . MET A 1 168 ? -6.942  5.756   8.994   1.00 50.96 168 A 1 
ATOM 1111 N N   . SER A 1 169 ? -13.916 7.423   8.068   1.00 70.14 169 A 1 
ATOM 1112 C CA  . SER A 1 169 ? -15.237 6.796   8.076   1.00 71.95 169 A 1 
ATOM 1113 C C   . SER A 1 169 ? -15.891 6.720   6.699   1.00 73.98 169 A 1 
ATOM 1114 O O   . SER A 1 169 ? -16.477 5.687   6.381   1.00 72.01 169 A 1 
ATOM 1115 C CB  . SER A 1 169 ? -16.168 7.551   9.028   1.00 69.19 169 A 1 
ATOM 1116 O OG  . SER A 1 169 ? -16.247 8.924   8.740   1.00 61.60 169 A 1 
ATOM 1117 N N   . ASP A 1 170 ? -15.787 7.752   5.857   1.00 78.11 170 A 1 
ATOM 1118 C CA  . ASP A 1 170 ? -16.380 7.740   4.521   1.00 78.60 170 A 1 
ATOM 1119 C C   . ASP A 1 170 ? -15.617 6.802   3.594   1.00 80.02 170 A 1 
ATOM 1120 O O   . ASP A 1 170 ? -16.219 6.008   2.870   1.00 78.81 170 A 1 
ATOM 1121 C CB  . ASP A 1 170 ? -16.438 9.154   3.927   1.00 75.73 170 A 1 
ATOM 1122 C CG  . ASP A 1 170 ? -17.402 10.060  4.680   1.00 69.65 170 A 1 
ATOM 1123 O OD1 . ASP A 1 170 ? -18.479 9.562   5.083   1.00 62.21 170 A 1 
ATOM 1124 O OD2 . ASP A 1 170 ? -17.030 11.230  4.893   1.00 62.33 170 A 1 
ATOM 1125 N N   . ARG A 1 171 ? -14.298 6.799   3.696   1.00 78.28 171 A 1 
ATOM 1126 C CA  . ARG A 1 171 ? -13.468 5.802   3.009   1.00 80.02 171 A 1 
ATOM 1127 C C   . ARG A 1 171 ? -13.815 4.395   3.479   1.00 81.31 171 A 1 
ATOM 1128 O O   . ARG A 1 171 ? -14.084 3.547   2.639   1.00 79.89 171 A 1 
ATOM 1129 C CB  . ARG A 1 171 ? -11.974 6.070   3.225   1.00 78.23 171 A 1 
ATOM 1130 C CG  . ARG A 1 171 ? -11.492 7.273   2.397   1.00 72.03 171 A 1 
ATOM 1131 C CD  . ARG A 1 171 ? -9.988  7.421   2.561   1.00 71.56 171 A 1 
ATOM 1132 N NE  . ARG A 1 171 ? -9.469  8.526   1.729   1.00 67.25 171 A 1 
ATOM 1133 C CZ  . ARG A 1 171 ? -8.190  8.811   1.563   1.00 62.67 171 A 1 
ATOM 1134 N NH1 . ARG A 1 171 ? -7.254  8.162   2.186   1.00 58.38 171 A 1 
ATOM 1135 N NH2 . ARG A 1 171 ? -7.833  9.755   0.754   1.00 59.11 171 A 1 
ATOM 1136 N N   . ALA A 1 172 ? -13.878 4.166   4.766   1.00 81.38 172 A 1 
ATOM 1137 C CA  . ALA A 1 172 ? -14.269 2.882   5.318   1.00 82.82 172 A 1 
ATOM 1138 C C   . ALA A 1 172 ? -15.651 2.444   4.803   1.00 84.53 172 A 1 
ATOM 1139 O O   . ALA A 1 172 ? -15.800 1.324   4.321   1.00 82.90 172 A 1 
ATOM 1140 C CB  . ALA A 1 172 ? -14.214 2.954   6.846   1.00 81.70 172 A 1 
ATOM 1141 N N   . ARG A 1 173 ? -16.634 3.346   4.801   1.00 80.60 173 A 1 
ATOM 1142 C CA  . ARG A 1 173 ? -17.982 3.063   4.293   1.00 80.38 173 A 1 
ATOM 1143 C C   . ARG A 1 173 ? -17.976 2.695   2.811   1.00 82.13 173 A 1 
ATOM 1144 O O   . ARG A 1 173 ? -18.701 1.786   2.421   1.00 80.35 173 A 1 
ATOM 1145 C CB  . ARG A 1 173 ? -18.900 4.254   4.589   1.00 78.52 173 A 1 
ATOM 1146 C CG  . ARG A 1 173 ? -20.348 3.960   4.159   1.00 71.61 173 A 1 
ATOM 1147 C CD  . ARG A 1 173 ? -21.296 5.104   4.562   1.00 69.35 173 A 1 
ATOM 1148 N NE  . ARG A 1 173 ? -21.633 5.052   5.992   1.00 63.54 173 A 1 
ATOM 1149 C CZ  . ARG A 1 173 ? -22.192 6.023   6.700   1.00 57.32 173 A 1 
ATOM 1150 N NH1 . ARG A 1 173 ? -22.471 7.177   6.174   1.00 52.51 173 A 1 
ATOM 1151 N NH2 . ARG A 1 173 ? -22.477 5.834   7.960   1.00 53.90 173 A 1 
ATOM 1152 N N   . SER A 1 174 ? -17.147 3.326   2.003   1.00 84.07 174 A 1 
ATOM 1153 C CA  . SER A 1 174 ? -17.029 3.013   0.576   1.00 84.98 174 A 1 
ATOM 1154 C C   . SER A 1 174 ? -16.496 1.595   0.290   1.00 86.01 174 A 1 
ATOM 1155 O O   . SER A 1 174 ? -16.725 1.059   -0.789  1.00 82.69 174 A 1 
ATOM 1156 C CB  . SER A 1 174 ? -16.166 4.065   -0.125  1.00 82.50 174 A 1 
ATOM 1157 O OG  . SER A 1 174 ? -14.778 3.854   0.067   1.00 72.77 174 A 1 
ATOM 1158 N N   . LEU A 1 175 ? -15.795 0.987   1.262   1.00 85.18 175 A 1 
ATOM 1159 C CA  . LEU A 1 175 ? -15.230 -0.356  1.135   1.00 85.61 175 A 1 
ATOM 1160 C C   . LEU A 1 175 ? -16.203 -1.464  1.549   1.00 87.86 175 A 1 
ATOM 1161 O O   . LEU A 1 175 ? -15.929 -2.640  1.300   1.00 85.06 175 A 1 
ATOM 1162 C CB  . LEU A 1 175 ? -13.946 -0.467  1.972   1.00 84.16 175 A 1 
ATOM 1163 C CG  . LEU A 1 175 ? -12.869 0.586   1.683   1.00 82.50 175 A 1 
ATOM 1164 C CD1 . LEU A 1 175 ? -11.628 0.280   2.517   1.00 77.11 175 A 1 
ATOM 1165 C CD2 . LEU A 1 175 ? -12.500 0.647   0.210   1.00 76.16 175 A 1 
ATOM 1166 N N   . LEU A 1 176 ? -17.295 -1.121  2.213   1.00 81.92 176 A 1 
ATOM 1167 C CA  . LEU A 1 176 ? -18.261 -2.093  2.685   1.00 83.03 176 A 1 
ATOM 1168 C C   . LEU A 1 176 ? -19.219 -2.493  1.567   1.00 84.56 176 A 1 
ATOM 1169 O O   . LEU A 1 176 ? -19.781 -1.650  0.872   1.00 82.62 176 A 1 
ATOM 1170 C CB  . LEU A 1 176 ? -19.031 -1.552  3.888   1.00 81.41 176 A 1 
ATOM 1171 C CG  . LEU A 1 176 ? -18.173 -1.502  5.157   1.00 79.53 176 A 1 
ATOM 1172 C CD1 . LEU A 1 176 ? -18.935 -0.750  6.236   1.00 73.42 176 A 1 
ATOM 1173 C CD2 . LEU A 1 176 ? -17.856 -2.903  5.676   1.00 74.53 176 A 1 
ATOM 1174 N N   . VAL A 1 177 ? -19.459 -3.797  1.465   1.00 83.40 177 A 1 
ATOM 1175 C CA  . VAL A 1 177 ? -20.564 -4.308  0.661   1.00 83.78 177 A 1 
ATOM 1176 C C   . VAL A 1 177 ? -21.867 -3.958  1.386   1.00 84.08 177 A 1 
ATOM 1177 O O   . VAL A 1 177 ? -22.054 -4.393  2.529   1.00 81.25 177 A 1 
ATOM 1178 C CB  . VAL A 1 177 ? -20.441 -5.819  0.419   1.00 82.52 177 A 1 
ATOM 1179 C CG1 . VAL A 1 177 ? -21.579 -6.322  -0.457  1.00 75.38 177 A 1 
ATOM 1180 C CG2 . VAL A 1 177 ? -19.116 -6.153  -0.280  1.00 78.03 177 A 1 
ATOM 1181 N N   . PRO A 1 178 ? -22.775 -3.188  0.774   1.00 81.30 178 A 1 
ATOM 1182 C CA  . PRO A 1 178 ? -24.022 -2.822  1.403   1.00 80.98 178 A 1 
ATOM 1183 C C   . PRO A 1 178 ? -24.884 -4.061  1.665   1.00 81.48 178 A 1 
ATOM 1184 O O   . PRO A 1 178 ? -24.993 -4.951  0.831   1.00 78.20 178 A 1 
ATOM 1185 C CB  . PRO A 1 178 ? -24.686 -1.816  0.454   1.00 76.98 178 A 1 
ATOM 1186 C CG  . PRO A 1 178 ? -24.091 -2.167  -0.907  1.00 77.49 178 A 1 
ATOM 1187 C CD  . PRO A 1 178 ? -22.688 -2.643  -0.565  1.00 79.96 178 A 1 
ATOM 1188 N N   . VAL A 1 179 ? -25.509 -4.101  2.838   1.00 78.01 179 A 1 
ATOM 1189 C CA  . VAL A 1 179 ? -26.361 -5.231  3.272   1.00 76.83 179 A 1 
ATOM 1190 C C   . VAL A 1 179 ? -27.716 -5.263  2.550   1.00 75.20 179 A 1 
ATOM 1191 O O   . VAL A 1 179 ? -28.310 -6.322  2.412   1.00 69.84 179 A 1 
ATOM 1192 C CB  . VAL A 1 179 ? -26.585 -5.142  4.794   1.00 74.55 179 A 1 
ATOM 1193 C CG1 . VAL A 1 179 ? -27.535 -6.199  5.338   1.00 66.42 179 A 1 
ATOM 1194 C CG2 . VAL A 1 179 ? -25.268 -5.283  5.547   1.00 69.13 179 A 1 
ATOM 1195 N N   . ALA A 1 180 ? -28.228 -4.083  2.174   1.00 64.72 180 A 1 
ATOM 1196 C CA  . ALA A 1 180 ? -29.624 -3.867  1.817   1.00 63.84 180 A 1 
ATOM 1197 C C   . ALA A 1 180 ? -29.965 -4.281  0.376   1.00 62.76 180 A 1 
ATOM 1198 O O   . ALA A 1 180 ? -29.574 -5.341  -0.078  1.00 57.52 180 A 1 
ATOM 1199 C CB  . ALA A 1 180 ? -29.979 -2.410  2.159   1.00 58.69 180 A 1 
ATOM 1200 N N   . ASP A 1 181 ? -30.761 -3.461  -0.317  1.00 55.42 181 A 1 
ATOM 1201 C CA  . ASP A 1 181 ? -31.362 -3.818  -1.602  1.00 53.33 181 A 1 
ATOM 1202 C C   . ASP A 1 181 ? -30.320 -4.251  -2.636  1.00 51.45 181 A 1 
ATOM 1203 O O   . ASP A 1 181 ? -29.468 -3.450  -3.034  1.00 47.59 181 A 1 
ATOM 1204 C CB  . ASP A 1 181 ? -32.208 -2.658  -2.153  1.00 49.06 181 A 1 
ATOM 1205 C CG  . ASP A 1 181 ? -33.688 -2.781  -1.800  1.00 44.66 181 A 1 
ATOM 1206 O OD1 . ASP A 1 181 ? -34.182 -3.925  -1.776  1.00 41.19 181 A 1 
ATOM 1207 O OD2 . ASP A 1 181 ? -34.298 -1.721  -1.551  1.00 40.92 181 A 1 
ATOM 1208 N N   . PRO A 1 182 ? -30.416 -5.488  -3.130  1.00 44.46 182 A 1 
ATOM 1209 C CA  . PRO A 1 182 ? -29.522 -5.988  -4.164  1.00 43.35 182 A 1 
ATOM 1210 C C   . PRO A 1 182 ? -29.658 -5.235  -5.493  1.00 42.53 182 A 1 
ATOM 1211 O O   . PRO A 1 182 ? -28.771 -5.318  -6.327  1.00 40.25 182 A 1 
ATOM 1212 C CB  . PRO A 1 182 ? -29.889 -7.467  -4.319  1.00 40.25 182 A 1 
ATOM 1213 C CG  . PRO A 1 182 ? -31.350 -7.532  -3.896  1.00 39.73 182 A 1 
ATOM 1214 C CD  . PRO A 1 182 ? -31.431 -6.474  -2.806  1.00 41.43 182 A 1 
ATOM 1215 N N   . GLU A 1 183 ? -30.784 -4.524  -5.689  1.00 38.53 183 A 1 
ATOM 1216 C CA  . GLU A 1 183 ? -31.024 -3.773  -6.924  1.00 36.26 183 A 1 
ATOM 1217 C C   . GLU A 1 183 ? -30.238 -2.465  -7.008  1.00 35.16 183 A 1 
ATOM 1218 O O   . GLU A 1 183 ? -29.946 -2.017  -8.118  1.00 32.36 183 A 1 
ATOM 1219 C CB  . GLU A 1 183 ? -32.512 -3.420  -7.071  1.00 33.47 183 A 1 
ATOM 1220 C CG  . GLU A 1 183 ? -33.395 -4.616  -7.403  1.00 30.37 183 A 1 
ATOM 1221 C CD  . GLU A 1 183 ? -34.794 -4.198  -7.886  1.00 27.29 183 A 1 
ATOM 1222 O OE1 . GLU A 1 183 ? -35.443 -5.033  -8.557  1.00 23.24 183 A 1 
ATOM 1223 O OE2 . GLU A 1 183 ? -35.209 -3.042  -7.635  1.00 27.53 183 A 1 
ATOM 1224 N N   . ALA A 1 184 ? -29.959 -1.838  -5.874  1.00 43.28 184 A 1 
ATOM 1225 C CA  . ALA A 1 184 ? -29.191 -0.612  -5.906  1.00 42.98 184 A 1 
ATOM 1226 C C   . ALA A 1 184 ? -27.763 -0.986  -6.317  1.00 42.02 184 A 1 
ATOM 1227 O O   . ALA A 1 184 ? -27.059 -1.621  -5.528  1.00 40.16 184 A 1 
ATOM 1228 C CB  . ALA A 1 184 ? -29.252 0.088   -4.549  1.00 40.79 184 A 1 
ATOM 1229 N N   . PRO A 1 185 ? -27.321 -0.648  -7.536  1.00 44.41 185 A 1 
ATOM 1230 C CA  . PRO A 1 185 ? -25.962 -0.926  -7.933  1.00 43.34 185 A 1 
ATOM 1231 C C   . PRO A 1 185 ? -25.077 -0.221  -6.917  1.00 43.03 185 A 1 
ATOM 1232 O O   . PRO A 1 185 ? -25.157 0.998   -6.787  1.00 40.91 185 A 1 
ATOM 1233 C CB  . PRO A 1 185 ? -25.816 -0.382  -9.360  1.00 40.34 185 A 1 
ATOM 1234 C CG  . PRO A 1 185 ? -26.898 0.689   -9.447  1.00 39.79 185 A 1 
ATOM 1235 C CD  . PRO A 1 185 ? -27.993 0.173   -8.529  1.00 42.10 185 A 1 
ATOM 1236 N N   . ALA A 1 186 ? -24.311 -0.997  -6.159  1.00 47.29 186 A 1 
ATOM 1237 C CA  . ALA A 1 186 ? -23.388 -0.432  -5.195  1.00 47.38 186 A 1 
ATOM 1238 C C   . ALA A 1 186 ? -22.574 0.614   -5.954  1.00 46.86 186 A 1 
ATOM 1239 O O   . ALA A 1 186 ? -21.961 0.262   -6.965  1.00 45.32 186 A 1 
ATOM 1240 C CB  . ALA A 1 186 ? -22.505 -1.541  -4.617  1.00 45.21 186 A 1 
ATOM 1241 N N   . PRO A 1 187 ? -22.645 1.900   -5.568  1.00 49.21 187 A 1 
ATOM 1242 C CA  . PRO A 1 187 ? -21.890 2.916   -6.266  1.00 49.03 187 A 1 
ATOM 1243 C C   . PRO A 1 187 ? -20.446 2.448   -6.232  1.00 48.43 187 A 1 
ATOM 1244 O O   . PRO A 1 187 ? -19.910 2.220   -5.147  1.00 46.64 187 A 1 
ATOM 1245 C CB  . PRO A 1 187 ? -22.137 4.229   -5.516  1.00 46.94 187 A 1 
ATOM 1246 C CG  . PRO A 1 187 ? -22.588 3.779   -4.130  1.00 45.58 187 A 1 
ATOM 1247 C CD  . PRO A 1 187 ? -23.287 2.459   -4.390  1.00 47.14 187 A 1 
ATOM 1248 N N   . ALA A 1 188 ? -19.886 2.192   -7.406  1.00 49.07 188 A 1 
ATOM 1249 C CA  . ALA A 1 188 ? -18.543 1.653   -7.505  1.00 49.71 188 A 1 
ATOM 1250 C C   . ALA A 1 188 ? -17.652 2.592   -6.708  1.00 49.66 188 A 1 
ATOM 1251 O O   . ALA A 1 188 ? -17.518 3.761   -7.076  1.00 47.90 188 A 1 
ATOM 1252 C CB  . ALA A 1 188 ? -18.133 1.568   -8.976  1.00 47.53 188 A 1 
ATOM 1253 N N   . ALA A 1 189 ? -17.148 2.107   -5.573  1.00 51.48 189 A 1 
ATOM 1254 C CA  . ALA A 1 189 ? -16.339 2.923   -4.698  1.00 52.69 189 A 1 
ATOM 1255 C C   . ALA A 1 189 ? -15.230 3.513   -5.569  1.00 52.52 189 A 1 
ATOM 1256 O O   . ALA A 1 189 ? -14.526 2.738   -6.229  1.00 50.88 189 A 1 
ATOM 1257 C CB  . ALA A 1 189 ? -15.780 2.059   -3.566  1.00 50.49 189 A 1 
ATOM 1258 N N   . PRO A 1 190 ? -15.141 4.838   -5.669  1.00 52.04 190 A 1 
ATOM 1259 C CA  . PRO A 1 190 ? -14.118 5.432   -6.495  1.00 52.72 190 A 1 
ATOM 1260 C C   . PRO A 1 190 ? -12.793 4.831   -6.029  1.00 52.21 190 A 1 
ATOM 1261 O O   . PRO A 1 190 ? -12.525 4.852   -4.828  1.00 50.58 190 A 1 
ATOM 1262 C CB  . PRO A 1 190 ? -14.225 6.949   -6.287  1.00 51.22 190 A 1 
ATOM 1263 C CG  . PRO A 1 190 ? -14.949 7.083   -4.949  1.00 48.93 190 A 1 
ATOM 1264 C CD  . PRO A 1 190 ? -15.837 5.856   -4.899  1.00 50.06 190 A 1 
ATOM 1265 N N   . PRO A 1 191 ? -12.027 4.218   -6.921  1.00 52.17 191 A 1 
ATOM 1266 C CA  . PRO A 1 191 ? -10.791 3.577   -6.510  1.00 52.68 191 A 1 
ATOM 1267 C C   . PRO A 1 191 ? -9.968  4.626   -5.762  1.00 52.44 191 A 1 
ATOM 1268 O O   . PRO A 1 191 ? -9.749  5.707   -6.294  1.00 51.31 191 A 1 
ATOM 1269 C CB  . PRO A 1 191 ? -10.139 3.074   -7.804  1.00 51.26 191 A 1 
ATOM 1270 C CG  . PRO A 1 191 ? -10.778 3.920   -8.892  1.00 49.17 191 A 1 
ATOM 1271 C CD  . PRO A 1 191 ? -12.158 4.202   -8.365  1.00 50.34 191 A 1 
ATOM 1272 N N   . ALA A 1 192 ? -9.567  4.320   -4.521  1.00 51.94 192 A 1 
ATOM 1273 C CA  . ALA A 1 192 ? -8.956  5.308   -3.636  1.00 52.58 192 A 1 
ATOM 1274 C C   . ALA A 1 192 ? -7.733  5.983   -4.265  1.00 52.11 192 A 1 
ATOM 1275 O O   . ALA A 1 192 ? -7.504  7.183   -4.090  1.00 50.00 192 A 1 
ATOM 1276 C CB  . ALA A 1 192 ? -8.584  4.605   -2.325  1.00 50.37 192 A 1 
ATOM 1277 N N   . VAL A 1 193 ? -7.005  5.215   -5.058  1.00 52.71 193 A 1 
ATOM 1278 C CA  . VAL A 1 193 ? -6.045  5.757   -6.018  1.00 54.41 193 A 1 
ATOM 1279 C C   . VAL A 1 193 ? -6.662  5.618   -7.402  1.00 55.48 193 A 1 
ATOM 1280 O O   . VAL A 1 193 ? -6.903  4.510   -7.869  1.00 51.63 193 A 1 
ATOM 1281 C CB  . VAL A 1 193 ? -4.686  5.070   -5.915  1.00 50.65 193 A 1 
ATOM 1282 C CG1 . VAL A 1 193 ? -3.701  5.687   -6.894  1.00 44.98 193 A 1 
ATOM 1283 C CG2 . VAL A 1 193 ? -4.119  5.243   -4.516  1.00 44.69 193 A 1 
ATOM 1284 N N   . ALA A 1 194 ? -6.906  6.757   -8.040  1.00 53.36 194 A 1 
ATOM 1285 C CA  . ALA A 1 194 ? -7.362  6.774   -9.415  1.00 55.38 194 A 1 
ATOM 1286 C C   . ALA A 1 194 ? -6.466  5.843   -10.251 1.00 55.09 194 A 1 
ATOM 1287 O O   . ALA A 1 194 ? -5.245  5.889   -10.109 1.00 52.94 194 A 1 
ATOM 1288 C CB  . ALA A 1 194 ? -7.340  8.209   -9.949  1.00 53.33 194 A 1 
ATOM 1289 N N   . PRO A 1 195 ? -7.043  4.990   -11.103 1.00 55.44 195 A 1 
ATOM 1290 C CA  . PRO A 1 195 ? -6.242  4.150   -11.970 1.00 56.38 195 A 1 
ATOM 1291 C C   . PRO A 1 195 ? -5.258  5.048   -12.714 1.00 56.98 195 A 1 
ATOM 1292 O O   . PRO A 1 195 ? -5.664  6.051   -13.305 1.00 56.22 195 A 1 
ATOM 1293 C CB  . PRO A 1 195 ? -7.231  3.443   -12.903 1.00 54.29 195 A 1 
ATOM 1294 C CG  . PRO A 1 195 ? -8.498  4.281   -12.817 1.00 52.46 195 A 1 
ATOM 1295 C CD  . PRO A 1 195 ? -8.441  4.866   -11.412 1.00 54.82 195 A 1 
ATOM 1296 N N   . VAL A 1 196 ? -3.972  4.692   -12.663 1.00 52.56 196 A 1 
ATOM 1297 C CA  . VAL A 1 196 ? -2.991  5.336   -13.522 1.00 54.56 196 A 1 
ATOM 1298 C C   . VAL A 1 196 ? -3.373  4.951   -14.943 1.00 55.00 196 A 1 
ATOM 1299 O O   . VAL A 1 196 ? -2.999  3.904   -15.466 1.00 52.57 196 A 1 
ATOM 1300 C CB  . VAL A 1 196 ? -1.546  4.962   -13.192 1.00 52.14 196 A 1 
ATOM 1301 C CG1 . VAL A 1 196 ? -0.582  5.769   -14.067 1.00 46.71 196 A 1 
ATOM 1302 C CG2 . VAL A 1 196 ? -1.213  5.281   -11.738 1.00 47.81 196 A 1 
ATOM 1303 N N   . LEU A 1 197 ? -4.203  5.790   -15.515 1.00 49.45 197 A 1 
ATOM 1304 C CA  . LEU A 1 197 ? -4.422  5.755   -16.932 1.00 51.69 197 A 1 
ATOM 1305 C C   . LEU A 1 197 ? -3.037  5.985   -17.532 1.00 50.71 197 A 1 
ATOM 1306 O O   . LEU A 1 197 ? -2.420  7.005   -17.221 1.00 48.92 197 A 1 
ATOM 1307 C CB  . LEU A 1 197 ? -5.422  6.850   -17.334 1.00 50.16 197 A 1 
ATOM 1308 C CG  . LEU A 1 197 ? -6.866  6.550   -16.881 1.00 46.52 197 A 1 
ATOM 1309 C CD1 . LEU A 1 197 ? -7.738  7.803   -17.010 1.00 44.22 197 A 1 
ATOM 1310 C CD2 . LEU A 1 197 ? -7.507  5.464   -17.733 1.00 43.82 197 A 1 
ATOM 1311 N N   . PRO A 1 198 ? -2.503  5.055   -18.352 1.00 55.94 198 A 1 
ATOM 1312 C CA  . PRO A 1 198 ? -1.448  5.458   -19.255 1.00 56.00 198 A 1 
ATOM 1313 C C   . PRO A 1 198 ? -2.001  6.706   -19.925 1.00 56.66 198 A 1 
ATOM 1314 O O   . PRO A 1 198 ? -3.151  6.661   -20.360 1.00 53.62 198 A 1 
ATOM 1315 C CB  . PRO A 1 198 ? -1.282  4.299   -20.251 1.00 53.32 198 A 1 
ATOM 1316 C CG  . PRO A 1 198 ? -2.611  3.559   -20.191 1.00 52.18 198 A 1 
ATOM 1317 C CD  . PRO A 1 198 ? -3.102  3.808   -18.764 1.00 55.31 198 A 1 
ATOM 1318 N N   . GLY A 1 199 ? -1.240  7.822   -19.870 1.00 51.98 199 A 1 
ATOM 1319 C CA  . GLY A 1 199 ? -1.729  9.124   -20.320 1.00 51.76 199 A 1 
ATOM 1320 C C   . GLY A 1 199 ? -2.446  8.886   -21.631 1.00 51.71 199 A 1 
ATOM 1321 O O   . GLY A 1 199 ? -1.789  8.596   -22.625 1.00 50.23 199 A 1 
ATOM 1322 N N   . ARG A 1 200 ? -3.757  8.774   -21.552 1.00 48.89 200 A 1 
ATOM 1323 C CA  . ARG A 1 200 ? -4.516  8.469   -22.754 1.00 50.86 200 A 1 
ATOM 1324 C C   . ARG A 1 200 ? -4.204  9.689   -23.572 1.00 49.58 200 A 1 
ATOM 1325 O O   . ARG A 1 200 ? -4.521  10.760  -23.057 1.00 48.10 200 A 1 
ATOM 1326 C CB  . ARG A 1 200 ? -6.011  8.293   -22.447 1.00 50.63 200 A 1 
ATOM 1327 C CG  . ARG A 1 200 ? -6.795  7.760   -23.660 1.00 45.38 200 A 1 
ATOM 1328 C CD  . ARG A 1 200 ? -8.267  7.569   -23.294 1.00 42.99 200 A 1 
ATOM 1329 N NE  . ARG A 1 200 ? -9.016  6.953   -24.406 1.00 38.67 200 A 1 
ATOM 1330 C CZ  . ARG A 1 200 ? -10.297 6.601   -24.378 1.00 35.48 200 A 1 
ATOM 1331 N NH1 . ARG A 1 200 ? -11.030 6.768   -23.308 1.00 35.16 200 A 1 
ATOM 1332 N NH2 . ARG A 1 200 ? -10.856 6.078   -25.422 1.00 31.86 200 A 1 
ATOM 1333 N N   . PRO A 1 201 ? -3.489  9.592   -24.686 1.00 51.27 201 A 1 
ATOM 1334 C CA  . PRO A 1 201 ? -3.443  10.744  -25.543 1.00 52.26 201 A 1 
ATOM 1335 C C   . PRO A 1 201 ? -4.925  11.027  -25.750 1.00 52.93 201 A 1 
ATOM 1336 O O   . PRO A 1 201 ? -5.624  10.184  -26.320 1.00 50.37 201 A 1 
ATOM 1337 C CB  . PRO A 1 201 ? -2.696  10.319  -26.806 1.00 48.53 201 A 1 
ATOM 1338 C CG  . PRO A 1 201 ? -2.870  8.802   -26.825 1.00 47.40 201 A 1 
ATOM 1339 C CD  . PRO A 1 201 ? -2.996  8.422   -25.348 1.00 50.95 201 A 1 
ATOM 1340 N N   . ASP A 1 202 ? -5.410  12.089  -25.091 1.00 47.21 202 A 1 
ATOM 1341 C CA  . ASP A 1 202 ? -6.706  12.602  -25.445 1.00 49.33 202 A 1 
ATOM 1342 C C   . ASP A 1 202 ? -6.558  12.741  -26.933 1.00 48.28 202 A 1 
ATOM 1343 O O   . ASP A 1 202 ? -5.716  13.508  -27.402 1.00 45.64 202 A 1 
ATOM 1344 C CB  . ASP A 1 202 ? -7.033  13.932  -24.750 1.00 48.40 202 A 1 
ATOM 1345 C CG  . ASP A 1 202 ? -7.746  13.735  -23.409 1.00 43.62 202 A 1 
ATOM 1346 O OD1 . ASP A 1 202 ? -8.473  12.732  -23.277 1.00 40.40 202 A 1 
ATOM 1347 O OD2 . ASP A 1 202 ? -7.589  14.624  -22.550 1.00 38.78 202 A 1 
ATOM 1348 N N   . ALA A 1 203 ? -7.213  11.823  -27.634 1.00 48.84 203 A 1 
ATOM 1349 C CA  . ALA A 1 203 ? -7.266  11.931  -29.057 1.00 50.10 203 A 1 
ATOM 1350 C C   . ALA A 1 203 ? -7.931  13.276  -29.197 1.00 49.42 203 A 1 
ATOM 1351 O O   . ALA A 1 203 ? -9.131  13.375  -28.935 1.00 46.81 203 A 1 
ATOM 1352 C CB  . ALA A 1 203 ? -8.072  10.776  -29.656 1.00 47.80 203 A 1 
ATOM 1353 N N   . ASP A 1 204 ? -7.112  14.304  -29.424 1.00 46.37 204 A 1 
ATOM 1354 C CA  . ASP A 1 204 ? -7.571  15.594  -29.867 1.00 48.41 204 A 1 
ATOM 1355 C C   . ASP A 1 204 ? -8.648  15.227  -30.838 1.00 47.32 204 A 1 
ATOM 1356 O O   . ASP A 1 204 ? -8.359  14.533  -31.816 1.00 45.04 204 A 1 
ATOM 1357 C CB  . ASP A 1 204 ? -6.464  16.359  -30.605 1.00 46.32 204 A 1 
ATOM 1358 C CG  . ASP A 1 204 ? -5.727  17.372  -29.738 1.00 42.08 204 A 1 
ATOM 1359 O OD1 . ASP A 1 204 ? -6.342  17.859  -28.768 1.00 39.04 204 A 1 
ATOM 1360 O OD2 . ASP A 1 204 ? -4.592  17.712  -30.134 1.00 37.21 204 A 1 
ATOM 1361 N N   . ARG A 1 205 ? -9.882  15.516  -30.432 1.00 51.30 205 A 1 
ATOM 1362 C CA  . ARG A 1 205 ? -11.066 15.161  -31.205 1.00 53.88 205 A 1 
ATOM 1363 C C   . ARG A 1 205 ? -10.683 15.527  -32.603 1.00 53.33 205 A 1 
ATOM 1364 O O   . ARG A 1 205 ? -10.401 16.714  -32.758 1.00 51.89 205 A 1 
ATOM 1365 C CB  . ARG A 1 205 ? -12.254 16.046  -30.803 1.00 53.16 205 A 1 
ATOM 1366 C CG  . ARG A 1 205 ? -13.462 15.265  -30.339 1.00 48.58 205 A 1 
ATOM 1367 C CD  . ARG A 1 205 ? -14.595 16.242  -30.097 1.00 47.04 205 A 1 
ATOM 1368 N NE  . ARG A 1 205 ? -15.778 15.551  -29.571 1.00 41.70 205 A 1 
ATOM 1369 C CZ  . ARG A 1 205 ? -16.914 16.133  -29.217 1.00 39.00 205 A 1 
ATOM 1370 N NH1 . ARG A 1 205 ? -17.079 17.418  -29.361 1.00 37.23 205 A 1 
ATOM 1371 N NH2 . ARG A 1 205 ? -17.876 15.434  -28.714 1.00 35.10 205 A 1 
ATOM 1372 N N   . PRO A 1 206 ? -10.518 14.551  -33.510 1.00 47.99 206 A 1 
ATOM 1373 C CA  . PRO A 1 206 ? -9.823  14.856  -34.745 1.00 50.39 206 A 1 
ATOM 1374 C C   . PRO A 1 206 ? -10.503 16.107  -35.243 1.00 51.40 206 A 1 
ATOM 1375 O O   . PRO A 1 206 ? -11.675 16.048  -35.602 1.00 49.27 206 A 1 
ATOM 1376 C CB  . PRO A 1 206 ? -10.019 13.638  -35.663 1.00 47.60 206 A 1 
ATOM 1377 C CG  . PRO A 1 206 ? -11.191 12.905  -35.016 1.00 47.58 206 A 1 
ATOM 1378 C CD  . PRO A 1 206 ? -11.042 13.232  -33.532 1.00 51.47 206 A 1 
ATOM 1379 N N   . GLN A 1 207 ? -9.841  17.256  -35.001 1.00 44.48 207 A 1 
ATOM 1380 C CA  . GLN A 1 207 ? -10.404 18.462  -35.510 1.00 45.36 207 A 1 
ATOM 1381 C C   . GLN A 1 207 ? -10.541 18.046  -36.941 1.00 43.12 207 A 1 
ATOM 1382 O O   . GLN A 1 207 ? -9.570  17.588  -37.549 1.00 42.96 207 A 1 
ATOM 1383 C CB  . GLN A 1 207 ? -9.507  19.685  -35.337 1.00 47.52 207 A 1 
ATOM 1384 C CG  . GLN A 1 207 ? -9.635  20.316  -33.942 1.00 43.96 207 A 1 
ATOM 1385 C CD  . GLN A 1 207 ? -8.913  21.667  -33.827 1.00 40.86 207 A 1 
ATOM 1386 O OE1 . GLN A 1 207 ? -8.274  22.146  -34.742 1.00 36.72 207 A 1 
ATOM 1387 N NE2 . GLN A 1 207 ? -9.020  22.325  -32.694 1.00 36.99 207 A 1 
ATOM 1388 N N   . VAL A 1 208 ? -11.776 18.106  -37.419 1.00 51.11 208 A 1 
ATOM 1389 C CA  . VAL A 1 208 ? -12.009 18.115  -38.831 1.00 53.73 208 A 1 
ATOM 1390 C C   . VAL A 1 208 ? -11.289 19.392  -39.242 1.00 53.87 208 A 1 
ATOM 1391 O O   . VAL A 1 208 ? -11.865 20.457  -39.344 1.00 51.35 208 A 1 
ATOM 1392 C CB  . VAL A 1 208 ? -13.512 18.107  -39.176 1.00 51.39 208 A 1 
ATOM 1393 C CG1 . VAL A 1 208 ? -13.723 18.024  -40.685 1.00 45.49 208 A 1 
ATOM 1394 C CG2 . VAL A 1 208 ? -14.226 16.902  -38.547 1.00 48.49 208 A 1 
ATOM 1395 N N   . ARG A 1 209 ? -9.951  19.256  -39.286 1.00 49.92 209 A 1 
ATOM 1396 C CA  . ARG A 1 209 ? -9.175  20.022  -40.219 1.00 51.97 209 A 1 
ATOM 1397 C C   . ARG A 1 209 ? -9.998  19.793  -41.452 1.00 50.73 209 A 1 
ATOM 1398 O O   . ARG A 1 209 ? -10.010 18.669  -41.959 1.00 49.79 209 A 1 
ATOM 1399 C CB  . ARG A 1 209 ? -7.741  19.500  -40.388 1.00 52.07 209 A 1 
ATOM 1400 C CG  . ARG A 1 209 ? -6.842  19.899  -39.213 1.00 47.40 209 A 1 
ATOM 1401 C CD  . ARG A 1 209 ? -5.397  19.470  -39.473 1.00 45.48 209 A 1 
ATOM 1402 N NE  . ARG A 1 209 ? -4.521  19.898  -38.369 1.00 40.14 209 A 1 
ATOM 1403 C CZ  . ARG A 1 209 ? -3.204  19.751  -38.296 1.00 37.46 209 A 1 
ATOM 1404 N NH1 . ARG A 1 209 ? -2.534  19.181  -39.267 1.00 36.39 209 A 1 
ATOM 1405 N NH2 . ARG A 1 209 ? -2.561  20.171  -37.253 1.00 33.37 209 A 1 
ATOM 1406 N N   . ALA A 1 210 ? -10.806 20.790  -41.754 1.00 47.90 210 A 1 
ATOM 1407 C CA  . ALA A 1 210 ? -11.456 20.852  -43.037 1.00 50.35 210 A 1 
ATOM 1408 C C   . ALA A 1 210 ? -10.375 20.348  -43.960 1.00 49.50 210 A 1 
ATOM 1409 O O   . ALA A 1 210 ? -9.241  20.815  -43.804 1.00 47.89 210 A 1 
ATOM 1410 C CB  . ALA A 1 210 ? -11.817 22.306  -43.346 1.00 48.62 210 A 1 
ATOM 1411 N N   . PRO A 1 211 ? -10.660 19.334  -44.781 1.00 47.77 211 A 1 
ATOM 1412 C CA  . PRO A 1 211 ? -9.641  18.777  -45.647 1.00 48.01 211 A 1 
ATOM 1413 C C   . PRO A 1 211 ? -9.169  19.938  -46.519 1.00 49.19 211 A 1 
ATOM 1414 O O   . PRO A 1 211 ? -9.612  20.131  -47.641 1.00 46.34 211 A 1 
ATOM 1415 C CB  . PRO A 1 211 ? -10.314 17.619  -46.388 1.00 43.95 211 A 1 
ATOM 1416 C CG  . PRO A 1 211 ? -11.796 18.002  -46.359 1.00 43.76 211 A 1 
ATOM 1417 C CD  . PRO A 1 211 ? -11.943 18.733  -45.031 1.00 47.37 211 A 1 
ATOM 1418 N N   . GLY A 1 212 ? -8.401  20.800  -45.894 1.00 46.19 212 A 1 
ATOM 1419 C CA  . GLY A 1 212 ? -7.562  21.741  -46.565 1.00 47.22 212 A 1 
ATOM 1420 C C   . GLY A 1 212 ? -6.766  20.872  -47.500 1.00 47.56 212 A 1 
ATOM 1421 O O   . GLY A 1 212 ? -6.529  19.699  -47.200 1.00 46.30 212 A 1 
ATOM 1422 N N   . HIS A 1 213 ? -6.412  21.418  -48.634 1.00 46.78 213 A 1 
ATOM 1423 C CA  . HIS A 1 213 ? -5.636  20.709  -49.622 1.00 46.70 213 A 1 
ATOM 1424 C C   . HIS A 1 213 ? -4.400  20.139  -48.927 1.00 45.71 213 A 1 
ATOM 1425 O O   . HIS A 1 213 ? -3.356  20.772  -48.887 1.00 44.55 213 A 1 
ATOM 1426 C CB  . HIS A 1 213 ? -5.253  21.663  -50.764 1.00 45.39 213 A 1 
ATOM 1427 C CG  . HIS A 1 213 ? -6.380  22.030  -51.690 1.00 41.01 213 A 1 
ATOM 1428 N ND1 . HIS A 1 213 ? -7.696  22.253  -51.368 1.00 38.19 213 A 1 
ATOM 1429 C CD2 . HIS A 1 213 ? -6.276  22.241  -53.045 1.00 36.67 213 A 1 
ATOM 1430 C CE1 . HIS A 1 213 ? -8.362  22.582  -52.494 1.00 33.94 213 A 1 
ATOM 1431 N NE2 . HIS A 1 213 ? -7.528  22.589  -53.514 1.00 35.15 213 A 1 
ATOM 1432 N N   . GLN A 1 214 ? -4.542  18.950  -48.313 1.00 47.40 214 A 1 
ATOM 1433 C CA  . GLN A 1 214 ? -3.404  18.073  -48.220 1.00 47.93 214 A 1 
ATOM 1434 C C   . GLN A 1 214 ? -2.994  17.937  -49.677 1.00 46.75 214 A 1 
ATOM 1435 O O   . GLN A 1 214 ? -3.790  17.408  -50.452 1.00 44.86 214 A 1 
ATOM 1436 C CB  . GLN A 1 214 ? -3.756  16.716  -47.610 1.00 46.22 214 A 1 
ATOM 1437 C CG  . GLN A 1 214 ? -3.734  16.764  -46.079 1.00 43.16 214 A 1 
ATOM 1438 C CD  . GLN A 1 214 ? -3.785  15.366  -45.436 1.00 41.14 214 A 1 
ATOM 1439 O OE1 . GLN A 1 214 ? -3.887  14.340  -46.079 1.00 38.83 214 A 1 
ATOM 1440 N NE2 . GLN A 1 214 ? -3.698  15.290  -44.135 1.00 38.34 214 A 1 
ATOM 1441 N N   . PRO A 1 215 ? -1.888  18.563  -50.076 1.00 51.54 215 A 1 
ATOM 1442 C CA  . PRO A 1 215 ? -1.502  18.558  -51.465 1.00 52.24 215 A 1 
ATOM 1443 C C   . PRO A 1 215 ? -1.499  17.103  -51.879 1.00 52.59 215 A 1 
ATOM 1444 O O   . PRO A 1 215 ? -0.922  16.281  -51.161 1.00 50.08 215 A 1 
ATOM 1445 C CB  . PRO A 1 215 ? -0.123  19.219  -51.523 1.00 49.43 215 A 1 
ATOM 1446 C CG  . PRO A 1 215 ? 0.410   19.074  -50.107 1.00 48.02 215 A 1 
ATOM 1447 C CD  . PRO A 1 215 ? -0.835  19.121  -49.246 1.00 48.62 215 A 1 
ATOM 1448 N N   . ASP A 1 216 ? -2.227  16.801  -52.956 1.00 58.23 216 A 1 
ATOM 1449 C CA  . ASP A 1 216 ? -2.510  15.429  -53.361 1.00 58.52 216 A 1 
ATOM 1450 C C   . ASP A 1 216 ? -1.215  14.626  -53.356 1.00 58.99 216 A 1 
ATOM 1451 O O   . ASP A 1 216 ? -0.381  14.741  -54.252 1.00 55.98 216 A 1 
ATOM 1452 C CB  . ASP A 1 216 ? -3.156  15.408  -54.757 1.00 53.97 216 A 1 
ATOM 1453 C CG  . ASP A 1 216 ? -4.681  15.515  -54.744 1.00 49.17 216 A 1 
ATOM 1454 O OD1 . ASP A 1 216 ? -5.287  14.964  -53.798 1.00 45.03 216 A 1 
ATOM 1455 O OD2 . ASP A 1 216 ? -5.219  16.105  -55.703 1.00 44.41 216 A 1 
ATOM 1456 N N   . ILE A 1 217 ? -1.046  13.808  -52.322 1.00 62.56 217 A 1 
ATOM 1457 C CA  . ILE A 1 217 ? 0.136   12.940  -52.188 1.00 64.45 217 A 1 
ATOM 1458 C C   . ILE A 1 217 ? 0.194   12.001  -53.393 1.00 64.42 217 A 1 
ATOM 1459 O O   . ILE A 1 217 ? 1.262   11.540  -53.773 1.00 62.40 217 A 1 
ATOM 1460 C CB  . ILE A 1 217 ? 0.083   12.180  -50.843 1.00 62.23 217 A 1 
ATOM 1461 C CG1 . ILE A 1 217 ? 0.089   13.159  -49.646 1.00 58.05 217 A 1 
ATOM 1462 C CG2 . ILE A 1 217 ? 1.269   11.205  -50.714 1.00 55.54 217 A 1 
ATOM 1463 C CD1 . ILE A 1 217 ? -0.156  12.494  -48.283 1.00 51.86 217 A 1 
ATOM 1464 N N   . ALA A 1 218 ? -0.946  11.810  -54.069 1.00 67.99 218 A 1 
ATOM 1465 C CA  . ALA A 1 218 ? -1.072  11.073  -55.322 1.00 68.92 218 A 1 
ATOM 1466 C C   . ALA A 1 218 ? -0.157  11.604  -56.437 1.00 71.39 218 A 1 
ATOM 1467 O O   . ALA A 1 218 ? 0.346   10.814  -57.232 1.00 67.40 218 A 1 
ATOM 1468 C CB  . ALA A 1 218 ? -2.541  11.123  -55.741 1.00 64.49 218 A 1 
ATOM 1469 N N   . ASN A 1 219 ? 0.121   12.907  -56.434 1.00 75.15 219 A 1 
ATOM 1470 C CA  . ASN A 1 219 ? 0.999   13.527  -57.429 1.00 76.76 219 A 1 
ATOM 1471 C C   . ASN A 1 219 ? 2.474   13.566  -57.012 1.00 78.52 219 A 1 
ATOM 1472 O O   . ASN A 1 219 ? 3.303   14.154  -57.699 1.00 73.35 219 A 1 
ATOM 1473 C CB  . ASN A 1 219 ? 0.449   14.918  -57.779 1.00 71.50 219 A 1 
ATOM 1474 C CG  . ASN A 1 219 ? -0.862  14.853  -58.541 1.00 63.38 219 A 1 
ATOM 1475 O OD1 . ASN A 1 219 ? -1.191  13.893  -59.201 1.00 56.74 219 A 1 
ATOM 1476 N ND2 . ASN A 1 219 ? -1.639  15.917  -58.489 1.00 55.44 219 A 1 
ATOM 1477 N N   . GLY A 1 220 ? 2.811   12.956  -55.886 1.00 76.40 220 A 1 
ATOM 1478 C CA  . GLY A 1 220 ? 4.189   12.850  -55.442 1.00 77.31 220 A 1 
ATOM 1479 C C   . GLY A 1 220 ? 5.019   11.952  -56.368 1.00 80.43 220 A 1 
ATOM 1480 O O   . GLY A 1 220 ? 4.488   11.024  -56.968 1.00 77.57 220 A 1 
ATOM 1481 N N   . PRO A 1 221 ? 6.330   12.188  -56.480 1.00 79.18 221 A 1 
ATOM 1482 C CA  . PRO A 1 221 ? 7.198   11.338  -57.287 1.00 80.57 221 A 1 
ATOM 1483 C C   . PRO A 1 221 ? 7.079   9.882   -56.823 1.00 82.11 221 A 1 
ATOM 1484 O O   . PRO A 1 221 ? 7.167   9.603   -55.621 1.00 79.82 221 A 1 
ATOM 1485 C CB  . PRO A 1 221 ? 8.610   11.910  -57.125 1.00 78.55 221 A 1 
ATOM 1486 C CG  . PRO A 1 221 ? 8.541   12.673  -55.801 1.00 74.54 221 A 1 
ATOM 1487 C CD  . PRO A 1 221 ? 7.100   13.166  -55.754 1.00 77.29 221 A 1 
ATOM 1488 N N   . PRO A 1 222 ? 6.872   8.924   -57.736 1.00 83.17 222 A 1 
ATOM 1489 C CA  . PRO A 1 222 ? 6.759   7.524   -57.385 1.00 84.14 222 A 1 
ATOM 1490 C C   . PRO A 1 222 ? 8.096   7.001   -56.864 1.00 85.17 222 A 1 
ATOM 1491 O O   . PRO A 1 222 ? 9.165   7.312   -57.394 1.00 82.31 222 A 1 
ATOM 1492 C CB  . PRO A 1 222 ? 6.292   6.816   -58.652 1.00 82.31 222 A 1 
ATOM 1493 C CG  . PRO A 1 222 ? 6.825   7.701   -59.767 1.00 77.90 222 A 1 
ATOM 1494 C CD  . PRO A 1 222 ? 6.745   9.104   -59.166 1.00 81.31 222 A 1 
ATOM 1495 N N   . CYS A 1 223 ? 8.043   6.162   -55.836 1.00 83.21 223 A 1 
ATOM 1496 C CA  . CYS A 1 223 ? 9.232   5.474   -55.347 1.00 83.21 223 A 1 
ATOM 1497 C C   . CYS A 1 223 ? 9.822   4.598   -56.460 1.00 84.02 223 A 1 
ATOM 1498 O O   . CYS A 1 223 ? 9.115   3.745   -56.984 1.00 81.57 223 A 1 
ATOM 1499 C CB  . CYS A 1 223 ? 8.851   4.646   -54.124 1.00 83.23 223 A 1 
ATOM 1500 S SG  . CYS A 1 223 ? 10.252  3.649   -53.534 1.00 79.03 223 A 1 
ATOM 1501 N N   . PRO A 1 224 ? 11.118  4.703   -56.783 1.00 84.06 224 A 1 
ATOM 1502 C CA  . PRO A 1 224 ? 11.738  3.908   -57.841 1.00 83.42 224 A 1 
ATOM 1503 C C   . PRO A 1 224 ? 11.737  2.396   -57.559 1.00 84.36 224 A 1 
ATOM 1504 O O   . PRO A 1 224 ? 11.938  1.600   -58.461 1.00 80.67 224 A 1 
ATOM 1505 C CB  . PRO A 1 224 ? 13.162  4.458   -57.969 1.00 82.07 224 A 1 
ATOM 1506 C CG  . PRO A 1 224 ? 13.453  5.059   -56.594 1.00 80.75 224 A 1 
ATOM 1507 C CD  . PRO A 1 224 ? 12.092  5.583   -56.156 1.00 83.70 224 A 1 
ATOM 1508 N N   . TRP A 1 225 ? 11.466  2.004   -56.287 1.00 84.72 225 A 1 
ATOM 1509 C CA  . TRP A 1 225 ? 11.481  0.603   -55.859 1.00 83.90 225 A 1 
ATOM 1510 C C   . TRP A 1 225 ? 10.092  -0.036  -55.813 1.00 84.27 225 A 1 
ATOM 1511 O O   . TRP A 1 225 ? 9.960   -1.224  -56.104 1.00 78.50 225 A 1 
ATOM 1512 C CB  . TRP A 1 225 ? 12.137  0.517   -54.483 1.00 82.44 225 A 1 
ATOM 1513 C CG  . TRP A 1 225 ? 13.536  1.045   -54.436 1.00 83.29 225 A 1 
ATOM 1514 C CD1 . TRP A 1 225 ? 13.898  2.315   -54.145 1.00 75.99 225 A 1 
ATOM 1515 C CD2 . TRP A 1 225 ? 14.763  0.326   -54.734 1.00 79.95 225 A 1 
ATOM 1516 N NE1 . TRP A 1 225 ? 15.282  2.437   -54.229 1.00 74.38 225 A 1 
ATOM 1517 C CE2 . TRP A 1 225 ? 15.844  1.234   -54.585 1.00 78.42 225 A 1 
ATOM 1518 C CE3 . TRP A 1 225 ? 15.043  -1.010  -55.102 1.00 76.51 225 A 1 
ATOM 1519 C CZ2 . TRP A 1 225 ? 17.186  0.846   -54.790 1.00 77.68 225 A 1 
ATOM 1520 C CZ3 . TRP A 1 225 ? 16.374  -1.394  -55.307 1.00 71.56 225 A 1 
ATOM 1521 C CH2 . TRP A 1 225 ? 17.432  -0.485  -55.163 1.00 72.08 225 A 1 
ATOM 1522 N N   . CYS A 1 226 ? 9.049   0.715   -55.413 1.00 84.11 226 A 1 
ATOM 1523 C CA  . CYS A 1 226 ? 7.704   0.173   -55.224 1.00 83.25 226 A 1 
ATOM 1524 C C   . CYS A 1 226 ? 6.589   1.000   -55.875 1.00 84.03 226 A 1 
ATOM 1525 O O   . CYS A 1 226 ? 5.413   0.720   -55.633 1.00 79.25 226 A 1 
ATOM 1526 C CB  . CYS A 1 226 ? 7.456   -0.054  -53.729 1.00 81.96 226 A 1 
ATOM 1527 S SG  . CYS A 1 226 ? 7.297   1.524   -52.836 1.00 80.76 226 A 1 
ATOM 1528 N N   . SER A 1 227 ? 6.927   2.018   -56.657 1.00 84.08 227 A 1 
ATOM 1529 C CA  . SER A 1 227 ? 6.019   2.914   -57.375 1.00 84.36 227 A 1 
ATOM 1530 C C   . SER A 1 227 ? 5.020   3.672   -56.483 1.00 84.77 227 A 1 
ATOM 1531 O O   . SER A 1 227 ? 4.117   4.324   -56.995 1.00 80.54 227 A 1 
ATOM 1532 C CB  . SER A 1 227 ? 5.312   2.183   -58.516 1.00 82.67 227 A 1 
ATOM 1533 O OG  . SER A 1 227 ? 6.246   1.462   -59.293 1.00 74.55 227 A 1 
ATOM 1534 N N   . THR A 1 228 ? 5.158   3.614   -55.164 1.00 83.19 228 A 1 
ATOM 1535 C CA  . THR A 1 228 ? 4.275   4.340   -54.245 1.00 82.99 228 A 1 
ATOM 1536 C C   . THR A 1 228 ? 4.553   5.831   -54.344 1.00 83.60 228 A 1 
ATOM 1537 O O   . THR A 1 228 ? 5.704   6.228   -54.161 1.00 81.20 228 A 1 
ATOM 1538 C CB  . THR A 1 228 ? 4.461   3.872   -52.796 1.00 81.32 228 A 1 
ATOM 1539 O OG1 . THR A 1 228 ? 4.368   2.471   -52.714 1.00 69.67 228 A 1 
ATOM 1540 C CG2 . THR A 1 228 ? 3.394   4.434   -51.864 1.00 68.47 228 A 1 
ATOM 1541 N N   . PRO A 1 229 ? 3.526   6.682   -54.572 1.00 84.46 229 A 1 
ATOM 1542 C CA  . PRO A 1 229 ? 3.705   8.117   -54.568 1.00 84.18 229 A 1 
ATOM 1543 C C   . PRO A 1 229 ? 4.111   8.590   -53.172 1.00 84.43 229 A 1 
ATOM 1544 O O   . PRO A 1 229 ? 3.550   8.162   -52.161 1.00 81.79 229 A 1 
ATOM 1545 C CB  . PRO A 1 229 ? 2.372   8.699   -55.044 1.00 82.58 229 A 1 
ATOM 1546 C CG  . PRO A 1 229 ? 1.347   7.630   -54.664 1.00 79.40 229 A 1 
ATOM 1547 C CD  . PRO A 1 229 ? 2.139   6.333   -54.809 1.00 82.25 229 A 1 
ATOM 1548 N N   . ASN A 1 230 ? 5.103   9.456   -53.090 1.00 82.29 230 A 1 
ATOM 1549 C CA  . ASN A 1 230 ? 5.611   10.023  -51.849 1.00 81.28 230 A 1 
ATOM 1550 C C   . ASN A 1 230 ? 5.617   11.542  -51.931 1.00 80.99 230 A 1 
ATOM 1551 O O   . ASN A 1 230 ? 5.718   12.115  -53.008 1.00 75.61 230 A 1 
ATOM 1552 C CB  . ASN A 1 230 ? 7.019   9.489   -51.566 1.00 79.52 230 A 1 
ATOM 1553 C CG  . ASN A 1 230 ? 7.011   8.031   -51.175 1.00 79.23 230 A 1 
ATOM 1554 O OD1 . ASN A 1 230 ? 6.847   7.671   -50.019 1.00 69.74 230 A 1 
ATOM 1555 N ND2 . ASN A 1 230 ? 7.209   7.158   -52.131 1.00 70.12 230 A 1 
ATOM 1556 N N   . ARG A 1 231 ? 5.560   12.199  -50.773 1.00 83.04 231 A 1 
ATOM 1557 C CA  . ARG A 1 231 ? 5.796   13.644  -50.728 1.00 82.88 231 A 1 
ATOM 1558 C C   . ARG A 1 231 ? 7.179   13.977  -51.276 1.00 82.65 231 A 1 
ATOM 1559 O O   . ARG A 1 231 ? 8.127   13.263  -50.966 1.00 80.13 231 A 1 
ATOM 1560 C CB  . ARG A 1 231 ? 5.630   14.163  -49.299 1.00 80.45 231 A 1 
ATOM 1561 C CG  . ARG A 1 231 ? 4.156   14.393  -48.939 1.00 73.36 231 A 1 
ATOM 1562 C CD  . ARG A 1 231 ? 4.000   14.900  -47.501 1.00 70.28 231 A 1 
ATOM 1563 N NE  . ARG A 1 231 ? 4.752   16.156  -47.283 1.00 64.05 231 A 1 
ATOM 1564 C CZ  . ARG A 1 231 ? 4.613   16.991  -46.260 1.00 60.28 231 A 1 
ATOM 1565 N NH1 . ARG A 1 231 ? 3.733   16.782  -45.321 1.00 58.11 231 A 1 
ATOM 1566 N NH2 . ARG A 1 231 ? 5.368   18.045  -46.185 1.00 56.96 231 A 1 
ATOM 1567 N N   . PRO A 1 232 ? 7.311   15.083  -52.040 1.00 82.17 232 A 1 
ATOM 1568 C CA  . PRO A 1 232 ? 8.585   15.434  -52.673 1.00 81.57 232 A 1 
ATOM 1569 C C   . PRO A 1 232 ? 9.701   15.772  -51.676 1.00 81.94 232 A 1 
ATOM 1570 O O   . PRO A 1 232 ? 10.871  15.601  -51.992 1.00 77.83 232 A 1 
ATOM 1571 C CB  . PRO A 1 232 ? 8.245   16.626  -53.584 1.00 79.77 232 A 1 
ATOM 1572 C CG  . PRO A 1 232 ? 7.009   17.247  -52.944 1.00 77.76 232 A 1 
ATOM 1573 C CD  . PRO A 1 232 ? 6.275   16.033  -52.374 1.00 80.65 232 A 1 
ATOM 1574 N N   . ASP A 1 233 ? 9.338   16.198  -50.465 1.00 83.29 233 A 1 
ATOM 1575 C CA  . ASP A 1 233 ? 10.261  16.510  -49.369 1.00 82.63 233 A 1 
ATOM 1576 C C   . ASP A 1 233 ? 10.718  15.280  -48.569 1.00 83.11 233 A 1 
ATOM 1577 O O   . ASP A 1 233 ? 11.523  15.386  -47.645 1.00 78.17 233 A 1 
ATOM 1578 C CB  . ASP A 1 233 ? 9.606   17.568  -48.463 1.00 80.38 233 A 1 
ATOM 1579 C CG  . ASP A 1 233 ? 8.276   17.137  -47.829 1.00 72.46 233 A 1 
ATOM 1580 O OD1 . ASP A 1 233 ? 7.526   16.328  -48.408 1.00 65.70 233 A 1 
ATOM 1581 O OD2 . ASP A 1 233 ? 7.908   17.658  -46.750 1.00 64.56 233 A 1 
ATOM 1582 N N   . ARG A 1 234 ? 10.224  14.104  -48.896 1.00 78.81 234 A 1 
ATOM 1583 C CA  . ARG A 1 234 ? 10.520  12.879  -48.152 1.00 79.88 234 A 1 
ATOM 1584 C C   . ARG A 1 234 ? 11.752  12.172  -48.706 1.00 80.11 234 A 1 
ATOM 1585 O O   . ARG A 1 234 ? 11.803  11.823  -49.869 1.00 76.05 234 A 1 
ATOM 1586 C CB  . ARG A 1 234 ? 9.267   11.997  -48.148 1.00 77.15 234 A 1 
ATOM 1587 C CG  . ARG A 1 234 ? 9.378   10.881  -47.111 1.00 72.80 234 A 1 
ATOM 1588 C CD  . ARG A 1 234 ? 8.081   10.079  -47.042 1.00 72.19 234 A 1 
ATOM 1589 N NE  . ARG A 1 234 ? 8.186   9.035   -46.018 1.00 68.42 234 A 1 
ATOM 1590 C CZ  . ARG A 1 234 ? 7.235   8.618   -45.207 1.00 66.67 234 A 1 
ATOM 1591 N NH1 . ARG A 1 234 ? 6.030   9.086   -45.278 1.00 61.23 234 A 1 
ATOM 1592 N NH2 . ARG A 1 234 ? 7.494   7.721   -44.309 1.00 63.08 234 A 1 
ATOM 1593 N N   . HIS A 1 235 ? 12.720  11.883  -47.818 1.00 82.91 235 A 1 
ATOM 1594 C CA  . HIS A 1 235 ? 13.955  11.205  -48.221 1.00 82.90 235 A 1 
ATOM 1595 C C   . HIS A 1 235 ? 13.796  9.687   -48.415 1.00 83.58 235 A 1 
ATOM 1596 O O   . HIS A 1 235 ? 14.505  9.090   -49.229 1.00 79.15 235 A 1 
ATOM 1597 C CB  . HIS A 1 235 ? 15.045  11.487  -47.179 1.00 80.77 235 A 1 
ATOM 1598 C CG  . HIS A 1 235 ? 15.382  12.950  -47.081 1.00 78.63 235 A 1 
ATOM 1599 N ND1 . HIS A 1 235 ? 16.001  13.705  -48.061 1.00 67.75 235 A 1 
ATOM 1600 C CD2 . HIS A 1 235 ? 15.116  13.796  -46.036 1.00 67.70 235 A 1 
ATOM 1601 C CE1 . HIS A 1 235 ? 16.113  14.963  -47.616 1.00 67.74 235 A 1 
ATOM 1602 N NE2 . HIS A 1 235 ? 15.583  15.065  -46.385 1.00 69.06 235 A 1 
ATOM 1603 N N   . TYR A 1 236 ? 12.872  9.060   -47.690 1.00 83.62 236 A 1 
ATOM 1604 C CA  . TYR A 1 236 ? 12.632  7.621   -47.724 1.00 84.10 236 A 1 
ATOM 1605 C C   . TYR A 1 236 ? 11.169  7.318   -48.061 1.00 84.37 236 A 1 
ATOM 1606 O O   . TYR A 1 236 ? 10.258  7.996   -47.585 1.00 80.29 236 A 1 
ATOM 1607 C CB  . TYR A 1 236 ? 13.026  6.988   -46.387 1.00 82.44 236 A 1 
ATOM 1608 C CG  . TYR A 1 236 ? 14.478  7.175   -46.020 1.00 82.47 236 A 1 
ATOM 1609 C CD1 . TYR A 1 236 ? 15.462  6.306   -46.526 1.00 74.97 236 A 1 
ATOM 1610 C CD2 . TYR A 1 236 ? 14.875  8.236   -45.180 1.00 74.59 236 A 1 
ATOM 1611 C CE1 . TYR A 1 236 ? 16.812  6.483   -46.203 1.00 73.05 236 A 1 
ATOM 1612 C CE2 . TYR A 1 236 ? 16.224  8.426   -44.848 1.00 73.88 236 A 1 
ATOM 1613 C CZ  . TYR A 1 236 ? 17.187  7.542   -45.358 1.00 77.64 236 A 1 
ATOM 1614 O OH  . TYR A 1 236 ? 18.510  7.722   -45.046 1.00 76.21 236 A 1 
ATOM 1615 N N   . CYS A 1 237 ? 10.926  6.268   -48.845 1.00 82.96 237 A 1 
ATOM 1616 C CA  . CYS A 1 237 ? 9.582   5.847   -49.231 1.00 81.69 237 A 1 
ATOM 1617 C C   . CYS A 1 237 ? 8.736   5.499   -47.992 1.00 80.71 237 A 1 
ATOM 1618 O O   . CYS A 1 237 ? 9.144   4.697   -47.152 1.00 77.61 237 A 1 
ATOM 1619 C CB  . CYS A 1 237 ? 9.677   4.660   -50.192 1.00 81.60 237 A 1 
ATOM 1620 S SG  . CYS A 1 237 ? 8.027   4.068   -50.658 1.00 77.94 237 A 1 
ATOM 1621 N N   . ALA A 1 238 ? 7.503   6.012   -47.952 1.00 82.38 238 A 1 
ATOM 1622 C CA  . ALA A 1 238 ? 6.567   5.742   -46.863 1.00 81.58 238 A 1 
ATOM 1623 C C   . ALA A 1 238 ? 6.215   4.261   -46.705 1.00 81.40 238 A 1 
ATOM 1624 O O   . ALA A 1 238 ? 5.878   3.832   -45.603 1.00 77.53 238 A 1 
ATOM 1625 C CB  . ALA A 1 238 ? 5.288   6.544   -47.122 1.00 79.88 238 A 1 
ATOM 1626 N N   . ARG A 1 239 ? 6.264   3.498   -47.796 1.00 81.87 239 A 1 
ATOM 1627 C CA  . ARG A 1 239 ? 5.815   2.098   -47.827 1.00 82.82 239 A 1 
ATOM 1628 C C   . ARG A 1 239 ? 6.951   1.095   -47.678 1.00 82.79 239 A 1 
ATOM 1629 O O   . ARG A 1 239 ? 6.791   0.113   -46.970 1.00 77.54 239 A 1 
ATOM 1630 C CB  . ARG A 1 239 ? 5.027   1.865   -49.118 1.00 80.19 239 A 1 
ATOM 1631 C CG  . ARG A 1 239 ? 4.353   0.487   -49.143 1.00 74.46 239 A 1 
ATOM 1632 C CD  . ARG A 1 239 ? 3.535   0.320   -50.425 1.00 72.52 239 A 1 
ATOM 1633 N NE  . ARG A 1 239 ? 2.854   -0.991  -50.462 1.00 66.04 239 A 1 
ATOM 1634 C CZ  . ARG A 1 239 ? 2.038   -1.412  -51.415 1.00 61.66 239 A 1 
ATOM 1635 N NH1 . ARG A 1 239 ? 1.761   -0.676  -52.455 1.00 57.04 239 A 1 
ATOM 1636 N NH2 . ARG A 1 239 ? 1.489   -2.589  -51.337 1.00 57.64 239 A 1 
ATOM 1637 N N   . CYS A 1 240 ? 8.066   1.305   -48.352 1.00 83.20 240 A 1 
ATOM 1638 C CA  . CYS A 1 240 ? 9.163   0.338   -48.393 1.00 81.71 240 A 1 
ATOM 1639 C C   . CYS A 1 240 ? 10.456  0.819   -47.715 1.00 82.18 240 A 1 
ATOM 1640 O O   . CYS A 1 240 ? 11.437  0.090   -47.704 1.00 76.45 240 A 1 
ATOM 1641 C CB  . CYS A 1 240 ? 9.405   -0.099  -49.848 1.00 80.77 240 A 1 
ATOM 1642 S SG  . CYS A 1 240 ? 10.051  1.273   -50.848 1.00 78.96 240 A 1 
ATOM 1643 N N   . ALA A 1 241 ? 10.456  2.040   -47.157 1.00 82.67 241 A 1 
ATOM 1644 C CA  . ALA A 1 241 ? 11.590  2.670   -46.491 1.00 82.59 241 A 1 
ATOM 1645 C C   . ALA A 1 241 ? 12.882  2.792   -47.329 1.00 83.49 241 A 1 
ATOM 1646 O O   . ALA A 1 241 ? 13.918  3.180   -46.804 1.00 77.89 241 A 1 
ATOM 1647 C CB  . ALA A 1 241 ? 11.804  2.016   -45.120 1.00 80.25 241 A 1 
ATOM 1648 N N   . MET A 1 242 ? 12.832  2.504   -48.626 1.00 79.18 242 A 1 
ATOM 1649 C CA  . MET A 1 242 ? 13.981  2.680   -49.510 1.00 79.80 242 A 1 
ATOM 1650 C C   . MET A 1 242 ? 14.249  4.172   -49.771 1.00 80.65 242 A 1 
ATOM 1651 O O   . MET A 1 242 ? 13.300  4.959   -49.794 1.00 79.81 242 A 1 
ATOM 1652 C CB  . MET A 1 242 ? 13.779  1.909   -50.823 1.00 79.54 242 A 1 
ATOM 1653 C CG  . MET A 1 242 ? 13.765  0.396   -50.615 1.00 78.51 242 A 1 
ATOM 1654 S SD  . MET A 1 242 ? 15.322  -0.308  -49.983 1.00 75.06 242 A 1 
ATOM 1655 C CE  . MET A 1 242 ? 16.334  -0.279  -51.476 1.00 63.84 242 A 1 
ATOM 1656 N N   . PRO A 1 243 ? 15.502  4.580   -49.974 1.00 83.38 243 A 1 
ATOM 1657 C CA  . PRO A 1 243 ? 15.831  5.954   -50.303 1.00 82.72 243 A 1 
ATOM 1658 C C   . PRO A 1 243 ? 15.230  6.341   -51.658 1.00 82.66 243 A 1 
ATOM 1659 O O   . PRO A 1 243 ? 15.360  5.614   -52.642 1.00 80.00 243 A 1 
ATOM 1660 C CB  . PRO A 1 243 ? 17.360  6.026   -50.288 1.00 80.87 243 A 1 
ATOM 1661 C CG  . PRO A 1 243 ? 17.789  4.594   -50.597 1.00 78.85 243 A 1 
ATOM 1662 C CD  . PRO A 1 243 ? 16.685  3.748   -49.968 1.00 82.14 243 A 1 
ATOM 1663 N N   . LEU A 1 244 ? 14.560  7.501   -51.697 1.00 81.09 244 A 1 
ATOM 1664 C CA  . LEU A 1 244 ? 13.957  8.050   -52.909 1.00 76.99 244 A 1 
ATOM 1665 C C   . LEU A 1 244 ? 14.991  8.739   -53.802 1.00 73.68 244 A 1 
ATOM 1666 O O   . LEU A 1 244 ? 14.916  8.646   -55.024 1.00 66.60 244 A 1 
ATOM 1667 C CB  . LEU A 1 244 ? 12.853  9.052   -52.506 1.00 74.35 244 A 1 
ATOM 1668 C CG  . LEU A 1 244 ? 11.653  8.416   -51.792 1.00 72.60 244 A 1 
ATOM 1669 C CD1 . LEU A 1 244 ? 10.709  9.507   -51.276 1.00 65.84 244 A 1 
ATOM 1670 C CD2 . LEU A 1 244 ? 10.859  7.501   -52.730 1.00 66.88 244 A 1 
ATOM 1671 N N   . VAL A 1 245 ? 15.946  9.410   -53.162 1.00 76.10 245 A 1 
ATOM 1672 C CA  . VAL A 1 245 ? 17.048  10.061  -53.869 1.00 72.19 245 A 1 
ATOM 1673 C C   . VAL A 1 245 ? 18.143  9.019   -54.093 1.00 68.00 245 A 1 
ATOM 1674 O O   . VAL A 1 245 ? 18.727  8.510   -53.141 1.00 60.35 245 A 1 
ATOM 1675 C CB  . VAL A 1 245 ? 17.560  11.298  -53.126 1.00 67.09 245 A 1 
ATOM 1676 C CG1 . VAL A 1 245 ? 18.590  12.059  -53.974 1.00 57.53 245 A 1 
ATOM 1677 C CG2 . VAL A 1 245 ? 16.416  12.276  -52.801 1.00 56.68 245 A 1 
ATOM 1678 N N   . ALA A 1 246 ? 18.426  8.717   -55.337 1.00 64.97 246 A 1 
ATOM 1679 C CA  . ALA A 1 246 ? 19.597  7.943   -55.679 1.00 61.83 246 A 1 
ATOM 1680 C C   . ALA A 1 246 ? 20.837  8.763   -55.297 1.00 59.31 246 A 1 
ATOM 1681 O O   . ALA A 1 246 ? 21.207  9.690   -56.006 1.00 53.99 246 A 1 
ATOM 1682 C CB  . ALA A 1 246 ? 19.546  7.585   -57.167 1.00 57.22 246 A 1 
ATOM 1683 N N   . SER A 1 247 ? 21.469  8.445   -54.179 1.00 56.01 247 A 1 
ATOM 1684 C CA  . SER A 1 247 ? 22.746  9.055   -53.814 1.00 53.75 247 A 1 
ATOM 1685 C C   . SER A 1 247 ? 23.780  8.638   -54.858 1.00 51.07 247 A 1 
ATOM 1686 O O   . SER A 1 247 ? 24.290  7.516   -54.815 1.00 46.81 247 A 1 
ATOM 1687 C CB  . SER A 1 247 ? 23.159  8.649   -52.398 1.00 50.32 247 A 1 
ATOM 1688 O OG  . SER A 1 247 ? 23.232  7.247   -52.275 1.00 46.92 247 A 1 
ATOM 1689 N N   . GLY A 1 248 ? 24.045  9.504   -55.821 1.00 49.03 248 A 1 
ATOM 1690 C CA  . GLY A 1 248 ? 24.882  9.183   -56.975 1.00 48.64 248 A 1 
ATOM 1691 C C   . GLY A 1 248 ? 26.338  8.895   -56.626 1.00 47.63 248 A 1 
ATOM 1692 O O   . GLY A 1 248 ? 26.878  7.863   -57.024 1.00 44.24 248 A 1 
ATOM 1693 N N   . ASP A 1 249 ? 26.995  9.795   -55.894 1.00 46.42 249 A 1 
ATOM 1694 C CA  . ASP A 1 249 ? 28.461  9.842   -55.862 1.00 46.60 249 A 1 
ATOM 1695 C C   . ASP A 1 249 ? 29.162  8.720   -55.101 1.00 45.10 249 A 1 
ATOM 1696 O O   . ASP A 1 249 ? 30.356  8.491   -55.316 1.00 41.48 249 A 1 
ATOM 1697 C CB  . ASP A 1 249 ? 28.916  11.210  -55.327 1.00 42.50 249 A 1 
ATOM 1698 C CG  . ASP A 1 249 ? 28.780  12.339  -56.339 1.00 39.53 249 A 1 
ATOM 1699 O OD1 . ASP A 1 249 ? 28.693  12.034  -57.550 1.00 37.84 249 A 1 
ATOM 1700 O OD2 . ASP A 1 249 ? 28.784  13.501  -55.884 1.00 37.26 249 A 1 
ATOM 1701 N N   . GLN A 1 250 ? 28.489  7.982   -54.241 1.00 43.74 250 A 1 
ATOM 1702 C CA  . GLN A 1 250 ? 29.155  6.883   -53.514 1.00 43.82 250 A 1 
ATOM 1703 C C   . GLN A 1 250 ? 29.613  5.727   -54.425 1.00 42.27 250 A 1 
ATOM 1704 O O   . GLN A 1 250 ? 30.373  4.865   -53.981 1.00 39.29 250 A 1 
ATOM 1705 C CB  . GLN A 1 250 ? 28.279  6.372   -52.367 1.00 41.09 250 A 1 
ATOM 1706 C CG  . GLN A 1 250 ? 28.315  7.305   -51.145 1.00 39.38 250 A 1 
ATOM 1707 C CD  . GLN A 1 250 ? 27.693  6.668   -49.891 1.00 37.80 250 A 1 
ATOM 1708 O OE1 . GLN A 1 250 ? 27.151  5.574   -49.905 1.00 35.86 250 A 1 
ATOM 1709 N NE2 . GLN A 1 250 ? 27.751  7.333   -48.760 1.00 35.50 250 A 1 
ATOM 1710 N N   . ALA A 1 251 ? 29.225  5.712   -55.675 1.00 45.16 251 A 1 
ATOM 1711 C CA  . ALA A 1 251 ? 29.660  4.692   -56.626 1.00 45.44 251 A 1 
ATOM 1712 C C   . ALA A 1 251 ? 31.180  4.693   -56.859 1.00 44.52 251 A 1 
ATOM 1713 O O   . ALA A 1 251 ? 31.755  3.658   -57.198 1.00 42.48 251 A 1 
ATOM 1714 C CB  . ALA A 1 251 ? 28.907  4.919   -57.938 1.00 43.35 251 A 1 
ATOM 1715 N N   . SER A 1 252 ? 31.842  5.858   -56.734 1.00 45.26 252 A 1 
ATOM 1716 C CA  . SER A 1 252 ? 33.231  5.997   -57.202 1.00 44.42 252 A 1 
ATOM 1717 C C   . SER A 1 252 ? 34.288  5.465   -56.252 1.00 43.64 252 A 1 
ATOM 1718 O O   . SER A 1 252 ? 35.435  5.327   -56.663 1.00 41.69 252 A 1 
ATOM 1719 C CB  . SER A 1 252 ? 33.543  7.460   -57.544 1.00 41.74 252 A 1 
ATOM 1720 O OG  . SER A 1 252 ? 33.695  8.215   -56.370 1.00 39.63 252 A 1 
ATOM 1721 N N   . LEU A 1 253 ? 33.943  5.107   -55.028 1.00 49.46 253 A 1 
ATOM 1722 C CA  . LEU A 1 253 ? 34.859  4.355   -54.164 1.00 51.23 253 A 1 
ATOM 1723 C C   . LEU A 1 253 ? 35.032  2.944   -54.738 1.00 51.13 253 A 1 
ATOM 1724 O O   . LEU A 1 253 ? 34.548  1.946   -54.210 1.00 49.26 253 A 1 
ATOM 1725 C CB  . LEU A 1 253 ? 34.386  4.375   -52.698 1.00 48.00 253 A 1 
ATOM 1726 C CG  . LEU A 1 253 ? 34.701  5.685   -51.954 1.00 44.86 253 A 1 
ATOM 1727 C CD1 . LEU A 1 253 ? 33.977  5.699   -50.604 1.00 43.25 253 A 1 
ATOM 1728 C CD2 . LEU A 1 253 ? 36.200  5.855   -51.671 1.00 42.97 253 A 1 
ATOM 1729 N N   . ARG A 1 254 ? 35.749  2.889   -55.867 1.00 54.31 254 A 1 
ATOM 1730 C CA  . ARG A 1 254 ? 36.290  1.656   -56.423 1.00 55.62 254 A 1 
ATOM 1731 C C   . ARG A 1 254 ? 37.117  1.028   -55.319 1.00 54.34 254 A 1 
ATOM 1732 O O   . ARG A 1 254 ? 38.227  1.465   -55.038 1.00 52.16 254 A 1 
ATOM 1733 C CB  . ARG A 1 254 ? 37.156  1.915   -57.667 1.00 52.53 254 A 1 
ATOM 1734 C CG  . ARG A 1 254 ? 36.333  2.038   -58.961 1.00 47.29 254 A 1 
ATOM 1735 C CD  . ARG A 1 254 ? 37.275  2.204   -60.169 1.00 44.60 254 A 1 
ATOM 1736 N NE  . ARG A 1 254 ? 36.545  2.133   -61.446 1.00 39.95 254 A 1 
ATOM 1737 C CZ  . ARG A 1 254 ? 37.072  2.265   -62.662 1.00 35.32 254 A 1 
ATOM 1738 N NH1 . ARG A 1 254 ? 38.344  2.488   -62.829 1.00 34.58 254 A 1 
ATOM 1739 N NH2 . ARG A 1 254 ? 36.320  2.180   -63.725 1.00 31.08 254 A 1 
ATOM 1740 N N   . ALA A 1 255 ? 36.540  -0.009  -54.705 1.00 57.20 255 A 1 
ATOM 1741 C CA  . ALA A 1 255 ? 37.302  -0.850  -53.808 1.00 59.77 255 A 1 
ATOM 1742 C C   . ALA A 1 255 ? 38.612  -1.213  -54.529 1.00 61.20 255 A 1 
ATOM 1743 O O   . ALA A 1 255 ? 38.565  -1.665  -55.681 1.00 59.75 255 A 1 
ATOM 1744 C CB  . ALA A 1 255 ? 36.474  -2.085  -53.453 1.00 56.18 255 A 1 
ATOM 1745 N N   . PRO A 1 256 ? 39.782  -0.973  -53.921 1.00 66.42 256 A 1 
ATOM 1746 C CA  . PRO A 1 256 ? 41.062  -1.212  -54.558 1.00 68.24 256 A 1 
ATOM 1747 C C   . PRO A 1 256 ? 41.119  -2.648  -55.080 1.00 69.00 256 A 1 
ATOM 1748 O O   . PRO A 1 256 ? 40.567  -3.564  -54.474 1.00 65.25 256 A 1 
ATOM 1749 C CB  . PRO A 1 256 ? 42.125  -0.884  -53.500 1.00 65.24 256 A 1 
ATOM 1750 C CG  . PRO A 1 256 ? 41.370  -0.861  -52.179 1.00 63.33 256 A 1 
ATOM 1751 C CD  . PRO A 1 256 ? 39.953  -0.490  -52.571 1.00 65.52 256 A 1 
ATOM 1752 N N   . TRP A 1 257 ? 41.768  -2.834  -56.229 1.00 67.01 257 A 1 
ATOM 1753 C CA  . TRP A 1 257 ? 41.717  -4.080  -57.022 1.00 66.73 257 A 1 
ATOM 1754 C C   . TRP A 1 257 ? 41.989  -5.333  -56.189 1.00 67.15 257 A 1 
ATOM 1755 O O   . TRP A 1 257 ? 41.341  -6.361  -56.379 1.00 62.59 257 A 1 
ATOM 1756 C CB  . TRP A 1 257 ? 42.708  -3.963  -58.169 1.00 63.75 257 A 1 
ATOM 1757 C CG  . TRP A 1 257 ? 44.151  -4.035  -57.774 1.00 60.72 257 A 1 
ATOM 1758 C CD1 . TRP A 1 257 ? 44.870  -3.072  -57.155 1.00 54.87 257 A 1 
ATOM 1759 C CD2 . TRP A 1 257 ? 45.065  -5.161  -57.947 1.00 59.08 257 A 1 
ATOM 1760 N NE1 . TRP A 1 257 ? 46.172  -3.533  -56.917 1.00 51.66 257 A 1 
ATOM 1761 C CE2 . TRP A 1 257 ? 46.330  -4.807  -57.402 1.00 58.36 257 A 1 
ATOM 1762 C CE3 . TRP A 1 257 ? 44.936  -6.438  -58.530 1.00 56.16 257 A 1 
ATOM 1763 C CZ2 . TRP A 1 257 ? 47.428  -5.690  -57.409 1.00 58.55 257 A 1 
ATOM 1764 C CZ3 . TRP A 1 257 ? 46.030  -7.315  -58.544 1.00 52.84 257 A 1 
ATOM 1765 C CH2 . TRP A 1 257 ? 47.259  -6.942  -57.983 1.00 52.55 257 A 1 
ATOM 1766 N N   . TRP A 1 258 ? 42.895  -5.230  -55.217 1.00 68.36 258 A 1 
ATOM 1767 C CA  . TRP A 1 258 ? 43.233  -6.328  -54.307 1.00 67.29 258 A 1 
ATOM 1768 C C   . TRP A 1 258 ? 42.059  -6.751  -53.435 1.00 66.51 258 A 1 
ATOM 1769 O O   . TRP A 1 258 ? 41.850  -7.945  -53.226 1.00 62.09 258 A 1 
ATOM 1770 C CB  . TRP A 1 258 ? 44.446  -5.919  -53.469 1.00 64.73 258 A 1 
ATOM 1771 C CG  . TRP A 1 258 ? 44.264  -4.741  -52.561 1.00 63.13 258 A 1 
ATOM 1772 C CD1 . TRP A 1 258 ? 44.569  -3.461  -52.847 1.00 55.89 258 A 1 
ATOM 1773 C CD2 . TRP A 1 258 ? 43.798  -4.740  -51.164 1.00 61.29 258 A 1 
ATOM 1774 N NE1 . TRP A 1 258 ? 44.320  -2.655  -51.735 1.00 52.80 258 A 1 
ATOM 1775 C CE2 . TRP A 1 258 ? 43.856  -3.407  -50.692 1.00 59.66 258 A 1 
ATOM 1776 C CE3 . TRP A 1 258 ? 43.363  -5.743  -50.287 1.00 56.77 258 A 1 
ATOM 1777 C CZ2 . TRP A 1 258 ? 43.494  -3.068  -49.361 1.00 59.27 258 A 1 
ATOM 1778 C CZ3 . TRP A 1 258 ? 42.992  -5.414  -48.962 1.00 52.66 258 A 1 
ATOM 1779 C CH2 . TRP A 1 258 ? 43.059  -4.091  -48.513 1.00 53.05 258 A 1 
ATOM 1780 N N   . ARG A 1 259 ? 41.191  -5.820  -52.986 1.00 65.89 259 A 1 
ATOM 1781 C CA  . ARG A 1 259 ? 39.957  -6.158  -52.260 1.00 64.69 259 A 1 
ATOM 1782 C C   . ARG A 1 259 ? 38.937  -6.867  -53.141 1.00 62.80 259 A 1 
ATOM 1783 O O   . ARG A 1 259 ? 38.106  -7.593  -52.608 1.00 60.88 259 A 1 
ATOM 1784 C CB  . ARG A 1 259 ? 39.322  -4.914  -51.622 1.00 62.22 259 A 1 
ATOM 1785 C CG  . ARG A 1 259 ? 39.710  -4.750  -50.145 1.00 58.79 259 A 1 
ATOM 1786 C CD  . ARG A 1 259 ? 38.888  -3.632  -49.501 1.00 58.07 259 A 1 
ATOM 1787 N NE  . ARG A 1 259 ? 39.223  -3.469  -48.074 1.00 52.39 259 A 1 
ATOM 1788 C CZ  . ARG A 1 259 ? 38.703  -2.565  -47.240 1.00 47.72 259 A 1 
ATOM 1789 N NH1 . ARG A 1 259 ? 37.806  -1.696  -47.633 1.00 45.95 259 A 1 
ATOM 1790 N NH2 . ARG A 1 259 ? 39.082  -2.518  -46.000 1.00 43.87 259 A 1 
ATOM 1791 N N   . ARG A 1 260 ? 38.941  -6.661  -54.447 1.00 66.86 260 A 1 
ATOM 1792 C CA  . ARG A 1 260 ? 38.091  -7.419  -55.367 1.00 65.57 260 A 1 
ATOM 1793 C C   . ARG A 1 260 ? 38.554  -8.868  -55.529 1.00 63.43 260 A 1 
ATOM 1794 O O   . ARG A 1 260 ? 37.712  -9.747  -55.653 1.00 62.12 260 A 1 
ATOM 1795 C CB  . ARG A 1 260 ? 38.020  -6.750  -56.744 1.00 64.07 260 A 1 
ATOM 1796 C CG  . ARG A 1 260 ? 37.151  -5.486  -56.730 1.00 59.90 260 A 1 
ATOM 1797 C CD  . ARG A 1 260 ? 37.007  -4.965  -58.162 1.00 58.75 260 A 1 
ATOM 1798 N NE  . ARG A 1 260 ? 36.138  -3.779  -58.230 1.00 52.82 260 A 1 
ATOM 1799 C CZ  . ARG A 1 260 ? 35.767  -3.140  -59.333 1.00 48.74 260 A 1 
ATOM 1800 N NH1 . ARG A 1 260 ? 36.182  -3.522  -60.512 1.00 47.96 260 A 1 
ATOM 1801 N NH2 . ARG A 1 260 ? 34.982  -2.108  -59.258 1.00 46.24 260 A 1 
ATOM 1802 N N   . LEU A 1 261 ? 39.863  -9.113  -55.539 1.00 64.90 261 A 1 
ATOM 1803 C CA  . LEU A 1 261 ? 40.435  -10.463 -55.647 1.00 63.36 261 A 1 
ATOM 1804 C C   . LEU A 1 261 ? 40.155  -11.304 -54.409 1.00 61.69 261 A 1 
ATOM 1805 O O   . LEU A 1 261 ? 39.635  -12.414 -54.526 1.00 57.25 261 A 1 
ATOM 1806 C CB  . LEU A 1 261 ? 41.947  -10.365 -55.886 1.00 60.28 261 A 1 
ATOM 1807 C CG  . LEU A 1 261 ? 42.302  -10.205 -57.364 1.00 56.43 261 A 1 
ATOM 1808 C CD1 . LEU A 1 261 ? 43.731  -9.708  -57.501 1.00 53.19 261 A 1 
ATOM 1809 C CD2 . LEU A 1 261 ? 42.197  -11.539 -58.117 1.00 53.58 261 A 1 
ATOM 1810 N N   . PHE A 1 262 ? 40.437  -10.760 -53.215 1.00 62.73 262 A 1 
ATOM 1811 C CA  . PHE A 1 262 ? 39.934  -11.295 -51.959 1.00 61.63 262 A 1 
ATOM 1812 C C   . PHE A 1 262 ? 38.461  -10.927 -51.784 1.00 59.24 262 A 1 
ATOM 1813 O O   . PHE A 1 262 ? 38.054  -10.423 -50.735 1.00 54.31 262 A 1 
ATOM 1814 C CB  . PHE A 1 262 ? 40.811  -10.839 -50.783 1.00 57.95 262 A 1 
ATOM 1815 C CG  . PHE A 1 262 ? 42.200  -11.417 -50.809 1.00 55.48 262 A 1 
ATOM 1816 C CD1 . PHE A 1 262 ? 42.423  -12.736 -50.381 1.00 51.37 262 A 1 
ATOM 1817 C CD2 . PHE A 1 262 ? 43.285  -10.649 -51.282 1.00 49.97 262 A 1 
ATOM 1818 C CE1 . PHE A 1 262 ? 43.719  -13.281 -50.412 1.00 44.67 262 A 1 
ATOM 1819 C CE2 . PHE A 1 262 ? 44.571  -11.192 -51.315 1.00 45.43 262 A 1 
ATOM 1820 C CZ  . PHE A 1 262 ? 44.797  -12.500 -50.878 1.00 45.75 262 A 1 
ATOM 1821 N N   . GLY A 1 263 ? 37.664  -11.125 -52.832 1.00 57.80 263 A 1 
ATOM 1822 C CA  . GLY A 1 263 ? 36.233  -10.927 -52.821 1.00 56.49 263 A 1 
ATOM 1823 C C   . GLY A 1 263 ? 35.703  -11.707 -51.638 1.00 55.14 263 A 1 
ATOM 1824 O O   . GLY A 1 263 ? 35.714  -12.934 -51.663 1.00 51.44 263 A 1 
ATOM 1825 N N   . GLY A 1 264 ? 35.335  -10.978 -50.596 1.00 54.46 264 A 1 
ATOM 1826 C CA  . GLY A 1 264 ? 34.815  -11.571 -49.384 1.00 53.24 264 A 1 
ATOM 1827 C C   . GLY A 1 264 ? 33.668  -12.457 -49.822 1.00 52.75 264 A 1 
ATOM 1828 O O   . GLY A 1 264 ? 32.651  -11.943 -50.268 1.00 49.95 264 A 1 
ATOM 1829 N N   . ARG A 1 265 ? 33.887  -13.767 -49.793 1.00 55.67 265 A 1 
ATOM 1830 C CA  . ARG A 1 265 ? 32.818  -14.705 -50.064 1.00 55.03 265 A 1 
ATOM 1831 C C   . ARG A 1 265 ? 31.677  -14.221 -49.194 1.00 53.89 265 A 1 
ATOM 1832 O O   . ARG A 1 265 ? 31.893  -14.058 -47.994 1.00 50.54 265 A 1 
ATOM 1833 C CB  . ARG A 1 265 ? 33.207  -16.149 -49.700 1.00 52.21 265 A 1 
ATOM 1834 C CG  . ARG A 1 265 ? 34.086  -16.808 -50.781 1.00 49.21 265 A 1 
ATOM 1835 C CD  . ARG A 1 265 ? 34.409  -18.254 -50.392 1.00 46.82 265 A 1 
ATOM 1836 N NE  . ARG A 1 265 ? 35.136  -18.953 -51.469 1.00 42.88 265 A 1 
ATOM 1837 C CZ  . ARG A 1 265 ? 35.693  -20.159 -51.406 1.00 39.79 265 A 1 
ATOM 1838 N NH1 . ARG A 1 265 ? 35.658  -20.846 -50.300 1.00 39.35 265 A 1 
ATOM 1839 N NH2 . ARG A 1 265 ? 36.280  -20.679 -52.441 1.00 36.97 265 A 1 
ATOM 1840 N N   . ARG A 1 266 ? 30.519  -13.935 -49.802 1.00 52.74 266 A 1 
ATOM 1841 C CA  . ARG A 1 266 ? 29.270  -13.830 -49.061 1.00 53.78 266 A 1 
ATOM 1842 C C   . ARG A 1 266 ? 29.144  -15.161 -48.326 1.00 53.03 266 A 1 
ATOM 1843 O O   . ARG A 1 266 ? 28.656  -16.136 -48.885 1.00 50.87 266 A 1 
ATOM 1844 C CB  . ARG A 1 266 ? 28.072  -13.588 -49.995 1.00 51.17 266 A 1 
ATOM 1845 C CG  . ARG A 1 266 ? 27.960  -12.146 -50.516 1.00 47.19 266 A 1 
ATOM 1846 C CD  . ARG A 1 266 ? 26.696  -12.020 -51.399 1.00 45.26 266 A 1 
ATOM 1847 N NE  . ARG A 1 266 ? 26.470  -10.651 -51.866 1.00 40.71 266 A 1 
ATOM 1848 C CZ  . ARG A 1 266 ? 25.517  -10.254 -52.703 1.00 36.91 266 A 1 
ATOM 1849 N NH1 . ARG A 1 266 ? 24.677  -11.114 -53.222 1.00 36.12 266 A 1 
ATOM 1850 N NH2 . ARG A 1 266 ? 25.392  -9.005  -53.029 1.00 33.62 266 A 1 
ATOM 1851 N N   . GLN A 1 267 ? 29.754  -15.247 -47.150 1.00 52.48 267 A 1 
ATOM 1852 C CA  . GLN A 1 267 ? 29.432  -16.283 -46.212 1.00 52.55 267 A 1 
ATOM 1853 C C   . GLN A 1 267 ? 27.976  -15.986 -45.894 1.00 52.23 267 A 1 
ATOM 1854 O O   . GLN A 1 267 ? 27.688  -15.023 -45.199 1.00 49.46 267 A 1 
ATOM 1855 C CB  . GLN A 1 267 ? 30.338  -16.241 -44.979 1.00 49.62 267 A 1 
ATOM 1856 C CG  . GLN A 1 267 ? 31.700  -16.890 -45.272 1.00 46.29 267 A 1 
ATOM 1857 C CD  . GLN A 1 267 ? 32.630  -16.921 -44.054 1.00 42.87 267 A 1 
ATOM 1858 O OE1 . GLN A 1 267 ? 32.533  -16.144 -43.138 1.00 39.49 267 A 1 
ATOM 1859 N NE2 . GLN A 1 267 ? 33.583  -17.825 -44.020 1.00 37.69 267 A 1 
ATOM 1860 N N   . GLU A 1 268 ? 27.094  -16.739 -46.538 1.00 54.95 268 A 1 
ATOM 1861 C CA  . GLU A 1 268 ? 25.755  -16.886 -46.031 1.00 55.64 268 A 1 
ATOM 1862 C C   . GLU A 1 268 ? 25.930  -17.156 -44.545 1.00 54.26 268 A 1 
ATOM 1863 O O   . GLU A 1 268 ? 26.622  -18.103 -44.170 1.00 51.94 268 A 1 
ATOM 1864 C CB  . GLU A 1 268 ? 25.030  -18.043 -46.720 1.00 53.08 268 A 1 
ATOM 1865 C CG  . GLU A 1 268 ? 24.631  -17.673 -48.157 1.00 48.02 268 A 1 
ATOM 1866 C CD  . GLU A 1 268 ? 23.955  -18.818 -48.920 1.00 44.57 268 A 1 
ATOM 1867 O OE1 . GLU A 1 268 ? 23.255  -18.496 -49.910 1.00 39.91 268 A 1 
ATOM 1868 O OE2 . GLU A 1 268 ? 24.181  -19.989 -48.557 1.00 42.24 268 A 1 
ATOM 1869 N N   . THR A 1 269 ? 25.442  -16.232 -43.723 1.00 60.05 269 A 1 
ATOM 1870 C CA  . THR A 1 269 ? 25.446  -16.421 -42.283 1.00 61.15 269 A 1 
ATOM 1871 C C   . THR A 1 269 ? 24.771  -17.759 -42.057 1.00 61.96 269 A 1 
ATOM 1872 O O   . THR A 1 269 ? 23.590  -17.880 -42.403 1.00 59.15 269 A 1 
ATOM 1873 C CB  . THR A 1 269 ? 24.693  -15.304 -41.572 1.00 57.93 269 A 1 
ATOM 1874 O OG1 . THR A 1 269 ? 23.549  -14.916 -42.314 1.00 52.08 269 A 1 
ATOM 1875 C CG2 . THR A 1 269 ? 25.569  -14.062 -41.415 1.00 51.25 269 A 1 
ATOM 1876 N N   . PRO A 1 270 ? 25.508  -18.791 -41.619 1.00 57.69 270 A 1 
ATOM 1877 C CA  . PRO A 1 270 ? 24.938  -20.111 -41.497 1.00 59.70 270 A 1 
ATOM 1878 C C   . PRO A 1 270 ? 23.724  -19.993 -40.600 1.00 60.36 270 A 1 
ATOM 1879 O O   . PRO A 1 270 ? 23.798  -19.371 -39.533 1.00 58.59 270 A 1 
ATOM 1880 C CB  . PRO A 1 270 ? 26.044  -21.004 -40.935 1.00 57.41 270 A 1 
ATOM 1881 C CG  . PRO A 1 270 ? 26.999  -20.016 -40.259 1.00 55.99 270 A 1 
ATOM 1882 C CD  . PRO A 1 270 ? 26.849  -18.750 -41.099 1.00 57.58 270 A 1 
ATOM 1883 N N   . TRP A 1 271 ? 22.591  -20.505 -41.045 1.00 60.65 271 A 1 
ATOM 1884 C CA  . TRP A 1 271 ? 21.404  -20.563 -40.213 1.00 61.08 271 A 1 
ATOM 1885 C C   . TRP A 1 271 ? 21.755  -21.302 -38.924 1.00 60.35 271 A 1 
ATOM 1886 O O   . TRP A 1 271 ? 22.570  -22.225 -38.931 1.00 56.88 271 A 1 
ATOM 1887 C CB  . TRP A 1 271 ? 20.247  -21.222 -40.979 1.00 58.05 271 A 1 
ATOM 1888 C CG  . TRP A 1 271 ? 19.471  -20.322 -41.888 1.00 54.61 271 A 1 
ATOM 1889 C CD1 . TRP A 1 271 ? 19.939  -19.273 -42.597 1.00 47.99 271 A 1 
ATOM 1890 C CD2 . TRP A 1 271 ? 18.038  -20.389 -42.173 1.00 49.93 271 A 1 
ATOM 1891 N NE1 . TRP A 1 271 ? 18.901  -18.677 -43.303 1.00 44.69 271 A 1 
ATOM 1892 C CE2 . TRP A 1 271 ? 17.720  -19.339 -43.067 1.00 48.41 271 A 1 
ATOM 1893 C CE3 . TRP A 1 271 ? 16.988  -21.253 -41.754 1.00 46.67 271 A 1 
ATOM 1894 C CZ2 . TRP A 1 271 ? 16.399  -19.132 -43.536 1.00 48.53 271 A 1 
ATOM 1895 C CZ3 . TRP A 1 271 ? 15.684  -21.040 -42.220 1.00 44.17 271 A 1 
ATOM 1896 C CH2 . TRP A 1 271 ? 15.398  -19.996 -43.093 1.00 44.65 271 A 1 
ATOM 1897 N N   . ALA A 1 272 ? 21.165  -20.903 -37.809 1.00 63.70 272 A 1 
ATOM 1898 C CA  . ALA A 1 272 ? 21.551  -21.372 -36.473 1.00 64.11 272 A 1 
ATOM 1899 C C   . ALA A 1 272 ? 21.616  -22.906 -36.323 1.00 63.44 272 A 1 
ATOM 1900 O O   . ALA A 1 272 ? 22.379  -23.413 -35.507 1.00 59.01 272 A 1 
ATOM 1901 C CB  . ALA A 1 272 ? 20.550  -20.777 -35.479 1.00 61.99 272 A 1 
ATOM 1902 N N   . GLY A 1 273 ? 20.830  -23.640 -37.098 1.00 63.19 273 A 1 
ATOM 1903 C CA  . GLY A 1 273 ? 20.806  -25.099 -37.073 1.00 64.37 273 A 1 
ATOM 1904 C C   . GLY A 1 273 ? 21.871  -25.799 -37.910 1.00 65.35 273 A 1 
ATOM 1905 O O   . GLY A 1 273 ? 22.115  -26.998 -37.698 1.00 60.90 273 A 1 
ATOM 1906 N N   . ASP A 1 274 ? 22.523  -25.114 -38.865 1.00 59.36 274 A 1 
ATOM 1907 C CA  . ASP A 1 274 ? 23.527  -25.750 -39.705 1.00 61.34 274 A 1 
ATOM 1908 C C   . ASP A 1 274 ? 24.811  -25.945 -38.907 1.00 60.50 274 A 1 
ATOM 1909 O O   . ASP A 1 274 ? 25.690  -25.085 -38.841 1.00 57.81 274 A 1 
ATOM 1910 C CB  . ASP A 1 274 ? 23.758  -24.987 -41.023 1.00 58.47 274 A 1 
ATOM 1911 C CG  . ASP A 1 274 ? 22.816  -25.419 -42.154 1.00 54.15 274 A 1 
ATOM 1912 O OD1 . ASP A 1 274 ? 22.275  -26.548 -42.082 1.00 50.93 274 A 1 
ATOM 1913 O OD2 . ASP A 1 274 ? 22.730  -24.652 -43.140 1.00 50.11 274 A 1 
ATOM 1914 N N   . ARG A 1 275 ? 24.947  -27.122 -38.306 1.00 63.52 275 A 1 
ATOM 1915 C CA  . ARG A 1 275 ? 26.218  -27.572 -37.748 1.00 64.38 275 A 1 
ATOM 1916 C C   . ARG A 1 275 ? 27.274  -27.435 -38.840 1.00 64.50 275 A 1 
ATOM 1917 O O   . ARG A 1 275 ? 27.096  -28.017 -39.911 1.00 60.72 275 A 1 
ATOM 1918 C CB  . ARG A 1 275 ? 26.164  -29.033 -37.277 1.00 60.49 275 A 1 
ATOM 1919 C CG  . ARG A 1 275 ? 25.467  -29.173 -35.926 1.00 55.10 275 A 1 
ATOM 1920 C CD  . ARG A 1 275 ? 25.540  -30.631 -35.446 1.00 53.08 275 A 1 
ATOM 1921 N NE  . ARG A 1 275 ? 24.947  -30.793 -34.116 1.00 46.89 275 A 1 
ATOM 1922 C CZ  . ARG A 1 275 ? 24.865  -31.925 -33.415 1.00 44.49 275 A 1 
ATOM 1923 N NH1 . ARG A 1 275 ? 25.335  -33.044 -33.893 1.00 42.89 275 A 1 
ATOM 1924 N NH2 . ARG A 1 275 ? 24.317  -31.934 -32.232 1.00 39.63 275 A 1 
ATOM 1925 N N   . PRO A 1 276 ? 28.375  -26.691 -38.598 1.00 60.28 276 A 1 
ATOM 1926 C CA  . PRO A 1 276 ? 29.434  -26.525 -39.578 1.00 60.83 276 A 1 
ATOM 1927 C C   . PRO A 1 276 ? 29.902  -27.922 -39.993 1.00 61.40 276 A 1 
ATOM 1928 O O   . PRO A 1 276 ? 30.423  -28.684 -39.175 1.00 58.19 276 A 1 
ATOM 1929 C CB  . PRO A 1 276 ? 30.505  -25.677 -38.900 1.00 58.00 276 A 1 
ATOM 1930 C CG  . PRO A 1 276 ? 30.238  -25.852 -37.401 1.00 56.82 276 A 1 
ATOM 1931 C CD  . PRO A 1 276 ? 28.725  -26.074 -37.340 1.00 57.47 276 A 1 
ATOM 1932 N N   . ARG A 1 277 ? 29.626  -28.294 -41.232 1.00 59.55 277 A 1 
ATOM 1933 C CA  . ARG A 1 277 ? 29.977  -29.624 -41.719 1.00 59.93 277 A 1 
ATOM 1934 C C   . ARG A 1 277 ? 31.494  -29.740 -41.669 1.00 59.30 277 A 1 
ATOM 1935 O O   . ARG A 1 277 ? 32.197  -29.185 -42.507 1.00 57.05 277 A 1 
ATOM 1936 C CB  . ARG A 1 277 ? 29.432  -29.880 -43.134 1.00 56.69 277 A 1 
ATOM 1937 C CG  . ARG A 1 277 ? 27.936  -30.235 -43.153 1.00 51.07 277 A 1 
ATOM 1938 C CD  . ARG A 1 277 ? 27.478  -30.553 -44.584 1.00 48.24 277 A 1 
ATOM 1939 N NE  . ARG A 1 277 ? 26.088  -31.044 -44.630 1.00 43.12 277 A 1 
ATOM 1940 C CZ  . ARG A 1 277 ? 25.400  -31.380 -45.722 1.00 40.09 277 A 1 
ATOM 1941 N NH1 . ARG A 1 277 ? 25.923  -31.306 -46.913 1.00 39.31 277 A 1 
ATOM 1942 N NH2 . ARG A 1 277 ? 24.174  -31.805 -45.621 1.00 37.03 277 A 1 
ATOM 1943 N N   . LEU A 1 278 ? 31.992  -30.531 -40.730 1.00 62.09 278 A 1 
ATOM 1944 C CA  . LEU A 1 278 ? 33.407  -30.863 -40.543 1.00 61.27 278 A 1 
ATOM 1945 C C   . LEU A 1 278 ? 34.099  -31.289 -41.846 1.00 61.55 278 A 1 
ATOM 1946 O O   . LEU A 1 278 ? 35.289  -31.043 -42.010 1.00 56.83 278 A 1 
ATOM 1947 C CB  . LEU A 1 278 ? 33.507  -31.993 -39.500 1.00 58.16 278 A 1 
ATOM 1948 C CG  . LEU A 1 278 ? 33.399  -31.523 -38.043 1.00 53.21 278 A 1 
ATOM 1949 C CD1 . LEU A 1 278 ? 33.002  -32.687 -37.130 1.00 50.64 278 A 1 
ATOM 1950 C CD2 . LEU A 1 278 ? 34.746  -30.970 -37.548 1.00 50.33 278 A 1 
ATOM 1951 N N   . ARG A 1 279 ? 33.335  -31.840 -42.799 1.00 63.29 279 A 1 
ATOM 1952 C CA  . ARG A 1 279 ? 33.854  -32.216 -44.122 1.00 62.80 279 A 1 
ATOM 1953 C C   . ARG A 1 279 ? 34.611  -31.092 -44.823 1.00 62.03 279 A 1 
ATOM 1954 O O   . ARG A 1 279 ? 35.663  -31.352 -45.387 1.00 59.41 279 A 1 
ATOM 1955 C CB  . ARG A 1 279 ? 32.719  -32.701 -45.033 1.00 59.45 279 A 1 
ATOM 1956 C CG  . ARG A 1 279 ? 32.510  -34.214 -44.922 1.00 53.79 279 A 1 
ATOM 1957 C CD  . ARG A 1 279 ? 31.497  -34.702 -45.965 1.00 50.53 279 A 1 
ATOM 1958 N NE  . ARG A 1 279 ? 31.412  -36.166 -45.984 1.00 45.31 279 A 1 
ATOM 1959 C CZ  . ARG A 1 279 ? 30.631  -36.892 -46.770 1.00 40.09 279 A 1 
ATOM 1960 N NH1 . ARG A 1 279 ? 29.808  -36.333 -47.620 1.00 38.54 279 A 1 
ATOM 1961 N NH2 . ARG A 1 279 ? 30.671  -38.199 -46.719 1.00 36.33 279 A 1 
ATOM 1962 N N   . ARG A 1 280 ? 34.154  -29.846 -44.765 1.00 63.73 280 A 1 
ATOM 1963 C CA  . ARG A 1 280 ? 34.851  -28.753 -45.459 1.00 64.38 280 A 1 
ATOM 1964 C C   . ARG A 1 280 ? 36.220  -28.447 -44.870 1.00 65.88 280 A 1 
ATOM 1965 O O   . ARG A 1 280 ? 37.094  -28.001 -45.606 1.00 62.79 280 A 1 
ATOM 1966 C CB  . ARG A 1 280 ? 34.004  -27.476 -45.493 1.00 59.31 280 A 1 
ATOM 1967 C CG  . ARG A 1 280 ? 33.127  -27.402 -46.741 1.00 53.64 280 A 1 
ATOM 1968 C CD  . ARG A 1 280 ? 32.414  -26.041 -46.814 1.00 50.86 280 A 1 
ATOM 1969 N NE  . ARG A 1 280 ? 31.641  -25.893 -48.059 1.00 44.82 280 A 1 
ATOM 1970 C CZ  . ARG A 1 280 ? 30.805  -24.900 -48.346 1.00 40.41 280 A 1 
ATOM 1971 N NH1 . ARG A 1 280 ? 30.614  -23.910 -47.513 1.00 39.06 280 A 1 
ATOM 1972 N NH2 . ARG A 1 280 ? 30.142  -24.892 -49.470 1.00 36.79 280 A 1 
ATOM 1973 N N   . VAL A 1 281 ? 36.432  -28.696 -43.583 1.00 67.74 281 A 1 
ATOM 1974 C CA  . VAL A 1 281 ? 37.748  -28.536 -42.949 1.00 69.30 281 A 1 
ATOM 1975 C C   . VAL A 1 281 ? 38.686  -29.638 -43.433 1.00 71.45 281 A 1 
ATOM 1976 O O   . VAL A 1 281 ? 39.807  -29.341 -43.834 1.00 67.28 281 A 1 
ATOM 1977 C CB  . VAL A 1 281 ? 37.665  -28.502 -41.418 1.00 65.07 281 A 1 
ATOM 1978 C CG1 . VAL A 1 281 ? 39.040  -28.264 -40.796 1.00 58.13 281 A 1 
ATOM 1979 C CG2 . VAL A 1 281 ? 36.734  -27.382 -40.954 1.00 60.29 281 A 1 
ATOM 1980 N N   . PHE A 1 282 ? 38.209  -30.886 -43.500 1.00 67.03 282 A 1 
ATOM 1981 C CA  . PHE A 1 282 ? 38.975  -31.996 -44.048 1.00 68.00 282 A 1 
ATOM 1982 C C   . PHE A 1 282 ? 39.317  -31.797 -45.521 1.00 69.26 282 A 1 
ATOM 1983 O O   . PHE A 1 282 ? 40.471  -31.982 -45.887 1.00 64.71 282 A 1 
ATOM 1984 C CB  . PHE A 1 282 ? 38.245  -33.325 -43.825 1.00 64.72 282 A 1 
ATOM 1985 C CG  . PHE A 1 282 ? 38.682  -34.008 -42.557 1.00 61.45 282 A 1 
ATOM 1986 C CD1 . PHE A 1 282 ? 39.871  -34.763 -42.545 1.00 57.39 282 A 1 
ATOM 1987 C CD2 . PHE A 1 282 ? 37.926  -33.891 -41.376 1.00 55.67 282 A 1 
ATOM 1988 C CE1 . PHE A 1 282 ? 40.298  -35.385 -41.359 1.00 51.47 282 A 1 
ATOM 1989 C CE2 . PHE A 1 282 ? 38.358  -34.504 -40.200 1.00 51.19 282 A 1 
ATOM 1990 C CZ  . PHE A 1 282 ? 39.539  -35.253 -40.188 1.00 52.19 282 A 1 
ATOM 1991 N N   . ASP A 1 283 ? 38.387  -31.343 -46.352 1.00 71.27 283 A 1 
ATOM 1992 C CA  . ASP A 1 283 ? 38.670  -31.022 -47.752 1.00 73.04 283 A 1 
ATOM 1993 C C   . ASP A 1 283 ? 39.712  -29.908 -47.870 1.00 74.73 283 A 1 
ATOM 1994 O O   . ASP A 1 283 ? 40.612  -29.972 -48.709 1.00 70.03 283 A 1 
ATOM 1995 C CB  . ASP A 1 283 ? 37.391  -30.613 -48.491 1.00 68.39 283 A 1 
ATOM 1996 C CG  . ASP A 1 283 ? 36.461  -31.786 -48.844 1.00 62.15 283 A 1 
ATOM 1997 O OD1 . ASP A 1 283 ? 36.927  -32.945 -48.855 1.00 54.95 283 A 1 
ATOM 1998 O OD2 . ASP A 1 283 ? 35.266  -31.499 -49.110 1.00 55.85 283 A 1 
ATOM 1999 N N   . ARG A 1 284 ? 39.657  -28.899 -46.992 1.00 73.69 284 A 1 
ATOM 2000 C CA  . ARG A 1 284 ? 40.645  -27.819 -47.001 1.00 76.58 284 A 1 
ATOM 2001 C C   . ARG A 1 284 ? 42.022  -28.305 -46.557 1.00 79.59 284 A 1 
ATOM 2002 O O   . ARG A 1 284 ? 42.999  -27.942 -47.202 1.00 77.33 284 A 1 
ATOM 2003 C CB  . ARG A 1 284 ? 40.150  -26.641 -46.147 1.00 71.73 284 A 1 
ATOM 2004 C CG  . ARG A 1 284 ? 40.350  -25.312 -46.867 1.00 64.81 284 A 1 
ATOM 2005 C CD  . ARG A 1 284 ? 39.815  -24.169 -46.005 1.00 62.46 284 A 1 
ATOM 2006 N NE  . ARG A 1 284 ? 39.854  -22.876 -46.721 1.00 55.55 284 A 1 
ATOM 2007 C CZ  . ARG A 1 284 ? 39.514  -21.694 -46.224 1.00 50.80 284 A 1 
ATOM 2008 N NH1 . ARG A 1 284 ? 39.083  -21.562 -44.989 1.00 47.84 284 A 1 
ATOM 2009 N NH2 . ARG A 1 284 ? 39.595  -20.617 -46.950 1.00 45.12 284 A 1 
ATOM 2010 N N   . ILE A 1 285 ? 42.098  -29.119 -45.508 1.00 79.43 285 A 1 
ATOM 2011 C CA  . ILE A 1 285 ? 43.345  -29.747 -45.058 1.00 82.15 285 A 1 
ATOM 2012 C C   . ILE A 1 285 ? 43.884  -30.668 -46.162 1.00 84.06 285 A 1 
ATOM 2013 O O   . ILE A 1 285 ? 45.057  -30.567 -46.495 1.00 82.18 285 A 1 
ATOM 2014 C CB  . ILE A 1 285 ? 43.151  -30.487 -43.728 1.00 81.10 285 A 1 
ATOM 2015 C CG1 . ILE A 1 285 ? 42.881  -29.471 -42.583 1.00 72.86 285 A 1 
ATOM 2016 C CG2 . ILE A 1 285 ? 44.384  -31.333 -43.377 1.00 69.22 285 A 1 
ATOM 2017 C CD1 . ILE A 1 285 ? 42.338  -30.126 -41.308 1.00 61.75 285 A 1 
ATOM 2018 N N   . GLY A 1 286 ? 43.034  -31.487 -46.772 1.00 78.14 286 A 1 
ATOM 2019 C CA  . GLY A 1 286 ? 43.393  -32.329 -47.900 1.00 78.94 286 A 1 
ATOM 2020 C C   . GLY A 1 286 ? 43.943  -31.530 -49.075 1.00 81.38 286 A 1 
ATOM 2021 O O   . GLY A 1 286 ? 44.997  -31.850 -49.605 1.00 80.07 286 A 1 
ATOM 2022 N N   . THR A 1 287 ? 43.288  -30.416 -49.397 1.00 79.82 287 A 1 
ATOM 2023 C CA  . THR A 1 287 ? 43.761  -29.518 -50.461 1.00 81.37 287 A 1 
ATOM 2024 C C   . THR A 1 287 ? 45.108  -28.901 -50.103 1.00 83.69 287 A 1 
ATOM 2025 O O   . THR A 1 287 ? 45.996  -28.856 -50.947 1.00 82.61 287 A 1 
ATOM 2026 C CB  . THR A 1 287 ? 42.754  -28.407 -50.779 1.00 79.42 287 A 1 
ATOM 2027 O OG1 . THR A 1 287 ? 41.447  -28.906 -50.923 1.00 66.26 287 A 1 
ATOM 2028 C CG2 . THR A 1 287 ? 43.073  -27.721 -52.101 1.00 64.83 287 A 1 
ATOM 2029 N N   . TRP A 1 288 ? 45.301  -28.446 -48.855 1.00 84.74 288 A 1 
ATOM 2030 C CA  . TRP A 1 288 ? 46.579  -27.895 -48.402 1.00 86.17 288 A 1 
ATOM 2031 C C   . TRP A 1 288 ? 47.701  -28.938 -48.390 1.00 87.73 288 A 1 
ATOM 2032 O O   . TRP A 1 288 ? 48.799  -28.640 -48.848 1.00 88.68 288 A 1 
ATOM 2033 C CB  . TRP A 1 288 ? 46.431  -27.247 -47.025 1.00 85.52 288 A 1 
ATOM 2034 C CG  . TRP A 1 288 ? 46.043  -25.804 -47.061 1.00 80.24 288 A 1 
ATOM 2035 C CD1 . TRP A 1 288 ? 44.806  -25.295 -46.854 1.00 69.29 288 A 1 
ATOM 2036 C CD2 . TRP A 1 288 ? 46.902  -24.653 -47.323 1.00 72.75 288 A 1 
ATOM 2037 N NE1 . TRP A 1 288 ? 44.845  -23.914 -46.965 1.00 66.41 288 A 1 
ATOM 2038 C CE2 . TRP A 1 288 ? 46.116  -23.471 -47.245 1.00 71.84 288 A 1 
ATOM 2039 C CE3 . TRP A 1 288 ? 48.286  -24.520 -47.601 1.00 65.76 288 A 1 
ATOM 2040 C CZ2 . TRP A 1 288 ? 46.669  -22.179 -47.430 1.00 70.33 288 A 1 
ATOM 2041 C CZ3 . TRP A 1 288 ? 48.833  -23.228 -47.788 1.00 62.97 288 A 1 
ATOM 2042 C CH2 . TRP A 1 288 ? 48.034  -22.091 -47.705 1.00 64.73 288 A 1 
ATOM 2043 N N   . ILE A 1 289 ? 47.419  -30.166 -47.936 1.00 88.02 289 A 1 
ATOM 2044 C CA  . ILE A 1 289 ? 48.366  -31.285 -47.998 1.00 89.02 289 A 1 
ATOM 2045 C C   . ILE A 1 289 ? 48.708  -31.602 -49.457 1.00 90.31 289 A 1 
ATOM 2046 O O   . ILE A 1 289 ? 49.880  -31.731 -49.787 1.00 91.06 289 A 1 
ATOM 2047 C CB  . ILE A 1 289 ? 47.826  -32.518 -47.263 1.00 89.51 289 A 1 
ATOM 2048 C CG1 . ILE A 1 289 ? 47.773  -32.248 -45.738 1.00 82.12 289 A 1 
ATOM 2049 C CG2 . ILE A 1 289 ? 48.702  -33.759 -47.530 1.00 78.72 289 A 1 
ATOM 2050 C CD1 . ILE A 1 289 ? 46.965  -33.286 -44.950 1.00 68.53 289 A 1 
ATOM 2051 N N   . THR A 1 290 ? 47.720  -31.654 -50.347 1.00 88.86 290 A 1 
ATOM 2052 C CA  . THR A 1 290 ? 47.951  -31.908 -51.771 1.00 89.56 290 A 1 
ATOM 2053 C C   . THR A 1 290 ? 48.802  -30.810 -52.398 1.00 90.57 290 A 1 
ATOM 2054 O O   . THR A 1 290 ? 49.764  -31.110 -53.094 1.00 91.24 290 A 1 
ATOM 2055 C CB  . THR A 1 290 ? 46.637  -32.054 -52.547 1.00 88.58 290 A 1 
ATOM 2056 O OG1 . THR A 1 290 ? 45.758  -32.959 -51.906 1.00 70.73 290 A 1 
ATOM 2057 C CG2 . THR A 1 290 ? 46.864  -32.609 -53.941 1.00 68.48 290 A 1 
ATOM 2058 N N   . VAL A 1 291 ? 48.507  -29.541 -52.091 1.00 86.86 291 A 1 
ATOM 2059 C CA  . VAL A 1 291 ? 49.314  -28.401 -52.558 1.00 87.77 291 A 1 
ATOM 2060 C C   . VAL A 1 291 ? 50.737  -28.471 -52.000 1.00 89.08 291 A 1 
ATOM 2061 O O   . VAL A 1 291 ? 51.681  -28.255 -52.747 1.00 91.21 291 A 1 
ATOM 2062 C CB  . VAL A 1 291 ? 48.641  -27.061 -52.231 1.00 88.46 291 A 1 
ATOM 2063 C CG1 . VAL A 1 291 ? 49.542  -25.849 -52.497 1.00 75.96 291 A 1 
ATOM 2064 C CG2 . VAL A 1 291 ? 47.384  -26.870 -53.089 1.00 75.95 291 A 1 
ATOM 2065 N N   . ALA A 1 292 ? 50.929  -28.807 -50.741 1.00 89.56 292 A 1 
ATOM 2066 C CA  . ALA A 1 292 ? 52.241  -28.966 -50.125 1.00 90.62 292 A 1 
ATOM 2067 C C   . ALA A 1 292 ? 53.038  -30.109 -50.763 1.00 91.28 292 A 1 
ATOM 2068 O O   . ALA A 1 292 ? 54.211  -29.938 -51.081 1.00 91.90 292 A 1 
ATOM 2069 C CB  . ALA A 1 292 ? 52.075  -29.156 -48.615 1.00 91.40 292 A 1 
ATOM 2070 N N   . VAL A 1 293 ? 52.382  -31.246 -51.000 1.00 90.59 293 A 1 
ATOM 2071 C CA  . VAL A 1 293 ? 53.009  -32.387 -51.675 1.00 90.56 293 A 1 
ATOM 2072 C C   . VAL A 1 293 ? 53.394  -32.034 -53.114 1.00 91.00 293 A 1 
ATOM 2073 O O   . VAL A 1 293 ? 54.516  -32.303 -53.526 1.00 92.35 293 A 1 
ATOM 2074 C CB  . VAL A 1 293 ? 52.095  -33.628 -51.636 1.00 91.37 293 A 1 
ATOM 2075 C CG1 . VAL A 1 293 ? 52.598  -34.772 -52.521 1.00 80.43 293 A 1 
ATOM 2076 C CG2 . VAL A 1 293 ? 51.990  -34.168 -50.213 1.00 79.29 293 A 1 
ATOM 2077 N N   . VAL A 1 294 ? 52.510  -31.385 -53.855 1.00 90.32 294 A 1 
ATOM 2078 C CA  . VAL A 1 294 ? 52.802  -30.933 -55.222 1.00 89.95 294 A 1 
ATOM 2079 C C   . VAL A 1 294 ? 53.930  -29.909 -55.231 1.00 90.26 294 A 1 
ATOM 2080 O O   . VAL A 1 294 ? 54.826  -30.007 -56.057 1.00 91.73 294 A 1 
ATOM 2081 C CB  . VAL A 1 294 ? 51.541  -30.388 -55.911 1.00 90.85 294 A 1 
ATOM 2082 C CG1 . VAL A 1 294 ? 51.840  -29.710 -57.257 1.00 78.30 294 A 1 
ATOM 2083 C CG2 . VAL A 1 294 ? 50.557  -31.521 -56.195 1.00 78.30 294 A 1 
ATOM 2084 N N   . ALA A 1 295 ? 53.931  -28.948 -54.295 1.00 90.62 295 A 1 
ATOM 2085 C CA  . ALA A 1 295 ? 55.011  -27.972 -54.172 1.00 91.06 295 A 1 
ATOM 2086 C C   . ALA A 1 295 ? 56.345  -28.646 -53.821 1.00 91.33 295 A 1 
ATOM 2087 O O   . ALA A 1 295 ? 57.361  -28.335 -54.429 1.00 91.65 295 A 1 
ATOM 2088 C CB  . ALA A 1 295 ? 54.615  -26.919 -53.130 1.00 91.88 295 A 1 
ATOM 2089 N N   . THR A 1 296 ? 56.330  -29.624 -52.907 1.00 93.11 296 A 1 
ATOM 2090 C CA  . THR A 1 296 ? 57.531  -30.382 -52.538 1.00 92.51 296 A 1 
ATOM 2091 C C   . THR A 1 296 ? 58.044  -31.215 -53.712 1.00 92.47 296 A 1 
ATOM 2092 O O   . THR A 1 296 ? 59.236  -31.200 -53.986 1.00 92.31 296 A 1 
ATOM 2093 C CB  . THR A 1 296 ? 57.275  -31.289 -51.328 1.00 92.44 296 A 1 
ATOM 2094 O OG1 . THR A 1 296 ? 56.683  -30.572 -50.268 1.00 76.67 296 A 1 
ATOM 2095 C CG2 . THR A 1 296 ? 58.562  -31.873 -50.770 1.00 73.41 296 A 1 
ATOM 2096 N N   . LEU A 1 297 ? 57.134  -31.874 -54.424 1.00 89.24 297 A 1 
ATOM 2097 C CA  . LEU A 1 297 ? 57.497  -32.610 -55.643 1.00 88.83 297 A 1 
ATOM 2098 C C   . LEU A 1 297 ? 58.032  -31.688 -56.734 1.00 88.98 297 A 1 
ATOM 2099 O O   . LEU A 1 297 ? 58.988  -32.049 -57.417 1.00 90.82 297 A 1 
ATOM 2100 C CB  . LEU A 1 297 ? 56.279  -33.390 -56.154 1.00 89.56 297 A 1 
ATOM 2101 C CG  . LEU A 1 297 ? 55.977  -34.686 -55.383 1.00 80.68 297 A 1 
ATOM 2102 C CD1 . LEU A 1 297 ? 54.612  -35.227 -55.801 1.00 72.58 297 A 1 
ATOM 2103 C CD2 . LEU A 1 297 ? 57.027  -35.760 -55.659 1.00 74.89 297 A 1 
ATOM 2104 N N   . ALA A 1 298 ? 57.474  -30.498 -56.899 1.00 90.78 298 A 1 
ATOM 2105 C CA  . ALA A 1 298 ? 57.960  -29.516 -57.849 1.00 90.76 298 A 1 
ATOM 2106 C C   . ALA A 1 298 ? 59.367  -29.017 -57.481 1.00 90.67 298 A 1 
ATOM 2107 O O   . ALA A 1 298 ? 60.234  -28.942 -58.348 1.00 90.51 298 A 1 
ATOM 2108 C CB  . ALA A 1 298 ? 56.962  -28.362 -57.957 1.00 90.69 298 A 1 
ATOM 2109 N N   . VAL A 1 299 ? 59.614  -28.734 -56.189 1.00 91.72 299 A 1 
ATOM 2110 C CA  . VAL A 1 299 ? 60.941  -28.319 -55.701 1.00 91.03 299 A 1 
ATOM 2111 C C   . VAL A 1 299 ? 61.963  -29.449 -55.868 1.00 90.34 299 A 1 
ATOM 2112 O O   . VAL A 1 299 ? 63.049  -29.214 -56.383 1.00 90.23 299 A 1 
ATOM 2113 C CB  . VAL A 1 299 ? 60.874  -27.836 -54.248 1.00 91.84 299 A 1 
ATOM 2114 C CG1 . VAL A 1 299 ? 62.259  -27.576 -53.642 1.00 80.67 299 A 1 
ATOM 2115 C CG2 . VAL A 1 299 ? 60.101  -26.515 -54.157 1.00 80.24 299 A 1 
ATOM 2116 N N   . LEU A 1 300 ? 61.596  -30.680 -55.478 1.00 90.10 300 A 1 
ATOM 2117 C CA  . LEU A 1 300 ? 62.455  -31.845 -55.670 1.00 88.58 300 A 1 
ATOM 2118 C C   . LEU A 1 300 ? 62.718  -32.107 -57.151 1.00 88.82 300 A 1 
ATOM 2119 O O   . LEU A 1 300 ? 63.867  -32.314 -57.540 1.00 88.68 300 A 1 
ATOM 2120 C CB  . LEU A 1 300 ? 61.820  -33.082 -55.016 1.00 89.06 300 A 1 
ATOM 2121 C CG  . LEU A 1 300 ? 61.939  -33.119 -53.477 1.00 82.97 300 A 1 
ATOM 2122 C CD1 . LEU A 1 300 ? 61.060  -34.239 -52.913 1.00 73.54 300 A 1 
ATOM 2123 C CD2 . LEU A 1 300 ? 63.369  -33.385 -53.025 1.00 74.67 300 A 1 
ATOM 2124 N N   . GLY A 1 301 ? 61.673  -32.035 -57.979 1.00 88.53 301 A 1 
ATOM 2125 C CA  . GLY A 1 301 ? 61.816  -32.144 -59.423 1.00 86.13 301 A 1 
ATOM 2126 C C   . GLY A 1 301 ? 62.786  -31.103 -59.973 1.00 86.10 301 A 1 
ATOM 2127 O O   . GLY A 1 301 ? 63.718  -31.450 -60.694 1.00 85.20 301 A 1 
ATOM 2128 N N   . PHE A 1 302 ? 62.639  -29.844 -59.539 1.00 87.68 302 A 1 
ATOM 2129 C CA  . PHE A 1 302 ? 63.526  -28.767 -59.989 1.00 86.44 302 A 1 
ATOM 2130 C C   . PHE A 1 302 ? 64.969  -28.932 -59.502 1.00 85.47 302 A 1 
ATOM 2131 O O   . PHE A 1 302 ? 65.896  -28.585 -60.231 1.00 82.96 302 A 1 
ATOM 2132 C CB  . PHE A 1 302 ? 62.944  -27.418 -59.563 1.00 85.39 302 A 1 
ATOM 2133 C CG  . PHE A 1 302 ? 63.387  -26.270 -60.432 1.00 77.15 302 A 1 
ATOM 2134 C CD1 . PHE A 1 302 ? 64.582  -25.578 -60.170 1.00 71.57 302 A 1 
ATOM 2135 C CD2 . PHE A 1 302 ? 62.610  -25.894 -61.543 1.00 69.14 302 A 1 
ATOM 2136 C CE1 . PHE A 1 302 ? 64.993  -24.534 -61.010 1.00 64.15 302 A 1 
ATOM 2137 C CE2 . PHE A 1 302 ? 63.013  -24.853 -62.375 1.00 64.13 302 A 1 
ATOM 2138 C CZ  . PHE A 1 302 ? 64.208  -24.171 -62.115 1.00 66.95 302 A 1 
ATOM 2139 N N   . MET A 1 303 ? 65.198  -29.497 -58.301 1.00 88.03 303 A 1 
ATOM 2140 C CA  . MET A 1 303 ? 66.552  -29.770 -57.796 1.00 86.17 303 A 1 
ATOM 2141 C C   . MET A 1 303 ? 67.208  -30.985 -58.460 1.00 85.13 303 A 1 
ATOM 2142 O O   . MET A 1 303 ? 68.410  -30.948 -58.712 1.00 81.71 303 A 1 
ATOM 2143 C CB  . MET A 1 303 ? 66.533  -29.960 -56.272 1.00 84.78 303 A 1 
ATOM 2144 C CG  . MET A 1 303 ? 66.520  -28.627 -55.525 1.00 75.49 303 A 1 
ATOM 2145 S SD  . MET A 1 303 ? 66.986  -28.803 -53.781 1.00 69.56 303 A 1 
ATOM 2146 C CE  . MET A 1 303 ? 67.247  -27.056 -53.350 1.00 60.06 303 A 1 
ATOM 2147 N N   . TYR A 1 304 ? 66.441  -32.045 -58.715 1.00 85.94 304 A 1 
ATOM 2148 C CA  . TYR A 1 304 ? 67.009  -33.301 -59.229 1.00 84.06 304 A 1 
ATOM 2149 C C   . TYR A 1 304 ? 66.993  -33.416 -60.769 1.00 82.54 304 A 1 
ATOM 2150 O O   . TYR A 1 304 ? 67.693  -34.264 -61.312 1.00 78.21 304 A 1 
ATOM 2151 C CB  . TYR A 1 304 ? 66.330  -34.492 -58.567 1.00 80.31 304 A 1 
ATOM 2152 C CG  . TYR A 1 304 ? 66.782  -34.754 -57.148 1.00 75.69 304 A 1 
ATOM 2153 C CD1 . TYR A 1 304 ? 68.061  -35.311 -56.916 1.00 68.98 304 A 1 
ATOM 2154 C CD2 . TYR A 1 304 ? 65.958  -34.449 -56.053 1.00 67.29 304 A 1 
ATOM 2155 C CE1 . TYR A 1 304 ? 68.499  -35.554 -55.605 1.00 63.08 304 A 1 
ATOM 2156 C CE2 . TYR A 1 304 ? 66.389  -34.685 -54.742 1.00 64.19 304 A 1 
ATOM 2157 C CZ  . TYR A 1 304 ? 67.658  -35.236 -54.515 1.00 65.93 304 A 1 
ATOM 2158 O OH  . TYR A 1 304 ? 68.089  -35.467 -53.222 1.00 64.11 304 A 1 
ATOM 2159 N N   . ILE A 1 305 ? 66.205  -32.575 -61.467 1.00 80.89 305 A 1 
ATOM 2160 C CA  . ILE A 1 305 ? 66.205  -32.573 -62.941 1.00 78.68 305 A 1 
ATOM 2161 C C   . ILE A 1 305 ? 67.602  -32.295 -63.529 1.00 77.22 305 A 1 
ATOM 2162 O O   . ILE A 1 305 ? 67.946  -32.979 -64.487 1.00 73.40 305 A 1 
ATOM 2163 C CB  . ILE A 1 305 ? 65.128  -31.633 -63.511 1.00 75.96 305 A 1 
ATOM 2164 C CG1 . ILE A 1 305 ? 63.728  -32.283 -63.390 1.00 70.02 305 A 1 
ATOM 2165 C CG2 . ILE A 1 305 ? 65.359  -31.276 -64.990 1.00 66.00 305 A 1 
ATOM 2166 C CD1 . ILE A 1 305 ? 62.578  -31.278 -63.524 1.00 59.60 305 A 1 
ATOM 2167 N N   . PRO A 1 306 ? 68.417  -31.336 -63.044 1.00 77.03 306 A 1 
ATOM 2168 C CA  . PRO A 1 306 ? 69.635  -30.974 -63.770 1.00 76.60 306 A 1 
ATOM 2169 C C   . PRO A 1 306 ? 70.674  -32.105 -63.841 1.00 75.82 306 A 1 
ATOM 2170 O O   . PRO A 1 306 ? 71.391  -32.185 -64.833 1.00 69.90 306 A 1 
ATOM 2171 C CB  . PRO A 1 306 ? 70.187  -29.721 -63.073 1.00 73.31 306 A 1 
ATOM 2172 C CG  . PRO A 1 306 ? 69.575  -29.766 -61.688 1.00 73.44 306 A 1 
ATOM 2173 C CD  . PRO A 1 306 ? 68.226  -30.422 -61.934 1.00 75.11 306 A 1 
ATOM 2174 N N   . ASP A 1 307 ? 70.725  -32.997 -62.850 1.00 72.02 307 A 1 
ATOM 2175 C CA  . ASP A 1 307 ? 71.707  -34.088 -62.842 1.00 71.57 307 A 1 
ATOM 2176 C C   . ASP A 1 307 ? 71.416  -35.200 -63.867 1.00 70.37 307 A 1 
ATOM 2177 O O   . ASP A 1 307 ? 72.316  -35.953 -64.238 1.00 64.25 307 A 1 
ATOM 2178 C CB  . ASP A 1 307 ? 71.800  -34.702 -61.440 1.00 66.64 307 A 1 
ATOM 2179 C CG  . ASP A 1 307 ? 72.500  -33.816 -60.402 1.00 62.08 307 A 1 
ATOM 2180 O OD1 . ASP A 1 307 ? 73.201  -32.865 -60.793 1.00 56.80 307 A 1 
ATOM 2181 O OD2 . ASP A 1 307 ? 72.340  -34.132 -59.193 1.00 55.24 307 A 1 
ATOM 2182 N N   . GLY A 1 308 ? 70.143  -35.326 -64.299 1.00 67.36 308 A 1 
ATOM 2183 C CA  . GLY A 1 308 ? 69.765  -36.417 -65.202 1.00 66.78 308 A 1 
ATOM 2184 C C   . GLY A 1 308 ? 69.997  -36.150 -66.692 1.00 64.45 308 A 1 
ATOM 2185 O O   . GLY A 1 308 ? 69.899  -37.085 -67.492 1.00 60.55 308 A 1 
ATOM 2186 N N   . VAL A 1 309 ? 70.244  -34.904 -67.066 1.00 60.66 309 A 1 
ATOM 2187 C CA  . VAL A 1 309 ? 70.449  -34.504 -68.480 1.00 59.67 309 A 1 
ATOM 2188 C C   . VAL A 1 309 ? 71.936  -34.225 -68.752 1.00 57.75 309 A 1 
ATOM 2189 O O   . VAL A 1 309 ? 72.276  -33.292 -69.477 1.00 54.54 309 A 1 
ATOM 2190 C CB  . VAL A 1 309 ? 69.514  -33.374 -68.951 1.00 56.66 309 A 1 
ATOM 2191 C CG1 . VAL A 1 309 ? 69.424  -33.289 -70.483 1.00 51.15 309 A 1 
ATOM 2192 C CG2 . VAL A 1 309 ? 68.077  -33.560 -68.458 1.00 53.01 309 A 1 
ATOM 2193 N N   . GLN A 1 310 ? 72.796  -35.021 -68.128 1.00 46.67 310 A 1 
ATOM 2194 C CA  . GLN A 1 310 ? 74.136  -35.231 -68.672 1.00 47.29 310 A 1 
ATOM 2195 C C   . GLN A 1 310 ? 74.169  -36.474 -69.568 1.00 42.47 310 A 1 
ATOM 2196 O O   . GLN A 1 310 ? 73.594  -37.515 -69.169 1.00 39.10 310 A 1 
ATOM 2197 C CB  . GLN A 1 310 ? 75.220  -35.310 -67.581 1.00 45.32 310 A 1 
ATOM 2198 C CG  . GLN A 1 310 ? 75.663  -33.914 -67.162 1.00 40.91 310 A 1 
ATOM 2199 C CD  . GLN A 1 310 ? 76.955  -33.882 -66.357 1.00 37.86 310 A 1 
ATOM 2200 O OE1 . GLN A 1 310 ? 77.548  -34.875 -65.969 1.00 36.48 310 A 1 
ATOM 2201 N NE2 . GLN A 1 310 ? 77.508  -32.715 -66.113 1.00 36.63 310 A 1 
ATOM 2202 O OXT . GLN A 1 310 ? 74.807  -36.320 -70.620 1.00 39.25 310 A 1 
ATOM 2203 N N   . MET B 2 1   ? 6.511   -27.090 -5.974  1.00 29.57 1   B 1 
ATOM 2204 C CA  . MET B 2 1   ? 7.113   -27.844 -4.851  1.00 34.64 1   B 1 
ATOM 2205 C C   . MET B 2 1   ? 8.560   -27.412 -4.757  1.00 38.07 1   B 1 
ATOM 2206 O O   . MET B 2 1   ? 9.163   -27.299 -5.816  1.00 35.96 1   B 1 
ATOM 2207 C CB  . MET B 2 1   ? 7.025   -29.362 -5.073  1.00 34.75 1   B 1 
ATOM 2208 C CG  . MET B 2 1   ? 5.602   -29.891 -4.872  1.00 31.54 1   B 1 
ATOM 2209 S SD  . MET B 2 1   ? 5.455   -31.672 -5.157  1.00 28.08 1   B 1 
ATOM 2210 C CE  . MET B 2 1   ? 3.740   -31.940 -4.695  1.00 25.04 1   B 1 
ATOM 2211 N N   . PRO B 2 2   ? 9.105   -27.111 -3.573  1.00 47.67 2   B 1 
ATOM 2212 C CA  . PRO B 2 2   ? 10.545  -26.988 -3.464  1.00 49.81 2   B 1 
ATOM 2213 C C   . PRO B 2 2   ? 11.136  -28.296 -3.997  1.00 51.88 2   B 1 
ATOM 2214 O O   . PRO B 2 2   ? 10.616  -29.370 -3.693  1.00 48.76 2   B 1 
ATOM 2215 C CB  . PRO B 2 2   ? 10.834  -26.764 -1.975  1.00 46.13 2   B 1 
ATOM 2216 C CG  . PRO B 2 2   ? 9.624   -27.373 -1.279  1.00 44.59 2   B 1 
ATOM 2217 C CD  . PRO B 2 2   ? 8.483   -27.178 -2.277  1.00 46.91 2   B 1 
ATOM 2218 N N   . LEU B 2 3   ? 12.126  -28.206 -4.863  1.00 52.74 3   B 1 
ATOM 2219 C CA  . LEU B 2 3   ? 12.836  -29.406 -5.294  1.00 54.83 3   B 1 
ATOM 2220 C C   . LEU B 2 3   ? 13.315  -30.068 -4.005  1.00 55.89 3   B 1 
ATOM 2221 O O   . LEU B 2 3   ? 13.974  -29.381 -3.220  1.00 52.36 3   B 1 
ATOM 2222 C CB  . LEU B 2 3   ? 14.012  -29.042 -6.214  1.00 52.85 3   B 1 
ATOM 2223 C CG  . LEU B 2 3   ? 13.586  -28.694 -7.651  1.00 48.73 3   B 1 
ATOM 2224 C CD1 . LEU B 2 3   ? 14.737  -28.009 -8.390  1.00 44.63 3   B 1 
ATOM 2225 C CD2 . LEU B 2 3   ? 13.201  -29.955 -8.448  1.00 45.69 3   B 1 
ATOM 2226 N N   . PRO B 2 4   ? 12.934  -31.318 -3.727  1.00 54.66 4   B 1 
ATOM 2227 C CA  . PRO B 2 4   ? 13.374  -31.981 -2.518  1.00 58.30 4   B 1 
ATOM 2228 C C   . PRO B 2 4   ? 14.894  -31.886 -2.525  1.00 59.93 4   B 1 
ATOM 2229 O O   . PRO B 2 4   ? 15.514  -32.230 -3.534  1.00 57.19 4   B 1 
ATOM 2230 C CB  . PRO B 2 4   ? 12.847  -33.416 -2.597  1.00 56.69 4   B 1 
ATOM 2231 C CG  . PRO B 2 4   ? 12.618  -33.631 -4.087  1.00 54.01 4   B 1 
ATOM 2232 C CD  . PRO B 2 4   ? 12.244  -32.241 -4.607  1.00 56.54 4   B 1 
ATOM 2233 N N   . SER B 2 5   ? 15.483  -31.336 -1.460  1.00 56.17 5   B 1 
ATOM 2234 C CA  . SER B 2 5   ? 16.937  -31.252 -1.349  1.00 57.93 5   B 1 
ATOM 2235 C C   . SER B 2 5   ? 17.450  -32.666 -1.585  1.00 58.70 5   B 1 
ATOM 2236 O O   . SER B 2 5   ? 17.044  -33.572 -0.853  1.00 56.97 5   B 1 
ATOM 2237 C CB  . SER B 2 5   ? 17.361  -30.719 0.021   1.00 56.03 5   B 1 
ATOM 2238 O OG  . SER B 2 5   ? 16.732  -31.427 1.059   1.00 51.98 5   B 1 
ATOM 2239 N N   . PRO B 2 6   ? 18.221  -32.903 -2.666  1.00 61.59 6   B 1 
ATOM 2240 C CA  . PRO B 2 6   ? 18.589  -34.252 -3.012  1.00 63.16 6   B 1 
ATOM 2241 C C   . PRO B 2 6   ? 19.390  -34.805 -1.841  1.00 65.07 6   B 1 
ATOM 2242 O O   . PRO B 2 6   ? 20.465  -34.302 -1.527  1.00 60.93 6   B 1 
ATOM 2243 C CB  . PRO B 2 6   ? 19.361  -34.157 -4.326  1.00 59.60 6   B 1 
ATOM 2244 C CG  . PRO B 2 6   ? 19.859  -32.715 -4.346  1.00 57.38 6   B 1 
ATOM 2245 C CD  . PRO B 2 6   ? 18.779  -31.947 -3.590  1.00 58.43 6   B 1 
ATOM 2246 N N   . ASN B 2 7   ? 18.835  -35.806 -1.178  1.00 61.27 7   B 1 
ATOM 2247 C CA  . ASN B 2 7   ? 19.566  -36.526 -0.155  1.00 63.67 7   B 1 
ATOM 2248 C C   . ASN B 2 7   ? 20.613  -37.337 -0.918  1.00 63.91 7   B 1 
ATOM 2249 O O   . ASN B 2 7   ? 20.281  -38.331 -1.563  1.00 59.76 7   B 1 
ATOM 2250 C CB  . ASN B 2 7   ? 18.565  -37.342 0.683   1.00 60.63 7   B 1 
ATOM 2251 C CG  . ASN B 2 7   ? 19.050  -37.595 2.094   1.00 56.13 7   B 1 
ATOM 2252 O OD1 . ASN B 2 7   ? 20.014  -37.033 2.574   1.00 51.08 7   B 1 
ATOM 2253 N ND2 . ASN B 2 7   ? 18.347  -38.423 2.824   1.00 50.30 7   B 1 
ATOM 2254 N N   . LEU B 2 8   ? 21.842  -36.838 -0.973  1.00 66.70 8   B 1 
ATOM 2255 C CA  . LEU B 2 8   ? 22.895  -37.421 -1.808  1.00 66.65 8   B 1 
ATOM 2256 C C   . LEU B 2 8   ? 23.275  -38.819 -1.331  1.00 68.50 8   B 1 
ATOM 2257 O O   . LEU B 2 8   ? 23.630  -39.682 -2.131  1.00 63.25 8   B 1 
ATOM 2258 C CB  . LEU B 2 8   ? 24.131  -36.504 -1.800  1.00 62.69 8   B 1 
ATOM 2259 C CG  . LEU B 2 8   ? 23.957  -35.148 -2.511  1.00 59.73 8   B 1 
ATOM 2260 C CD1 . LEU B 2 8   ? 25.172  -34.273 -2.247  1.00 55.55 8   B 1 
ATOM 2261 C CD2 . LEU B 2 8   ? 23.821  -35.317 -4.022  1.00 56.49 8   B 1 
ATOM 2262 N N   . ASP B 2 9   ? 23.168  -39.039 -0.012  1.00 65.92 9   B 1 
ATOM 2263 C CA  . ASP B 2 9   ? 23.314  -40.343 0.618   1.00 67.48 9   B 1 
ATOM 2264 C C   . ASP B 2 9   ? 22.283  -40.453 1.743   1.00 68.64 9   B 1 
ATOM 2265 O O   . ASP B 2 9   ? 22.308  -39.675 2.699   1.00 63.08 9   B 1 
ATOM 2266 C CB  . ASP B 2 9   ? 24.758  -40.503 1.100   1.00 62.87 9   B 1 
ATOM 2267 C CG  . ASP B 2 9   ? 25.134  -41.954 1.389   1.00 61.01 9   B 1 
ATOM 2268 O OD1 . ASP B 2 9   ? 24.250  -42.810 1.569   1.00 56.78 9   B 1 
ATOM 2269 O OD2 . ASP B 2 9   ? 26.352  -42.256 1.377   1.00 56.22 9   B 1 
ATOM 2270 N N   . ASP B 2 10  ? 21.357  -41.388 1.605   1.00 71.83 10  B 1 
ATOM 2271 C CA  . ASP B 2 10  ? 20.257  -41.623 2.540   1.00 72.85 10  B 1 
ATOM 2272 C C   . ASP B 2 10  ? 20.606  -42.623 3.644   1.00 74.61 10  B 1 
ATOM 2273 O O   . ASP B 2 10  ? 19.802  -42.869 4.549   1.00 66.77 10  B 1 
ATOM 2274 C CB  . ASP B 2 10  ? 18.999  -42.037 1.753   1.00 67.40 10  B 1 
ATOM 2275 C CG  . ASP B 2 10  ? 19.133  -43.367 0.997   1.00 61.12 10  B 1 
ATOM 2276 O OD1 . ASP B 2 10  ? 20.274  -43.795 0.708   1.00 53.19 10  B 1 
ATOM 2277 O OD2 . ASP B 2 10  ? 18.073  -43.955 0.695   1.00 56.06 10  B 1 
ATOM 2278 N N   . ARG B 2 11  ? 21.809  -43.195 3.607   1.00 69.68 11  B 1 
ATOM 2279 C CA  . ARG B 2 11  ? 22.260  -44.158 4.597   1.00 71.05 11  B 1 
ATOM 2280 C C   . ARG B 2 11  ? 22.498  -43.486 5.940   1.00 71.92 11  B 1 
ATOM 2281 O O   . ARG B 2 11  ? 23.132  -42.442 6.039   1.00 69.48 11  B 1 
ATOM 2282 C CB  . ARG B 2 11  ? 23.500  -44.899 4.109   1.00 68.79 11  B 1 
ATOM 2283 C CG  . ARG B 2 11  ? 23.211  -45.745 2.852   1.00 67.05 11  B 1 
ATOM 2284 C CD  . ARG B 2 11  ? 24.484  -46.399 2.317   1.00 64.71 11  B 1 
ATOM 2285 N NE  . ARG B 2 11  ? 25.393  -45.390 1.773   1.00 59.97 11  B 1 
ATOM 2286 C CZ  . ARG B 2 11  ? 26.604  -45.594 1.285   1.00 56.07 11  B 1 
ATOM 2287 N NH1 . ARG B 2 11  ? 27.118  -46.790 1.236   1.00 54.78 11  B 1 
ATOM 2288 N NH2 . ARG B 2 11  ? 27.293  -44.591 0.845   1.00 54.54 11  B 1 
ATOM 2289 N N   . ARG B 2 12  ? 22.048  -44.132 6.999   1.00 72.64 12  B 1 
ATOM 2290 C CA  . ARG B 2 12  ? 22.253  -43.723 8.385   1.00 76.27 12  B 1 
ATOM 2291 C C   . ARG B 2 12  ? 23.275  -44.629 9.065   1.00 79.31 12  B 1 
ATOM 2292 O O   . ARG B 2 12  ? 23.584  -45.712 8.567   1.00 74.52 12  B 1 
ATOM 2293 C CB  . ARG B 2 12  ? 20.915  -43.713 9.132   1.00 71.14 12  B 1 
ATOM 2294 C CG  . ARG B 2 12  ? 19.942  -42.691 8.543   1.00 64.80 12  B 1 
ATOM 2295 C CD  . ARG B 2 12  ? 18.712  -42.569 9.441   1.00 61.31 12  B 1 
ATOM 2296 N NE  . ARG B 2 12  ? 17.765  -41.585 8.910   1.00 53.81 12  B 1 
ATOM 2297 C CZ  . ARG B 2 12  ? 16.696  -41.112 9.542   1.00 47.62 12  B 1 
ATOM 2298 N NH1 . ARG B 2 12  ? 16.385  -41.516 10.739  1.00 45.04 12  B 1 
ATOM 2299 N NH2 . ARG B 2 12  ? 15.943  -40.230 8.956   1.00 42.70 12  B 1 
ATOM 2300 N N   . PHE B 2 13  ? 23.724  -44.202 10.252  1.00 77.85 13  B 1 
ATOM 2301 C CA  . PHE B 2 13  ? 24.655  -44.951 11.098  1.00 78.10 13  B 1 
ATOM 2302 C C   . PHE B 2 13  ? 24.344  -46.455 11.155  1.00 81.27 13  B 1 
ATOM 2303 O O   . PHE B 2 13  ? 25.211  -47.272 10.831  1.00 78.43 13  B 1 
ATOM 2304 C CB  . PHE B 2 13  ? 24.614  -44.345 12.508  1.00 74.66 13  B 1 
ATOM 2305 C CG  . PHE B 2 13  ? 25.428  -45.125 13.515  1.00 76.71 13  B 1 
ATOM 2306 C CD1 . PHE B 2 13  ? 24.805  -46.033 14.391  1.00 68.79 13  B 1 
ATOM 2307 C CD2 . PHE B 2 13  ? 26.828  -44.984 13.544  1.00 69.50 13  B 1 
ATOM 2308 C CE1 . PHE B 2 13  ? 25.575  -46.793 15.297  1.00 65.54 13  B 1 
ATOM 2309 C CE2 . PHE B 2 13  ? 27.598  -45.730 14.444  1.00 67.92 13  B 1 
ATOM 2310 C CZ  . PHE B 2 13  ? 26.972  -46.635 15.317  1.00 71.85 13  B 1 
ATOM 2311 N N   . GLN B 2 14  ? 23.122  -46.846 11.480  1.00 79.41 14  B 1 
ATOM 2312 C CA  . GLN B 2 14  ? 22.738  -48.251 11.606  1.00 79.74 14  B 1 
ATOM 2313 C C   . GLN B 2 14  ? 22.884  -49.022 10.291  1.00 81.73 14  B 1 
ATOM 2314 O O   . GLN B 2 14  ? 23.351  -50.158 10.283  1.00 79.20 14  B 1 
ATOM 2315 C CB  . GLN B 2 14  ? 21.306  -48.346 12.161  1.00 77.47 14  B 1 
ATOM 2316 C CG  . GLN B 2 14  ? 20.926  -49.773 12.564  1.00 73.68 14  B 1 
ATOM 2317 C CD  . GLN B 2 14  ? 21.844  -50.325 13.672  1.00 67.44 14  B 1 
ATOM 2318 O OE1 . GLN B 2 14  ? 22.167  -49.637 14.624  1.00 61.22 14  B 1 
ATOM 2319 N NE2 . GLN B 2 14  ? 22.298  -51.540 13.543  1.00 57.66 14  B 1 
ATOM 2320 N N   . GLN B 2 15  ? 22.569  -48.388 9.154   1.00 79.70 15  B 1 
ATOM 2321 C CA  . GLN B 2 15  ? 22.723  -49.006 7.834   1.00 80.59 15  B 1 
ATOM 2322 C C   . GLN B 2 15  ? 24.198  -49.244 7.497   1.00 81.41 15  B 1 
ATOM 2323 O O   . GLN B 2 15  ? 24.539  -50.287 6.955   1.00 79.14 15  B 1 
ATOM 2324 C CB  . GLN B 2 15  ? 22.059  -48.143 6.759   1.00 79.75 15  B 1 
ATOM 2325 C CG  . GLN B 2 15  ? 20.533  -48.087 6.898   1.00 75.42 15  B 1 
ATOM 2326 C CD  . GLN B 2 15  ? 19.903  -47.058 5.958   1.00 69.36 15  B 1 
ATOM 2327 O OE1 . GLN B 2 15  ? 20.404  -45.970 5.784   1.00 61.72 15  B 1 
ATOM 2328 N NE2 . GLN B 2 15  ? 18.777  -47.344 5.361   1.00 59.79 15  B 1 
ATOM 2329 N N   . PHE B 2 16  ? 25.094  -48.316 7.872   1.00 77.39 16  B 1 
ATOM 2330 C CA  . PHE B 2 16  ? 26.533  -48.532 7.708   1.00 77.49 16  B 1 
ATOM 2331 C C   . PHE B 2 16  ? 27.041  -49.695 8.562   1.00 79.24 16  B 1 
ATOM 2332 O O   . PHE B 2 16  ? 27.840  -50.497 8.078   1.00 77.20 16  B 1 
ATOM 2333 C CB  . PHE B 2 16  ? 27.310  -47.263 8.049   1.00 76.08 16  B 1 
ATOM 2334 C CG  . PHE B 2 16  ? 27.120  -46.108 7.098   1.00 78.97 16  B 1 
ATOM 2335 C CD1 . PHE B 2 16  ? 27.450  -46.261 5.734   1.00 71.48 16  B 1 
ATOM 2336 C CD2 . PHE B 2 16  ? 26.643  -44.875 7.557   1.00 70.42 16  B 1 
ATOM 2337 C CE1 . PHE B 2 16  ? 27.300  -45.185 4.845   1.00 67.15 16  B 1 
ATOM 2338 C CE2 . PHE B 2 16  ? 26.491  -43.796 6.675   1.00 69.03 16  B 1 
ATOM 2339 C CZ  . PHE B 2 16  ? 26.811  -43.955 5.312   1.00 71.77 16  B 1 
ATOM 2340 N N   . VAL B 2 17  ? 26.572  -49.817 9.801   1.00 79.59 17  B 1 
ATOM 2341 C CA  . VAL B 2 17  ? 26.922  -50.934 10.688  1.00 79.07 17  B 1 
ATOM 2342 C C   . VAL B 2 17  ? 26.400  -52.255 10.120  1.00 80.33 17  B 1 
ATOM 2343 O O   . VAL B 2 17  ? 27.154  -53.230 10.047  1.00 79.88 17  B 1 
ATOM 2344 C CB  . VAL B 2 17  ? 26.397  -50.700 12.114  1.00 78.60 17  B 1 
ATOM 2345 C CG1 . VAL B 2 17  ? 26.638  -51.903 13.023  1.00 71.11 17  B 1 
ATOM 2346 C CG2 . VAL B 2 17  ? 27.093  -49.502 12.762  1.00 72.94 17  B 1 
ATOM 2347 N N   . ASP B 2 18  ? 25.151  -52.289 9.672   1.00 82.15 18  B 1 
ATOM 2348 C CA  . ASP B 2 18  ? 24.534  -53.497 9.135   1.00 80.98 18  B 1 
ATOM 2349 C C   . ASP B 2 18  ? 25.198  -53.945 7.824   1.00 80.93 18  B 1 
ATOM 2350 O O   . ASP B 2 18  ? 25.491  -55.131 7.644   1.00 79.40 18  B 1 
ATOM 2351 C CB  . ASP B 2 18  ? 23.028  -53.264 8.932   1.00 79.45 18  B 1 
ATOM 2352 C CG  . ASP B 2 18  ? 22.227  -53.098 10.236  1.00 75.68 18  B 1 
ATOM 2353 O OD1 . ASP B 2 18  ? 22.744  -53.447 11.324  1.00 68.31 18  B 1 
ATOM 2354 O OD2 . ASP B 2 18  ? 21.074  -52.641 10.130  1.00 69.19 18  B 1 
ATOM 2355 N N   . ASP B 2 19  ? 25.518  -53.010 6.938   1.00 82.23 19  B 1 
ATOM 2356 C CA  . ASP B 2 19  ? 26.245  -53.311 5.710   1.00 81.05 19  B 1 
ATOM 2357 C C   . ASP B 2 19  ? 27.673  -53.797 6.000   1.00 81.19 19  B 1 
ATOM 2358 O O   . ASP B 2 19  ? 28.115  -54.790 5.411   1.00 78.86 19  B 1 
ATOM 2359 C CB  . ASP B 2 19  ? 26.268  -52.085 4.785   1.00 79.48 19  B 1 
ATOM 2360 C CG  . ASP B 2 19  ? 24.976  -51.876 3.979   1.00 73.30 19  B 1 
ATOM 2361 O OD1 . ASP B 2 19  ? 24.177  -52.848 3.844   1.00 66.06 19  B 1 
ATOM 2362 O OD2 . ASP B 2 19  ? 24.843  -50.789 3.383   1.00 66.33 19  B 1 
ATOM 2363 N N   . ALA B 2 20  ? 28.371  -53.184 6.952   1.00 80.61 20  B 1 
ATOM 2364 C CA  . ALA B 2 20  ? 29.693  -53.643 7.363   1.00 78.47 20  B 1 
ATOM 2365 C C   . ALA B 2 20  ? 29.651  -55.065 7.938   1.00 79.33 20  B 1 
ATOM 2366 O O   . ALA B 2 20  ? 30.456  -55.906 7.535   1.00 77.96 20  B 1 
ATOM 2367 C CB  . ALA B 2 20  ? 30.289  -52.636 8.357   1.00 77.88 20  B 1 
ATOM 2368 N N   . LYS B 2 21  ? 28.685  -55.369 8.811   1.00 79.63 21  B 1 
ATOM 2369 C CA  . LYS B 2 21  ? 28.479  -56.728 9.335   1.00 78.45 21  B 1 
ATOM 2370 C C   . LYS B 2 21  ? 28.187  -57.732 8.213   1.00 78.78 21  B 1 
ATOM 2371 O O   . LYS B 2 21  ? 28.748  -58.826 8.213   1.00 77.25 21  B 1 
ATOM 2372 C CB  . LYS B 2 21  ? 27.351  -56.735 10.377  1.00 77.39 21  B 1 
ATOM 2373 C CG  . LYS B 2 21  ? 27.792  -56.103 11.702  1.00 75.83 21  B 1 
ATOM 2374 C CD  . LYS B 2 21  ? 26.633  -56.056 12.711  1.00 72.83 21  B 1 
ATOM 2375 C CE  . LYS B 2 21  ? 27.121  -55.454 14.029  1.00 67.34 21  B 1 
ATOM 2376 N NZ  . LYS B 2 21  ? 26.057  -55.367 15.049  1.00 61.15 21  B 1 
ATOM 2377 N N   . ARG B 2 22  ? 27.384  -57.347 7.222   1.00 79.35 22  B 1 
ATOM 2378 C CA  . ARG B 2 22  ? 27.110  -58.190 6.049   1.00 78.40 22  B 1 
ATOM 2379 C C   . ARG B 2 22  ? 28.367  -58.449 5.214   1.00 78.53 22  B 1 
ATOM 2380 O O   . ARG B 2 22  ? 28.599  -59.581 4.796   1.00 76.91 22  B 1 
ATOM 2381 C CB  . ARG B 2 22  ? 25.999  -57.524 5.218   1.00 77.77 22  B 1 
ATOM 2382 C CG  . ARG B 2 22  ? 25.346  -58.509 4.243   1.00 71.87 22  B 1 
ATOM 2383 C CD  . ARG B 2 22  ? 24.318  -57.811 3.339   1.00 69.59 22  B 1 
ATOM 2384 N NE  . ARG B 2 22  ? 23.235  -57.155 4.092   1.00 62.15 22  B 1 
ATOM 2385 C CZ  . ARG B 2 22  ? 22.737  -55.942 3.878   1.00 56.40 22  B 1 
ATOM 2386 N NH1 . ARG B 2 22  ? 23.044  -55.262 2.813   1.00 53.17 22  B 1 
ATOM 2387 N NH2 . ARG B 2 22  ? 21.938  -55.378 4.735   1.00 50.99 22  B 1 
ATOM 2388 N N   . TYR B 2 23  ? 29.213  -57.435 5.018   1.00 79.09 23  B 1 
ATOM 2389 C CA  . TYR B 2 23  ? 30.503  -57.608 4.344   1.00 77.92 23  B 1 
ATOM 2390 C C   . TYR B 2 23  ? 31.472  -58.496 5.124   1.00 77.22 23  B 1 
ATOM 2391 O O   . TYR B 2 23  ? 32.178  -59.298 4.513   1.00 74.64 23  B 1 
ATOM 2392 C CB  . TYR B 2 23  ? 31.147  -56.246 4.068   1.00 76.34 23  B 1 
ATOM 2393 C CG  . TYR B 2 23  ? 30.650  -55.581 2.806   1.00 71.93 23  B 1 
ATOM 2394 C CD1 . TYR B 2 23  ? 30.894  -56.181 1.558   1.00 66.52 23  B 1 
ATOM 2395 C CD2 . TYR B 2 23  ? 29.952  -54.362 2.861   1.00 63.69 23  B 1 
ATOM 2396 C CE1 . TYR B 2 23  ? 30.440  -55.577 0.370   1.00 60.93 23  B 1 
ATOM 2397 C CE2 . TYR B 2 23  ? 29.498  -53.752 1.689   1.00 61.65 23  B 1 
ATOM 2398 C CZ  . TYR B 2 23  ? 29.736  -54.361 0.442   1.00 60.33 23  B 1 
ATOM 2399 O OH  . TYR B 2 23  ? 29.274  -53.771 -0.709  1.00 58.21 23  B 1 
ATOM 2400 N N   . ILE B 2 24  ? 31.498  -58.405 6.473   1.00 79.02 24  B 1 
ATOM 2401 C CA  . ILE B 2 24  ? 32.298  -59.286 7.326   1.00 77.18 24  B 1 
ATOM 2402 C C   . ILE B 2 24  ? 31.861  -60.737 7.132   1.00 77.59 24  B 1 
ATOM 2403 O O   . ILE B 2 24  ? 32.709  -61.583 6.841   1.00 75.30 24  B 1 
ATOM 2404 C CB  . ILE B 2 24  ? 32.245  -58.840 8.806   1.00 75.90 24  B 1 
ATOM 2405 C CG1 . ILE B 2 24  ? 32.990  -57.494 8.988   1.00 71.79 24  B 1 
ATOM 2406 C CG2 . ILE B 2 24  ? 32.879  -59.903 9.722   1.00 70.56 24  B 1 
ATOM 2407 C CD1 . ILE B 2 24  ? 32.629  -56.778 10.290  1.00 65.45 24  B 1 
ATOM 2408 N N   . GLN B 2 25  ? 30.560  -61.017 7.185   1.00 79.39 25  B 1 
ATOM 2409 C CA  . GLN B 2 25  ? 30.040  -62.374 6.954   1.00 77.64 25  B 1 
ATOM 2410 C C   . GLN B 2 25  ? 30.418  -62.937 5.577   1.00 77.40 25  B 1 
ATOM 2411 O O   . GLN B 2 25  ? 30.645  -64.138 5.443   1.00 73.48 25  B 1 
ATOM 2412 C CB  . GLN B 2 25  ? 28.518  -62.372 7.095   1.00 75.66 25  B 1 
ATOM 2413 C CG  . GLN B 2 25  ? 28.061  -62.223 8.553   1.00 70.26 25  B 1 
ATOM 2414 C CD  . GLN B 2 25  ? 26.539  -62.167 8.702   1.00 64.85 25  B 1 
ATOM 2415 O OE1 . GLN B 2 25  ? 25.775  -62.184 7.751   1.00 58.27 25  B 1 
ATOM 2416 N NE2 . GLN B 2 25  ? 26.054  -62.104 9.906   1.00 57.25 25  B 1 
ATOM 2417 N N   . GLN B 2 26  ? 30.489  -62.088 4.546   1.00 79.38 26  B 1 
ATOM 2418 C CA  . GLN B 2 26  ? 30.837  -62.523 3.189   1.00 78.92 26  B 1 
ATOM 2419 C C   . GLN B 2 26  ? 32.343  -62.706 2.974   1.00 79.05 26  B 1 
ATOM 2420 O O   . GLN B 2 26  ? 32.747  -63.586 2.214   1.00 74.76 26  B 1 
ATOM 2421 C CB  . GLN B 2 26  ? 30.294  -61.504 2.176   1.00 78.12 26  B 1 
ATOM 2422 C CG  . GLN B 2 26  ? 28.769  -61.558 2.063   1.00 72.46 26  B 1 
ATOM 2423 C CD  . GLN B 2 26  ? 28.217  -60.502 1.092   1.00 68.26 26  B 1 
ATOM 2424 O OE1 . GLN B 2 26  ? 28.937  -59.738 0.462   1.00 61.01 26  B 1 
ATOM 2425 N NE2 . GLN B 2 26  ? 26.916  -60.441 0.930   1.00 59.99 26  B 1 
ATOM 2426 N N   . ARG B 2 27  ? 33.193  -61.869 3.582   1.00 79.42 27  B 1 
ATOM 2427 C CA  . ARG B 2 27  ? 34.639  -61.843 3.316   1.00 78.67 27  B 1 
ATOM 2428 C C   . ARG B 2 27  ? 35.502  -62.493 4.388   1.00 79.09 27  B 1 
ATOM 2429 O O   . ARG B 2 27  ? 36.606  -62.927 4.072   1.00 73.61 27  B 1 
ATOM 2430 C CB  . ARG B 2 27  ? 35.110  -60.401 3.095   1.00 76.66 27  B 1 
ATOM 2431 C CG  . ARG B 2 27  ? 34.558  -59.801 1.789   1.00 73.18 27  B 1 
ATOM 2432 C CD  . ARG B 2 27  ? 35.271  -58.490 1.501   1.00 69.10 27  B 1 
ATOM 2433 N NE  . ARG B 2 27  ? 34.850  -57.924 0.204   1.00 62.56 27  B 1 
ATOM 2434 C CZ  . ARG B 2 27  ? 35.444  -56.933 -0.445  1.00 58.11 27  B 1 
ATOM 2435 N NH1 . ARG B 2 27  ? 36.502  -56.340 0.037   1.00 54.37 27  B 1 
ATOM 2436 N NH2 . ARG B 2 27  ? 34.981  -56.522 -1.594  1.00 52.46 27  B 1 
ATOM 2437 N N   . ALA B 2 28  ? 35.020  -62.558 5.625   1.00 76.42 28  B 1 
ATOM 2438 C CA  . ALA B 2 28  ? 35.738  -63.095 6.768   1.00 75.55 28  B 1 
ATOM 2439 C C   . ALA B 2 28  ? 34.810  -64.003 7.599   1.00 77.20 28  B 1 
ATOM 2440 O O   . ALA B 2 28  ? 34.472  -63.659 8.730   1.00 71.84 28  B 1 
ATOM 2441 C CB  . ALA B 2 28  ? 36.337  -61.933 7.568   1.00 72.11 28  B 1 
ATOM 2442 N N   . PRO B 2 29  ? 34.376  -65.138 7.050   1.00 72.97 29  B 1 
ATOM 2443 C CA  . PRO B 2 29  ? 33.426  -66.032 7.728   1.00 71.76 29  B 1 
ATOM 2444 C C   . PRO B 2 29  ? 33.962  -66.603 9.044   1.00 73.28 29  B 1 
ATOM 2445 O O   . PRO B 2 29  ? 33.177  -67.063 9.868   1.00 66.58 29  B 1 
ATOM 2446 C CB  . PRO B 2 29  ? 33.120  -67.130 6.706   1.00 68.92 29  B 1 
ATOM 2447 C CG  . PRO B 2 29  ? 34.359  -67.157 5.809   1.00 69.08 29  B 1 
ATOM 2448 C CD  . PRO B 2 29  ? 34.778  -65.686 5.770   1.00 71.27 29  B 1 
ATOM 2449 N N   . GLU B 2 30  ? 35.276  -66.567 9.280   1.00 72.40 30  B 1 
ATOM 2450 C CA  . GLU B 2 30  ? 35.900  -66.976 10.537  1.00 71.99 30  B 1 
ATOM 2451 C C   . GLU B 2 30  ? 35.542  -66.046 11.703  1.00 71.87 30  B 1 
ATOM 2452 O O   . GLU B 2 30  ? 35.600  -66.454 12.864  1.00 67.22 30  B 1 
ATOM 2453 C CB  . GLU B 2 30  ? 37.439  -67.026 10.396  1.00 70.77 30  B 1 
ATOM 2454 C CG  . GLU B 2 30  ? 37.969  -67.846 9.206   1.00 65.17 30  B 1 
ATOM 2455 C CD  . GLU B 2 30  ? 38.014  -67.081 7.874   1.00 59.14 30  B 1 
ATOM 2456 O OE1 . GLU B 2 30  ? 38.408  -67.689 6.867   1.00 51.82 30  B 1 
ATOM 2457 O OE2 . GLU B 2 30  ? 37.650  -65.877 7.855   1.00 53.24 30  B 1 
ATOM 2458 N N   . TRP B 2 31  ? 35.149  -64.787 11.424  1.00 73.17 31  B 1 
ATOM 2459 C CA  . TRP B 2 31  ? 34.716  -63.847 12.440  1.00 71.42 31  B 1 
ATOM 2460 C C   . TRP B 2 31  ? 33.243  -64.089 12.794  1.00 70.49 31  B 1 
ATOM 2461 O O   . TRP B 2 31  ? 32.329  -63.639 12.108  1.00 65.75 31  B 1 
ATOM 2462 C CB  . TRP B 2 31  ? 34.989  -62.414 11.972  1.00 67.52 31  B 1 
ATOM 2463 C CG  . TRP B 2 31  ? 34.761  -61.339 12.997  1.00 64.18 31  B 1 
ATOM 2464 C CD1 . TRP B 2 31  ? 34.289  -61.499 14.258  1.00 58.43 31  B 1 
ATOM 2465 C CD2 . TRP B 2 31  ? 34.994  -59.909 12.840  1.00 59.54 31  B 1 
ATOM 2466 N NE1 . TRP B 2 31  ? 34.193  -60.261 14.877  1.00 56.02 31  B 1 
ATOM 2467 C CE2 . TRP B 2 31  ? 34.617  -59.267 14.038  1.00 60.50 31  B 1 
ATOM 2468 C CE3 . TRP B 2 31  ? 35.488  -59.102 11.787  1.00 58.38 31  B 1 
ATOM 2469 C CZ2 . TRP B 2 31  ? 34.695  -57.870 14.199  1.00 60.23 31  B 1 
ATOM 2470 C CZ3 . TRP B 2 31  ? 35.573  -57.709 11.943  1.00 56.23 31  B 1 
ATOM 2471 C CH2 . TRP B 2 31  ? 35.175  -57.101 13.138  1.00 56.92 31  B 1 
ATOM 2472 N N   . THR B 2 32  ? 33.033  -64.859 13.891  1.00 70.75 32  B 1 
ATOM 2473 C CA  . THR B 2 32  ? 31.703  -65.280 14.337  1.00 69.87 32  B 1 
ATOM 2474 C C   . THR B 2 32  ? 31.088  -64.382 15.413  1.00 70.90 32  B 1 
ATOM 2475 O O   . THR B 2 32  ? 29.866  -64.337 15.527  1.00 63.04 32  B 1 
ATOM 2476 C CB  . THR B 2 32  ? 31.734  -66.723 14.857  1.00 64.28 32  B 1 
ATOM 2477 O OG1 . THR B 2 32  ? 32.721  -66.862 15.856  1.00 59.22 32  B 1 
ATOM 2478 C CG2 . THR B 2 32  ? 32.078  -67.721 13.741  1.00 57.38 32  B 1 
ATOM 2479 N N   . ASP B 2 33  ? 31.896  -63.679 16.193  1.00 70.35 33  B 1 
ATOM 2480 C CA  . ASP B 2 33  ? 31.397  -62.797 17.245  1.00 70.48 33  B 1 
ATOM 2481 C C   . ASP B 2 33  ? 31.105  -61.398 16.694  1.00 71.72 33  B 1 
ATOM 2482 O O   . ASP B 2 33  ? 32.005  -60.616 16.404  1.00 65.58 33  B 1 
ATOM 2483 C CB  . ASP B 2 33  ? 32.350  -62.780 18.453  1.00 65.36 33  B 1 
ATOM 2484 C CG  . ASP B 2 33  ? 31.702  -62.130 19.689  1.00 59.82 33  B 1 
ATOM 2485 O OD1 . ASP B 2 33  ? 30.544  -61.661 19.583  1.00 54.63 33  B 1 
ATOM 2486 O OD2 . ASP B 2 33  ? 32.334  -62.155 20.756  1.00 54.00 33  B 1 
ATOM 2487 N N   . HIS B 2 34  ? 29.824  -61.081 16.533  1.00 70.57 34  B 1 
ATOM 2488 C CA  . HIS B 2 34  ? 29.338  -59.775 16.075  1.00 69.81 34  B 1 
ATOM 2489 C C   . HIS B 2 34  ? 28.648  -58.983 17.201  1.00 72.09 34  B 1 
ATOM 2490 O O   . HIS B 2 34  ? 27.861  -58.073 16.926  1.00 65.27 34  B 1 
ATOM 2491 C CB  . HIS B 2 34  ? 28.409  -59.962 14.855  1.00 65.37 34  B 1 
ATOM 2492 C CG  . HIS B 2 34  ? 29.026  -60.589 13.648  1.00 65.34 34  B 1 
ATOM 2493 N ND1 . HIS B 2 34  ? 28.317  -61.058 12.551  1.00 58.20 34  B 1 
ATOM 2494 C CD2 . HIS B 2 34  ? 30.352  -60.811 13.369  1.00 55.72 34  B 1 
ATOM 2495 C CE1 . HIS B 2 34  ? 29.188  -61.567 11.669  1.00 56.34 34  B 1 
ATOM 2496 N NE2 . HIS B 2 34  ? 30.426  -61.429 12.131  1.00 57.43 34  B 1 
ATOM 2497 N N   . ASN B 2 35  ? 28.920  -59.350 18.469  1.00 71.60 35  B 1 
ATOM 2498 C CA  . ASN B 2 35  ? 28.354  -58.643 19.612  1.00 72.85 35  B 1 
ATOM 2499 C C   . ASN B 2 35  ? 28.973  -57.253 19.762  1.00 74.41 35  B 1 
ATOM 2500 O O   . ASN B 2 35  ? 30.115  -57.002 19.373  1.00 69.83 35  B 1 
ATOM 2501 C CB  . ASN B 2 35  ? 28.524  -59.481 20.880  1.00 68.04 35  B 1 
ATOM 2502 C CG  . ASN B 2 35  ? 27.712  -60.754 20.834  1.00 62.82 35  B 1 
ATOM 2503 O OD1 . ASN B 2 35  ? 26.544  -60.757 20.502  1.00 55.92 35  B 1 
ATOM 2504 N ND2 . ASN B 2 35  ? 28.321  -61.865 21.172  1.00 54.95 35  B 1 
ATOM 2505 N N   . VAL B 2 36  ? 28.232  -56.336 20.409  1.00 71.33 36  B 1 
ATOM 2506 C CA  . VAL B 2 36  ? 28.689  -54.958 20.660  1.00 72.12 36  B 1 
ATOM 2507 C C   . VAL B 2 36  ? 29.961  -54.907 21.523  1.00 73.71 36  B 1 
ATOM 2508 O O   . VAL B 2 36  ? 30.728  -53.950 21.449  1.00 68.61 36  B 1 
ATOM 2509 C CB  . VAL B 2 36  ? 27.559  -54.135 21.307  1.00 68.51 36  B 1 
ATOM 2510 C CG1 . VAL B 2 36  ? 27.929  -52.655 21.494  1.00 61.77 36  B 1 
ATOM 2511 C CG2 . VAL B 2 36  ? 26.279  -54.176 20.458  1.00 61.86 36  B 1 
ATOM 2512 N N   . SER B 2 37  ? 30.216  -55.945 22.330  1.00 74.85 37  B 1 
ATOM 2513 C CA  . SER B 2 37  ? 31.425  -56.070 23.143  1.00 75.86 37  B 1 
ATOM 2514 C C   . SER B 2 37  ? 32.676  -56.435 22.353  1.00 77.30 37  B 1 
ATOM 2515 O O   . SER B 2 37  ? 33.781  -56.317 22.882  1.00 70.87 37  B 1 
ATOM 2516 C CB  . SER B 2 37  ? 31.194  -57.131 24.225  1.00 72.21 37  B 1 
ATOM 2517 O OG  . SER B 2 37  ? 30.686  -58.324 23.677  1.00 65.35 37  B 1 
ATOM 2518 N N   . ASP B 2 38  ? 32.540  -56.910 21.102  1.00 76.73 38  B 1 
ATOM 2519 C CA  . ASP B 2 38  ? 33.679  -57.293 20.291  1.00 76.92 38  B 1 
ATOM 2520 C C   . ASP B 2 38  ? 34.488  -56.051 19.846  1.00 78.68 38  B 1 
ATOM 2521 O O   . ASP B 2 38  ? 33.916  -55.074 19.345  1.00 75.22 38  B 1 
ATOM 2522 C CB  . ASP B 2 38  ? 33.216  -58.133 19.094  1.00 73.40 38  B 1 
ATOM 2523 C CG  . ASP B 2 38  ? 34.422  -58.623 18.296  1.00 69.98 38  B 1 
ATOM 2524 O OD1 . ASP B 2 38  ? 34.864  -57.865 17.411  1.00 63.47 38  B 1 
ATOM 2525 O OD2 . ASP B 2 38  ? 34.964  -59.688 18.630  1.00 61.97 38  B 1 
ATOM 2526 N N   . PRO B 2 39  ? 35.820  -56.055 19.988  1.00 78.10 39  B 1 
ATOM 2527 C CA  . PRO B 2 39  ? 36.665  -54.936 19.555  1.00 78.64 39  B 1 
ATOM 2528 C C   . PRO B 2 39  ? 36.535  -54.612 18.069  1.00 80.34 39  B 1 
ATOM 2529 O O   . PRO B 2 39  ? 36.636  -53.441 17.670  1.00 76.17 39  B 1 
ATOM 2530 C CB  . PRO B 2 39  ? 38.092  -55.359 19.896  1.00 76.98 39  B 1 
ATOM 2531 C CG  . PRO B 2 39  ? 37.920  -56.356 21.031  1.00 75.99 39  B 1 
ATOM 2532 C CD  . PRO B 2 39  ? 36.607  -57.051 20.684  1.00 77.73 39  B 1 
ATOM 2533 N N   . GLY B 2 40  ? 36.312  -55.626 17.223  1.00 79.85 40  B 1 
ATOM 2534 C CA  . GLY B 2 40  ? 36.098  -55.445 15.796  1.00 78.88 40  B 1 
ATOM 2535 C C   . GLY B 2 40  ? 34.786  -54.725 15.500  1.00 81.30 40  B 1 
ATOM 2536 O O   . GLY B 2 40  ? 34.767  -53.806 14.684  1.00 78.51 40  B 1 
ATOM 2537 N N   . VAL B 2 41  ? 33.715  -55.045 16.226  1.00 80.06 41  B 1 
ATOM 2538 C CA  . VAL B 2 41  ? 32.432  -54.334 16.132  1.00 79.91 41  B 1 
ATOM 2539 C C   . VAL B 2 41  ? 32.584  -52.882 16.601  1.00 82.04 41  B 1 
ATOM 2540 O O   . VAL B 2 41  ? 32.104  -51.980 15.921  1.00 80.21 41  B 1 
ATOM 2541 C CB  . VAL B 2 41  ? 31.325  -55.063 16.902  1.00 77.35 41  B 1 
ATOM 2542 C CG1 . VAL B 2 41  ? 30.001  -54.297 16.871  1.00 69.79 41  B 1 
ATOM 2543 C CG2 . VAL B 2 41  ? 31.065  -56.442 16.274  1.00 69.46 41  B 1 
ATOM 2544 N N   . THR B 2 42  ? 33.341  -52.640 17.671  1.00 82.99 42  B 1 
ATOM 2545 C CA  . THR B 2 42  ? 33.632  -51.275 18.137  1.00 83.13 42  B 1 
ATOM 2546 C C   . THR B 2 42  ? 34.352  -50.443 17.070  1.00 84.69 42  B 1 
ATOM 2547 O O   . THR B 2 42  ? 34.049  -49.265 16.873  1.00 83.07 42  B 1 
ATOM 2548 C CB  . THR B 2 42  ? 34.484  -51.306 19.413  1.00 81.89 42  B 1 
ATOM 2549 O OG1 . THR B 2 42  ? 33.897  -52.124 20.394  1.00 71.87 42  B 1 
ATOM 2550 C CG2 . THR B 2 42  ? 34.637  -49.921 20.034  1.00 70.77 42  B 1 
ATOM 2551 N N   . LEU B 2 43  ? 35.297  -51.034 16.322  1.00 80.92 43  B 1 
ATOM 2552 C CA  . LEU B 2 43  ? 35.951  -50.375 15.193  1.00 81.28 43  B 1 
ATOM 2553 C C   . LEU B 2 43  ? 34.960  -50.093 14.051  1.00 82.41 43  B 1 
ATOM 2554 O O   . LEU B 2 43  ? 34.981  -48.997 13.496  1.00 82.07 43  B 1 
ATOM 2555 C CB  . LEU B 2 43  ? 37.115  -51.231 14.680  1.00 80.41 43  B 1 
ATOM 2556 C CG  . LEU B 2 43  ? 38.359  -51.212 15.594  1.00 76.40 43  B 1 
ATOM 2557 C CD1 . LEU B 2 43  ? 39.357  -52.269 15.115  1.00 70.10 43  B 1 
ATOM 2558 C CD2 . LEU B 2 43  ? 39.056  -49.857 15.573  1.00 70.73 43  B 1 
ATOM 2559 N N   . VAL B 2 44  ? 34.075  -51.051 13.736  1.00 80.91 44  B 1 
ATOM 2560 C CA  . VAL B 2 44  ? 33.027  -50.871 12.721  1.00 80.27 44  B 1 
ATOM 2561 C C   . VAL B 2 44  ? 32.094  -49.717 13.099  1.00 81.83 44  B 1 
ATOM 2562 O O   . VAL B 2 44  ? 31.837  -48.857 12.259  1.00 81.27 44  B 1 
ATOM 2563 C CB  . VAL B 2 44  ? 32.244  -52.182 12.499  1.00 78.95 44  B 1 
ATOM 2564 C CG1 . VAL B 2 44  ? 30.973  -51.976 11.661  1.00 71.70 44  B 1 
ATOM 2565 C CG2 . VAL B 2 44  ? 33.109  -53.209 11.764  1.00 72.03 44  B 1 
ATOM 2566 N N   . GLU B 2 45  ? 31.656  -49.650 14.341  1.00 84.04 45  B 1 
ATOM 2567 C CA  . GLU B 2 45  ? 30.795  -48.562 14.829  1.00 83.34 45  B 1 
ATOM 2568 C C   . GLU B 2 45  ? 31.502  -47.197 14.786  1.00 84.82 45  B 1 
ATOM 2569 O O   . GLU B 2 45  ? 30.910  -46.198 14.375  1.00 83.89 45  B 1 
ATOM 2570 C CB  . GLU B 2 45  ? 30.339  -48.865 16.262  1.00 82.20 45  B 1 
ATOM 2571 C CG  . GLU B 2 45  ? 29.315  -50.008 16.306  1.00 79.02 45  B 1 
ATOM 2572 C CD  . GLU B 2 45  ? 28.805  -50.330 17.718  1.00 74.06 45  B 1 
ATOM 2573 O OE1 . GLU B 2 45  ? 27.814  -51.092 17.811  1.00 65.76 45  B 1 
ATOM 2574 O OE2 . GLU B 2 45  ? 29.394  -49.831 18.707  1.00 68.51 45  B 1 
ATOM 2575 N N   . THR B 2 46  ? 32.785  -47.164 15.116  1.00 85.94 46  B 1 
ATOM 2576 C CA  . THR B 2 46  ? 33.588  -45.939 15.032  1.00 85.14 46  B 1 
ATOM 2577 C C   . THR B 2 46  ? 33.697  -45.439 13.590  1.00 86.29 46  B 1 
ATOM 2578 O O   . THR B 2 46  ? 33.492  -44.253 13.318  1.00 85.17 46  B 1 
ATOM 2579 C CB  . THR B 2 46  ? 34.992  -46.160 15.615  1.00 83.42 46  B 1 
ATOM 2580 O OG1 . THR B 2 46  ? 34.913  -46.610 16.951  1.00 72.79 46  B 1 
ATOM 2581 C CG2 . THR B 2 46  ? 35.810  -44.867 15.648  1.00 70.99 46  B 1 
ATOM 2582 N N   . VAL B 2 47  ? 33.983  -46.353 12.647  1.00 84.95 47  B 1 
ATOM 2583 C CA  . VAL B 2 47  ? 34.045  -46.020 11.211  1.00 83.95 47  B 1 
ATOM 2584 C C   . VAL B 2 47  ? 32.671  -45.606 10.685  1.00 84.85 47  B 1 
ATOM 2585 O O   . VAL B 2 47  ? 32.582  -44.630 9.932   1.00 83.31 47  B 1 
ATOM 2586 C CB  . VAL B 2 47  ? 34.641  -47.178 10.403  1.00 82.51 47  B 1 
ATOM 2587 C CG1 . VAL B 2 47  ? 34.586  -46.937 8.895   1.00 74.95 47  B 1 
ATOM 2588 C CG2 . VAL B 2 47  ? 36.120  -47.377 10.766  1.00 75.40 47  B 1 
ATOM 2589 N N   . ALA B 2 48  ? 31.607  -46.285 11.101  1.00 83.18 48  B 1 
ATOM 2590 C CA  . ALA B 2 48  ? 30.242  -45.935 10.730  1.00 80.88 48  B 1 
ATOM 2591 C C   . ALA B 2 48  ? 29.859  -44.537 11.243  1.00 82.47 48  B 1 
ATOM 2592 O O   . ALA B 2 48  ? 29.254  -43.762 10.505  1.00 81.77 48  B 1 
ATOM 2593 C CB  . ALA B 2 48  ? 29.288  -47.002 11.261  1.00 80.62 48  B 1 
ATOM 2594 N N   . HIS B 2 49  ? 30.288  -44.152 12.449  1.00 81.84 49  B 1 
ATOM 2595 C CA  . HIS B 2 49  ? 30.078  -42.802 12.982  1.00 81.09 49  B 1 
ATOM 2596 C C   . HIS B 2 49  ? 30.818  -41.736 12.161  1.00 82.31 49  B 1 
ATOM 2597 O O   . HIS B 2 49  ? 30.262  -40.681 11.856  1.00 80.82 49  B 1 
ATOM 2598 C CB  . HIS B 2 49  ? 30.509  -42.776 14.449  1.00 81.10 49  B 1 
ATOM 2599 C CG  . HIS B 2 49  ? 30.123  -41.490 15.117  1.00 79.15 49  B 1 
ATOM 2600 N ND1 . HIS B 2 49  ? 28.840  -41.072 15.402  1.00 65.56 49  B 1 
ATOM 2601 C CD2 . HIS B 2 49  ? 30.960  -40.472 15.525  1.00 67.34 49  B 1 
ATOM 2602 C CE1 . HIS B 2 49  ? 28.908  -39.853 15.968  1.00 65.21 49  B 1 
ATOM 2603 N NE2 . HIS B 2 49  ? 30.177  -39.465 16.056  1.00 68.40 49  B 1 
ATOM 2604 N N   . MET B 2 50  ? 32.067  -42.025 11.748  1.00 85.20 50  B 1 
ATOM 2605 C CA  . MET B 2 50  ? 32.801  -41.129 10.844  1.00 83.18 50  B 1 
ATOM 2606 C C   . MET B 2 50  ? 32.120  -41.005 9.477   1.00 82.41 50  B 1 
ATOM 2607 O O   . MET B 2 50  ? 32.032  -39.907 8.933   1.00 83.00 50  B 1 
ATOM 2608 C CB  . MET B 2 50  ? 34.240  -41.613 10.661  1.00 84.88 50  B 1 
ATOM 2609 C CG  . MET B 2 50  ? 35.085  -41.485 11.935  1.00 80.15 50  B 1 
ATOM 2610 S SD  . MET B 2 50  ? 36.806  -42.021 11.678  1.00 73.34 50  B 1 
ATOM 2611 C CE  . MET B 2 50  ? 37.442  -41.800 13.348  1.00 61.50 50  B 1 
ATOM 2612 N N   . ALA B 2 51  ? 31.621  -42.108 8.929   1.00 84.49 51  B 1 
ATOM 2613 C CA  . ALA B 2 51  ? 30.897  -42.123 7.661   1.00 82.42 51  B 1 
ATOM 2614 C C   . ALA B 2 51  ? 29.603  -41.301 7.751   1.00 83.54 51  B 1 
ATOM 2615 O O   . ALA B 2 51  ? 29.356  -40.481 6.869   1.00 81.54 51  B 1 
ATOM 2616 C CB  . ALA B 2 51  ? 30.634  -43.575 7.248   1.00 82.38 51  B 1 
ATOM 2617 N N   . ASP B 2 52  ? 28.850  -41.432 8.841   1.00 83.14 52  B 1 
ATOM 2618 C CA  . ASP B 2 52  ? 27.630  -40.649 9.084   1.00 81.60 52  B 1 
ATOM 2619 C C   . ASP B 2 52  ? 27.919  -39.139 9.136   1.00 81.88 52  B 1 
ATOM 2620 O O   . ASP B 2 52  ? 27.234  -38.332 8.501   1.00 79.78 52  B 1 
ATOM 2621 C CB  . ASP B 2 52  ? 26.981  -41.148 10.379  1.00 80.60 52  B 1 
ATOM 2622 C CG  . ASP B 2 52  ? 25.606  -40.524 10.620  1.00 75.68 52  B 1 
ATOM 2623 O OD1 . ASP B 2 52  ? 24.736  -40.665 9.741   1.00 66.51 52  B 1 
ATOM 2624 O OD2 . ASP B 2 52  ? 25.425  -39.921 11.705  1.00 67.88 52  B 1 
ATOM 2625 N N   . GLN B 2 53  ? 29.020  -38.726 9.774   1.00 81.80 53  B 1 
ATOM 2626 C CA  . GLN B 2 53  ? 29.447  -37.324 9.765   1.00 81.42 53  B 1 
ATOM 2627 C C   . GLN B 2 53  ? 29.822  -36.820 8.360   1.00 82.54 53  B 1 
ATOM 2628 O O   . GLN B 2 53  ? 29.570  -35.647 8.038   1.00 80.53 53  B 1 
ATOM 2629 C CB  . GLN B 2 53  ? 30.650  -37.123 10.687  1.00 82.18 53  B 1 
ATOM 2630 C CG  . GLN B 2 53  ? 30.296  -37.249 12.176  1.00 78.19 53  B 1 
ATOM 2631 C CD  . GLN B 2 53  ? 31.490  -36.913 13.076  1.00 74.56 53  B 1 
ATOM 2632 O OE1 . GLN B 2 53  ? 32.544  -36.460 12.638  1.00 65.88 53  B 1 
ATOM 2633 N NE2 . GLN B 2 53  ? 31.362  -37.075 14.362  1.00 63.66 53  B 1 
ATOM 2634 N N   . ILE B 2 54  ? 30.424  -37.650 7.536   1.00 83.98 54  B 1 
ATOM 2635 C CA  . ILE B 2 54  ? 30.753  -37.305 6.146   1.00 82.37 54  B 1 
ATOM 2636 C C   . ILE B 2 54  ? 29.474  -37.162 5.322   1.00 82.23 54  B 1 
ATOM 2637 O O   . ILE B 2 54  ? 29.318  -36.156 4.632   1.00 81.54 54  B 1 
ATOM 2638 C CB  . ILE B 2 54  ? 31.733  -38.332 5.525   1.00 82.92 54  B 1 
ATOM 2639 C CG1 . ILE B 2 54  ? 33.125  -38.216 6.205   1.00 78.18 54  B 1 
ATOM 2640 C CG2 . ILE B 2 54  ? 31.870  -38.113 4.007   1.00 77.56 54  B 1 
ATOM 2641 C CD1 . ILE B 2 54  ? 34.049  -39.404 5.909   1.00 70.03 54  B 1 
ATOM 2642 N N   . VAL B 2 55  ? 28.547  -38.111 5.446   1.00 80.73 55  B 1 
ATOM 2643 C CA  . VAL B 2 55  ? 27.237  -38.080 4.782   1.00 79.38 55  B 1 
ATOM 2644 C C   . VAL B 2 55  ? 26.453  -36.838 5.197   1.00 79.52 55  B 1 
ATOM 2645 O O   . VAL B 2 55  ? 25.942  -36.121 4.337   1.00 79.43 55  B 1 
ATOM 2646 C CB  . VAL B 2 55  ? 26.455  -39.371 5.091   1.00 78.74 55  B 1 
ATOM 2647 C CG1 . VAL B 2 55  ? 24.983  -39.283 4.667   1.00 72.32 55  B 1 
ATOM 2648 C CG2 . VAL B 2 55  ? 27.087  -40.552 4.353   1.00 72.84 55  B 1 
ATOM 2649 N N   . TYR B 2 56  ? 26.437  -36.497 6.481   1.00 81.01 56  B 1 
ATOM 2650 C CA  . TYR B 2 56  ? 25.795  -35.279 6.974   1.00 78.54 56  B 1 
ATOM 2651 C C   . TYR B 2 56  ? 26.369  -34.003 6.344   1.00 78.14 56  B 1 
ATOM 2652 O O   . TYR B 2 56  ? 25.623  -33.100 5.962   1.00 76.98 56  B 1 
ATOM 2653 C CB  . TYR B 2 56  ? 25.949  -35.231 8.493   1.00 78.76 56  B 1 
ATOM 2654 C CG  . TYR B 2 56  ? 25.323  -33.992 9.105   1.00 79.24 56  B 1 
ATOM 2655 C CD1 . TYR B 2 56  ? 26.138  -32.915 9.508   1.00 72.13 56  B 1 
ATOM 2656 C CD2 . TYR B 2 56  ? 23.933  -33.935 9.284   1.00 72.56 56  B 1 
ATOM 2657 C CE1 . TYR B 2 56  ? 25.560  -31.809 10.137  1.00 68.83 56  B 1 
ATOM 2658 C CE2 . TYR B 2 56  ? 23.351  -32.838 9.911   1.00 70.49 56  B 1 
ATOM 2659 C CZ  . TYR B 2 56  ? 24.160  -31.781 10.363  1.00 72.41 56  B 1 
ATOM 2660 O OH  . TYR B 2 56  ? 23.587  -30.744 11.043  1.00 71.97 56  B 1 
ATOM 2661 N N   . ARG B 2 57  ? 27.695  -33.920 6.192   1.00 79.04 57  B 1 
ATOM 2662 C CA  . ARG B 2 57  ? 28.331  -32.792 5.499   1.00 77.10 57  B 1 
ATOM 2663 C C   . ARG B 2 57  ? 28.013  -32.788 4.011   1.00 77.58 57  B 1 
ATOM 2664 O O   . ARG B 2 57  ? 27.751  -31.718 3.459   1.00 77.86 57  B 1 
ATOM 2665 C CB  . ARG B 2 57  ? 29.853  -32.822 5.704   1.00 77.97 57  B 1 
ATOM 2666 C CG  . ARG B 2 57  ? 30.254  -32.487 7.147   1.00 73.88 57  B 1 
ATOM 2667 C CD  . ARG B 2 57  ? 31.776  -32.621 7.287   1.00 73.09 57  B 1 
ATOM 2668 N NE  . ARG B 2 57  ? 32.195  -32.517 8.682   1.00 63.94 57  B 1 
ATOM 2669 C CZ  . ARG B 2 57  ? 33.452  -32.460 9.113   1.00 57.10 57  B 1 
ATOM 2670 N NH1 . ARG B 2 57  ? 34.456  -32.431 8.290   1.00 53.20 57  B 1 
ATOM 2671 N NH2 . ARG B 2 57  ? 33.709  -32.453 10.393  1.00 50.52 57  B 1 
ATOM 2672 N N   . LEU B 2 58  ? 27.991  -33.947 3.368   1.00 75.13 58  B 1 
ATOM 2673 C CA  . LEU B 2 58  ? 27.672  -34.097 1.956   1.00 72.05 58  B 1 
ATOM 2674 C C   . LEU B 2 58  ? 26.240  -33.653 1.656   1.00 71.72 58  B 1 
ATOM 2675 O O   . LEU B 2 58  ? 26.024  -32.886 0.721   1.00 71.45 58  B 1 
ATOM 2676 C CB  . LEU B 2 58  ? 27.918  -35.561 1.552   1.00 73.33 58  B 1 
ATOM 2677 C CG  . LEU B 2 58  ? 27.829  -35.801 0.030   1.00 68.44 58  B 1 
ATOM 2678 C CD1 . LEU B 2 58  ? 29.025  -35.186 -0.710  1.00 62.31 58  B 1 
ATOM 2679 C CD2 . LEU B 2 58  ? 27.800  -37.288 -0.264  1.00 64.14 58  B 1 
ATOM 2680 N N   . ASN B 2 59  ? 25.278  -34.021 2.499   1.00 78.20 59  B 1 
ATOM 2681 C CA  . ASN B 2 59  ? 23.874  -33.631 2.373   1.00 76.19 59  B 1 
ATOM 2682 C C   . ASN B 2 59  ? 23.636  -32.123 2.564   1.00 75.92 59  B 1 
ATOM 2683 O O   . ASN B 2 59  ? 22.612  -31.610 2.131   1.00 72.05 59  B 1 
ATOM 2684 C CB  . ASN B 2 59  ? 23.039  -34.479 3.349   1.00 75.00 59  B 1 
ATOM 2685 C CG  . ASN B 2 59  ? 22.919  -35.928 2.905   1.00 72.83 59  B 1 
ATOM 2686 O OD1 . ASN B 2 59  ? 23.202  -36.293 1.787   1.00 66.06 59  B 1 
ATOM 2687 N ND2 . ASN B 2 59  ? 22.449  -36.808 3.784   1.00 66.39 59  B 1 
ATOM 2688 N N   . ARG B 2 60  ? 24.593  -31.381 3.152   1.00 77.59 60  B 1 
ATOM 2689 C CA  . ARG B 2 60  ? 24.543  -29.917 3.247   1.00 76.46 60  B 1 
ATOM 2690 C C   . ARG B 2 60  ? 25.126  -29.196 2.022   1.00 77.23 60  B 1 
ATOM 2691 O O   . ARG B 2 60  ? 24.998  -27.982 1.924   1.00 74.81 60  B 1 
ATOM 2692 C CB  . ARG B 2 60  ? 25.240  -29.454 4.529   1.00 74.86 60  B 1 
ATOM 2693 C CG  . ARG B 2 60  ? 24.402  -29.785 5.765   1.00 72.21 60  B 1 
ATOM 2694 C CD  . ARG B 2 60  ? 25.144  -29.317 7.012   1.00 69.70 60  B 1 
ATOM 2695 N NE  . ARG B 2 60  ? 24.242  -29.297 8.178   1.00 61.38 60  B 1 
ATOM 2696 C CZ  . ARG B 2 60  ? 24.425  -28.595 9.286   1.00 56.10 60  B 1 
ATOM 2697 N NH1 . ARG B 2 60  ? 25.535  -27.962 9.524   1.00 52.63 60  B 1 
ATOM 2698 N NH2 . ARG B 2 60  ? 23.476  -28.513 10.167  1.00 50.48 60  B 1 
ATOM 2699 N N   . VAL B 2 61  ? 25.769  -29.893 1.114   1.00 78.18 61  B 1 
ATOM 2700 C CA  . VAL B 2 61  ? 26.351  -29.298 -0.099  1.00 76.66 61  B 1 
ATOM 2701 C C   . VAL B 2 61  ? 25.282  -28.671 -1.003  1.00 77.53 61  B 1 
ATOM 2702 O O   . VAL B 2 61  ? 25.515  -27.548 -1.444  1.00 75.40 61  B 1 
ATOM 2703 C CB  . VAL B 2 61  ? 27.235  -30.303 -0.863  1.00 74.99 61  B 1 
ATOM 2704 C CG1 . VAL B 2 61  ? 27.736  -29.749 -2.197  1.00 68.15 61  B 1 
ATOM 2705 C CG2 . VAL B 2 61  ? 28.462  -30.677 -0.030  1.00 69.70 61  B 1 
ATOM 2706 N N   . PRO B 2 62  ? 24.114  -29.300 -1.243  1.00 77.34 62  B 1 
ATOM 2707 C CA  . PRO B 2 62  ? 23.066  -28.706 -2.069  1.00 76.47 62  B 1 
ATOM 2708 C C   . PRO B 2 62  ? 22.610  -27.343 -1.565  1.00 79.00 62  B 1 
ATOM 2709 O O   . PRO B 2 62  ? 22.504  -26.417 -2.363  1.00 76.08 62  B 1 
ATOM 2710 C CB  . PRO B 2 62  ? 21.905  -29.708 -2.062  1.00 73.64 62  B 1 
ATOM 2711 C CG  . PRO B 2 62  ? 22.596  -31.035 -1.811  1.00 72.92 62  B 1 
ATOM 2712 C CD  . PRO B 2 62  ? 23.747  -30.649 -0.886  1.00 75.33 62  B 1 
ATOM 2713 N N   . ASP B 2 63  ? 22.430  -27.174 -0.265  1.00 76.54 63  B 1 
ATOM 2714 C CA  . ASP B 2 63  ? 22.044  -25.893 0.317   1.00 76.91 63  B 1 
ATOM 2715 C C   . ASP B 2 63  ? 23.121  -24.826 0.114   1.00 78.98 63  B 1 
ATOM 2716 O O   . ASP B 2 63  ? 22.812  -23.700 -0.286  1.00 77.19 63  B 1 
ATOM 2717 C CB  . ASP B 2 63  ? 21.743  -26.044 1.811   1.00 73.73 63  B 1 
ATOM 2718 C CG  . ASP B 2 63  ? 20.381  -26.671 2.078   1.00 67.17 63  B 1 
ATOM 2719 O OD1 . ASP B 2 63  ? 19.431  -26.354 1.320   1.00 60.98 63  B 1 
ATOM 2720 O OD2 . ASP B 2 63  ? 20.287  -27.390 3.100   1.00 59.97 63  B 1 
ATOM 2721 N N   . LYS B 2 64  ? 24.393  -25.174 0.330   1.00 77.46 64  B 1 
ATOM 2722 C CA  . LYS B 2 64  ? 25.501  -24.252 0.085   1.00 77.51 64  B 1 
ATOM 2723 C C   . LYS B 2 64  ? 25.601  -23.850 -1.384  1.00 79.13 64  B 1 
ATOM 2724 O O   . LYS B 2 64  ? 25.820  -22.682 -1.673  1.00 78.35 64  B 1 
ATOM 2725 C CB  . LYS B 2 64  ? 26.829  -24.860 0.538   1.00 76.28 64  B 1 
ATOM 2726 C CG  . LYS B 2 64  ? 26.933  -24.922 2.061   1.00 69.96 64  B 1 
ATOM 2727 C CD  . LYS B 2 64  ? 28.316  -25.433 2.448   1.00 65.78 64  B 1 
ATOM 2728 C CE  . LYS B 2 64  ? 28.463  -25.423 3.964   1.00 55.67 64  B 1 
ATOM 2729 N NZ  . LYS B 2 64  ? 29.847  -25.762 4.369   1.00 49.16 64  B 1 
ATOM 2730 N N   . ASN B 2 65  ? 25.419  -24.795 -2.296  1.00 77.88 65  B 1 
ATOM 2731 C CA  . ASN B 2 65  ? 25.421  -24.518 -3.730  1.00 78.88 65  B 1 
ATOM 2732 C C   . ASN B 2 65  ? 24.242  -23.629 -4.130  1.00 80.18 65  B 1 
ATOM 2733 O O   . ASN B 2 65  ? 24.398  -22.754 -4.975  1.00 78.49 65  B 1 
ATOM 2734 C CB  . ASN B 2 65  ? 25.393  -25.832 -4.509  1.00 77.18 65  B 1 
ATOM 2735 C CG  . ASN B 2 65  ? 26.701  -26.599 -4.461  1.00 73.30 65  B 1 
ATOM 2736 O OD1 . ASN B 2 65  ? 27.741  -26.138 -4.023  1.00 64.50 65  B 1 
ATOM 2737 N ND2 . ASN B 2 65  ? 26.701  -27.824 -4.959  1.00 64.42 65  B 1 
ATOM 2738 N N   . HIS B 2 66  ? 23.075  -23.814 -3.508  1.00 79.11 66  B 1 
ATOM 2739 C CA  . HIS B 2 66  ? 21.909  -22.961 -3.749  1.00 78.22 66  B 1 
ATOM 2740 C C   . HIS B 2 66  ? 22.164  -21.530 -3.268  1.00 78.87 66  B 1 
ATOM 2741 O O   . HIS B 2 66  ? 21.930  -20.594 -4.029  1.00 77.08 66  B 1 
ATOM 2742 C CB  . HIS B 2 66  ? 20.670  -23.580 -3.082  1.00 76.68 66  B 1 
ATOM 2743 C CG  . HIS B 2 66  ? 19.352  -23.042 -3.563  1.00 73.53 66  B 1 
ATOM 2744 N ND1 . HIS B 2 66  ? 18.134  -23.696 -3.401  1.00 61.61 66  B 1 
ATOM 2745 C CD2 . HIS B 2 66  ? 19.074  -21.898 -4.258  1.00 63.26 66  B 1 
ATOM 2746 C CE1 . HIS B 2 66  ? 17.190  -22.958 -3.982  1.00 61.28 66  B 1 
ATOM 2747 N NE2 . HIS B 2 66  ? 17.712  -21.861 -4.509  1.00 62.03 66  B 1 
ATOM 2748 N N   . LEU B 2 67  ? 22.718  -21.353 -2.074  1.00 79.19 67  B 1 
ATOM 2749 C CA  . LEU B 2 67  ? 23.091  -20.032 -1.561  1.00 77.31 67  B 1 
ATOM 2750 C C   . LEU B 2 67  ? 24.130  -19.352 -2.457  1.00 77.71 67  B 1 
ATOM 2751 O O   . LEU B 2 67  ? 23.911  -18.223 -2.881  1.00 76.63 67  B 1 
ATOM 2752 C CB  . LEU B 2 67  ? 23.608  -20.163 -0.119  1.00 76.26 67  B 1 
ATOM 2753 C CG  . LEU B 2 67  ? 22.534  -20.573 0.899   1.00 71.64 67  B 1 
ATOM 2754 C CD1 . LEU B 2 67  ? 23.190  -20.823 2.263   1.00 65.61 67  B 1 
ATOM 2755 C CD2 . LEU B 2 67  ? 21.451  -19.510 1.057   1.00 66.93 67  B 1 
ATOM 2756 N N   . ALA B 2 68  ? 25.186  -20.063 -2.846  1.00 79.02 68  B 1 
ATOM 2757 C CA  . ALA B 2 68  ? 26.192  -19.528 -3.760  1.00 78.77 68  B 1 
ATOM 2758 C C   . ALA B 2 68  ? 25.601  -19.131 -5.119  1.00 79.49 68  B 1 
ATOM 2759 O O   . ALA B 2 68  ? 26.011  -18.136 -5.717  1.00 78.30 68  B 1 
ATOM 2760 C CB  . ALA B 2 68  ? 27.297  -20.574 -3.928  1.00 79.17 68  B 1 
ATOM 2761 N N   . PHE B 2 69  ? 24.616  -19.881 -5.607  1.00 80.39 69  B 1 
ATOM 2762 C CA  . PHE B 2 69  ? 23.897  -19.521 -6.831  1.00 78.72 69  B 1 
ATOM 2763 C C   . PHE B 2 69  ? 23.061  -18.246 -6.645  1.00 78.01 69  B 1 
ATOM 2764 O O   . PHE B 2 69  ? 23.075  -17.387 -7.529  1.00 76.80 69  B 1 
ATOM 2765 C CB  . PHE B 2 69  ? 23.036  -20.704 -7.290  1.00 77.91 69  B 1 
ATOM 2766 C CG  . PHE B 2 69  ? 22.246  -20.397 -8.539  1.00 75.20 69  B 1 
ATOM 2767 C CD1 . PHE B 2 69  ? 20.891  -20.003 -8.453  1.00 68.61 69  B 1 
ATOM 2768 C CD2 . PHE B 2 69  ? 22.855  -20.473 -9.798  1.00 67.79 69  B 1 
ATOM 2769 C CE1 . PHE B 2 69  ? 20.162  -19.684 -9.611  1.00 64.43 69  B 1 
ATOM 2770 C CE2 . PHE B 2 69  ? 22.130  -20.156 -10.960 1.00 65.07 69  B 1 
ATOM 2771 C CZ  . PHE B 2 69  ? 20.785  -19.759 -10.872 1.00 65.43 69  B 1 
ATOM 2772 N N   . LEU B 2 70  ? 22.360  -18.099 -5.520  1.00 78.08 70  B 1 
ATOM 2773 C CA  . LEU B 2 70  ? 21.595  -16.890 -5.213  1.00 75.01 70  B 1 
ATOM 2774 C C   . LEU B 2 70  ? 22.513  -15.657 -5.117  1.00 75.12 70  B 1 
ATOM 2775 O O   . LEU B 2 70  ? 22.189  -14.631 -5.715  1.00 73.54 70  B 1 
ATOM 2776 C CB  . LEU B 2 70  ? 20.788  -17.077 -3.920  1.00 74.50 70  B 1 
ATOM 2777 C CG  . LEU B 2 70  ? 19.646  -18.121 -4.002  1.00 72.96 70  B 1 
ATOM 2778 C CD1 . LEU B 2 70  ? 18.960  -18.232 -2.642  1.00 67.65 70  B 1 
ATOM 2779 C CD2 . LEU B 2 70  ? 18.596  -17.771 -5.041  1.00 68.77 70  B 1 
ATOM 2780 N N   . ASP B 2 71  ? 23.674  -15.795 -4.482  1.00 78.19 71  B 1 
ATOM 2781 C CA  . ASP B 2 71  ? 24.675  -14.727 -4.386  1.00 75.93 71  B 1 
ATOM 2782 C C   . ASP B 2 71  ? 25.210  -14.335 -5.775  1.00 75.89 71  B 1 
ATOM 2783 O O   . ASP B 2 71  ? 25.300  -13.149 -6.098  1.00 73.85 71  B 1 
ATOM 2784 C CB  . ASP B 2 71  ? 25.846  -15.180 -3.505  1.00 74.28 71  B 1 
ATOM 2785 C CG  . ASP B 2 71  ? 25.503  -15.361 -2.028  1.00 67.60 71  B 1 
ATOM 2786 O OD1 . ASP B 2 71  ? 24.489  -14.796 -1.573  1.00 60.92 71  B 1 
ATOM 2787 O OD2 . ASP B 2 71  ? 26.296  -16.065 -1.354  1.00 60.71 71  B 1 
ATOM 2788 N N   . LEU B 2 72  ? 25.511  -15.315 -6.640  1.00 78.16 72  B 1 
ATOM 2789 C CA  . LEU B 2 72  ? 25.970  -15.058 -8.010  1.00 75.11 72  B 1 
ATOM 2790 C C   . LEU B 2 72  ? 24.928  -14.328 -8.863  1.00 73.97 72  B 1 
ATOM 2791 O O   . LEU B 2 72  ? 25.290  -13.546 -9.744  1.00 72.87 72  B 1 
ATOM 2792 C CB  . LEU B 2 72  ? 26.325  -16.394 -8.692  1.00 76.13 72  B 1 
ATOM 2793 C CG  . LEU B 2 72  ? 27.681  -16.982 -8.268  1.00 71.40 72  B 1 
ATOM 2794 C CD1 . LEU B 2 72  ? 27.794  -18.413 -8.815  1.00 66.41 72  B 1 
ATOM 2795 C CD2 . LEU B 2 72  ? 28.847  -16.176 -8.816  1.00 67.02 72  B 1 
ATOM 2796 N N   . VAL B 2 73  ? 23.651  -14.584 -8.616  1.00 77.23 73  B 1 
ATOM 2797 C CA  . VAL B 2 73  ? 22.535  -13.919 -9.301  1.00 74.29 73  B 1 
ATOM 2798 C C   . VAL B 2 73  ? 22.242  -12.525 -8.708  1.00 73.57 73  B 1 
ATOM 2799 O O   . VAL B 2 73  ? 21.504  -11.745 -9.301  1.00 68.91 73  B 1 
ATOM 2800 C CB  . VAL B 2 73  ? 21.320  -14.868 -9.316  1.00 72.97 73  B 1 
ATOM 2801 C CG1 . VAL B 2 73  ? 20.056  -14.240 -9.874  1.00 68.25 73  B 1 
ATOM 2802 C CG2 . VAL B 2 73  ? 21.615  -16.089 -10.192 1.00 69.54 73  B 1 
ATOM 2803 N N   . GLY B 2 74  ? 22.841  -12.191 -7.578  1.00 73.96 74  B 1 
ATOM 2804 C CA  . GLY B 2 74  ? 22.639  -10.918 -6.892  1.00 72.39 74  B 1 
ATOM 2805 C C   . GLY B 2 74  ? 21.321  -10.842 -6.118  1.00 73.92 74  B 1 
ATOM 2806 O O   . GLY B 2 74  ? 20.772  -9.756  -5.944  1.00 70.11 74  B 1 
ATOM 2807 N N   . ILE B 2 75  ? 20.791  -11.978 -5.683  1.00 72.66 75  B 1 
ATOM 2808 C CA  . ILE B 2 75  ? 19.613  -12.010 -4.820  1.00 73.47 75  B 1 
ATOM 2809 C C   . ILE B 2 75  ? 20.055  -11.780 -3.384  1.00 75.02 75  B 1 
ATOM 2810 O O   . ILE B 2 75  ? 20.694  -12.638 -2.777  1.00 73.03 75  B 1 
ATOM 2811 C CB  . ILE B 2 75  ? 18.803  -13.307 -4.996  1.00 71.14 75  B 1 
ATOM 2812 C CG1 . ILE B 2 75  ? 18.261  -13.354 -6.446  1.00 67.90 75  B 1 
ATOM 2813 C CG2 . ILE B 2 75  ? 17.651  -13.384 -3.978  1.00 66.89 75  B 1 
ATOM 2814 C CD1 . ILE B 2 75  ? 17.516  -14.639 -6.791  1.00 60.24 75  B 1 
ATOM 2815 N N   . THR B 2 76  ? 19.659  -10.637 -2.825  1.00 77.10 76  B 1 
ATOM 2816 C CA  . THR B 2 76  ? 19.860  -10.295 -1.425  1.00 77.59 76  B 1 
ATOM 2817 C C   . THR B 2 76  ? 18.597  -10.583 -0.613  1.00 78.95 76  B 1 
ATOM 2818 O O   . THR B 2 76  ? 17.484  -10.608 -1.151  1.00 75.67 76  B 1 
ATOM 2819 C CB  . THR B 2 76  ? 20.288  -8.832  -1.275  1.00 73.40 76  B 1 
ATOM 2820 O OG1 . THR B 2 76  ? 19.353  -7.975  -1.891  1.00 65.08 76  B 1 
ATOM 2821 C CG2 . THR B 2 76  ? 21.635  -8.580  -1.952  1.00 64.40 76  B 1 
ATOM 2822 N N   . LEU B 2 77  ? 18.770  -10.816 0.688   1.00 78.13 77  B 1 
ATOM 2823 C CA  . LEU B 2 77  ? 17.656  -10.930 1.623   1.00 78.46 77  B 1 
ATOM 2824 C C   . LEU B 2 77  ? 17.050  -9.543  1.872   1.00 79.59 77  B 1 
ATOM 2825 O O   . LEU B 2 77  ? 17.771  -8.556  1.965   1.00 76.71 77  B 1 
ATOM 2826 C CB  . LEU B 2 77  ? 18.130  -11.566 2.940   1.00 75.42 77  B 1 
ATOM 2827 C CG  . LEU B 2 77  ? 18.682  -12.996 2.810   1.00 73.04 77  B 1 
ATOM 2828 C CD1 . LEU B 2 77  ? 19.179  -13.497 4.158   1.00 68.54 77  B 1 
ATOM 2829 C CD2 . LEU B 2 77  ? 17.625  -13.982 2.305   1.00 69.81 77  B 1 
ATOM 2830 N N   . PHE B 2 78  ? 15.729  -9.474  1.996   1.00 78.39 78  B 1 
ATOM 2831 C CA  . PHE B 2 78  ? 15.083  -8.237  2.408   1.00 79.27 78  B 1 
ATOM 2832 C C   . PHE B 2 78  ? 15.396  -7.958  3.881   1.00 80.79 78  B 1 
ATOM 2833 O O   . PHE B 2 78  ? 15.279  -8.858  4.716   1.00 78.09 78  B 1 
ATOM 2834 C CB  . PHE B 2 78  ? 13.577  -8.287  2.143   1.00 75.20 78  B 1 
ATOM 2835 C CG  . PHE B 2 78  ? 13.184  -8.354  0.681   1.00 72.26 78  B 1 
ATOM 2836 C CD1 . PHE B 2 78  ? 13.878  -7.611  -0.294  1.00 69.08 78  B 1 
ATOM 2837 C CD2 . PHE B 2 78  ? 12.097  -9.144  0.290   1.00 66.43 78  B 1 
ATOM 2838 C CE1 . PHE B 2 78  ? 13.494  -7.661  -1.642  1.00 63.03 78  B 1 
ATOM 2839 C CE2 . PHE B 2 78  ? 11.703  -9.198  -1.055  1.00 64.10 78  B 1 
ATOM 2840 C CZ  . PHE B 2 78  ? 12.401  -8.464  -2.027  1.00 63.49 78  B 1 
ATOM 2841 N N   . PRO B 2 79  ? 15.795  -6.726  4.208   1.00 80.71 79  B 1 
ATOM 2842 C CA  . PRO B 2 79  ? 16.094  -6.359  5.582   1.00 80.54 79  B 1 
ATOM 2843 C C   . PRO B 2 79  ? 14.811  -6.262  6.415   1.00 82.04 79  B 1 
ATOM 2844 O O   . PRO B 2 79  ? 13.724  -6.050  5.860   1.00 78.42 79  B 1 
ATOM 2845 C CB  . PRO B 2 79  ? 16.813  -5.018  5.474   1.00 75.94 79  B 1 
ATOM 2846 C CG  . PRO B 2 79  ? 16.209  -4.393  4.224   1.00 77.73 79  B 1 
ATOM 2847 C CD  . PRO B 2 79  ? 15.981  -5.599  3.323   1.00 81.22 79  B 1 
ATOM 2848 N N   . PRO B 2 80  ? 14.910  -6.362  7.745   1.00 82.35 80  B 1 
ATOM 2849 C CA  . PRO B 2 80  ? 13.798  -6.085  8.623   1.00 81.81 80  B 1 
ATOM 2850 C C   . PRO B 2 80  ? 13.398  -4.608  8.542   1.00 82.84 80  B 1 
ATOM 2851 O O   . PRO B 2 80  ? 14.212  -3.723  8.275   1.00 79.42 80  B 1 
ATOM 2852 C CB  . PRO B 2 80  ? 14.278  -6.465  10.026  1.00 78.53 80  B 1 
ATOM 2853 C CG  . PRO B 2 80  ? 15.782  -6.243  9.956   1.00 80.85 80  B 1 
ATOM 2854 C CD  . PRO B 2 80  ? 16.119  -6.626  8.517   1.00 84.88 80  B 1 
ATOM 2855 N N   . SER B 2 81  ? 12.123  -4.340  8.822   1.00 83.66 81  B 1 
ATOM 2856 C CA  . SER B 2 81  ? 11.586  -2.989  8.982   1.00 82.67 81  B 1 
ATOM 2857 C C   . SER B 2 81  ? 11.226  -2.744  10.444  1.00 82.11 81  B 1 
ATOM 2858 O O   . SER B 2 81  ? 10.885  -3.677  11.168  1.00 79.53 81  B 1 
ATOM 2859 C CB  . SER B 2 81  ? 10.381  -2.777  8.072   1.00 80.39 81  B 1 
ATOM 2860 O OG  . SER B 2 81  ? 10.748  -2.976  6.713   1.00 70.73 81  B 1 
ATOM 2861 N N   . ALA B 2 82  ? 11.301  -1.492  10.882  1.00 82.79 82  B 1 
ATOM 2862 C CA  . ALA B 2 82  ? 10.934  -1.106  12.236  1.00 82.33 82  B 1 
ATOM 2863 C C   . ALA B 2 82  ? 9.458   -0.699  12.312  1.00 83.15 82  B 1 
ATOM 2864 O O   . ALA B 2 82  ? 8.967   0.037   11.462  1.00 79.42 82  B 1 
ATOM 2865 C CB  . ALA B 2 82  ? 11.850  0.017   12.709  1.00 78.02 82  B 1 
ATOM 2866 N N   . ALA B 2 83  ? 8.780   -1.127  13.370  1.00 84.98 83  B 1 
ATOM 2867 C CA  . ALA B 2 83  ? 7.452   -0.630  13.694  1.00 84.26 83  B 1 
ATOM 2868 C C   . ALA B 2 83  ? 7.523   0.820   14.173  1.00 85.75 83  B 1 
ATOM 2869 O O   . ALA B 2 83  ? 8.461   1.216   14.869  1.00 84.01 83  B 1 
ATOM 2870 C CB  . ALA B 2 83  ? 6.808   -1.525  14.744  1.00 82.17 83  B 1 
ATOM 2871 N N   . ARG B 2 84  ? 6.498   1.606   13.823  1.00 84.30 84  B 1 
ATOM 2872 C CA  . ARG B 2 84  ? 6.325   2.987   14.261  1.00 84.32 84  B 1 
ATOM 2873 C C   . ARG B 2 84  ? 4.953   3.167   14.901  1.00 83.69 84  B 1 
ATOM 2874 O O   . ARG B 2 84  ? 3.993   2.503   14.507  1.00 80.37 84  B 1 
ATOM 2875 C CB  . ARG B 2 84  ? 6.495   3.966   13.084  1.00 82.26 84  B 1 
ATOM 2876 C CG  . ARG B 2 84  ? 7.887   3.904   12.447  1.00 80.11 84  B 1 
ATOM 2877 C CD  . ARG B 2 84  ? 7.985   4.930   11.334  1.00 79.78 84  B 1 
ATOM 2878 N NE  . ARG B 2 84  ? 9.269   4.839   10.607  1.00 73.55 84  B 1 
ATOM 2879 C CZ  . ARG B 2 84  ? 9.987   5.849   10.170  1.00 68.87 84  B 1 
ATOM 2880 N NH1 . ARG B 2 84  ? 9.656   7.087   10.369  1.00 62.33 84  B 1 
ATOM 2881 N NH2 . ARG B 2 84  ? 11.074  5.636   9.506   1.00 61.80 84  B 1 
ATOM 2882 N N   . THR B 2 85  ? 4.877   4.068   15.869  1.00 87.32 85  B 1 
ATOM 2883 C CA  . THR B 2 85  ? 3.618   4.490   16.466  1.00 87.11 85  B 1 
ATOM 2884 C C   . THR B 2 85  ? 3.762   5.899   17.019  1.00 87.34 85  B 1 
ATOM 2885 O O   . THR B 2 85  ? 4.848   6.280   17.456  1.00 84.89 85  B 1 
ATOM 2886 C CB  . THR B 2 85  ? 3.158   3.509   17.556  1.00 85.42 85  B 1 
ATOM 2887 O OG1 . THR B 2 85  ? 1.839   3.815   17.962  1.00 74.92 85  B 1 
ATOM 2888 C CG2 . THR B 2 85  ? 4.034   3.483   18.796  1.00 76.41 85  B 1 
ATOM 2889 N N   . ASP B 2 86  ? 2.666   6.646   17.036  1.00 86.98 86  B 1 
ATOM 2890 C CA  . ASP B 2 86  ? 2.616   7.911   17.757  1.00 86.82 86  B 1 
ATOM 2891 C C   . ASP B 2 86  ? 2.380   7.641   19.244  1.00 87.44 86  B 1 
ATOM 2892 O O   . ASP B 2 86  ? 1.550   6.814   19.634  1.00 83.39 86  B 1 
ATOM 2893 C CB  . ASP B 2 86  ? 1.547   8.829   17.167  1.00 83.56 86  B 1 
ATOM 2894 C CG  . ASP B 2 86  ? 1.892   9.281   15.740  1.00 80.56 86  B 1 
ATOM 2895 O OD1 . ASP B 2 86  ? 3.098   9.344   15.421  1.00 72.05 86  B 1 
ATOM 2896 O OD2 . ASP B 2 86  ? 0.934   9.535   14.982  1.00 73.97 86  B 1 
ATOM 2897 N N   . VAL B 2 87  ? 3.143   8.335   20.082  1.00 86.38 87  B 1 
ATOM 2898 C CA  . VAL B 2 87  ? 3.091   8.216   21.537  1.00 85.91 87  B 1 
ATOM 2899 C C   . VAL B 2 87  ? 2.700   9.558   22.119  1.00 85.68 87  B 1 
ATOM 2900 O O   . VAL B 2 87  ? 3.339   10.573  21.862  1.00 83.73 87  B 1 
ATOM 2901 C CB  . VAL B 2 87  ? 4.422   7.706   22.108  1.00 84.72 87  B 1 
ATOM 2902 C CG1 . VAL B 2 87  ? 4.353   7.580   23.618  1.00 76.60 87  B 1 
ATOM 2903 C CG2 . VAL B 2 87  ? 4.755   6.313   21.554  1.00 79.18 87  B 1 
ATOM 2904 N N   . THR B 2 88  ? 1.651   9.558   22.935  1.00 87.82 88  B 1 
ATOM 2905 C CA  . THR B 2 88  ? 1.177   10.737  23.649  1.00 86.64 88  B 1 
ATOM 2906 C C   . THR B 2 88  ? 1.717   10.739  25.070  1.00 87.09 88  B 1 
ATOM 2907 O O   . THR B 2 88  ? 1.529   9.779   25.809  1.00 85.57 88  B 1 
ATOM 2908 C CB  . THR B 2 88  ? -0.358  10.800  23.651  1.00 85.58 88  B 1 
ATOM 2909 O OG1 . THR B 2 88  ? -0.832  10.764  22.329  1.00 75.80 88  B 1 
ATOM 2910 C CG2 . THR B 2 88  ? -0.881  12.080  24.276  1.00 76.43 88  B 1 
ATOM 2911 N N   . PHE B 2 89  ? 2.374   11.829  25.447  1.00 86.77 89  B 1 
ATOM 2912 C CA  . PHE B 2 89  ? 2.847   12.106  26.796  1.00 85.44 89  B 1 
ATOM 2913 C C   . PHE B 2 89  ? 1.838   13.014  27.492  1.00 85.51 89  B 1 
ATOM 2914 O O   . PHE B 2 89  ? 1.629   14.149  27.067  1.00 82.47 89  B 1 
ATOM 2915 C CB  . PHE B 2 89  ? 4.225   12.771  26.723  1.00 84.19 89  B 1 
ATOM 2916 C CG  . PHE B 2 89  ? 5.294   11.904  26.100  1.00 87.60 89  B 1 
ATOM 2917 C CD1 . PHE B 2 89  ? 6.093   11.068  26.906  1.00 82.20 89  B 1 
ATOM 2918 C CD2 . PHE B 2 89  ? 5.495   11.909  24.711  1.00 83.17 89  B 1 
ATOM 2919 C CE1 . PHE B 2 89  ? 7.085   10.266  26.338  1.00 82.10 89  B 1 
ATOM 2920 C CE2 . PHE B 2 89  ? 6.487   11.101  24.132  1.00 82.72 89  B 1 
ATOM 2921 C CZ  . PHE B 2 89  ? 7.279   10.275  24.947  1.00 85.68 89  B 1 
ATOM 2922 N N   . TRP B 2 90  ? 1.230   12.538  28.579  1.00 87.63 90  B 1 
ATOM 2923 C CA  . TRP B 2 90  ? 0.296   13.306  29.390  1.00 86.60 90  B 1 
ATOM 2924 C C   . TRP B 2 90  ? 1.008   13.957  30.569  1.00 86.36 90  B 1 
ATOM 2925 O O   . TRP B 2 90  ? 1.800   13.317  31.275  1.00 82.32 90  B 1 
ATOM 2926 C CB  . TRP B 2 90  ? -0.848  12.410  29.853  1.00 84.23 90  B 1 
ATOM 2927 C CG  . TRP B 2 90  ? -1.700  11.878  28.743  1.00 86.57 90  B 1 
ATOM 2928 C CD1 . TRP B 2 90  ? -1.713  10.601  28.303  1.00 79.32 90  B 1 
ATOM 2929 C CD2 . TRP B 2 90  ? -2.661  12.603  27.916  1.00 84.54 90  B 1 
ATOM 2930 N NE1 . TRP B 2 90  ? -2.640  10.466  27.270  1.00 78.25 90  B 1 
ATOM 2931 C CE2 . TRP B 2 90  ? -3.242  11.679  27.006  1.00 83.29 90  B 1 
ATOM 2932 C CE3 . TRP B 2 90  ? -3.104  13.940  27.882  1.00 80.45 90  B 1 
ATOM 2933 C CZ2 . TRP B 2 90  ? -4.234  12.073  26.081  1.00 82.84 90  B 1 
ATOM 2934 C CZ3 . TRP B 2 90  ? -4.086  14.326  26.950  1.00 76.26 90  B 1 
ATOM 2935 C CH2 . TRP B 2 90  ? -4.636  13.402  26.059  1.00 78.43 90  B 1 
ATOM 2936 N N   . LEU B 2 91  ? 0.716   15.231  30.813  1.00 86.15 91  B 1 
ATOM 2937 C CA  . LEU B 2 91  ? 1.232   15.962  31.956  1.00 83.84 91  B 1 
ATOM 2938 C C   . LEU B 2 91  ? 0.381   15.684  33.200  1.00 84.01 91  B 1 
ATOM 2939 O O   . LEU B 2 91  ? -0.829  15.507  33.120  1.00 80.73 91  B 1 
ATOM 2940 C CB  . LEU B 2 91  ? 1.301   17.463  31.641  1.00 80.89 91  B 1 
ATOM 2941 C CG  . LEU B 2 91  ? 2.155   17.834  30.413  1.00 79.83 91  B 1 
ATOM 2942 C CD1 . LEU B 2 91  ? 2.225   19.355  30.280  1.00 73.70 91  B 1 
ATOM 2943 C CD2 . LEU B 2 91  ? 3.567   17.278  30.512  1.00 74.90 91  B 1 
ATOM 2944 N N   . SER B 2 92  ? 1.026   15.706  34.371  1.00 85.11 92  B 1 
ATOM 2945 C CA  . SER B 2 92  ? 0.335   15.589  35.654  1.00 82.97 92  B 1 
ATOM 2946 C C   . SER B 2 92  ? -0.539  16.803  35.982  1.00 83.19 92  B 1 
ATOM 2947 O O   . SER B 2 92  ? -1.569  16.671  36.639  1.00 77.80 92  B 1 
ATOM 2948 C CB  . SER B 2 92  ? 1.360   15.388  36.771  1.00 80.63 92  B 1 
ATOM 2949 O OG  . SER B 2 92  ? 2.327   16.423  36.776  1.00 74.26 92  B 1 
ATOM 2950 N N   . ALA B 2 93  ? -0.112  17.979  35.525  1.00 83.64 93  B 1 
ATOM 2951 C CA  . ALA B 2 93  ? -0.823  19.238  35.625  1.00 82.42 93  B 1 
ATOM 2952 C C   . ALA B 2 93  ? -0.332  20.192  34.524  1.00 83.51 93  B 1 
ATOM 2953 O O   . ALA B 2 93  ? 0.810   20.041  34.081  1.00 79.46 93  B 1 
ATOM 2954 C CB  . ALA B 2 93  ? -0.582  19.839  37.024  1.00 78.40 93  B 1 
ATOM 2955 N N   . PRO B 2 94  ? -1.124  21.192  34.120  1.00 81.33 94  B 1 
ATOM 2956 C CA  . PRO B 2 94  ? -0.654  22.265  33.251  1.00 79.54 94  B 1 
ATOM 2957 C C   . PRO B 2 94  ? 0.580   22.945  33.859  1.00 80.74 94  B 1 
ATOM 2958 O O   . PRO B 2 94  ? 0.642   23.165  35.067  1.00 77.02 94  B 1 
ATOM 2959 C CB  . PRO B 2 94  ? -1.833  23.237  33.106  1.00 76.13 94  B 1 
ATOM 2960 C CG  . PRO B 2 94  ? -3.048  22.382  33.434  1.00 74.97 94  B 1 
ATOM 2961 C CD  . PRO B 2 94  ? -2.522  21.393  34.468  1.00 77.24 94  B 1 
ATOM 2962 N N   . GLN B 2 95  ? 1.562   23.262  33.010  1.00 80.53 95  B 1 
ATOM 2963 C CA  . GLN B 2 95  ? 2.801   23.911  33.424  1.00 78.75 95  B 1 
ATOM 2964 C C   . GLN B 2 95  ? 2.873   25.332  32.858  1.00 79.61 95  B 1 
ATOM 2965 O O   . GLN B 2 95  ? 2.281   25.633  31.822  1.00 75.03 95  B 1 
ATOM 2966 C CB  . GLN B 2 95  ? 4.010   23.069  32.994  1.00 75.46 95  B 1 
ATOM 2967 C CG  . GLN B 2 95  ? 4.031   21.649  33.582  1.00 74.72 95  B 1 
ATOM 2968 C CD  . GLN B 2 95  ? 4.043   21.646  35.114  1.00 72.37 95  B 1 
ATOM 2969 O OE1 . GLN B 2 95  ? 4.874   22.247  35.765  1.00 64.05 95  B 1 
ATOM 2970 N NE2 . GLN B 2 95  ? 3.124   20.950  35.734  1.00 62.44 95  B 1 
ATOM 2971 N N   . GLU B 2 96  ? 3.626   26.200  33.533  1.00 81.63 96  B 1 
ATOM 2972 C CA  . GLU B 2 96  ? 3.874   27.573  33.065  1.00 81.22 96  B 1 
ATOM 2973 C C   . GLU B 2 96  ? 4.996   27.631  32.022  1.00 82.96 96  B 1 
ATOM 2974 O O   . GLU B 2 96  ? 4.965   28.457  31.110  1.00 77.76 96  B 1 
ATOM 2975 C CB  . GLU B 2 96  ? 4.224   28.483  34.254  1.00 76.63 96  B 1 
ATOM 2976 C CG  . GLU B 2 96  ? 3.061   28.625  35.250  1.00 69.27 96  B 1 
ATOM 2977 C CD  . GLU B 2 96  ? 3.329   29.642  36.381  1.00 61.33 96  B 1 
ATOM 2978 O OE1 . GLU B 2 96  ? 2.371   29.954  37.123  1.00 52.26 96  B 1 
ATOM 2979 O OE2 . GLU B 2 96  ? 4.482   30.118  36.504  1.00 56.96 96  B 1 
ATOM 2980 N N   . ASP B 2 97  ? 5.980   26.730  32.149  1.00 83.65 97  B 1 
ATOM 2981 C CA  . ASP B 2 97  ? 7.118   26.626  31.251  1.00 83.54 97  B 1 
ATOM 2982 C C   . ASP B 2 97  ? 6.947   25.489  30.237  1.00 84.86 97  B 1 
ATOM 2983 O O   . ASP B 2 97  ? 6.329   24.464  30.515  1.00 80.81 97  B 1 
ATOM 2984 C CB  . ASP B 2 97  ? 8.412   26.458  32.055  1.00 79.24 97  B 1 
ATOM 2985 C CG  . ASP B 2 97  ? 8.821   27.709  32.823  1.00 72.84 97  B 1 
ATOM 2986 O OD1 . ASP B 2 97  ? 8.737   28.808  32.229  1.00 64.78 97  B 1 
ATOM 2987 O OD2 . ASP B 2 97  ? 9.293   27.551  33.963  1.00 64.91 97  B 1 
ATOM 2988 N N   . ALA B 2 98  ? 7.547   25.667  29.065  1.00 84.16 98  B 1 
ATOM 2989 C CA  . ALA B 2 98  ? 7.551   24.626  28.047  1.00 83.97 98  B 1 
ATOM 2990 C C   . ALA B 2 98  ? 8.400   23.422  28.487  1.00 85.45 98  B 1 
ATOM 2991 O O   . ALA B 2 98  ? 9.558   23.567  28.879  1.00 80.97 98  B 1 
ATOM 2992 C CB  . ALA B 2 98  ? 8.044   25.209  26.717  1.00 79.90 98  B 1 
ATOM 2993 N N   . ILE B 2 99  ? 7.857   22.227  28.352  1.00 83.38 99  B 1 
ATOM 2994 C CA  . ILE B 2 99  ? 8.535   20.965  28.653  1.00 82.75 99  B 1 
ATOM 2995 C C   . ILE B 2 99  ? 9.112   20.400  27.361  1.00 84.23 99  B 1 
ATOM 2996 O O   . ILE B 2 99  ? 8.426   20.310  26.352  1.00 82.76 99  B 1 
ATOM 2997 C CB  . ILE B 2 99  ? 7.582   19.987  29.364  1.00 81.36 99  B 1 
ATOM 2998 C CG1 . ILE B 2 99  ? 7.103   20.601  30.696  1.00 77.40 99  B 1 
ATOM 2999 C CG2 . ILE B 2 99  ? 8.268   18.633  29.612  1.00 76.07 99  B 1 
ATOM 3000 C CD1 . ILE B 2 99  ? 5.974   19.821  31.348  1.00 69.29 99  B 1 
ATOM 3001 N N   . LEU B 2 100 ? 10.388  19.993  27.415  1.00 84.71 100 B 1 
ATOM 3002 C CA  . LEU B 2 100 ? 11.060  19.314  26.316  1.00 83.77 100 B 1 
ATOM 3003 C C   . LEU B 2 100 ? 11.101  17.806  26.590  1.00 83.91 100 B 1 
ATOM 3004 O O   . LEU B 2 100 ? 11.679  17.367  27.581  1.00 81.64 100 B 1 
ATOM 3005 C CB  . LEU B 2 100 ? 12.464  19.913  26.131  1.00 81.39 100 B 1 
ATOM 3006 C CG  . LEU B 2 100 ? 13.237  19.327  24.941  1.00 76.51 100 B 1 
ATOM 3007 C CD1 . LEU B 2 100 ? 12.622  19.733  23.601  1.00 70.14 100 B 1 
ATOM 3008 C CD2 . LEU B 2 100 ? 14.680  19.824  24.965  1.00 70.61 100 B 1 
ATOM 3009 N N   . VAL B 2 101 ? 10.536  17.017  25.676  1.00 82.81 101 B 1 
ATOM 3010 C CA  . VAL B 2 101 ? 10.735  15.573  25.575  1.00 81.48 101 B 1 
ATOM 3011 C C   . VAL B 2 101 ? 11.801  15.353  24.504  1.00 81.88 101 B 1 
ATOM 3012 O O   . VAL B 2 101 ? 11.508  15.539  23.323  1.00 80.69 101 B 1 
ATOM 3013 C CB  . VAL B 2 101 ? 9.426   14.849  25.229  1.00 80.70 101 B 1 
ATOM 3014 C CG1 . VAL B 2 101 ? 9.648   13.347  25.159  1.00 76.66 101 B 1 
ATOM 3015 C CG2 . VAL B 2 101 ? 8.347   15.132  26.284  1.00 79.13 101 B 1 
ATOM 3016 N N   . PRO B 2 102 ? 13.050  15.011  24.873  1.00 86.23 102 B 1 
ATOM 3017 C CA  . PRO B 2 102 ? 14.146  14.932  23.916  1.00 84.08 102 B 1 
ATOM 3018 C C   . PRO B 2 102 ? 13.998  13.727  22.977  1.00 84.17 102 B 1 
ATOM 3019 O O   . PRO B 2 102 ? 13.438  12.690  23.341  1.00 81.18 102 B 1 
ATOM 3020 C CB  . PRO B 2 102 ? 15.415  14.860  24.762  1.00 81.00 102 B 1 
ATOM 3021 C CG  . PRO B 2 102 ? 14.943  14.190  26.043  1.00 82.18 102 B 1 
ATOM 3022 C CD  . PRO B 2 102 ? 13.528  14.727  26.216  1.00 85.36 102 B 1 
ATOM 3023 N N   . VAL B 2 103 ? 14.589  13.842  21.793  1.00 83.91 103 B 1 
ATOM 3024 C CA  . VAL B 2 103 ? 14.741  12.726  20.852  1.00 81.03 103 B 1 
ATOM 3025 C C   . VAL B 2 103 ? 15.449  11.546  21.524  1.00 79.83 103 B 1 
ATOM 3026 O O   . VAL B 2 103 ? 16.369  11.719  22.323  1.00 75.67 103 B 1 
ATOM 3027 C CB  . VAL B 2 103 ? 15.481  13.180  19.577  1.00 79.03 103 B 1 
ATOM 3028 C CG1 . VAL B 2 103 ? 16.933  13.622  19.818  1.00 72.49 103 B 1 
ATOM 3029 C CG2 . VAL B 2 103 ? 15.476  12.093  18.504  1.00 75.28 103 B 1 
ATOM 3030 N N   . GLY B 2 104 ? 15.004  10.325  21.194  1.00 82.75 104 B 1 
ATOM 3031 C CA  . GLY B 2 104 ? 15.539  9.108   21.790  1.00 80.10 104 B 1 
ATOM 3032 C C   . GLY B 2 104 ? 14.988  8.781   23.179  1.00 82.79 104 B 1 
ATOM 3033 O O   . GLY B 2 104 ? 15.472  7.851   23.812  1.00 77.95 104 B 1 
ATOM 3034 N N   . THR B 2 105 ? 13.981  9.504   23.659  1.00 82.77 105 B 1 
ATOM 3035 C CA  . THR B 2 105 ? 13.249  9.121   24.877  1.00 81.75 105 B 1 
ATOM 3036 C C   . THR B 2 105 ? 12.666  7.729   24.705  1.00 83.21 105 B 1 
ATOM 3037 O O   . THR B 2 105 ? 11.893  7.474   23.781  1.00 81.09 105 B 1 
ATOM 3038 C CB  . THR B 2 105 ? 12.139  10.113  25.200  1.00 79.63 105 B 1 
ATOM 3039 O OG1 . THR B 2 105 ? 12.715  11.359  25.529  1.00 71.94 105 B 1 
ATOM 3040 C CG2 . THR B 2 105 ? 11.303  9.697   26.407  1.00 72.38 105 B 1 
ATOM 3041 N N   . GLU B 2 106 ? 13.024  6.812   25.622  1.00 84.53 106 B 1 
ATOM 3042 C CA  . GLU B 2 106 ? 12.591  5.428   25.580  1.00 83.81 106 B 1 
ATOM 3043 C C   . GLU B 2 106 ? 11.271  5.219   26.321  1.00 84.39 106 B 1 
ATOM 3044 O O   . GLU B 2 106 ? 11.130  5.531   27.515  1.00 83.18 106 B 1 
ATOM 3045 C CB  . GLU B 2 106 ? 13.657  4.490   26.150  1.00 80.81 106 B 1 
ATOM 3046 C CG  . GLU B 2 106 ? 14.948  4.429   25.327  1.00 77.83 106 B 1 
ATOM 3047 C CD  . GLU B 2 106 ? 15.919  3.362   25.872  1.00 75.92 106 B 1 
ATOM 3048 O OE1 . GLU B 2 106 ? 16.990  3.161   25.268  1.00 66.73 106 B 1 
ATOM 3049 O OE2 . GLU B 2 106 ? 15.594  2.703   26.894  1.00 71.48 106 B 1 
ATOM 3050 N N   . VAL B 2 107 ? 10.337  4.593   25.625  1.00 86.26 107 B 1 
ATOM 3051 C CA  . VAL B 2 107 ? 9.057   4.118   26.143  1.00 85.09 107 B 1 
ATOM 3052 C C   . VAL B 2 107 ? 8.910   2.631   25.837  1.00 84.91 107 B 1 
ATOM 3053 O O   . VAL B 2 107 ? 9.444   2.146   24.843  1.00 82.82 107 B 1 
ATOM 3054 C CB  . VAL B 2 107 ? 7.876   4.937   25.592  1.00 84.41 107 B 1 
ATOM 3055 C CG1 . VAL B 2 107 ? 7.951   6.382   26.071  1.00 77.80 107 B 1 
ATOM 3056 C CG2 . VAL B 2 107 ? 7.813   4.941   24.059  1.00 79.76 107 B 1 
ATOM 3057 N N   . ALA B 2 108 ? 8.220   1.887   26.687  1.00 86.30 108 B 1 
ATOM 3058 C CA  . ALA B 2 108 ? 8.143   0.438   26.550  1.00 84.47 108 B 1 
ATOM 3059 C C   . ALA B 2 108 ? 6.750   -0.116  26.851  1.00 84.60 108 B 1 
ATOM 3060 O O   . ALA B 2 108 ? 5.939   0.500   27.547  1.00 82.68 108 B 1 
ATOM 3061 C CB  . ALA B 2 108 ? 9.219   -0.200  27.439  1.00 82.10 108 B 1 
ATOM 3062 N N   . THR B 2 109 ? 6.510   -1.327  26.370  1.00 85.22 109 B 1 
ATOM 3063 C CA  . THR B 2 109 ? 5.360   -2.125  26.794  1.00 83.30 109 B 1 
ATOM 3064 C C   . THR B 2 109 ? 5.575   -2.683  28.196  1.00 83.48 109 B 1 
ATOM 3065 O O   . THR B 2 109 ? 6.701   -2.781  28.707  1.00 81.38 109 B 1 
ATOM 3066 C CB  . THR B 2 109 ? 5.059   -3.264  25.817  1.00 81.33 109 B 1 
ATOM 3067 O OG1 . THR B 2 109 ? 6.115   -4.181  25.757  1.00 71.76 109 B 1 
ATOM 3068 C CG2 . THR B 2 109 ? 4.804   -2.755  24.399  1.00 73.48 109 B 1 
ATOM 3069 N N   . LEU B 2 110 ? 4.480   -3.084  28.846  1.00 81.78 110 B 1 
ATOM 3070 C CA  . LEU B 2 110 ? 4.553   -3.762  30.126  1.00 79.69 110 B 1 
ATOM 3071 C C   . LEU B 2 110 ? 5.241   -5.119  29.965  1.00 78.85 110 B 1 
ATOM 3072 O O   . LEU B 2 110 ? 4.807   -5.960  29.186  1.00 75.17 110 B 1 
ATOM 3073 C CB  . LEU B 2 110 ? 3.134   -3.907  30.703  1.00 76.70 110 B 1 
ATOM 3074 C CG  . LEU B 2 110 ? 3.146   -4.320  32.186  1.00 70.96 110 B 1 
ATOM 3075 C CD1 . LEU B 2 110 ? 3.432   -3.127  33.090  1.00 64.69 110 B 1 
ATOM 3076 C CD2 . LEU B 2 110 ? 1.796   -4.903  32.584  1.00 65.29 110 B 1 
ATOM 3077 N N   . ARG B 2 111 ? 6.298   -5.353  30.727  1.00 82.19 111 B 1 
ATOM 3078 C CA  . ARG B 2 111 ? 6.942   -6.666  30.774  1.00 80.04 111 B 1 
ATOM 3079 C C   . ARG B 2 111 ? 6.044   -7.657  31.501  1.00 80.28 111 B 1 
ATOM 3080 O O   . ARG B 2 111 ? 5.636   -7.411  32.631  1.00 75.78 111 B 1 
ATOM 3081 C CB  . ARG B 2 111 ? 8.330   -6.551  31.424  1.00 75.93 111 B 1 
ATOM 3082 C CG  . ARG B 2 111 ? 9.090   -7.875  31.334  1.00 69.34 111 B 1 
ATOM 3083 C CD  . ARG B 2 111 ? 10.487  -7.731  31.913  1.00 66.28 111 B 1 
ATOM 3084 N NE  . ARG B 2 111 ? 11.237  -8.982  31.774  1.00 58.58 111 B 1 
ATOM 3085 C CZ  . ARG B 2 111 ? 12.498  -9.203  32.115  1.00 52.59 111 B 1 
ATOM 3086 N NH1 . ARG B 2 111 ? 13.205  -8.270  32.695  1.00 49.73 111 B 1 
ATOM 3087 N NH2 . ARG B 2 111 ? 13.057  -10.355 31.862  1.00 47.40 111 B 1 
ATOM 3088 N N   . THR B 2 112 ? 5.795   -8.813  30.872  1.00 79.38 112 B 1 
ATOM 3089 C CA  . THR B 2 112 ? 5.115   -9.951  31.502  1.00 77.58 112 B 1 
ATOM 3090 C C   . THR B 2 112 ? 6.104   -11.096 31.741  1.00 78.06 112 B 1 
ATOM 3091 O O   . THR B 2 112 ? 7.273   -11.019 31.360  1.00 72.74 112 B 1 
ATOM 3092 C CB  . THR B 2 112 ? 3.895   -10.399 30.683  1.00 72.47 112 B 1 
ATOM 3093 O OG1 . THR B 2 112 ? 4.304   -11.068 29.530  1.00 64.02 112 B 1 
ATOM 3094 C CG2 . THR B 2 112 ? 2.963   -9.248  30.287  1.00 62.23 112 B 1 
ATOM 3095 N N   . GLU B 2 113 ? 5.660   -12.172 32.386  1.00 75.18 113 B 1 
ATOM 3096 C CA  . GLU B 2 113 ? 6.507   -13.352 32.580  1.00 73.41 113 B 1 
ATOM 3097 C C   . GLU B 2 113 ? 6.851   -14.070 31.263  1.00 74.61 113 B 1 
ATOM 3098 O O   . GLU B 2 113 ? 7.862   -14.769 31.184  1.00 71.10 113 B 1 
ATOM 3099 C CB  . GLU B 2 113 ? 5.800   -14.361 33.491  1.00 71.46 113 B 1 
ATOM 3100 C CG  . GLU B 2 113 ? 5.620   -13.867 34.931  1.00 63.25 113 B 1 
ATOM 3101 C CD  . GLU B 2 113 ? 5.006   -14.942 35.847  1.00 52.39 113 B 1 
ATOM 3102 O OE1 . GLU B 2 113 ? 5.050   -14.728 37.078  1.00 43.37 113 B 1 
ATOM 3103 O OE2 . GLU B 2 113 ? 4.493   -15.955 35.329  1.00 48.43 113 B 1 
ATOM 3104 N N   . ARG B 2 114 ? 5.992   -13.930 30.250  1.00 77.43 114 B 1 
ATOM 3105 C CA  . ARG B 2 114 ? 6.135   -14.623 28.963  1.00 77.61 114 B 1 
ATOM 3106 C C   . ARG B 2 114 ? 6.702   -13.730 27.874  1.00 79.12 114 B 1 
ATOM 3107 O O   . ARG B 2 114 ? 7.435   -14.224 27.029  1.00 74.35 114 B 1 
ATOM 3108 C CB  . ARG B 2 114 ? 4.776   -15.175 28.517  1.00 73.37 114 B 1 
ATOM 3109 C CG  . ARG B 2 114 ? 4.275   -16.269 29.460  1.00 65.00 114 B 1 
ATOM 3110 C CD  . ARG B 2 114 ? 2.973   -16.852 28.917  1.00 61.81 114 B 1 
ATOM 3111 N NE  . ARG B 2 114 ? 2.452   -17.905 29.810  1.00 52.37 114 B 1 
ATOM 3112 C CZ  . ARG B 2 114 ? 1.317   -18.567 29.642  1.00 46.18 114 B 1 
ATOM 3113 N NH1 . ARG B 2 114 ? 0.548   -18.328 28.626  1.00 43.69 114 B 1 
ATOM 3114 N NH2 . ARG B 2 114 ? 0.958   -19.461 30.512  1.00 40.67 114 B 1 
ATOM 3115 N N   . ASP B 2 115 ? 6.352   -12.460 27.915  1.00 75.71 115 B 1 
ATOM 3116 C CA  . ASP B 2 115 ? 6.686   -11.509 26.861  1.00 76.04 115 B 1 
ATOM 3117 C C   . ASP B 2 115 ? 7.682   -10.476 27.386  1.00 78.06 115 B 1 
ATOM 3118 O O   . ASP B 2 115 ? 7.474   -9.847  28.432  1.00 73.82 115 B 1 
ATOM 3119 C CB  . ASP B 2 115 ? 5.412   -10.852 26.316  1.00 70.75 115 B 1 
ATOM 3120 C CG  . ASP B 2 115 ? 4.367   -11.891 25.860  1.00 64.85 115 B 1 
ATOM 3121 O OD1 . ASP B 2 115 ? 4.747   -12.843 25.153  1.00 58.30 115 B 1 
ATOM 3122 O OD2 . ASP B 2 115 ? 3.203   -11.744 26.291  1.00 59.24 115 B 1 
ATOM 3123 N N   . GLU B 2 116 ? 8.782   -10.301 26.664  1.00 76.34 116 B 1 
ATOM 3124 C CA  . GLU B 2 116 ? 9.730   -9.236  26.954  1.00 76.57 116 B 1 
ATOM 3125 C C   . GLU B 2 116 ? 9.141   -7.864  26.619  1.00 78.72 116 B 1 
ATOM 3126 O O   . GLU B 2 116 ? 8.242   -7.729  25.792  1.00 75.58 116 B 1 
ATOM 3127 C CB  . GLU B 2 116 ? 11.070  -9.471  26.246  1.00 71.96 116 B 1 
ATOM 3128 C CG  . GLU B 2 116 ? 11.760  -10.736 26.772  1.00 62.91 116 B 1 
ATOM 3129 C CD  . GLU B 2 116 ? 13.240  -10.830 26.416  1.00 55.15 116 B 1 
ATOM 3130 O OE1 . GLU B 2 116 ? 13.962  -11.472 27.210  1.00 47.25 116 B 1 
ATOM 3131 O OE2 . GLU B 2 116 ? 13.655  -10.228 25.408  1.00 49.67 116 B 1 
ATOM 3132 N N   . ALA B 2 117 ? 9.654   -6.831  27.289  1.00 79.16 117 B 1 
ATOM 3133 C CA  . ALA B 2 117 ? 9.231   -5.472  27.018  1.00 78.60 117 B 1 
ATOM 3134 C C   . ALA B 2 117 ? 9.727   -5.031  25.637  1.00 81.62 117 B 1 
ATOM 3135 O O   . ALA B 2 117 ? 10.923  -5.036  25.366  1.00 77.97 117 B 1 
ATOM 3136 C CB  . ALA B 2 117 ? 9.748   -4.551  28.132  1.00 73.65 117 B 1 
ATOM 3137 N N   . VAL B 2 118 ? 8.808   -4.599  24.794  1.00 80.39 118 B 1 
ATOM 3138 C CA  . VAL B 2 118 ? 9.122   -3.992  23.501  1.00 80.88 118 B 1 
ATOM 3139 C C   . VAL B 2 118 ? 9.406   -2.515  23.729  1.00 82.52 118 B 1 
ATOM 3140 O O   . VAL B 2 118 ? 8.570   -1.813  24.281  1.00 81.33 118 B 1 
ATOM 3141 C CB  . VAL B 2 118 ? 7.987   -4.204  22.490  1.00 78.64 118 B 1 
ATOM 3142 C CG1 . VAL B 2 118 ? 8.346   -3.616  21.136  1.00 74.22 118 B 1 
ATOM 3143 C CG2 . VAL B 2 118 ? 7.696   -5.702  22.299  1.00 77.26 118 B 1 
ATOM 3144 N N   . VAL B 2 119 ? 10.592  -2.044  23.335  1.00 84.24 119 B 1 
ATOM 3145 C CA  . VAL B 2 119 ? 11.057  -0.676  23.570  1.00 83.57 119 B 1 
ATOM 3146 C C   . VAL B 2 119 ? 10.917  0.142   22.299  1.00 84.04 119 B 1 
ATOM 3147 O O   . VAL B 2 119 ? 11.322  -0.295  21.226  1.00 82.61 119 B 1 
ATOM 3148 C CB  . VAL B 2 119 ? 12.506  -0.656  24.086  1.00 80.39 119 B 1 
ATOM 3149 C CG1 . VAL B 2 119 ? 12.963  0.767   24.429  1.00 73.93 119 B 1 
ATOM 3150 C CG2 . VAL B 2 119 ? 12.654  -1.505  25.353  1.00 76.75 119 B 1 
ATOM 3151 N N   . PHE B 2 120 ? 10.385  1.349   22.430  1.00 86.34 120 B 1 
ATOM 3152 C CA  . PHE B 2 120 ? 10.303  2.351   21.383  1.00 86.66 120 B 1 
ATOM 3153 C C   . PHE B 2 120 ? 11.113  3.573   21.791  1.00 86.87 120 B 1 
ATOM 3154 O O   . PHE B 2 120 ? 11.170  3.915   22.966  1.00 83.62 120 B 1 
ATOM 3155 C CB  . PHE B 2 120 ? 8.844   2.731   21.130  1.00 85.24 120 B 1 
ATOM 3156 C CG  . PHE B 2 120 ? 8.012   1.631   20.509  1.00 88.49 120 B 1 
ATOM 3157 C CD1 . PHE B 2 120 ? 7.704   1.662   19.136  1.00 83.03 120 B 1 
ATOM 3158 C CD2 . PHE B 2 120 ? 7.547   0.559   21.287  1.00 82.37 120 B 1 
ATOM 3159 C CE1 . PHE B 2 120 ? 6.958   0.652   18.548  1.00 81.97 120 B 1 
ATOM 3160 C CE2 . PHE B 2 120 ? 6.798   -0.472  20.701  1.00 82.77 120 B 1 
ATOM 3161 C CZ  . PHE B 2 120 ? 6.511   -0.428  19.333  1.00 86.18 120 B 1 
ATOM 3162 N N   . ALA B 2 121 ? 11.729  4.254   20.829  1.00 85.95 121 B 1 
ATOM 3163 C CA  . ALA B 2 121 ? 12.429  5.519   21.034  1.00 84.12 121 B 1 
ATOM 3164 C C   . ALA B 2 121 ? 11.749  6.621   20.220  1.00 84.45 121 B 1 
ATOM 3165 O O   . ALA B 2 121 ? 11.360  6.396   19.071  1.00 82.82 121 B 1 
ATOM 3166 C CB  . ALA B 2 121 ? 13.903  5.343   20.664  1.00 82.02 121 B 1 
ATOM 3167 N N   . THR B 2 122 ? 11.623  7.815   20.775  1.00 86.01 122 B 1 
ATOM 3168 C CA  . THR B 2 122 ? 11.062  8.966   20.061  1.00 84.42 122 B 1 
ATOM 3169 C C   . THR B 2 122 ? 12.005  9.421   18.938  1.00 84.49 122 B 1 
ATOM 3170 O O   . THR B 2 122 ? 13.223  9.455   19.110  1.00 82.25 122 B 1 
ATOM 3171 C CB  . THR B 2 122 ? 10.736  10.135  20.994  1.00 82.95 122 B 1 
ATOM 3172 O OG1 . THR B 2 122 ? 11.880  10.572  21.689  1.00 74.75 122 B 1 
ATOM 3173 C CG2 . THR B 2 122 ? 9.699   9.758   22.037  1.00 75.41 122 B 1 
ATOM 3174 N N   . GLU B 2 123 ? 11.457  9.778   17.772  1.00 82.99 123 B 1 
ATOM 3175 C CA  . GLU B 2 123 ? 12.253  10.127  16.586  1.00 81.30 123 B 1 
ATOM 3176 C C   . GLU B 2 123 ? 12.663  11.599  16.535  1.00 81.26 123 B 1 
ATOM 3177 O O   . GLU B 2 123 ? 13.662  11.941  15.896  1.00 79.01 123 B 1 
ATOM 3178 C CB  . GLU B 2 123 ? 11.484  9.776   15.295  1.00 79.12 123 B 1 
ATOM 3179 C CG  . GLU B 2 123 ? 11.234  8.275   15.144  1.00 74.88 123 B 1 
ATOM 3180 C CD  . GLU B 2 123 ? 10.828  7.890   13.710  1.00 72.62 123 B 1 
ATOM 3181 O OE1 . GLU B 2 123 ? 9.801   7.230   13.509  1.00 64.05 123 B 1 
ATOM 3182 O OE2 . GLU B 2 123 ? 11.603  8.178   12.763  1.00 68.78 123 B 1 
ATOM 3183 N N   . GLN B 2 124 ? 11.896  12.472  17.177  1.00 83.73 124 B 1 
ATOM 3184 C CA  . GLN B 2 124 ? 12.055  13.920  17.145  1.00 82.70 124 B 1 
ATOM 3185 C C   . GLN B 2 124 ? 11.883  14.509  18.547  1.00 83.04 124 B 1 
ATOM 3186 O O   . GLN B 2 124 ? 11.250  13.896  19.408  1.00 79.93 124 B 1 
ATOM 3187 C CB  . GLN B 2 124 ? 11.045  14.540  16.164  1.00 79.80 124 B 1 
ATOM 3188 C CG  . GLN B 2 124 ? 11.232  14.028  14.721  1.00 74.16 124 B 1 
ATOM 3189 C CD  . GLN B 2 124 ? 10.293  14.688  13.720  1.00 70.28 124 B 1 
ATOM 3190 O OE1 . GLN B 2 124 ? 9.564   15.611  14.008  1.00 60.14 124 B 1 
ATOM 3191 N NE2 . GLN B 2 124 ? 10.284  14.238  12.481  1.00 59.91 124 B 1 
ATOM 3192 N N   . ASP B 2 125 ? 12.436  15.705  18.745  1.00 86.07 125 B 1 
ATOM 3193 C CA  . ASP B 2 125 ? 12.160  16.487  19.944  1.00 85.15 125 B 1 
ATOM 3194 C C   . ASP B 2 125 ? 10.694  16.920  19.955  1.00 85.52 125 B 1 
ATOM 3195 O O   . ASP B 2 125 ? 10.193  17.473  18.978  1.00 81.28 125 B 1 
ATOM 3196 C CB  . ASP B 2 125 ? 13.073  17.726  20.012  1.00 81.21 125 B 1 
ATOM 3197 C CG  . ASP B 2 125 ? 14.548  17.409  20.290  1.00 77.79 125 B 1 
ATOM 3198 O OD1 . ASP B 2 125 ? 14.842  16.343  20.868  1.00 70.02 125 B 1 
ATOM 3199 O OD2 . ASP B 2 125 ? 15.400  18.270  19.962  1.00 72.10 125 B 1 
ATOM 3200 N N   . LEU B 2 126 ? 10.021  16.715  21.088  1.00 84.15 126 B 1 
ATOM 3201 C CA  . LEU B 2 126 ? 8.671   17.222  21.323  1.00 82.80 126 B 1 
ATOM 3202 C C   . LEU B 2 126 ? 8.743   18.365  22.326  1.00 84.45 126 B 1 
ATOM 3203 O O   . LEU B 2 126 ? 9.199   18.197  23.455  1.00 82.06 126 B 1 
ATOM 3204 C CB  . LEU B 2 126 ? 7.772   16.075  21.798  1.00 80.55 126 B 1 
ATOM 3205 C CG  . LEU B 2 126 ? 6.365   16.528  22.247  1.00 81.02 126 B 1 
ATOM 3206 C CD1 . LEU B 2 126 ? 5.552   17.099  21.093  1.00 75.92 126 B 1 
ATOM 3207 C CD2 . LEU B 2 126 ? 5.621   15.345  22.852  1.00 77.48 126 B 1 
ATOM 3208 N N   . ARG B 2 127 ? 8.238   19.530  21.920  1.00 84.32 127 B 1 
ATOM 3209 C CA  . ARG B 2 127 ? 8.098   20.680  22.808  1.00 84.16 127 B 1 
ATOM 3210 C C   . ARG B 2 127 ? 6.634   20.874  23.185  1.00 83.86 127 B 1 
ATOM 3211 O O   . ARG B 2 127 ? 5.839   21.295  22.355  1.00 81.25 127 B 1 
ATOM 3212 C CB  . ARG B 2 127 ? 8.718   21.910  22.142  1.00 82.49 127 B 1 
ATOM 3213 C CG  . ARG B 2 127 ? 8.816   23.060  23.141  1.00 74.99 127 B 1 
ATOM 3214 C CD  . ARG B 2 127 ? 9.478   24.269  22.487  1.00 72.97 127 B 1 
ATOM 3215 N NE  . ARG B 2 127 ? 9.588   25.372  23.443  1.00 63.78 127 B 1 
ATOM 3216 C CZ  . ARG B 2 127 ? 10.008  26.596  23.178  1.00 56.83 127 B 1 
ATOM 3217 N NH1 . ARG B 2 127 ? 10.393  26.936  21.983  1.00 52.59 127 B 1 
ATOM 3218 N NH2 . ARG B 2 127 ? 10.034  27.500  24.125  1.00 49.99 127 B 1 
ATOM 3219 N N   . ILE B 2 128 ? 6.303   20.614  24.452  1.00 83.33 128 B 1 
ATOM 3220 C CA  . ILE B 2 128 ? 4.969   20.839  25.004  1.00 82.49 128 B 1 
ATOM 3221 C C   . ILE B 2 128 ? 4.892   22.295  25.455  1.00 83.08 128 B 1 
ATOM 3222 O O   . ILE B 2 128 ? 5.472   22.675  26.470  1.00 80.87 128 B 1 
ATOM 3223 C CB  . ILE B 2 128 ? 4.665   19.833  26.141  1.00 81.79 128 B 1 
ATOM 3224 C CG1 . ILE B 2 128 ? 4.818   18.380  25.646  1.00 81.28 128 B 1 
ATOM 3225 C CG2 . ILE B 2 128 ? 3.245   20.085  26.673  1.00 81.11 128 B 1 
ATOM 3226 C CD1 . ILE B 2 128 ? 4.648   17.316  26.739  1.00 76.98 128 B 1 
ATOM 3227 N N   . VAL B 2 129 ? 4.230   23.122  24.649  1.00 86.11 129 B 1 
ATOM 3228 C CA  . VAL B 2 129 ? 4.181   24.579  24.839  1.00 85.04 129 B 1 
ATOM 3229 C C   . VAL B 2 129 ? 2.942   24.952  25.652  1.00 85.31 129 B 1 
ATOM 3230 O O   . VAL B 2 129 ? 1.842   24.581  25.263  1.00 81.89 129 B 1 
ATOM 3231 C CB  . VAL B 2 129 ? 4.178   25.315  23.484  1.00 82.59 129 B 1 
ATOM 3232 C CG1 . VAL B 2 129 ? 4.234   26.827  23.669  1.00 75.38 129 B 1 
ATOM 3233 C CG2 . VAL B 2 129 ? 5.390   24.920  22.631  1.00 76.82 129 B 1 
ATOM 3234 N N   . PRO B 2 130 ? 3.085   25.689  26.767  1.00 86.99 130 B 1 
ATOM 3235 C CA  . PRO B 2 130 ? 1.927   26.171  27.509  1.00 85.37 130 B 1 
ATOM 3236 C C   . PRO B 2 130 ? 1.174   27.239  26.719  1.00 85.42 130 B 1 
ATOM 3237 O O   . PRO B 2 130 ? 1.767   28.045  25.996  1.00 80.94 130 B 1 
ATOM 3238 C CB  . PRO B 2 130 ? 2.486   26.709  28.828  1.00 82.02 130 B 1 
ATOM 3239 C CG  . PRO B 2 130 ? 3.883   27.180  28.439  1.00 82.00 130 B 1 
ATOM 3240 C CD  . PRO B 2 130 ? 4.310   26.177  27.377  1.00 85.42 130 B 1 
ATOM 3241 N N   . CYS B 2 131 ? -0.142  27.254  26.862  1.00 85.58 131 B 1 
ATOM 3242 C CA  . CYS B 2 131 ? -0.991  28.259  26.242  1.00 84.99 131 B 1 
ATOM 3243 C C   . CYS B 2 131 ? -2.148  28.652  27.164  1.00 85.83 131 B 1 
ATOM 3244 O O   . CYS B 2 131 ? -2.496  27.938  28.105  1.00 81.60 131 B 1 
ATOM 3245 C CB  . CYS B 2 131 ? -1.480  27.761  24.873  1.00 80.70 131 B 1 
ATOM 3246 S SG  . CYS B 2 131 ? -2.706  26.431  25.053  1.00 75.45 131 B 1 
ATOM 3247 N N   . THR B 2 132 ? -2.753  29.800  26.870  1.00 84.75 132 B 1 
ATOM 3248 C CA  . THR B 2 132 ? -3.972  30.300  27.520  1.00 83.83 132 B 1 
ATOM 3249 C C   . THR B 2 132 ? -4.936  30.800  26.454  1.00 83.69 132 B 1 
ATOM 3250 O O   . THR B 2 132 ? -4.530  31.121  25.332  1.00 80.30 132 B 1 
ATOM 3251 C CB  . THR B 2 132 ? -3.666  31.416  28.524  1.00 81.08 132 B 1 
ATOM 3252 O OG1 . THR B 2 132 ? -2.973  32.480  27.912  1.00 71.52 132 B 1 
ATOM 3253 C CG2 . THR B 2 132 ? -2.798  30.930  29.690  1.00 71.45 132 B 1 
ATOM 3254 N N   . MET B 2 133 ? -6.219  30.891  26.789  1.00 83.00 133 B 1 
ATOM 3255 C CA  . MET B 2 133 ? -7.202  31.493  25.897  1.00 81.04 133 B 1 
ATOM 3256 C C   . MET B 2 133 ? -7.090  33.018  25.944  1.00 81.18 133 B 1 
ATOM 3257 O O   . MET B 2 133 ? -7.265  33.627  26.993  1.00 77.26 133 B 1 
ATOM 3258 C CB  . MET B 2 133 ? -8.610  31.021  26.275  1.00 78.29 133 B 1 
ATOM 3259 C CG  . MET B 2 133 ? -9.571  31.303  25.121  1.00 74.96 133 B 1 
ATOM 3260 S SD  . MET B 2 133 ? -11.305 31.071  25.555  1.00 70.20 133 B 1 
ATOM 3261 C CE  . MET B 2 133 ? -11.775 32.787  25.756  1.00 61.24 133 B 1 
ATOM 3262 N N   . GLY B 2 134 ? -6.796  33.638  24.811  1.00 80.93 134 B 1 
ATOM 3263 C CA  . GLY B 2 134 ? -6.679  35.091  24.703  1.00 78.74 134 B 1 
ATOM 3264 C C   . GLY B 2 134 ? -7.893  35.771  24.060  1.00 80.20 134 B 1 
ATOM 3265 O O   . GLY B 2 134 ? -8.210  36.915  24.397  1.00 75.04 134 B 1 
ATOM 3266 N N   . ARG B 2 135 ? -8.554  35.108  23.123  1.00 81.93 135 B 1 
ATOM 3267 C CA  . ARG B 2 135 ? -9.649  35.685  22.332  1.00 81.92 135 B 1 
ATOM 3268 C C   . ARG B 2 135 ? -10.750 34.654  22.065  1.00 83.73 135 B 1 
ATOM 3269 O O   . ARG B 2 135 ? -10.444 33.498  21.794  1.00 80.52 135 B 1 
ATOM 3270 C CB  . ARG B 2 135 ? -9.115  36.230  20.994  1.00 78.27 135 B 1 
ATOM 3271 C CG  . ARG B 2 135 ? -8.175  37.441  21.137  1.00 74.79 135 B 1 
ATOM 3272 C CD  . ARG B 2 135 ? -8.942  38.694  21.546  1.00 71.84 135 B 1 
ATOM 3273 N NE  . ARG B 2 135 ? -8.051  39.818  21.822  1.00 66.18 135 B 1 
ATOM 3274 C CZ  . ARG B 2 135 ? -8.431  41.081  21.957  1.00 60.60 135 B 1 
ATOM 3275 N NH1 . ARG B 2 135 ? -9.673  41.453  21.791  1.00 54.99 135 B 1 
ATOM 3276 N NH2 . ARG B 2 135 ? -7.563  41.988  22.279  1.00 55.00 135 B 1 
ATOM 3277 N N   . LEU B 2 136 ? -12.004 35.112  22.075  1.00 79.70 136 B 1 
ATOM 3278 C CA  . LEU B 2 136 ? -13.146 34.377  21.553  1.00 79.24 136 B 1 
ATOM 3279 C C   . LEU B 2 136 ? -13.786 35.198  20.438  1.00 79.66 136 B 1 
ATOM 3280 O O   . LEU B 2 136 ? -14.134 36.363  20.635  1.00 77.72 136 B 1 
ATOM 3281 C CB  . LEU B 2 136 ? -14.151 34.079  22.679  1.00 78.01 136 B 1 
ATOM 3282 C CG  . LEU B 2 136 ? -15.354 33.232  22.221  1.00 76.55 136 B 1 
ATOM 3283 C CD1 . LEU B 2 136 ? -14.960 31.788  21.959  1.00 70.87 136 B 1 
ATOM 3284 C CD2 . LEU B 2 136 ? -16.446 33.241  23.282  1.00 71.61 136 B 1 
ATOM 3285 N N   . VAL B 2 137 ? -13.942 34.604  19.280  1.00 80.58 137 B 1 
ATOM 3286 C CA  . VAL B 2 137 ? -14.481 35.239  18.084  1.00 79.48 137 B 1 
ATOM 3287 C C   . VAL B 2 137 ? -15.551 34.333  17.495  1.00 80.04 137 B 1 
ATOM 3288 O O   . VAL B 2 137 ? -15.371 33.122  17.420  1.00 78.82 137 B 1 
ATOM 3289 C CB  . VAL B 2 137 ? -13.349 35.527  17.082  1.00 77.56 137 B 1 
ATOM 3290 C CG1 . VAL B 2 137 ? -13.882 36.108  15.790  1.00 71.91 137 B 1 
ATOM 3291 C CG2 . VAL B 2 137 ? -12.337 36.530  17.644  1.00 73.58 137 B 1 
ATOM 3292 N N   . THR B 2 138 ? -16.664 34.913  17.057  1.00 81.12 138 B 1 
ATOM 3293 C CA  . THR B 2 138 ? -17.718 34.170  16.368  1.00 79.45 138 B 1 
ATOM 3294 C C   . THR B 2 138 ? -17.821 34.628  14.919  1.00 79.20 138 B 1 
ATOM 3295 O O   . THR B 2 138 ? -17.682 35.807  14.612  1.00 76.61 138 B 1 
ATOM 3296 C CB  . THR B 2 138 ? -19.073 34.270  17.091  1.00 77.24 138 B 1 
ATOM 3297 O OG1 . THR B 2 138 ? -19.475 35.613  17.256  1.00 68.37 138 B 1 
ATOM 3298 C CG2 . THR B 2 138 ? -19.007 33.653  18.488  1.00 68.11 138 B 1 
ATOM 3299 N N   . GLN B 2 139 ? -18.045 33.687  14.025  1.00 79.85 139 B 1 
ATOM 3300 C CA  . GLN B 2 139 ? -18.263 33.948  12.614  1.00 78.52 139 B 1 
ATOM 3301 C C   . GLN B 2 139 ? -19.511 33.194  12.160  1.00 77.80 139 B 1 
ATOM 3302 O O   . GLN B 2 139 ? -19.493 31.976  12.039  1.00 74.23 139 B 1 
ATOM 3303 C CB  . GLN B 2 139 ? -17.019 33.559  11.810  1.00 75.07 139 B 1 
ATOM 3304 C CG  . GLN B 2 139 ? -17.194 33.914  10.322  1.00 70.15 139 B 1 
ATOM 3305 C CD  . GLN B 2 139 ? -15.950 33.631  9.477   1.00 66.98 139 B 1 
ATOM 3306 O OE1 . GLN B 2 139 ? -14.977 33.032  9.896   1.00 60.40 139 B 1 
ATOM 3307 N NE2 . GLN B 2 139 ? -15.953 34.064  8.238   1.00 59.40 139 B 1 
ATOM 3308 N N   . VAL B 2 140 ? -20.565 33.955  11.910  1.00 78.84 140 B 1 
ATOM 3309 C CA  . VAL B 2 140 ? -21.787 33.430  11.309  1.00 76.97 140 B 1 
ATOM 3310 C C   . VAL B 2 140 ? -21.621 33.445  9.795   1.00 76.60 140 B 1 
ATOM 3311 O O   . VAL B 2 140 ? -21.033 34.361  9.228   1.00 71.12 140 B 1 
ATOM 3312 C CB  . VAL B 2 140 ? -23.012 34.239  11.767  1.00 72.36 140 B 1 
ATOM 3313 C CG1 . VAL B 2 140 ? -24.300 33.691  11.156  1.00 65.77 140 B 1 
ATOM 3314 C CG2 . VAL B 2 140 ? -23.144 34.182  13.295  1.00 66.35 140 B 1 
ATOM 3315 N N   . SER B 2 141 ? -22.123 32.418  9.126   1.00 75.01 141 B 1 
ATOM 3316 C CA  . SER B 2 141 ? -22.048 32.295  7.676   1.00 73.10 141 B 1 
ATOM 3317 C C   . SER B 2 141 ? -22.708 33.494  6.989   1.00 72.59 141 B 1 
ATOM 3318 O O   . SER B 2 141 ? -23.894 33.769  7.175   1.00 65.34 141 B 1 
ATOM 3319 C CB  . SER B 2 141 ? -22.712 30.983  7.236   1.00 68.28 141 B 1 
ATOM 3320 O OG  . SER B 2 141 ? -22.477 30.767  5.861   1.00 61.53 141 B 1 
ATOM 3321 N N   . GLY B 2 142 ? -21.919 34.213  6.190   1.00 69.06 142 B 1 
ATOM 3322 C CA  . GLY B 2 142 ? -22.367 35.412  5.483   1.00 66.42 142 B 1 
ATOM 3323 C C   . GLY B 2 142 ? -22.307 36.719  6.276   1.00 67.48 142 B 1 
ATOM 3324 O O   . GLY B 2 142 ? -22.532 37.786  5.692   1.00 61.57 142 B 1 
ATOM 3325 N N   . GLU B 2 143 ? -21.950 36.683  7.572   1.00 71.69 143 B 1 
ATOM 3326 C CA  . GLU B 2 143 ? -21.764 37.868  8.404   1.00 71.34 143 B 1 
ATOM 3327 C C   . GLU B 2 143 ? -20.285 38.185  8.659   1.00 71.83 143 B 1 
ATOM 3328 O O   . GLU B 2 143 ? -19.374 37.388  8.419   1.00 66.75 143 B 1 
ATOM 3329 C CB  . GLU B 2 143 ? -22.552 37.765  9.713   1.00 66.58 143 B 1 
ATOM 3330 C CG  . GLU B 2 143 ? -24.070 37.756  9.479   1.00 61.61 143 B 1 
ATOM 3331 C CD  . GLU B 2 143 ? -24.888 37.949  10.766  1.00 56.61 143 B 1 
ATOM 3332 O OE1 . GLU B 2 143 ? -26.116 38.126  10.637  1.00 50.51 143 B 1 
ATOM 3333 O OE2 . GLU B 2 143 ? -24.292 37.970  11.860  1.00 53.71 143 B 1 
ATOM 3334 N N   . ALA B 2 144 ? -20.031 39.405  9.151   1.00 69.58 144 B 1 
ATOM 3335 C CA  . ALA B 2 144 ? -18.701 39.809  9.555   1.00 69.70 144 B 1 
ATOM 3336 C C   . ALA B 2 144 ? -18.285 39.108  10.857  1.00 71.83 144 B 1 
ATOM 3337 O O   . ALA B 2 144 ? -19.099 38.847  11.736  1.00 67.54 144 B 1 
ATOM 3338 C CB  . ALA B 2 144 ? -18.650 41.332  9.682   1.00 64.04 144 B 1 
ATOM 3339 N N   . VAL B 2 145 ? -16.989 38.897  11.003  1.00 73.58 145 B 1 
ATOM 3340 C CA  . VAL B 2 145 ? -16.380 38.345  12.211  1.00 73.04 145 B 1 
ATOM 3341 C C   . VAL B 2 145 ? -16.662 39.256  13.408  1.00 75.24 145 B 1 
ATOM 3342 O O   . VAL B 2 145 ? -16.404 40.457  13.352  1.00 71.32 145 B 1 
ATOM 3343 C CB  . VAL B 2 145 ? -14.872 38.170  11.999  1.00 67.79 145 B 1 
ATOM 3344 C CG1 . VAL B 2 145 ? -14.184 37.616  13.224  1.00 61.27 145 B 1 
ATOM 3345 C CG2 . VAL B 2 145 ? -14.574 37.215  10.841  1.00 61.68 145 B 1 
ATOM 3346 N N   . SER B 2 146 ? -17.163 38.698  14.511  1.00 74.67 146 B 1 
ATOM 3347 C CA  . SER B 2 146 ? -17.502 39.411  15.737  1.00 75.58 146 B 1 
ATOM 3348 C C   . SER B 2 146 ? -16.607 38.968  16.891  1.00 77.33 146 B 1 
ATOM 3349 O O   . SER B 2 146 ? -16.669 37.807  17.303  1.00 73.84 146 B 1 
ATOM 3350 C CB  . SER B 2 146 ? -18.983 39.190  16.061  1.00 71.59 146 B 1 
ATOM 3351 O OG  . SER B 2 146 ? -19.369 39.942  17.205  1.00 63.34 146 B 1 
ATOM 3352 N N   . ASP B 2 147 ? -15.810 39.882  17.449  1.00 77.01 147 B 1 
ATOM 3353 C CA  . ASP B 2 147 ? -15.030 39.627  18.668  1.00 76.01 147 B 1 
ATOM 3354 C C   . ASP B 2 147 ? -15.946 39.720  19.896  1.00 76.01 147 B 1 
ATOM 3355 O O   . ASP B 2 147 ? -16.553 40.752  20.163  1.00 70.67 147 B 1 
ATOM 3356 C CB  . ASP B 2 147 ? -13.837 40.593  18.746  1.00 71.63 147 B 1 
ATOM 3357 C CG  . ASP B 2 147 ? -12.844 40.291  19.884  1.00 68.89 147 B 1 
ATOM 3358 O OD1 . ASP B 2 147 ? -13.145 39.456  20.755  1.00 62.58 147 B 1 
ATOM 3359 O OD2 . ASP B 2 147 ? -11.749 40.904  19.903  1.00 63.02 147 B 1 
ATOM 3360 N N   . ARG B 2 148 ? -16.048 38.631  20.642  1.00 77.52 148 B 1 
ATOM 3361 C CA  . ARG B 2 148 ? -16.885 38.469  21.837  1.00 76.78 148 B 1 
ATOM 3362 C C   . ARG B 2 148 ? -16.064 38.321  23.118  1.00 78.67 148 B 1 
ATOM 3363 O O   . ARG B 2 148 ? -16.607 38.005  24.165  1.00 74.71 148 B 1 
ATOM 3364 C CB  . ARG B 2 148 ? -17.852 37.286  21.637  1.00 73.11 148 B 1 
ATOM 3365 C CG  . ARG B 2 148 ? -18.867 37.506  20.504  1.00 74.01 148 B 1 
ATOM 3366 C CD  . ARG B 2 148 ? -19.797 38.683  20.798  1.00 70.06 148 B 1 
ATOM 3367 N NE  . ARG B 2 148 ? -20.941 38.706  19.893  1.00 65.23 148 B 1 
ATOM 3368 C CZ  . ARG B 2 148 ? -22.108 39.295  20.126  1.00 60.64 148 B 1 
ATOM 3369 N NH1 . ARG B 2 148 ? -22.311 40.004  21.208  1.00 56.69 148 B 1 
ATOM 3370 N NH2 . ARG B 2 148 ? -23.082 39.173  19.268  1.00 55.44 148 B 1 
ATOM 3371 N N   . THR B 2 149 ? -14.764 38.576  23.068  1.00 78.83 149 B 1 
ATOM 3372 C CA  . THR B 2 149 ? -13.853 38.411  24.208  1.00 75.72 149 B 1 
ATOM 3373 C C   . THR B 2 149 ? -14.284 39.254  25.410  1.00 76.85 149 B 1 
ATOM 3374 O O   . THR B 2 149 ? -14.234 38.786  26.540  1.00 75.15 149 B 1 
ATOM 3375 C CB  . THR B 2 149 ? -12.424 38.809  23.819  1.00 73.36 149 B 1 
ATOM 3376 O OG1 . THR B 2 149 ? -12.044 38.207  22.607  1.00 66.93 149 B 1 
ATOM 3377 C CG2 . THR B 2 149 ? -11.404 38.380  24.865  1.00 66.65 149 B 1 
ATOM 3378 N N   . THR B 2 150 ? -14.743 40.486  25.189  1.00 78.91 150 B 1 
ATOM 3379 C CA  . THR B 2 150 ? -15.208 41.383  26.250  1.00 76.48 150 B 1 
ATOM 3380 C C   . THR B 2 150 ? -16.502 40.872  26.890  1.00 76.89 150 B 1 
ATOM 3381 O O   . THR B 2 150 ? -16.609 40.859  28.107  1.00 73.29 150 B 1 
ATOM 3382 C CB  . THR B 2 150 ? -15.432 42.797  25.704  1.00 73.59 150 B 1 
ATOM 3383 O OG1 . THR B 2 150 ? -14.346 43.199  24.914  1.00 67.01 150 B 1 
ATOM 3384 C CG2 . THR B 2 150 ? -15.572 43.827  26.824  1.00 64.02 150 B 1 
ATOM 3385 N N   . ASP B 2 151 ? -17.449 40.394  26.103  1.00 80.71 151 B 1 
ATOM 3386 C CA  . ASP B 2 151 ? -18.710 39.842  26.605  1.00 78.34 151 B 1 
ATOM 3387 C C   . ASP B 2 151 ? -18.468 38.592  27.461  1.00 79.08 151 B 1 
ATOM 3388 O O   . ASP B 2 151 ? -19.093 38.421  28.512  1.00 75.56 151 B 1 
ATOM 3389 C CB  . ASP B 2 151 ? -19.636 39.498  25.422  1.00 75.27 151 B 1 
ATOM 3390 C CG  . ASP B 2 151 ? -20.219 40.706  24.678  1.00 72.52 151 B 1 
ATOM 3391 O OD1 . ASP B 2 151 ? -20.324 41.793  25.274  1.00 64.79 151 B 1 
ATOM 3392 O OD2 . ASP B 2 151 ? -20.617 40.535  23.505  1.00 66.44 151 B 1 
ATOM 3393 N N   . LEU B 2 152 ? -17.515 37.753  27.072  1.00 78.89 152 B 1 
ATOM 3394 C CA  . LEU B 2 152 ? -17.115 36.578  27.831  1.00 76.61 152 B 1 
ATOM 3395 C C   . LEU B 2 152 ? -16.447 36.965  29.166  1.00 78.19 152 B 1 
ATOM 3396 O O   . LEU B 2 152 ? -16.772 36.389  30.200  1.00 75.49 152 B 1 
ATOM 3397 C CB  . LEU B 2 152 ? -16.169 35.733  26.958  1.00 74.19 152 B 1 
ATOM 3398 C CG  . LEU B 2 152 ? -15.927 34.327  27.532  1.00 72.41 152 B 1 
ATOM 3399 C CD1 . LEU B 2 152 ? -17.137 33.427  27.309  1.00 67.22 152 B 1 
ATOM 3400 C CD2 . LEU B 2 152 ? -14.730 33.694  26.843  1.00 68.23 152 B 1 
ATOM 3401 N N   . ALA B 2 153 ? -15.567 37.967  29.170  1.00 78.70 153 B 1 
ATOM 3402 C CA  . ALA B 2 153 ? -14.922 38.469  30.378  1.00 77.09 153 B 1 
ATOM 3403 C C   . ALA B 2 153 ? -15.931 39.054  31.384  1.00 77.71 153 B 1 
ATOM 3404 O O   . ALA B 2 153 ? -15.752 38.927  32.594  1.00 74.59 153 B 1 
ATOM 3405 C CB  . ALA B 2 153 ? -13.871 39.501  29.975  1.00 75.32 153 B 1 
ATOM 3406 N N   . GLU B 2 154 ? -17.033 39.631  30.903  1.00 80.46 154 B 1 
ATOM 3407 C CA  . GLU B 2 154 ? -18.154 40.100  31.726  1.00 79.00 154 B 1 
ATOM 3408 C C   . GLU B 2 154 ? -19.109 38.972  32.165  1.00 79.56 154 B 1 
ATOM 3409 O O   . GLU B 2 154 ? -20.143 39.237  32.780  1.00 75.45 154 B 1 
ATOM 3410 C CB  . GLU B 2 154 ? -18.903 41.219  30.985  1.00 77.09 154 B 1 
ATOM 3411 C CG  . GLU B 2 154 ? -18.072 42.509  30.852  1.00 72.07 154 B 1 
ATOM 3412 C CD  . GLU B 2 154 ? -18.824 43.637  30.127  1.00 65.11 154 B 1 
ATOM 3413 O OE1 . GLU B 2 154 ? -18.213 44.707  29.918  1.00 57.48 154 B 1 
ATOM 3414 O OE2 . GLU B 2 154 ? -20.019 43.470  29.802  1.00 63.00 154 B 1 
ATOM 3415 N N   . SER B 2 155 ? -18.772 37.717  31.891  1.00 79.00 155 B 1 
ATOM 3416 C CA  . SER B 2 155 ? -19.580 36.529  32.215  1.00 78.79 155 B 1 
ATOM 3417 C C   . SER B 2 155 ? -20.993 36.563  31.615  1.00 80.22 155 B 1 
ATOM 3418 O O   . SER B 2 155 ? -21.960 36.089  32.236  1.00 73.78 155 B 1 
ATOM 3419 C CB  . SER B 2 155 ? -19.612 36.260  33.725  1.00 74.50 155 B 1 
ATOM 3420 O OG  . SER B 2 155 ? -18.309 36.182  34.257  1.00 67.92 155 B 1 
ATOM 3421 N N   . LYS B 2 156 ? -21.141 37.146  30.423  1.00 79.97 156 B 1 
ATOM 3422 C CA  . LYS B 2 156 ? -22.369 37.089  29.636  1.00 78.99 156 B 1 
ATOM 3423 C C   . LYS B 2 156 ? -22.436 35.787  28.849  1.00 80.23 156 B 1 
ATOM 3424 O O   . LYS B 2 156 ? -21.410 35.258  28.446  1.00 76.24 156 B 1 
ATOM 3425 C CB  . LYS B 2 156 ? -22.453 38.288  28.685  1.00 75.54 156 B 1 
ATOM 3426 C CG  . LYS B 2 156 ? -22.642 39.614  29.441  1.00 71.84 156 B 1 
ATOM 3427 C CD  . LYS B 2 156 ? -22.604 40.776  28.462  1.00 68.06 156 B 1 
ATOM 3428 C CE  . LYS B 2 156 ? -22.826 42.090  29.187  1.00 60.82 156 B 1 
ATOM 3429 N NZ  . LYS B 2 156 ? -22.275 43.213  28.405  1.00 53.95 156 B 1 
ATOM 3430 N N   . ASP B 2 157 ? -23.645 35.307  28.611  1.00 79.45 157 B 1 
ATOM 3431 C CA  . ASP B 2 157 ? -23.857 34.157  27.732  1.00 78.03 157 B 1 
ATOM 3432 C C   . ASP B 2 157 ? -23.631 34.591  26.278  1.00 79.60 157 B 1 
ATOM 3433 O O   . ASP B 2 157 ? -24.357 35.424  25.738  1.00 75.45 157 B 1 
ATOM 3434 C CB  . ASP B 2 157 ? -25.252 33.553  27.963  1.00 74.18 157 B 1 
ATOM 3435 C CG  . ASP B 2 157 ? -25.429 32.987  29.380  1.00 70.98 157 B 1 
ATOM 3436 O OD1 . ASP B 2 157 ? -24.490 32.365  29.924  1.00 63.42 157 B 1 
ATOM 3437 O OD2 . ASP B 2 157 ? -26.510 33.204  29.975  1.00 63.85 157 B 1 
ATOM 3438 N N   . VAL B 2 158 ? -22.601 34.069  25.663  1.00 79.44 158 B 1 
ATOM 3439 C CA  . VAL B 2 158 ? -22.220 34.355  24.280  1.00 78.50 158 B 1 
ATOM 3440 C C   . VAL B 2 158 ? -22.752 33.248  23.376  1.00 79.80 158 B 1 
ATOM 3441 O O   . VAL B 2 158 ? -22.454 32.080  23.595  1.00 77.92 158 B 1 
ATOM 3442 C CB  . VAL B 2 158 ? -20.699 34.516  24.131  1.00 75.87 158 B 1 
ATOM 3443 C CG1 . VAL B 2 158 ? -20.306 34.801  22.677  1.00 70.03 158 B 1 
ATOM 3444 C CG2 . VAL B 2 158 ? -20.187 35.674  24.988  1.00 71.38 158 B 1 
ATOM 3445 N N   . LEU B 2 159 ? -23.503 33.613  22.339  1.00 79.37 159 B 1 
ATOM 3446 C CA  . LEU B 2 159 ? -23.935 32.676  21.302  1.00 77.87 159 B 1 
ATOM 3447 C C   . LEU B 2 159 ? -22.720 32.192  20.501  1.00 79.12 159 B 1 
ATOM 3448 O O   . LEU B 2 159 ? -21.990 33.005  19.932  1.00 76.56 159 B 1 
ATOM 3449 C CB  . LEU B 2 159 ? -24.953 33.363  20.371  1.00 74.44 159 B 1 
ATOM 3450 C CG  . LEU B 2 159 ? -26.304 33.688  21.021  1.00 71.28 159 B 1 
ATOM 3451 C CD1 . LEU B 2 159 ? -27.109 34.619  20.113  1.00 64.75 159 B 1 
ATOM 3452 C CD2 . LEU B 2 159 ? -27.142 32.439  21.254  1.00 64.68 159 B 1 
ATOM 3453 N N   . CYS B 2 160 ? -22.520 30.884  20.450  1.00 78.07 160 B 1 
ATOM 3454 C CA  . CYS B 2 160 ? -21.408 30.288  19.707  1.00 76.27 160 B 1 
ATOM 3455 C C   . CYS B 2 160 ? -21.588 30.401  18.193  1.00 77.43 160 B 1 
ATOM 3456 O O   . CYS B 2 160 ? -20.625 30.606  17.462  1.00 73.99 160 B 1 
ATOM 3457 C CB  . CYS B 2 160 ? -21.284 28.802  20.092  1.00 73.20 160 B 1 
ATOM 3458 S SG  . CYS B 2 160 ? -21.061 28.616  21.875  1.00 68.92 160 B 1 
ATOM 3459 N N   . PHE B 2 161 ? -22.826 30.279  17.743  1.00 79.66 161 B 1 
ATOM 3460 C CA  . PHE B 2 161 ? -23.223 30.282  16.339  1.00 78.55 161 B 1 
ATOM 3461 C C   . PHE B 2 161 ? -24.350 31.298  16.112  1.00 78.81 161 B 1 
ATOM 3462 O O   . PHE B 2 161 ? -24.662 32.102  16.995  1.00 73.31 161 B 1 
ATOM 3463 C CB  . PHE B 2 161 ? -23.623 28.846  15.950  1.00 74.34 161 B 1 
ATOM 3464 C CG  . PHE B 2 161 ? -22.623 27.769  16.319  1.00 76.76 161 B 1 
ATOM 3465 C CD1 . PHE B 2 161 ? -21.308 27.833  15.839  1.00 71.88 161 B 1 
ATOM 3466 C CD2 . PHE B 2 161 ? -22.995 26.721  17.171  1.00 70.84 161 B 1 
ATOM 3467 C CE1 . PHE B 2 161 ? -20.375 26.855  16.203  1.00 68.63 161 B 1 
ATOM 3468 C CE2 . PHE B 2 161 ? -22.066 25.743  17.534  1.00 70.83 161 B 1 
ATOM 3469 C CZ  . PHE B 2 161 ? -20.748 25.804  17.056  1.00 71.85 161 B 1 
ATOM 3470 N N   . ALA B 2 162 ? -24.966 31.295  14.953  1.00 75.43 162 B 1 
ATOM 3471 C CA  . ALA B 2 162 ? -26.212 32.015  14.730  1.00 73.86 162 B 1 
ATOM 3472 C C   . ALA B 2 162 ? -27.309 31.527  15.689  1.00 75.35 162 B 1 
ATOM 3473 O O   . ALA B 2 162 ? -27.260 30.411  16.190  1.00 70.79 162 B 1 
ATOM 3474 C CB  . ALA B 2 162 ? -26.641 31.834  13.264  1.00 69.23 162 B 1 
ATOM 3475 N N   . GLU B 2 163 ? -28.345 32.338  15.921  1.00 74.32 163 B 1 
ATOM 3476 C CA  . GLU B 2 163 ? -29.469 31.970  16.787  1.00 72.63 163 B 1 
ATOM 3477 C C   . GLU B 2 163 ? -30.133 30.642  16.350  1.00 73.27 163 B 1 
ATOM 3478 O O   . GLU B 2 163 ? -30.442 29.790  17.177  1.00 69.81 163 B 1 
ATOM 3479 C CB  . GLU B 2 163 ? -30.481 33.117  16.790  1.00 69.95 163 B 1 
ATOM 3480 C CG  . GLU B 2 163 ? -31.617 32.924  17.805  1.00 64.03 163 B 1 
ATOM 3481 C CD  . GLU B 2 163 ? -32.612 34.102  17.844  1.00 56.71 163 B 1 
ATOM 3482 O OE1 . GLU B 2 163 ? -33.483 34.080  18.731  1.00 49.02 163 B 1 
ATOM 3483 O OE2 . GLU B 2 163 ? -32.501 35.007  16.993  1.00 53.11 163 B 1 
ATOM 3484 N N   . ALA B 2 164 ? -30.284 30.460  15.038  1.00 73.48 164 B 1 
ATOM 3485 C CA  . ALA B 2 164 ? -30.566 29.184  14.409  1.00 72.67 164 B 1 
ATOM 3486 C C   . ALA B 2 164 ? -29.294 28.728  13.662  1.00 73.82 164 B 1 
ATOM 3487 O O   . ALA B 2 164 ? -29.022 29.259  12.586  1.00 69.20 164 B 1 
ATOM 3488 C CB  . ALA B 2 164 ? -31.779 29.344  13.482  1.00 68.89 164 B 1 
ATOM 3489 N N   . PRO B 2 165 ? -28.508 27.803  14.236  1.00 75.22 165 B 1 
ATOM 3490 C CA  . PRO B 2 165 ? -27.234 27.400  13.648  1.00 74.66 165 B 1 
ATOM 3491 C C   . PRO B 2 165 ? -27.392 26.830  12.243  1.00 77.27 165 B 1 
ATOM 3492 O O   . PRO B 2 165 ? -28.297 26.041  11.982  1.00 74.26 165 B 1 
ATOM 3493 C CB  . PRO B 2 165 ? -26.641 26.366  14.608  1.00 70.03 165 B 1 
ATOM 3494 C CG  . PRO B 2 165 ? -27.279 26.715  15.936  1.00 70.03 165 B 1 
ATOM 3495 C CD  . PRO B 2 165 ? -28.662 27.198  15.543  1.00 73.01 165 B 1 
ATOM 3496 N N   . ASN B 2 166 ? -26.482 27.209  11.356  1.00 76.18 166 B 1 
ATOM 3497 C CA  . ASN B 2 166 ? -26.408 26.695  10.002  1.00 76.41 166 B 1 
ATOM 3498 C C   . ASN B 2 166 ? -25.054 26.016  9.762   1.00 77.48 166 B 1 
ATOM 3499 O O   . ASN B 2 166 ? -24.049 26.393  10.369  1.00 73.21 166 B 1 
ATOM 3500 C CB  . ASN B 2 166 ? -26.641 27.837  9.002   1.00 72.58 166 B 1 
ATOM 3501 C CG  . ASN B 2 166 ? -28.053 28.379  9.083   1.00 68.25 166 B 1 
ATOM 3502 O OD1 . ASN B 2 166 ? -29.011 27.710  8.749   1.00 61.42 166 B 1 
ATOM 3503 N ND2 . ASN B 2 166 ? -28.203 29.603  9.529   1.00 59.60 166 B 1 
ATOM 3504 N N   . PRO B 2 167 ? -24.979 25.041  8.844   1.00 76.64 167 B 1 
ATOM 3505 C CA  . PRO B 2 167 ? -23.703 24.490  8.416   1.00 76.21 167 B 1 
ATOM 3506 C C   . PRO B 2 167 ? -22.756 25.592  7.921   1.00 77.39 167 B 1 
ATOM 3507 O O   . PRO B 2 167 ? -23.120 26.424  7.094   1.00 73.24 167 B 1 
ATOM 3508 C CB  . PRO B 2 167 ? -24.043 23.487  7.306   1.00 73.46 167 B 1 
ATOM 3509 C CG  . PRO B 2 167 ? -25.482 23.085  7.621   1.00 73.53 167 B 1 
ATOM 3510 C CD  . PRO B 2 167 ? -26.083 24.369  8.183   1.00 77.07 167 B 1 
ATOM 3511 N N   . GLY B 2 168 ? -21.537 25.588  8.447   1.00 78.16 168 B 1 
ATOM 3512 C CA  . GLY B 2 168 ? -20.515 26.590  8.147   1.00 77.50 168 B 1 
ATOM 3513 C C   . GLY B 2 168 ? -20.331 27.675  9.207   1.00 79.67 168 B 1 
ATOM 3514 O O   . GLY B 2 168 ? -19.298 28.345  9.186   1.00 73.30 168 B 1 
ATOM 3515 N N   . ASP B 2 169 ? -21.254 27.820  10.172  1.00 81.54 169 B 1 
ATOM 3516 C CA  . ASP B 2 169 ? -21.056 28.704  11.318  1.00 81.39 169 B 1 
ATOM 3517 C C   . ASP B 2 169 ? -19.858 28.233  12.142  1.00 82.88 169 B 1 
ATOM 3518 O O   . ASP B 2 169 ? -19.653 27.040  12.355  1.00 79.37 169 B 1 
ATOM 3519 C CB  . ASP B 2 169 ? -22.314 28.776  12.196  1.00 77.78 169 B 1 
ATOM 3520 C CG  . ASP B 2 169 ? -23.498 29.494  11.547  1.00 74.64 169 B 1 
ATOM 3521 O OD1 . ASP B 2 169 ? -23.321 30.147  10.491  1.00 67.57 169 B 1 
ATOM 3522 O OD2 . ASP B 2 169 ? -24.599 29.436  12.146  1.00 69.38 169 B 1 
ATOM 3523 N N   . CYS B 2 170 ? -19.045 29.181  12.616  1.00 83.02 170 B 1 
ATOM 3524 C CA  . CYS B 2 170 ? -17.807 28.894  13.322  1.00 83.66 170 B 1 
ATOM 3525 C C   . CYS B 2 170 ? -17.701 29.690  14.624  1.00 84.55 170 B 1 
ATOM 3526 O O   . CYS B 2 170 ? -18.004 30.876  14.681  1.00 81.50 170 B 1 
ATOM 3527 C CB  . CYS B 2 170 ? -16.607 29.177  12.418  1.00 79.84 170 B 1 
ATOM 3528 S SG  . CYS B 2 170 ? -16.585 28.104  10.945  1.00 70.81 170 B 1 
ATOM 3529 N N   . MET B 2 171 ? -17.146 29.040  15.647  1.00 83.19 171 B 1 
ATOM 3530 C CA  . MET B 2 171 ? -16.619 29.674  16.847  1.00 83.17 171 B 1 
ATOM 3531 C C   . MET B 2 171 ? -15.106 29.522  16.846  1.00 84.24 171 B 1 
ATOM 3532 O O   . MET B 2 171 ? -14.607 28.402  16.810  1.00 82.86 171 B 1 
ATOM 3533 C CB  . MET B 2 171 ? -17.252 29.027  18.078  1.00 81.33 171 B 1 
ATOM 3534 C CG  . MET B 2 171 ? -16.697 29.598  19.387  1.00 78.21 171 B 1 
ATOM 3535 S SD  . MET B 2 171 ? -17.361 28.791  20.862  1.00 76.29 171 B 1 
ATOM 3536 C CE  . MET B 2 171 ? -16.633 27.143  20.717  1.00 65.57 171 B 1 
ATOM 3537 N N   . LEU B 2 172 ? -14.377 30.640  16.864  1.00 83.54 172 B 1 
ATOM 3538 C CA  . LEU B 2 172 ? -12.924 30.664  16.848  1.00 82.21 172 B 1 
ATOM 3539 C C   . LEU B 2 172 ? -12.388 30.993  18.241  1.00 82.54 172 B 1 
ATOM 3540 O O   . LEU B 2 172 ? -12.872 31.913  18.897  1.00 81.98 172 B 1 
ATOM 3541 C CB  . LEU B 2 172 ? -12.383 31.657  15.807  1.00 80.45 172 B 1 
ATOM 3542 C CG  . LEU B 2 172 ? -12.749 31.350  14.339  1.00 78.54 172 B 1 
ATOM 3543 C CD1 . LEU B 2 172 ? -14.086 31.983  13.918  1.00 71.09 172 B 1 
ATOM 3544 C CD2 . LEU B 2 172 ? -11.678 31.921  13.407  1.00 70.38 172 B 1 
ATOM 3545 N N   . ILE B 2 173 ? -11.350 30.266  18.664  1.00 82.81 173 B 1 
ATOM 3546 C CA  . ILE B 2 173 ? -10.624 30.496  19.908  1.00 83.03 173 B 1 
ATOM 3547 C C   . ILE B 2 173 ? -9.191  30.874  19.548  1.00 83.23 173 B 1 
ATOM 3548 O O   . ILE B 2 173 ? -8.506  30.134  18.842  1.00 80.92 173 B 1 
ATOM 3549 C CB  . ILE B 2 173 ? -10.722 29.265  20.836  1.00 82.63 173 B 1 
ATOM 3550 C CG1 . ILE B 2 173 ? -12.196 28.992  21.217  1.00 80.36 173 B 1 
ATOM 3551 C CG2 . ILE B 2 173 ? -9.861  29.474  22.087  1.00 79.42 173 B 1 
ATOM 3552 C CD1 . ILE B 2 173 ? -12.420 27.686  21.977  1.00 72.65 173 B 1 
ATOM 3553 N N   . GLY B 2 174 ? -8.744  32.043  20.016  1.00 84.05 174 B 1 
ATOM 3554 C CA  . GLY B 2 174 ? -7.369  32.505  19.868  1.00 82.13 174 B 1 
ATOM 3555 C C   . GLY B 2 174 ? -6.538  32.117  21.079  1.00 82.71 174 B 1 
ATOM 3556 O O   . GLY B 2 174 ? -6.782  32.609  22.178  1.00 80.14 174 B 1 
ATOM 3557 N N   . LEU B 2 175 ? -5.542  31.263  20.894  1.00 83.48 175 B 1 
ATOM 3558 C CA  . LEU B 2 175 ? -4.590  30.865  21.928  1.00 81.91 175 B 1 
ATOM 3559 C C   . LEU B 2 175 ? -3.424  31.853  21.988  1.00 82.56 175 B 1 
ATOM 3560 O O   . LEU B 2 175 ? -3.027  32.433  20.985  1.00 80.04 175 B 1 
ATOM 3561 C CB  . LEU B 2 175 ? -4.096  29.433  21.668  1.00 79.76 175 B 1 
ATOM 3562 C CG  . LEU B 2 175 ? -5.200  28.373  21.566  1.00 81.73 175 B 1 
ATOM 3563 C CD1 . LEU B 2 175 ? -4.576  27.025  21.229  1.00 76.32 175 B 1 
ATOM 3564 C CD2 . LEU B 2 175 ? -5.991  28.244  22.860  1.00 77.45 175 B 1 
ATOM 3565 N N   . SER B 2 176 ? -2.821  31.998  23.171  1.00 85.34 176 B 1 
ATOM 3566 C CA  . SER B 2 176 ? -1.673  32.879  23.394  1.00 83.46 176 B 1 
ATOM 3567 C C   . SER B 2 176 ? -0.399  32.439  22.658  1.00 83.47 176 B 1 
ATOM 3568 O O   . SER B 2 176 ? 0.495   33.252  22.440  1.00 78.77 176 B 1 
ATOM 3569 C CB  . SER B 2 176 ? -1.387  32.969  24.891  1.00 81.81 176 B 1 
ATOM 3570 O OG  . SER B 2 176 ? -1.121  31.683  25.427  1.00 77.08 176 B 1 
ATOM 3571 N N   . ALA B 2 177 ? -0.307  31.165  22.293  1.00 84.08 177 B 1 
ATOM 3572 C CA  . ALA B 2 177 ? 0.807   30.580  21.559  1.00 83.20 177 B 1 
ATOM 3573 C C   . ALA B 2 177 ? 0.301   29.553  20.544  1.00 83.96 177 B 1 
ATOM 3574 O O   . ALA B 2 177 ? -0.801  29.024  20.677  1.00 79.94 177 B 1 
ATOM 3575 C CB  . ALA B 2 177 ? 1.784   29.955  22.562  1.00 80.11 177 B 1 
ATOM 3576 N N   . ALA B 2 178 ? 1.128   29.253  19.547  1.00 83.00 178 B 1 
ATOM 3577 C CA  . ALA B 2 178 ? 0.928   28.082  18.711  1.00 81.53 178 B 1 
ATOM 3578 C C   . ALA B 2 178 ? 1.359   26.830  19.487  1.00 82.67 178 B 1 
ATOM 3579 O O   . ALA B 2 178 ? 2.397   26.837  20.145  1.00 79.00 178 B 1 
ATOM 3580 C CB  . ALA B 2 178 ? 1.702   28.250  17.406  1.00 78.05 178 B 1 
ATOM 3581 N N   . VAL B 2 179 ? 0.571   25.756  19.387  1.00 84.93 179 B 1 
ATOM 3582 C CA  . VAL B 2 179 ? 0.765   24.505  20.132  1.00 84.00 179 B 1 
ATOM 3583 C C   . VAL B 2 179 ? 0.794   23.293  19.194  1.00 84.81 179 B 1 
ATOM 3584 O O   . VAL B 2 179 ? -0.061  22.416  19.289  1.00 80.90 179 B 1 
ATOM 3585 C CB  . VAL B 2 179 ? -0.254  24.367  21.284  1.00 81.14 179 B 1 
ATOM 3586 C CG1 . VAL B 2 179 ? 0.005   25.415  22.367  1.00 75.88 179 B 1 
ATOM 3587 C CG2 . VAL B 2 179 ? -1.710  24.510  20.832  1.00 77.22 179 B 1 
ATOM 3588 N N   . PRO B 2 180 ? 1.752   23.242  18.241  1.00 85.31 180 B 1 
ATOM 3589 C CA  . PRO B 2 180 ? 1.857   22.101  17.335  1.00 83.66 180 B 1 
ATOM 3590 C C   . PRO B 2 180 ? 2.140   20.815  18.108  1.00 84.13 180 B 1 
ATOM 3591 O O   . PRO B 2 180 ? 2.874   20.830  19.100  1.00 80.43 180 B 1 
ATOM 3592 C CB  . PRO B 2 180 ? 2.991   22.451  16.373  1.00 81.64 180 B 1 
ATOM 3593 C CG  . PRO B 2 180 ? 3.886   23.377  17.195  1.00 83.60 180 B 1 
ATOM 3594 C CD  . PRO B 2 180 ? 2.870   24.144  18.043  1.00 87.12 180 B 1 
ATOM 3595 N N   . ASP B 2 181 ? 1.551   19.716  17.668  1.00 85.19 181 B 1 
ATOM 3596 C CA  . ASP B 2 181 ? 1.670   18.378  18.250  1.00 84.94 181 B 1 
ATOM 3597 C C   . ASP B 2 181 ? 1.259   18.271  19.738  1.00 86.11 181 B 1 
ATOM 3598 O O   . ASP B 2 181 ? 1.501   17.253  20.375  1.00 80.53 181 B 1 
ATOM 3599 C CB  . ASP B 2 181 ? 3.062   17.790  17.969  1.00 81.55 181 B 1 
ATOM 3600 C CG  . ASP B 2 181 ? 3.389   17.782  16.471  1.00 81.27 181 B 1 
ATOM 3601 O OD1 . ASP B 2 181 ? 2.554   17.267  15.701  1.00 73.60 181 B 1 
ATOM 3602 O OD2 . ASP B 2 181 ? 4.455   18.314  16.104  1.00 74.45 181 B 1 
ATOM 3603 N N   . CYS B 2 182 ? 0.620   19.296  20.315  1.00 86.47 182 B 1 
ATOM 3604 C CA  . CYS B 2 182 ? 0.214   19.304  21.715  1.00 86.12 182 B 1 
ATOM 3605 C C   . CYS B 2 182 ? -1.223  18.794  21.899  1.00 86.60 182 B 1 
ATOM 3606 O O   . CYS B 2 182 ? -2.086  18.942  21.033  1.00 83.72 182 B 1 
ATOM 3607 C CB  . CYS B 2 182 ? 0.408   20.692  22.318  1.00 83.89 182 B 1 
ATOM 3608 S SG  . CYS B 2 182 ? 2.188   21.119  22.378  1.00 81.01 182 B 1 
ATOM 3609 N N   . ALA B 2 183 ? -1.499  18.252  23.087  1.00 85.12 183 B 1 
ATOM 3610 C CA  . ALA B 2 183 ? -2.849  17.986  23.557  1.00 83.88 183 B 1 
ATOM 3611 C C   . ALA B 2 183 ? -3.368  19.212  24.322  1.00 84.57 183 B 1 
ATOM 3612 O O   . ALA B 2 183 ? -2.815  19.611  25.347  1.00 82.56 183 B 1 
ATOM 3613 C CB  . ALA B 2 183 ? -2.857  16.711  24.404  1.00 82.50 183 B 1 
ATOM 3614 N N   . LEU B 2 184 ? -4.442  19.808  23.833  1.00 85.70 184 B 1 
ATOM 3615 C CA  . LEU B 2 184 ? -5.085  20.990  24.377  1.00 84.84 184 B 1 
ATOM 3616 C C   . LEU B 2 184 ? -6.371  20.601  25.093  1.00 85.53 184 B 1 
ATOM 3617 O O   . LEU B 2 184 ? -7.254  19.995  24.489  1.00 84.18 184 B 1 
ATOM 3618 C CB  . LEU B 2 184 ? -5.353  21.958  23.212  1.00 83.40 184 B 1 
ATOM 3619 C CG  . LEU B 2 184 ? -6.010  23.276  23.641  1.00 83.07 184 B 1 
ATOM 3620 C CD1 . LEU B 2 184 ? -5.015  24.186  24.369  1.00 76.34 184 B 1 
ATOM 3621 C CD2 . LEU B 2 184 ? -6.516  24.016  22.407  1.00 77.65 184 B 1 
ATOM 3622 N N   . ALA B 2 185 ? -6.510  20.988  26.350  1.00 84.84 185 B 1 
ATOM 3623 C CA  . ALA B 2 185 ? -7.773  20.932  27.064  1.00 82.72 185 B 1 
ATOM 3624 C C   . ALA B 2 185 ? -8.472  22.290  26.991  1.00 83.28 185 B 1 
ATOM 3625 O O   . ALA B 2 185 ? -7.871  23.329  27.262  1.00 82.77 185 B 1 
ATOM 3626 C CB  . ALA B 2 185 ? -7.544  20.487  28.500  1.00 81.83 185 B 1 
ATOM 3627 N N   . LEU B 2 186 ? -9.761  22.267  26.659  1.00 85.35 186 B 1 
ATOM 3628 C CA  . LEU B 2 186 ? -10.663 23.404  26.676  1.00 83.25 186 B 1 
ATOM 3629 C C   . LEU B 2 186 ? -11.729 23.146  27.733  1.00 83.71 186 B 1 
ATOM 3630 O O   . LEU B 2 186 ? -12.532 22.223  27.583  1.00 82.71 186 B 1 
ATOM 3631 C CB  . LEU B 2 186 ? -11.316 23.566  25.292  1.00 82.75 186 B 1 
ATOM 3632 C CG  . LEU B 2 186 ? -10.341 23.918  24.159  1.00 81.98 186 B 1 
ATOM 3633 C CD1 . LEU B 2 186 ? -11.066 23.827  22.814  1.00 75.83 186 B 1 
ATOM 3634 C CD2 . LEU B 2 186 ? -9.809  25.343  24.305  1.00 77.41 186 B 1 
ATOM 3635 N N   . GLU B 2 187 ? -11.756 23.949  28.766  1.00 83.44 187 B 1 
ATOM 3636 C CA  . GLU B 2 187 ? -12.828 23.916  29.756  1.00 82.20 187 B 1 
ATOM 3637 C C   . GLU B 2 187 ? -13.896 24.938  29.372  1.00 82.30 187 B 1 
ATOM 3638 O O   . GLU B 2 187 ? -13.630 26.140  29.330  1.00 82.14 187 B 1 
ATOM 3639 C CB  . GLU B 2 187 ? -12.251 24.125  31.162  1.00 81.48 187 B 1 
ATOM 3640 C CG  . GLU B 2 187 ? -13.327 23.902  32.237  1.00 72.79 187 B 1 
ATOM 3641 C CD  . GLU B 2 187 ? -12.767 23.843  33.670  1.00 69.13 187 B 1 
ATOM 3642 O OE1 . GLU B 2 187 ? -13.590 23.659  34.598  1.00 59.88 187 B 1 
ATOM 3643 O OE2 . GLU B 2 187 ? -11.534 23.909  33.850  1.00 64.82 187 B 1 
ATOM 3644 N N   . LEU B 2 188 ? -15.099 24.481  29.054  1.00 85.32 188 B 1 
ATOM 3645 C CA  . LEU B 2 188 ? -16.182 25.283  28.505  1.00 83.82 188 B 1 
ATOM 3646 C C   . LEU B 2 188 ? -17.422 25.192  29.401  1.00 83.94 188 B 1 
ATOM 3647 O O   . LEU B 2 188 ? -17.989 24.113  29.591  1.00 80.78 188 B 1 
ATOM 3648 C CB  . LEU B 2 188 ? -16.493 24.812  27.069  1.00 81.81 188 B 1 
ATOM 3649 C CG  . LEU B 2 188 ? -15.322 24.885  26.065  1.00 81.26 188 B 1 
ATOM 3650 C CD1 . LEU B 2 188 ? -15.757 24.331  24.703  1.00 74.97 188 B 1 
ATOM 3651 C CD2 . LEU B 2 188 ? -14.834 26.311  25.833  1.00 75.96 188 B 1 
ATOM 3652 N N   . ASP B 2 189 ? -17.914 26.330  29.905  1.00 84.08 189 B 1 
ATOM 3653 C CA  . ASP B 2 189 ? -19.250 26.434  30.504  1.00 82.07 189 B 1 
ATOM 3654 C C   . ASP B 2 189 ? -20.275 26.685  29.392  1.00 81.72 189 B 1 
ATOM 3655 O O   . ASP B 2 189 ? -20.714 27.811  29.149  1.00 77.59 189 B 1 
ATOM 3656 C CB  . ASP B 2 189 ? -19.296 27.494  31.619  1.00 80.30 189 B 1 
ATOM 3657 C CG  . ASP B 2 189 ? -20.647 27.563  32.369  1.00 76.45 189 B 1 
ATOM 3658 O OD1 . ASP B 2 189 ? -21.509 26.662  32.235  1.00 69.08 189 B 1 
ATOM 3659 O OD2 . ASP B 2 189 ? -20.875 28.537  33.132  1.00 70.14 189 B 1 
ATOM 3660 N N   . SER B 2 190 ? -20.610 25.623  28.693  1.00 82.71 190 B 1 
ATOM 3661 C CA  . SER B 2 190 ? -21.545 25.635  27.574  1.00 81.64 190 B 1 
ATOM 3662 C C   . SER B 2 190 ? -22.915 25.098  27.964  1.00 81.97 190 B 1 
ATOM 3663 O O   . SER B 2 190 ? -23.043 24.219  28.814  1.00 78.58 190 B 1 
ATOM 3664 C CB  . SER B 2 190 ? -20.964 24.879  26.375  1.00 78.80 190 B 1 
ATOM 3665 O OG  . SER B 2 190 ? -20.760 23.520  26.680  1.00 72.14 190 B 1 
ATOM 3666 N N   . ARG B 2 191 ? -23.959 25.627  27.321  1.00 80.72 191 B 1 
ATOM 3667 C CA  . ARG B 2 191 ? -25.357 25.224  27.554  1.00 80.44 191 B 1 
ATOM 3668 C C   . ARG B 2 191 ? -26.165 25.337  26.278  1.00 80.54 191 B 1 
ATOM 3669 O O   . ARG B 2 191 ? -25.869 26.155  25.416  1.00 75.91 191 B 1 
ATOM 3670 C CB  . ARG B 2 191 ? -26.002 26.096  28.652  1.00 76.39 191 B 1 
ATOM 3671 C CG  . ARG B 2 191 ? -25.201 26.038  29.962  1.00 69.09 191 B 1 
ATOM 3672 C CD  . ARG B 2 191 ? -25.854 26.861  31.061  1.00 66.48 191 B 1 
ATOM 3673 N NE  . ARG B 2 191 ? -24.910 26.977  32.175  1.00 57.97 191 B 1 
ATOM 3674 C CZ  . ARG B 2 191 ? -25.098 27.553  33.338  1.00 52.13 191 B 1 
ATOM 3675 N NH1 . ARG B 2 191 ? -26.256 28.044  33.660  1.00 48.95 191 B 1 
ATOM 3676 N NH2 . ARG B 2 191 ? -24.091 27.659  34.158  1.00 45.29 191 B 1 
ATOM 3677 N N   . VAL B 2 192 ? -27.222 24.540  26.196  1.00 77.81 192 B 1 
ATOM 3678 C CA  . VAL B 2 192 ? -28.241 24.630  25.145  1.00 75.83 192 B 1 
ATOM 3679 C C   . VAL B 2 192 ? -29.607 24.675  25.822  1.00 76.29 192 B 1 
ATOM 3680 O O   . VAL B 2 192 ? -29.941 23.777  26.591  1.00 72.51 192 B 1 
ATOM 3681 C CB  . VAL B 2 192 ? -28.137 23.457  24.156  1.00 71.77 192 B 1 
ATOM 3682 C CG1 . VAL B 2 192 ? -29.275 23.466  23.131  1.00 64.37 192 B 1 
ATOM 3683 C CG2 . VAL B 2 192 ? -26.835 23.513  23.365  1.00 66.53 192 B 1 
ATOM 3684 N N   . ASP B 2 193 ? -30.407 25.710  25.540  1.00 72.67 193 B 1 
ATOM 3685 C CA  . ASP B 2 193 ? -31.758 25.867  26.098  1.00 70.26 193 B 1 
ATOM 3686 C C   . ASP B 2 193 ? -32.825 25.072  25.316  1.00 69.03 193 B 1 
ATOM 3687 O O   . ASP B 2 193 ? -33.904 24.778  25.838  1.00 61.56 193 B 1 
ATOM 3688 C CB  . ASP B 2 193 ? -32.130 27.361  26.126  1.00 66.56 193 B 1 
ATOM 3689 C CG  . ASP B 2 193 ? -31.328 28.187  27.136  1.00 61.32 193 B 1 
ATOM 3690 O OD1 . ASP B 2 193 ? -30.937 27.630  28.183  1.00 55.57 193 B 1 
ATOM 3691 O OD2 . ASP B 2 193 ? -31.146 29.392  26.869  1.00 54.14 193 B 1 
ATOM 3692 N N   . GLY B 2 194 ? -32.543 24.746  24.076  1.00 66.47 194 B 1 
ATOM 3693 C CA  . GLY B 2 194 ? -33.424 23.986  23.195  1.00 64.15 194 B 1 
ATOM 3694 C C   . GLY B 2 194 ? -33.073 22.500  23.103  1.00 65.06 194 B 1 
ATOM 3695 O O   . GLY B 2 194 ? -32.478 21.896  23.995  1.00 60.26 194 B 1 
ATOM 3696 N N   . VAL B 2 195 ? -33.458 21.881  21.976  1.00 64.98 195 B 1 
ATOM 3697 C CA  . VAL B 2 195 ? -33.091 20.493  21.669  1.00 64.33 195 B 1 
ATOM 3698 C C   . VAL B 2 195 ? -31.621 20.468  21.238  1.00 65.61 195 B 1 
ATOM 3699 O O   . VAL B 2 195 ? -31.264 21.035  20.205  1.00 59.05 195 B 1 
ATOM 3700 C CB  . VAL B 2 195 ? -34.006 19.875  20.597  1.00 58.76 195 B 1 
ATOM 3701 C CG1 . VAL B 2 195 ? -33.646 18.421  20.325  1.00 53.01 195 B 1 
ATOM 3702 C CG2 . VAL B 2 195 ? -35.470 19.914  21.052  1.00 52.96 195 B 1 
ATOM 3703 N N   . GLY B 2 196 ? -30.799 19.814  22.052  1.00 63.34 196 B 1 
ATOM 3704 C CA  . GLY B 2 196 ? -29.394 19.570  21.744  1.00 62.83 196 B 1 
ATOM 3705 C C   . GLY B 2 196 ? -29.196 18.453  20.722  1.00 65.74 196 B 1 
ATOM 3706 O O   . GLY B 2 196 ? -30.142 17.826  20.241  1.00 61.46 196 B 1 
ATOM 3707 N N   . VAL B 2 197 ? -27.943 18.194  20.421  1.00 70.27 197 B 1 
ATOM 3708 C CA  . VAL B 2 197 ? -27.517 17.138  19.503  1.00 70.44 197 B 1 
ATOM 3709 C C   . VAL B 2 197 ? -27.219 15.831  20.252  1.00 72.56 197 B 1 
ATOM 3710 O O   . VAL B 2 197 ? -27.139 15.819  21.482  1.00 67.99 197 B 1 
ATOM 3711 C CB  . VAL B 2 197 ? -26.318 17.593  18.662  1.00 65.46 197 B 1 
ATOM 3712 C CG1 . VAL B 2 197 ? -26.736 18.767  17.774  1.00 61.46 197 B 1 
ATOM 3713 C CG2 . VAL B 2 197 ? -25.112 17.996  19.515  1.00 62.95 197 B 1 
ATOM 3714 N N   . ASP B 2 198 ? -27.041 14.721  19.532  1.00 72.11 198 B 1 
ATOM 3715 C CA  . ASP B 2 198 ? -26.543 13.490  20.159  1.00 72.58 198 B 1 
ATOM 3716 C C   . ASP B 2 198 ? -25.101 13.723  20.652  1.00 72.92 198 B 1 
ATOM 3717 O O   . ASP B 2 198 ? -24.208 13.934  19.833  1.00 68.69 198 B 1 
ATOM 3718 C CB  . ASP B 2 198 ? -26.624 12.277  19.211  1.00 68.83 198 B 1 
ATOM 3719 C CG  . ASP B 2 198 ? -26.251 10.924  19.868  1.00 64.04 198 B 1 
ATOM 3720 O OD1 . ASP B 2 198 ? -25.592 10.883  20.936  1.00 58.99 198 B 1 
ATOM 3721 O OD2 . ASP B 2 198 ? -26.623 9.850   19.346  1.00 59.12 198 B 1 
ATOM 3722 N N   . PRO B 2 199 ? -24.840 13.627  21.973  1.00 71.67 199 B 1 
ATOM 3723 C CA  . PRO B 2 199 ? -23.505 13.828  22.525  1.00 70.46 199 B 1 
ATOM 3724 C C   . PRO B 2 199 ? -22.433 12.904  21.954  1.00 72.45 199 B 1 
ATOM 3725 O O   . PRO B 2 199 ? -21.249 13.193  22.074  1.00 69.17 199 B 1 
ATOM 3726 C CB  . PRO B 2 199 ? -23.656 13.582  24.025  1.00 67.52 199 B 1 
ATOM 3727 C CG  . PRO B 2 199 ? -25.121 13.888  24.307  1.00 67.90 199 B 1 
ATOM 3728 C CD  . PRO B 2 199 ? -25.807 13.421  23.035  1.00 71.50 199 B 1 
ATOM 3729 N N   . ARG B 2 200 ? -22.812 11.767  21.365  1.00 70.97 200 B 1 
ATOM 3730 C CA  . ARG B 2 200 ? -21.874 10.787  20.805  1.00 70.06 200 B 1 
ATOM 3731 C C   . ARG B 2 200 ? -21.518 11.069  19.349  1.00 70.55 200 B 1 
ATOM 3732 O O   . ARG B 2 200 ? -20.499 10.578  18.876  1.00 67.09 200 B 1 
ATOM 3733 C CB  . ARG B 2 200 ? -22.469 9.381   20.922  1.00 68.12 200 B 1 
ATOM 3734 C CG  . ARG B 2 200 ? -22.744 8.978   22.383  1.00 64.25 200 B 1 
ATOM 3735 C CD  . ARG B 2 200 ? -23.507 7.656   22.432  1.00 59.82 200 B 1 
ATOM 3736 N NE  . ARG B 2 200 ? -24.846 7.818   21.868  1.00 52.86 200 B 1 
ATOM 3737 C CZ  . ARG B 2 200 ? -25.760 6.888   21.663  1.00 47.82 200 B 1 
ATOM 3738 N NH1 . ARG B 2 200 ? -25.551 5.652   22.044  1.00 45.84 200 B 1 
ATOM 3739 N NH2 . ARG B 2 200 ? -26.879 7.212   21.082  1.00 43.42 200 B 1 
ATOM 3740 N N   . GLN B 2 201 ? -22.357 11.806  18.645  1.00 73.71 201 B 1 
ATOM 3741 C CA  . GLN B 2 201 ? -22.194 12.153  17.235  1.00 73.48 201 B 1 
ATOM 3742 C C   . GLN B 2 201 ? -22.620 13.601  16.974  1.00 75.07 201 B 1 
ATOM 3743 O O   . GLN B 2 201 ? -23.580 13.839  16.240  1.00 69.39 201 B 1 
ATOM 3744 C CB  . GLN B 2 201 ? -22.964 11.160  16.352  1.00 68.37 201 B 1 
ATOM 3745 C CG  . GLN B 2 201 ? -22.378 9.744   16.379  1.00 62.42 201 B 1 
ATOM 3746 C CD  . GLN B 2 201 ? -23.064 8.798   15.394  1.00 56.89 201 B 1 
ATOM 3747 O OE1 . GLN B 2 201 ? -24.122 9.056   14.854  1.00 49.89 201 B 1 
ATOM 3748 N NE2 . GLN B 2 201 ? -22.470 7.651   15.134  1.00 48.83 201 B 1 
ATOM 3749 N N   . PRO B 2 202 ? -21.962 14.587  17.591  1.00 75.54 202 B 1 
ATOM 3750 C CA  . PRO B 2 202 ? -22.294 15.976  17.350  1.00 75.45 202 B 1 
ATOM 3751 C C   . PRO B 2 202 ? -21.938 16.372  15.904  1.00 77.40 202 B 1 
ATOM 3752 O O   . PRO B 2 202 ? -20.896 15.948  15.397  1.00 73.54 202 B 1 
ATOM 3753 C CB  . PRO B 2 202 ? -21.501 16.771  18.391  1.00 71.45 202 B 1 
ATOM 3754 C CG  . PRO B 2 202 ? -20.272 15.899  18.647  1.00 70.93 202 B 1 
ATOM 3755 C CD  . PRO B 2 202 ? -20.813 14.488  18.494  1.00 73.23 202 B 1 
ATOM 3756 N N   . PRO B 2 203 ? -22.735 17.221  15.241  1.00 76.57 203 B 1 
ATOM 3757 C CA  . PRO B 2 203 ? -22.435 17.732  13.906  1.00 76.19 203 B 1 
ATOM 3758 C C   . PRO B 2 203 ? -21.401 18.873  13.966  1.00 78.25 203 B 1 
ATOM 3759 O O   . PRO B 2 203 ? -21.626 19.966  13.456  1.00 73.81 203 B 1 
ATOM 3760 C CB  . PRO B 2 203 ? -23.803 18.149  13.343  1.00 72.34 203 B 1 
ATOM 3761 C CG  . PRO B 2 203 ? -24.518 18.666  14.583  1.00 72.78 203 B 1 
ATOM 3762 C CD  . PRO B 2 203 ? -24.011 17.731  15.693  1.00 75.55 203 B 1 
ATOM 3763 N N   . LEU B 2 204 ? -20.289 18.632  14.648  1.00 81.65 204 B 1 
ATOM 3764 C CA  . LEU B 2 204 ? -19.220 19.585  14.870  1.00 82.06 204 B 1 
ATOM 3765 C C   . LEU B 2 204 ? -17.883 18.986  14.434  1.00 83.78 204 B 1 
ATOM 3766 O O   . LEU B 2 204 ? -17.633 17.799  14.617  1.00 81.22 204 B 1 
ATOM 3767 C CB  . LEU B 2 204 ? -19.152 19.992  16.353  1.00 78.12 204 B 1 
ATOM 3768 C CG  . LEU B 2 204 ? -20.400 20.706  16.898  1.00 73.67 204 B 1 
ATOM 3769 C CD1 . LEU B 2 204 ? -20.211 20.963  18.390  1.00 68.49 204 B 1 
ATOM 3770 C CD2 . LEU B 2 204 ? -20.648 22.038  16.207  1.00 67.88 204 B 1 
ATOM 3771 N N   . VAL B 2 205 ? -17.009 19.838  13.917  1.00 83.73 205 B 1 
ATOM 3772 C CA  . VAL B 2 205 ? -15.612 19.501  13.637  1.00 84.71 205 B 1 
ATOM 3773 C C   . VAL B 2 205 ? -14.735 20.573  14.270  1.00 85.09 205 B 1 
ATOM 3774 O O   . VAL B 2 205 ? -14.978 21.767  14.092  1.00 83.65 205 B 1 
ATOM 3775 C CB  . VAL B 2 205 ? -15.355 19.347  12.130  1.00 82.85 205 B 1 
ATOM 3776 C CG1 . VAL B 2 205 ? -13.874 19.161  11.805  1.00 70.07 205 B 1 
ATOM 3777 C CG2 . VAL B 2 205 ? -16.084 18.114  11.592  1.00 73.17 205 B 1 
ATOM 3778 N N   . TRP B 2 206 ? -13.710 20.127  14.994  1.00 87.13 206 B 1 
ATOM 3779 C CA  . TRP B 2 206 ? -12.669 20.997  15.506  1.00 87.48 206 B 1 
ATOM 3780 C C   . TRP B 2 206 ? -11.520 21.055  14.503  1.00 87.70 206 B 1 
ATOM 3781 O O   . TRP B 2 206 ? -11.089 20.038  13.983  1.00 83.70 206 B 1 
ATOM 3782 C CB  . TRP B 2 206 ? -12.209 20.516  16.882  1.00 86.33 206 B 1 
ATOM 3783 C CG  . TRP B 2 206 ? -13.241 20.679  17.954  1.00 88.75 206 B 1 
ATOM 3784 C CD1 . TRP B 2 206 ? -14.177 19.761  18.305  1.00 81.19 206 B 1 
ATOM 3785 C CD2 . TRP B 2 206 ? -13.454 21.834  18.818  1.00 86.15 206 B 1 
ATOM 3786 N NE1 . TRP B 2 206 ? -14.947 20.261  19.350  1.00 82.10 206 B 1 
ATOM 3787 C CE2 . TRP B 2 206 ? -14.525 21.529  19.696  1.00 85.48 206 B 1 
ATOM 3788 C CE3 . TRP B 2 206 ? -12.823 23.092  18.954  1.00 83.12 206 B 1 
ATOM 3789 C CZ2 . TRP B 2 206 ? -14.963 22.439  20.694  1.00 85.35 206 B 1 
ATOM 3790 C CZ3 . TRP B 2 206 ? -13.260 23.992  19.937  1.00 79.07 206 B 1 
ATOM 3791 C CH2 . TRP B 2 206 ? -14.312 23.670  20.794  1.00 81.01 206 B 1 
ATOM 3792 N N   . GLU B 2 207 ? -11.035 22.268  14.227  1.00 87.45 207 B 1 
ATOM 3793 C CA  . GLU B 2 207 ? -9.971  22.524  13.263  1.00 86.85 207 B 1 
ATOM 3794 C C   . GLU B 2 207 ? -8.953  23.506  13.868  1.00 86.68 207 B 1 
ATOM 3795 O O   . GLU B 2 207 ? -9.311  24.395  14.638  1.00 85.00 207 B 1 
ATOM 3796 C CB  . GLU B 2 207 ? -10.556 23.066  11.940  1.00 84.45 207 B 1 
ATOM 3797 C CG  . GLU B 2 207 ? -11.500 22.078  11.222  1.00 80.02 207 B 1 
ATOM 3798 C CD  . GLU B 2 207 ? -12.249 22.711  10.018  1.00 79.30 207 B 1 
ATOM 3799 O OE1 . GLU B 2 207 ? -12.560 22.024  9.029   1.00 69.39 207 B 1 
ATOM 3800 O OE2 . GLU B 2 207 ? -12.620 23.903  10.083  1.00 72.83 207 B 1 
ATOM 3801 N N   . ALA B 2 208 ? -7.691  23.363  13.501  1.00 86.79 208 B 1 
ATOM 3802 C CA  . ALA B 2 208 ? -6.617  24.278  13.859  1.00 85.70 208 B 1 
ATOM 3803 C C   . ALA B 2 208 ? -6.026  24.920  12.599  1.00 85.37 208 B 1 
ATOM 3804 O O   . ALA B 2 208 ? -5.975  24.301  11.536  1.00 82.32 208 B 1 
ATOM 3805 C CB  . ALA B 2 208 ? -5.550  23.526  14.662  1.00 84.29 208 B 1 
ATOM 3806 N N   . TRP B 2 209 ? -5.571  26.155  12.719  1.00 86.09 209 B 1 
ATOM 3807 C CA  . TRP B 2 209 ? -4.926  26.855  11.614  1.00 84.19 209 B 1 
ATOM 3808 C C   . TRP B 2 209 ? -3.455  26.450  11.501  1.00 83.96 209 B 1 
ATOM 3809 O O   . TRP B 2 209 ? -2.670  26.677  12.421  1.00 80.25 209 B 1 
ATOM 3810 C CB  . TRP B 2 209 ? -5.080  28.362  11.780  1.00 81.98 209 B 1 
ATOM 3811 C CG  . TRP B 2 209 ? -4.535  29.123  10.610  1.00 82.93 209 B 1 
ATOM 3812 C CD1 . TRP B 2 209 ? -3.293  29.657  10.532  1.00 75.60 209 B 1 
ATOM 3813 C CD2 . TRP B 2 209 ? -5.171  29.367  9.316   1.00 79.96 209 B 1 
ATOM 3814 N NE1 . TRP B 2 209 ? -3.118  30.236  9.277   1.00 74.35 209 B 1 
ATOM 3815 C CE2 . TRP B 2 209 ? -4.248  30.072  8.502   1.00 77.98 209 B 1 
ATOM 3816 C CE3 . TRP B 2 209 ? -6.434  29.054  8.771   1.00 74.88 209 B 1 
ATOM 3817 C CZ2 . TRP B 2 209 ? -4.560  30.457  7.182   1.00 76.78 209 B 1 
ATOM 3818 C CZ3 . TRP B 2 209 ? -6.749  29.448  7.453   1.00 69.24 209 B 1 
ATOM 3819 C CH2 . TRP B 2 209 ? -5.817  30.133  6.670   1.00 70.46 209 B 1 
ATOM 3820 N N   . THR B 2 210 ? -3.077  25.913  10.356  1.00 84.66 210 B 1 
ATOM 3821 C CA  . THR B 2 210 ? -1.710  25.512  10.007  1.00 83.10 210 B 1 
ATOM 3822 C C   . THR B 2 210 ? -1.203  26.320  8.815   1.00 82.96 210 B 1 
ATOM 3823 O O   . THR B 2 210 ? -1.936  27.141  8.246   1.00 79.52 210 B 1 
ATOM 3824 C CB  . THR B 2 210 ? -1.635  24.006  9.711   1.00 80.78 210 B 1 
ATOM 3825 O OG1 . THR B 2 210 ? -2.279  23.719  8.491   1.00 72.19 210 B 1 
ATOM 3826 C CG2 . THR B 2 210 ? -2.266  23.151  10.810  1.00 72.50 210 B 1 
ATOM 3827 N N   . GLU B 2 211 ? 0.044   26.093  8.399   1.00 81.67 211 B 1 
ATOM 3828 C CA  . GLU B 2 211 ? 0.613   26.703  7.186   1.00 79.61 211 B 1 
ATOM 3829 C C   . GLU B 2 211 ? -0.180  26.338  5.922   1.00 80.29 211 B 1 
ATOM 3830 O O   . GLU B 2 211 ? -0.324  27.174  5.028   1.00 76.49 211 B 1 
ATOM 3831 C CB  . GLU B 2 211 ? 2.083   26.272  7.025   1.00 77.25 211 B 1 
ATOM 3832 C CG  . GLU B 2 211 ? 2.966   26.810  8.159   1.00 69.02 211 B 1 
ATOM 3833 C CD  . GLU B 2 211 ? 4.458   26.502  7.986   1.00 61.45 211 B 1 
ATOM 3834 O OE1 . GLU B 2 211 ? 5.249   27.107  8.744   1.00 52.78 211 B 1 
ATOM 3835 O OE2 . GLU B 2 211 ? 4.821   25.690  7.114   1.00 56.25 211 B 1 
ATOM 3836 N N   . ASP B 2 212 ? -0.755  25.142  5.876   1.00 81.73 212 B 1 
ATOM 3837 C CA  . ASP B 2 212 ? -1.573  24.658  4.761   1.00 80.27 212 B 1 
ATOM 3838 C C   . ASP B 2 212 ? -3.063  25.033  4.884   1.00 80.47 212 B 1 
ATOM 3839 O O   . ASP B 2 212 ? -3.893  24.620  4.070   1.00 74.09 212 B 1 
ATOM 3840 C CB  . ASP B 2 212 ? -1.392  23.137  4.622   1.00 77.10 212 B 1 
ATOM 3841 C CG  . ASP B 2 212 ? 0.047   22.729  4.296   1.00 70.68 212 B 1 
ATOM 3842 O OD1 . ASP B 2 212 ? 0.663   23.387  3.425   1.00 63.07 212 B 1 
ATOM 3843 O OD2 . ASP B 2 212 ? 0.491   21.724  4.884   1.00 63.70 212 B 1 
ATOM 3844 N N   . GLY B 2 213 ? -3.430  25.810  5.896   1.00 81.46 213 B 1 
ATOM 3845 C CA  . GLY B 2 213 ? -4.803  26.219  6.182   1.00 81.28 213 B 1 
ATOM 3846 C C   . GLY B 2 213 ? -5.427  25.457  7.356   1.00 83.25 213 B 1 
ATOM 3847 O O   . GLY B 2 213 ? -4.740  25.008  8.263   1.00 78.84 213 B 1 
ATOM 3848 N N   . TRP B 2 214 ? -6.751  25.360  7.366   1.00 82.87 214 B 1 
ATOM 3849 C CA  . TRP B 2 214 ? -7.480  24.697  8.440   1.00 82.36 214 B 1 
ATOM 3850 C C   . TRP B 2 214 ? -7.362  23.176  8.324   1.00 83.22 214 B 1 
ATOM 3851 O O   . TRP B 2 214 ? -7.818  22.590  7.347   1.00 79.74 214 B 1 
ATOM 3852 C CB  . TRP B 2 214 ? -8.947  25.131  8.431   1.00 80.02 214 B 1 
ATOM 3853 C CG  . TRP B 2 214 ? -9.182  26.562  8.796   1.00 82.32 214 B 1 
ATOM 3854 C CD1 . TRP B 2 214 ? -9.494  27.564  7.936   1.00 75.53 214 B 1 
ATOM 3855 C CD2 . TRP B 2 214 ? -9.130  27.175  10.131  1.00 80.90 214 B 1 
ATOM 3856 N NE1 . TRP B 2 214 ? -9.638  28.752  8.638   1.00 76.28 214 B 1 
ATOM 3857 C CE2 . TRP B 2 214 ? -9.419  28.552  9.988   1.00 79.92 214 B 1 
ATOM 3858 C CE3 . TRP B 2 214 ? -8.865  26.675  11.420  1.00 77.96 214 B 1 
ATOM 3859 C CZ2 . TRP B 2 214 ? -9.435  29.425  11.103  1.00 79.65 214 B 1 
ATOM 3860 C CZ3 . TRP B 2 214 ? -8.882  27.547  12.523  1.00 75.25 214 B 1 
ATOM 3861 C CH2 . TRP B 2 214 ? -9.162  28.902  12.369  1.00 76.72 214 B 1 
ATOM 3862 N N   . GLN B 2 215 ? -6.802  22.535  9.345   1.00 84.28 215 B 1 
ATOM 3863 C CA  . GLN B 2 215 ? -6.706  21.087  9.456   1.00 84.44 215 B 1 
ATOM 3864 C C   . GLN B 2 215 ? -7.546  20.581  10.622  1.00 85.07 215 B 1 
ATOM 3865 O O   . GLN B 2 215 ? -7.650  21.238  11.651  1.00 83.62 215 B 1 
ATOM 3866 C CB  . GLN B 2 215 ? -5.243  20.653  9.601   1.00 83.19 215 B 1 
ATOM 3867 C CG  . GLN B 2 215 ? -4.427  20.939  8.336   1.00 77.61 215 B 1 
ATOM 3868 C CD  . GLN B 2 215 ? -3.025  20.327  8.382   1.00 73.36 215 B 1 
ATOM 3869 O OE1 . GLN B 2 215 ? -2.684  19.583  9.274   1.00 63.78 215 B 1 
ATOM 3870 N NE2 . GLN B 2 215 ? -2.190  20.614  7.419   1.00 62.03 215 B 1 
ATOM 3871 N N   . SER B 2 216 ? -8.144  19.399  10.468  1.00 87.76 216 B 1 
ATOM 3872 C CA  . SER B 2 216 ? -8.967  18.794  11.498  1.00 87.23 216 B 1 
ATOM 3873 C C   . SER B 2 216 ? -8.128  18.372  12.703  1.00 87.08 216 B 1 
ATOM 3874 O O   . SER B 2 216 ? -7.086  17.740  12.540  1.00 83.29 216 B 1 
ATOM 3875 C CB  . SER B 2 216 ? -9.730  17.584  10.941  1.00 83.73 216 B 1 
ATOM 3876 O OG  . SER B 2 216 ? -10.672 17.113  11.880  1.00 72.60 216 B 1 
ATOM 3877 N N   . CYS B 2 217 ? -8.595  18.692  13.905  1.00 87.01 217 B 1 
ATOM 3878 C CA  . CYS B 2 217 ? -8.049  18.185  15.152  1.00 86.14 217 B 1 
ATOM 3879 C C   . CYS B 2 217 ? -8.723  16.859  15.503  1.00 86.63 217 B 1 
ATOM 3880 O O   . CYS B 2 217 ? -9.932  16.703  15.362  1.00 83.57 217 B 1 
ATOM 3881 C CB  . CYS B 2 217 ? -8.266  19.200  16.278  1.00 83.91 217 B 1 
ATOM 3882 S SG  . CYS B 2 217 ? -7.502  20.804  15.869  1.00 79.01 217 B 1 
ATOM 3883 N N   . GLU B 2 218 ? -7.957  15.922  16.042  1.00 85.25 218 B 1 
ATOM 3884 C CA  . GLU B 2 218 ? -8.518  14.720  16.631  1.00 84.12 218 B 1 
ATOM 3885 C C   . GLU B 2 218 ? -9.089  15.039  18.010  1.00 84.19 218 B 1 
ATOM 3886 O O   . GLU B 2 218 ? -8.428  15.664  18.841  1.00 83.22 218 B 1 
ATOM 3887 C CB  . GLU B 2 218 ? -7.440  13.631  16.680  1.00 82.59 218 B 1 
ATOM 3888 C CG  . GLU B 2 218 ? -8.017  12.258  17.048  1.00 74.32 218 B 1 
ATOM 3889 C CD  . GLU B 2 218 ? -6.911  11.208  17.228  1.00 68.91 218 B 1 
ATOM 3890 O OE1 . GLU B 2 218 ? -7.149  10.214  17.927  1.00 60.70 218 B 1 
ATOM 3891 O OE2 . GLU B 2 218 ? -5.764  11.420  16.784  1.00 64.19 218 B 1 
ATOM 3892 N N   . VAL B 2 219 ? -10.321 14.629  18.271  1.00 85.02 219 B 1 
ATOM 3893 C CA  . VAL B 2 219 ? -10.976 14.791  19.572  1.00 83.59 219 B 1 
ATOM 3894 C C   . VAL B 2 219 ? -10.691 13.546  20.404  1.00 83.07 219 B 1 
ATOM 3895 O O   . VAL B 2 219 ? -11.186 12.466  20.088  1.00 79.83 219 B 1 
ATOM 3896 C CB  . VAL B 2 219 ? -12.486 15.047  19.416  1.00 81.51 219 B 1 
ATOM 3897 C CG1 . VAL B 2 219 ? -13.139 15.304  20.774  1.00 74.81 219 B 1 
ATOM 3898 C CG2 . VAL B 2 219 ? -12.763 16.262  18.517  1.00 76.23 219 B 1 
ATOM 3899 N N   . ASP B 2 220 ? -9.897  13.692  21.471  1.00 84.63 220 B 1 
ATOM 3900 C CA  . ASP B 2 220 ? -9.631  12.606  22.423  1.00 82.63 220 B 1 
ATOM 3901 C C   . ASP B 2 220 ? -10.862 12.344  23.309  1.00 82.80 220 B 1 
ATOM 3902 O O   . ASP B 2 220 ? -11.340 11.222  23.442  1.00 77.46 220 B 1 
ATOM 3903 C CB  . ASP B 2 220 ? -8.415  12.990  23.279  1.00 79.40 220 B 1 
ATOM 3904 C CG  . ASP B 2 220 ? -7.882  11.803  24.072  1.00 79.32 220 B 1 
ATOM 3905 O OD1 . ASP B 2 220 ? -8.476  11.463  25.118  1.00 71.08 220 B 1 
ATOM 3906 O OD2 . ASP B 2 220 ? -6.858  11.227  23.635  1.00 72.09 220 B 1 
ATOM 3907 N N   . ARG B 2 221 ? -11.404 13.424  23.858  1.00 84.21 221 B 1 
ATOM 3908 C CA  . ARG B 2 221 ? -12.577 13.395  24.723  1.00 83.56 221 B 1 
ATOM 3909 C C   . ARG B 2 221 ? -13.400 14.660  24.554  1.00 83.62 221 B 1 
ATOM 3910 O O   . ARG B 2 221 ? -12.872 15.754  24.605  1.00 79.83 221 B 1 
ATOM 3911 C CB  . ARG B 2 221 ? -12.091 13.211  26.169  1.00 80.01 221 B 1 
ATOM 3912 C CG  . ARG B 2 221 ? -13.235 13.140  27.173  1.00 73.05 221 B 1 
ATOM 3913 C CD  . ARG B 2 221 ? -12.685 12.866  28.570  1.00 71.75 221 B 1 
ATOM 3914 N NE  . ARG B 2 221 ? -13.718 13.036  29.599  1.00 61.97 221 B 1 
ATOM 3915 C CZ  . ARG B 2 221 ? -13.545 13.647  30.749  1.00 56.25 221 B 1 
ATOM 3916 N NH1 . ARG B 2 221 ? -12.357 13.903  31.209  1.00 52.57 221 B 1 
ATOM 3917 N NH2 . ARG B 2 221 ? -14.566 14.085  31.424  1.00 48.42 221 B 1 
ATOM 3918 N N   . ASP B 2 222 ? -14.725 14.514  24.477  1.00 84.59 222 B 1 
ATOM 3919 C CA  . ASP B 2 222 ? -15.687 15.614  24.544  1.00 82.79 222 B 1 
ATOM 3920 C C   . ASP B 2 222 ? -16.623 15.412  25.748  1.00 82.02 222 B 1 
ATOM 3921 O O   . ASP B 2 222 ? -17.601 14.658  25.698  1.00 75.28 222 B 1 
ATOM 3922 C CB  . ASP B 2 222 ? -16.438 15.748  23.210  1.00 79.29 222 B 1 
ATOM 3923 C CG  . ASP B 2 222 ? -17.442 16.903  23.210  1.00 77.16 222 B 1 
ATOM 3924 O OD1 . ASP B 2 222 ? -17.502 17.661  24.207  1.00 70.00 222 B 1 
ATOM 3925 O OD2 . ASP B 2 222 ? -18.208 17.013  22.234  1.00 71.90 222 B 1 
ATOM 3926 N N   . GLY B 2 223 ? -16.321 16.083  26.848  1.00 81.40 223 B 1 
ATOM 3927 C CA  . GLY B 2 223 ? -17.134 16.100  28.056  1.00 80.27 223 B 1 
ATOM 3928 C C   . GLY B 2 223 ? -18.370 16.987  27.948  1.00 81.11 223 B 1 
ATOM 3929 O O   . GLY B 2 223 ? -19.316 16.810  28.723  1.00 76.42 223 B 1 
ATOM 3930 N N   . THR B 2 224 ? -18.413 17.910  26.982  1.00 83.06 224 B 1 
ATOM 3931 C CA  . THR B 2 224 ? -19.545 18.819  26.745  1.00 80.45 224 B 1 
ATOM 3932 C C   . THR B 2 224 ? -20.687 18.150  25.984  1.00 79.52 224 B 1 
ATOM 3933 O O   . THR B 2 224 ? -21.825 18.614  26.059  1.00 72.12 224 B 1 
ATOM 3934 C CB  . THR B 2 224 ? -19.127 20.093  26.002  1.00 78.30 224 B 1 
ATOM 3935 O OG1 . THR B 2 224 ? -18.846 19.835  24.654  1.00 71.72 224 B 1 
ATOM 3936 C CG2 . THR B 2 224 ? -17.928 20.781  26.634  1.00 71.72 224 B 1 
ATOM 3937 N N   . GLY B 2 225 ? -20.409 17.061  25.288  1.00 79.29 225 B 1 
ATOM 3938 C CA  . GLY B 2 225 ? -21.391 16.366  24.461  1.00 76.36 225 B 1 
ATOM 3939 C C   . GLY B 2 225 ? -21.882 17.222  23.304  1.00 77.45 225 B 1 
ATOM 3940 O O   . GLY B 2 225 ? -23.087 17.351  23.098  1.00 71.72 225 B 1 
ATOM 3941 N N   . GLY B 2 226 ? -20.963 17.844  22.572  1.00 77.25 226 B 1 
ATOM 3942 C CA  . GLY B 2 226 ? -21.302 18.756  21.482  1.00 75.96 226 B 1 
ATOM 3943 C C   . GLY B 2 226 ? -21.867 20.090  21.979  1.00 78.03 226 B 1 
ATOM 3944 O O   . GLY B 2 226 ? -22.869 20.563  21.459  1.00 72.56 226 B 1 
ATOM 3945 N N   . LEU B 2 227 ? -21.239 20.676  23.001  1.00 79.00 227 B 1 
ATOM 3946 C CA  . LEU B 2 227 ? -21.628 21.961  23.614  1.00 79.51 227 B 1 
ATOM 3947 C C   . LEU B 2 227 ? -23.011 21.954  24.307  1.00 81.23 227 B 1 
ATOM 3948 O O   . LEU B 2 227 ? -23.530 23.010  24.645  1.00 76.38 227 B 1 
ATOM 3949 C CB  . LEU B 2 227 ? -21.472 23.124  22.613  1.00 76.60 227 B 1 
ATOM 3950 C CG  . LEU B 2 227 ? -20.114 23.217  21.898  1.00 77.28 227 B 1 
ATOM 3951 C CD1 . LEU B 2 227 ? -20.160 24.308  20.823  1.00 72.56 227 B 1 
ATOM 3952 C CD2 . LEU B 2 227 ? -18.988 23.567  22.874  1.00 72.63 227 B 1 
ATOM 3953 N N   . ASN B 2 228 ? -23.578 20.785  24.597  1.00 81.84 228 B 1 
ATOM 3954 C CA  . ASN B 2 228 ? -24.879 20.651  25.270  1.00 79.85 228 B 1 
ATOM 3955 C C   . ASN B 2 228 ? -24.832 20.970  26.772  1.00 80.63 228 B 1 
ATOM 3956 O O   . ASN B 2 228 ? -25.854 21.275  27.384  1.00 76.57 228 B 1 
ATOM 3957 C CB  . ASN B 2 228 ? -25.382 19.214  25.084  1.00 76.76 228 B 1 
ATOM 3958 C CG  . ASN B 2 228 ? -25.836 18.906  23.668  1.00 73.62 228 B 1 
ATOM 3959 O OD1 . ASN B 2 228 ? -26.326 19.742  22.943  1.00 65.72 228 B 1 
ATOM 3960 N ND2 . ASN B 2 228 ? -25.746 17.660  23.271  1.00 66.02 228 B 1 
ATOM 3961 N N   . ARG B 2 229 ? -23.658 20.844  27.398  1.00 81.43 229 B 1 
ATOM 3962 C CA  . ARG B 2 229 ? -23.469 20.983  28.847  1.00 82.45 229 B 1 
ATOM 3963 C C   . ARG B 2 229 ? -22.071 21.519  29.164  1.00 84.16 229 B 1 
ATOM 3964 O O   . ARG B 2 229 ? -21.193 21.430  28.313  1.00 82.09 229 B 1 
ATOM 3965 C CB  . ARG B 2 229 ? -23.729 19.624  29.534  1.00 79.08 229 B 1 
ATOM 3966 C CG  . ARG B 2 229 ? -22.768 18.523  29.073  1.00 73.49 229 B 1 
ATOM 3967 C CD  . ARG B 2 229 ? -23.078 17.187  29.761  1.00 72.53 229 B 1 
ATOM 3968 N NE  . ARG B 2 229 ? -22.186 16.143  29.278  1.00 63.85 229 B 1 
ATOM 3969 C CZ  . ARG B 2 229 ? -22.266 14.847  29.537  1.00 58.52 229 B 1 
ATOM 3970 N NH1 . ARG B 2 229 ? -23.189 14.371  30.326  1.00 54.20 229 B 1 
ATOM 3971 N NH2 . ARG B 2 229 ? -21.412 14.038  29.001  1.00 51.65 229 B 1 
ATOM 3972 N N   . PRO B 2 230 ? -21.846 22.035  30.384  1.00 84.08 230 B 1 
ATOM 3973 C CA  . PRO B 2 230 ? -20.498 22.345  30.844  1.00 83.34 230 B 1 
ATOM 3974 C C   . PRO B 2 230 ? -19.620 21.089  30.869  1.00 83.89 230 B 1 
ATOM 3975 O O   . PRO B 2 230 ? -20.080 20.011  31.273  1.00 79.52 230 B 1 
ATOM 3976 C CB  . PRO B 2 230 ? -20.652 22.947  32.242  1.00 81.02 230 B 1 
ATOM 3977 C CG  . PRO B 2 230 ? -22.110 23.396  32.291  1.00 81.10 230 B 1 
ATOM 3978 C CD  . PRO B 2 230 ? -22.818 22.377  31.405  1.00 84.35 230 B 1 
ATOM 3979 N N   . GLY B 2 231 ? -18.361 21.233  30.468  1.00 85.57 231 B 1 
ATOM 3980 C CA  . GLY B 2 231 ? -17.405 20.137  30.456  1.00 84.82 231 B 1 
ATOM 3981 C C   . GLY B 2 231 ? -16.075 20.518  29.821  1.00 86.45 231 B 1 
ATOM 3982 O O   . GLY B 2 231 ? -15.819 21.677  29.501  1.00 82.40 231 B 1 
ATOM 3983 N N   . ASP B 2 232 ? -15.228 19.521  29.667  1.00 87.68 232 B 1 
ATOM 3984 C CA  . ASP B 2 232 ? -13.902 19.612  29.087  1.00 87.56 232 B 1 
ATOM 3985 C C   . ASP B 2 232 ? -13.859 18.937  27.710  1.00 88.19 232 B 1 
ATOM 3986 O O   . ASP B 2 232 ? -14.371 17.839  27.520  1.00 84.31 232 B 1 
ATOM 3987 C CB  . ASP B 2 232 ? -12.857 19.010  30.062  1.00 83.67 232 B 1 
ATOM 3988 C CG  . ASP B 2 232 ? -13.126 17.556  30.496  1.00 75.58 232 B 1 
ATOM 3989 O OD1 . ASP B 2 232 ? -14.285 17.158  30.760  1.00 66.84 232 B 1 
ATOM 3990 O OD2 . ASP B 2 232 ? -12.173 16.760  30.625  1.00 68.29 232 B 1 
ATOM 3991 N N   . VAL B 2 233 ? -13.228 19.607  26.753  1.00 84.90 233 B 1 
ATOM 3992 C CA  . VAL B 2 233 ? -12.920 19.044  25.435  1.00 84.64 233 B 1 
ATOM 3993 C C   . VAL B 2 233 ? -11.410 18.918  25.322  1.00 85.13 233 B 1 
ATOM 3994 O O   . VAL B 2 233 ? -10.697 19.903  25.484  1.00 83.89 233 B 1 
ATOM 3995 C CB  . VAL B 2 233 ? -13.486 19.901  24.291  1.00 83.91 233 B 1 
ATOM 3996 C CG1 . VAL B 2 233 ? -13.237 19.242  22.934  1.00 77.66 233 B 1 
ATOM 3997 C CG2 . VAL B 2 233 ? -14.997 20.109  24.434  1.00 79.47 233 B 1 
ATOM 3998 N N   . VAL B 2 234 ? -10.914 17.713  25.045  1.00 86.96 234 B 1 
ATOM 3999 C CA  . VAL B 2 234 ? -9.491  17.466  24.825  1.00 86.61 234 B 1 
ATOM 4000 C C   . VAL B 2 234 ? -9.251  17.238  23.338  1.00 86.70 234 B 1 
ATOM 4001 O O   . VAL B 2 234 ? -9.843  16.350  22.734  1.00 85.11 234 B 1 
ATOM 4002 C CB  . VAL B 2 234 ? -8.964  16.296  25.673  1.00 85.44 234 B 1 
ATOM 4003 C CG1 . VAL B 2 234 ? -7.465  16.089  25.453  1.00 79.27 234 B 1 
ATOM 4004 C CG2 . VAL B 2 234 ? -9.205  16.552  27.167  1.00 81.96 234 B 1 
ATOM 4005 N N   . LEU B 2 235 ? -8.372  18.059  22.744  1.00 88.67 235 B 1 
ATOM 4006 C CA  . LEU B 2 235 ? -8.035  18.048  21.333  1.00 87.47 235 B 1 
ATOM 4007 C C   . LEU B 2 235 ? -6.559  17.742  21.147  1.00 88.03 235 B 1 
ATOM 4008 O O   . LEU B 2 235 ? -5.711  18.309  21.832  1.00 85.98 235 B 1 
ATOM 4009 C CB  . LEU B 2 235 ? -8.372  19.414  20.704  1.00 85.54 235 B 1 
ATOM 4010 C CG  . LEU B 2 235 ? -9.842  19.852  20.839  1.00 85.17 235 B 1 
ATOM 4011 C CD1 . LEU B 2 235 ? -10.002 21.264  20.283  1.00 78.90 235 B 1 
ATOM 4012 C CD2 . LEU B 2 235 ? -10.786 18.925  20.088  1.00 79.71 235 B 1 
ATOM 4013 N N   . HIS B 2 236 ? -6.235  16.923  20.160  1.00 88.02 236 B 1 
ATOM 4014 C CA  . HIS B 2 236 ? -4.877  16.780  19.645  1.00 87.58 236 B 1 
ATOM 4015 C C   . HIS B 2 236 ? -4.688  17.747  18.479  1.00 87.69 236 B 1 
ATOM 4016 O O   . HIS B 2 236 ? -5.300  17.598  17.427  1.00 84.71 236 B 1 
ATOM 4017 C CB  . HIS B 2 236 ? -4.615  15.326  19.246  1.00 85.54 236 B 1 
ATOM 4018 C CG  . HIS B 2 236 ? -4.592  14.432  20.441  1.00 88.14 236 B 1 
ATOM 4019 N ND1 . HIS B 2 236 ? -3.563  14.323  21.362  1.00 75.07 236 B 1 
ATOM 4020 C CD2 . HIS B 2 236 ? -5.609  13.628  20.866  1.00 75.59 236 B 1 
ATOM 4021 C CE1 . HIS B 2 236 ? -3.960  13.462  22.314  1.00 78.61 236 B 1 
ATOM 4022 N NE2 . HIS B 2 236 ? -5.188  13.021  22.042  1.00 81.17 236 B 1 
ATOM 4023 N N   . ILE B 2 237 ? -3.859  18.769  18.703  1.00 85.76 237 B 1 
ATOM 4024 C CA  . ILE B 2 237 ? -3.577  19.796  17.699  1.00 84.89 237 B 1 
ATOM 4025 C C   . ILE B 2 237 ? -2.584  19.216  16.686  1.00 84.36 237 B 1 
ATOM 4026 O O   . ILE B 2 237 ? -1.563  18.665  17.090  1.00 81.84 237 B 1 
ATOM 4027 C CB  . ILE B 2 237 ? -3.054  21.078  18.367  1.00 84.29 237 B 1 
ATOM 4028 C CG1 . ILE B 2 237 ? -4.001  21.620  19.458  1.00 83.13 237 B 1 
ATOM 4029 C CG2 . ILE B 2 237 ? -2.793  22.170  17.321  1.00 82.22 237 B 1 
ATOM 4030 C CD1 . ILE B 2 237 ? -5.435  21.934  18.982  1.00 73.74 237 B 1 
ATOM 4031 N N   . PRO B 2 238 ? -2.852  19.329  15.374  1.00 86.80 238 B 1 
ATOM 4032 C CA  . PRO B 2 238 ? -1.963  18.803  14.351  1.00 84.33 238 B 1 
ATOM 4033 C C   . PRO B 2 238 ? -0.624  19.542  14.327  1.00 84.02 238 B 1 
ATOM 4034 O O   . PRO B 2 238 ? -0.524  20.725  14.678  1.00 79.57 238 B 1 
ATOM 4035 C CB  . PRO B 2 238 ? -2.727  18.950  13.029  1.00 81.41 238 B 1 
ATOM 4036 C CG  . PRO B 2 238 ? -3.657  20.131  13.293  1.00 82.84 238 B 1 
ATOM 4037 C CD  . PRO B 2 238 ? -4.013  19.959  14.762  1.00 86.07 238 B 1 
ATOM 4038 N N   . GLY B 2 239 ? 0.410   18.850  13.856  1.00 83.03 239 B 1 
ATOM 4039 C CA  . GLY B 2 239 ? 1.694   19.459  13.536  1.00 79.35 239 B 1 
ATOM 4040 C C   . GLY B 2 239 ? 1.538   20.574  12.493  1.00 78.54 239 B 1 
ATOM 4041 O O   . GLY B 2 239 ? 0.674   20.523  11.622  1.00 69.67 239 B 1 
ATOM 4042 N N   . GLY B 2 240 ? 2.372   21.609  12.595  1.00 81.02 240 B 1 
ATOM 4043 C CA  . GLY B 2 240 ? 2.277   22.783  11.722  1.00 79.62 240 B 1 
ATOM 4044 C C   . GLY B 2 240 ? 1.275   23.844  12.194  1.00 81.95 240 B 1 
ATOM 4045 O O   . GLY B 2 240 ? 1.041   24.798  11.462  1.00 75.65 240 B 1 
ATOM 4046 N N   . HIS B 2 241 ? 0.723   23.715  13.391  1.00 82.50 241 B 1 
ATOM 4047 C CA  . HIS B 2 241 ? -0.062  24.800  13.992  1.00 82.87 241 B 1 
ATOM 4048 C C   . HIS B 2 241 ? 0.813   26.055  14.155  1.00 83.20 241 B 1 
ATOM 4049 O O   . HIS B 2 241 ? 1.895   25.997  14.746  1.00 79.40 241 B 1 
ATOM 4050 C CB  . HIS B 2 241 ? -0.656  24.360  15.338  1.00 81.01 241 B 1 
ATOM 4051 C CG  . HIS B 2 241 ? -1.567  25.378  15.983  1.00 84.06 241 B 1 
ATOM 4052 N ND1 . HIS B 2 241 ? -1.515  25.778  17.304  1.00 74.83 241 B 1 
ATOM 4053 C CD2 . HIS B 2 241 ? -2.614  26.042  15.408  1.00 73.87 241 B 1 
ATOM 4054 C CE1 . HIS B 2 241 ? -2.522  26.646  17.515  1.00 76.83 241 B 1 
ATOM 4055 N NE2 . HIS B 2 241 ? -3.214  26.831  16.390  1.00 79.78 241 B 1 
ATOM 4056 N N   . VAL B 2 242 ? 0.363   27.192  13.621  1.00 81.36 242 B 1 
ATOM 4057 C CA  . VAL B 2 242 ? 1.126   28.437  13.569  1.00 81.22 242 B 1 
ATOM 4058 C C   . VAL B 2 242 ? 0.308   29.620  14.065  1.00 81.28 242 B 1 
ATOM 4059 O O   . VAL B 2 242 ? -0.925  29.622  14.035  1.00 78.25 242 B 1 
ATOM 4060 C CB  . VAL B 2 242 ? 1.696   28.714  12.160  1.00 77.68 242 B 1 
ATOM 4061 C CG1 . VAL B 2 242 ? 2.770   27.685  11.798  1.00 69.05 242 B 1 
ATOM 4062 C CG2 . VAL B 2 242 ? 0.628   28.741  11.073  1.00 70.70 242 B 1 
ATOM 4063 N N   . LEU B 2 243 ? 1.014   30.655  14.515  1.00 82.34 243 B 1 
ATOM 4064 C CA  . LEU B 2 243 ? 0.402   31.946  14.804  1.00 81.12 243 B 1 
ATOM 4065 C C   . LEU B 2 243 ? -0.103  32.572  13.507  1.00 81.48 243 B 1 
ATOM 4066 O O   . LEU B 2 243 ? 0.611   32.666  12.512  1.00 77.71 243 B 1 
ATOM 4067 C CB  . LEU B 2 243 ? 1.419   32.864  15.508  1.00 77.78 243 B 1 
ATOM 4068 C CG  . LEU B 2 243 ? 1.786   32.422  16.930  1.00 74.70 243 B 1 
ATOM 4069 C CD1 . LEU B 2 243 ? 2.959   33.259  17.446  1.00 67.95 243 B 1 
ATOM 4070 C CD2 . LEU B 2 243 ? 0.627   32.606  17.902  1.00 68.49 243 B 1 
ATOM 4071 N N   . SER B 2 244 ? -1.346  33.042  13.542  1.00 82.85 244 B 1 
ATOM 4072 C CA  . SER B 2 244 ? -1.979  33.701  12.405  1.00 81.00 244 B 1 
ATOM 4073 C C   . SER B 2 244 ? -2.789  34.903  12.868  1.00 81.44 244 B 1 
ATOM 4074 O O   . SER B 2 244 ? -3.250  34.974  14.008  1.00 77.55 244 B 1 
ATOM 4075 C CB  . SER B 2 244 ? -2.855  32.701  11.647  1.00 77.13 244 B 1 
ATOM 4076 O OG  . SER B 2 244 ? -3.486  33.338  10.548  1.00 66.91 244 B 1 
ATOM 4077 N N   . ARG B 2 245 ? -2.947  35.863  11.984  1.00 76.54 245 B 1 
ATOM 4078 C CA  . ARG B 2 245 ? -3.700  37.085  12.259  1.00 75.57 245 B 1 
ATOM 4079 C C   . ARG B 2 245 ? -5.127  36.951  11.746  1.00 75.71 245 B 1 
ATOM 4080 O O   . ARG B 2 245 ? -5.371  37.066  10.551  1.00 71.89 245 B 1 
ATOM 4081 C CB  . ARG B 2 245 ? -2.936  38.277  11.689  1.00 72.49 245 B 1 
ATOM 4082 C CG  . ARG B 2 245 ? -3.449  39.571  12.319  1.00 66.36 245 B 1 
ATOM 4083 C CD  . ARG B 2 245 ? -2.599  40.740  11.833  1.00 63.93 245 B 1 
ATOM 4084 N NE  . ARG B 2 245 ? -2.900  41.945  12.591  1.00 56.59 245 B 1 
ATOM 4085 C CZ  . ARG B 2 245 ? -2.239  43.089  12.541  1.00 50.80 245 B 1 
ATOM 4086 N NH1 . ARG B 2 245 ? -1.253  43.264  11.703  1.00 47.27 245 B 1 
ATOM 4087 N NH2 . ARG B 2 245 ? -2.552  44.065  13.338  1.00 45.14 245 B 1 
ATOM 4088 N N   . ASN B 2 246 ? -6.075  36.799  12.672  1.00 72.97 246 B 1 
ATOM 4089 C CA  . ASN B 2 246 ? -7.504  36.787  12.396  1.00 70.61 246 B 1 
ATOM 4090 C C   . ASN B 2 246 ? -8.209  37.903  13.164  1.00 70.47 246 B 1 
ATOM 4091 O O   . ASN B 2 246 ? -7.867  38.201  14.305  1.00 64.15 246 B 1 
ATOM 4092 C CB  . ASN B 2 246 ? -8.084  35.386  12.704  1.00 66.32 246 B 1 
ATOM 4093 C CG  . ASN B 2 246 ? -8.402  34.599  11.451  1.00 61.31 246 B 1 
ATOM 4094 O OD1 . ASN B 2 246 ? -8.725  35.144  10.413  1.00 55.30 246 B 1 
ATOM 4095 N ND2 . ASN B 2 246 ? -8.355  33.281  11.515  1.00 55.01 246 B 1 
ATOM 4096 N N   . GLY B 2 247 ? -9.143  38.595  12.539  1.00 68.15 247 B 1 
ATOM 4097 C CA  . GLY B 2 247 ? -9.843  39.717  13.179  1.00 65.50 247 B 1 
ATOM 4098 C C   . GLY B 2 247 ? -8.924  40.848  13.689  1.00 67.26 247 B 1 
ATOM 4099 O O   . GLY B 2 247 ? -9.286  41.584  14.592  1.00 61.42 247 B 1 
ATOM 4100 N N   . GLY B 2 248 ? -7.711  40.949  13.140  1.00 70.93 248 B 1 
ATOM 4101 C CA  . GLY B 2 248 ? -6.710  41.932  13.569  1.00 70.84 248 B 1 
ATOM 4102 C C   . GLY B 2 248 ? -5.837  41.511  14.758  1.00 73.85 248 B 1 
ATOM 4103 O O   . GLY B 2 248 ? -4.904  42.239  15.085  1.00 68.79 248 B 1 
ATOM 4104 N N   . HIS B 2 249 ? -6.075  40.357  15.358  1.00 75.46 249 B 1 
ATOM 4105 C CA  . HIS B 2 249 ? -5.291  39.797  16.458  1.00 75.64 249 B 1 
ATOM 4106 C C   . HIS B 2 249 ? -4.428  38.628  15.975  1.00 77.58 249 B 1 
ATOM 4107 O O   . HIS B 2 249 ? -4.876  37.797  15.196  1.00 73.74 249 B 1 
ATOM 4108 C CB  . HIS B 2 249 ? -6.222  39.392  17.605  1.00 71.55 249 B 1 
ATOM 4109 C CG  . HIS B 2 249 ? -6.951  40.580  18.158  1.00 67.18 249 B 1 
ATOM 4110 N ND1 . HIS B 2 249 ? -6.374  41.657  18.802  1.00 59.33 249 B 1 
ATOM 4111 C CD2 . HIS B 2 249 ? -8.291  40.863  18.052  1.00 57.87 249 B 1 
ATOM 4112 C CE1 . HIS B 2 249 ? -7.334  42.554  19.069  1.00 55.20 249 B 1 
ATOM 4113 N NE2 . HIS B 2 249 ? -8.515  42.114  18.634  1.00 56.36 249 B 1 
ATOM 4114 N N   . GLU B 2 250 ? -3.189  38.586  16.458  1.00 79.00 250 B 1 
ATOM 4115 C CA  . GLU B 2 250 ? -2.271  37.483  16.212  1.00 79.64 250 B 1 
ATOM 4116 C C   . GLU B 2 250 ? -2.383  36.473  17.365  1.00 79.84 250 B 1 
ATOM 4117 O O   . GLU B 2 250 ? -2.197  36.832  18.525  1.00 76.10 250 B 1 
ATOM 4118 C CB  . GLU B 2 250 ? -0.856  38.037  16.043  1.00 76.88 250 B 1 
ATOM 4119 C CG  . GLU B 2 250 ? 0.154   36.970  15.598  1.00 69.90 250 B 1 
ATOM 4120 C CD  . GLU B 2 250 ? 1.535   37.574  15.274  1.00 65.12 250 B 1 
ATOM 4121 O OE1 . GLU B 2 250 ? 2.368   36.836  14.703  1.00 56.90 250 B 1 
ATOM 4122 O OE2 . GLU B 2 250 ? 1.746   38.776  15.563  1.00 61.64 250 B 1 
ATOM 4123 N N   . ALA B 2 251 ? -2.737  35.236  17.044  1.00 83.35 251 B 1 
ATOM 4124 C CA  . ALA B 2 251 ? -2.917  34.154  17.991  1.00 83.14 251 B 1 
ATOM 4125 C C   . ALA B 2 251 ? -2.768  32.791  17.297  1.00 84.67 251 B 1 
ATOM 4126 O O   . ALA B 2 251 ? -2.844  32.690  16.069  1.00 80.46 251 B 1 
ATOM 4127 C CB  . ALA B 2 251 ? -4.305  34.297  18.635  1.00 79.23 251 B 1 
ATOM 4128 N N   . GLY B 2 252 ? -2.584  31.736  18.087  1.00 81.57 252 B 1 
ATOM 4129 C CA  . GLY B 2 252 ? -2.773  30.368  17.618  1.00 80.62 252 B 1 
ATOM 4130 C C   . GLY B 2 252 ? -4.266  30.086  17.514  1.00 83.17 252 B 1 
ATOM 4131 O O   . GLY B 2 252 ? -4.933  29.939  18.529  1.00 80.14 252 B 1 
ATOM 4132 N N   . TRP B 2 253 ? -4.813  30.068  16.303  1.00 85.08 253 B 1 
ATOM 4133 C CA  . TRP B 2 253 ? -6.255  29.950  16.106  1.00 85.00 253 B 1 
ATOM 4134 C C   . TRP B 2 253 ? -6.700  28.498  16.018  1.00 85.87 253 B 1 
ATOM 4135 O O   . TRP B 2 253 ? -6.164  27.717  15.229  1.00 83.36 253 B 1 
ATOM 4136 C CB  . TRP B 2 253 ? -6.692  30.755  14.888  1.00 82.71 253 B 1 
ATOM 4137 C CG  . TRP B 2 253 ? -6.575  32.236  15.070  1.00 85.06 253 B 1 
ATOM 4138 C CD1 . TRP B 2 253 ? -5.555  33.003  14.643  1.00 77.77 253 B 1 
ATOM 4139 C CD2 . TRP B 2 253 ? -7.490  33.128  15.788  1.00 82.09 253 B 1 
ATOM 4140 N NE1 . TRP B 2 253 ? -5.758  34.318  15.039  1.00 77.05 253 B 1 
ATOM 4141 C CE2 . TRP B 2 253 ? -6.934  34.435  15.748  1.00 80.24 253 B 1 
ATOM 4142 C CE3 . TRP B 2 253 ? -8.710  32.945  16.464  1.00 78.10 253 B 1 
ATOM 4143 C CZ2 . TRP B 2 253 ? -7.571  35.528  16.377  1.00 79.80 253 B 1 
ATOM 4144 C CZ3 . TRP B 2 253 ? -9.340  34.034  17.077  1.00 74.72 253 B 1 
ATOM 4145 C CH2 . TRP B 2 253 ? -8.774  35.315  17.041  1.00 76.01 253 B 1 
ATOM 4146 N N   . ILE B 2 254 ? -7.736  28.168  16.762  1.00 84.40 254 B 1 
ATOM 4147 C CA  . ILE B 2 254 ? -8.535  26.959  16.594  1.00 84.76 254 B 1 
ATOM 4148 C C   . ILE B 2 254 ? -9.986  27.359  16.339  1.00 84.83 254 B 1 
ATOM 4149 O O   . ILE B 2 254 ? -10.418 28.442  16.730  1.00 82.43 254 B 1 
ATOM 4150 C CB  . ILE B 2 254 ? -8.409  25.998  17.799  1.00 83.87 254 B 1 
ATOM 4151 C CG1 . ILE B 2 254 ? -8.894  26.651  19.111  1.00 75.12 254 B 1 
ATOM 4152 C CG2 . ILE B 2 254 ? -6.954  25.516  17.927  1.00 73.72 254 B 1 
ATOM 4153 C CD1 . ILE B 2 254 ? -8.959  25.673  20.287  1.00 68.64 254 B 1 
ATOM 4154 N N   . ARG B 2 255 ? -10.759 26.501  15.690  1.00 88.00 255 B 1 
ATOM 4155 C CA  . ARG B 2 255 ? -12.189 26.753  15.494  1.00 87.60 255 B 1 
ATOM 4156 C C   . ARG B 2 255 ? -13.021 25.499  15.673  1.00 88.19 255 B 1 
ATOM 4157 O O   . ARG B 2 255 ? -12.588 24.407  15.337  1.00 85.97 255 B 1 
ATOM 4158 C CB  . ARG B 2 255 ? -12.449 27.446  14.145  1.00 84.17 255 B 1 
ATOM 4159 C CG  . ARG B 2 255 ? -12.272 26.524  12.925  1.00 78.55 255 B 1 
ATOM 4160 C CD  . ARG B 2 255 ? -12.554 27.293  11.630  1.00 78.03 255 B 1 
ATOM 4161 N NE  . ARG B 2 255 ? -12.499 26.402  10.484  1.00 74.31 255 B 1 
ATOM 4162 C CZ  . ARG B 2 255 ? -12.660 26.700  9.207   1.00 71.47 255 B 1 
ATOM 4163 N NH1 . ARG B 2 255 ? -12.876 27.916  8.806   1.00 68.45 255 B 1 
ATOM 4164 N NH2 . ARG B 2 255 ? -12.609 25.748  8.317   1.00 64.82 255 B 1 
ATOM 4165 N N   . CYS B 2 256 ? -14.243 25.696  16.150  1.00 84.84 256 B 1 
ATOM 4166 C CA  . CYS B 2 256 ? -15.309 24.711  16.113  1.00 84.23 256 B 1 
ATOM 4167 C C   . CYS B 2 256 ? -16.267 25.105  14.990  1.00 83.80 256 B 1 
ATOM 4168 O O   . CYS B 2 256 ? -16.826 26.196  15.022  1.00 80.75 256 B 1 
ATOM 4169 C CB  . CYS B 2 256 ? -15.993 24.683  17.483  1.00 82.58 256 B 1 
ATOM 4170 S SG  . CYS B 2 256 ? -17.217 23.363  17.523  1.00 76.61 256 B 1 
ATOM 4171 N N   . ARG B 2 257 ? -16.433 24.256  13.988  1.00 84.15 257 B 1 
ATOM 4172 C CA  . ARG B 2 257 ? -17.299 24.495  12.833  1.00 83.93 257 B 1 
ATOM 4173 C C   . ARG B 2 257 ? -18.493 23.556  12.858  1.00 83.79 257 B 1 
ATOM 4174 O O   . ARG B 2 257 ? -18.329 22.354  13.042  1.00 82.63 257 B 1 
ATOM 4175 C CB  . ARG B 2 257 ? -16.471 24.352  11.544  1.00 82.95 257 B 1 
ATOM 4176 C CG  . ARG B 2 257 ? -17.314 24.597  10.274  1.00 80.23 257 B 1 
ATOM 4177 C CD  . ARG B 2 257 ? -16.446 24.670  9.003   1.00 80.31 257 B 1 
ATOM 4178 N NE  . ARG B 2 257 ? -15.686 23.443  8.771   1.00 74.25 257 B 1 
ATOM 4179 C CZ  . ARG B 2 257 ? -16.077 22.333  8.165   1.00 71.02 257 B 1 
ATOM 4180 N NH1 . ARG B 2 257 ? -17.262 22.215  7.620   1.00 63.94 257 B 1 
ATOM 4181 N NH2 . ARG B 2 257 ? -15.259 21.320  8.100   1.00 63.54 257 B 1 
ATOM 4182 N N   . VAL B 2 258 ? -19.681 24.088  12.624  1.00 81.62 258 B 1 
ATOM 4183 C CA  . VAL B 2 258 ? -20.893 23.298  12.413  1.00 80.28 258 B 1 
ATOM 4184 C C   . VAL B 2 258 ? -20.814 22.615  11.049  1.00 80.01 258 B 1 
ATOM 4185 O O   . VAL B 2 258 ? -20.546 23.261  10.038  1.00 78.93 258 B 1 
ATOM 4186 C CB  . VAL B 2 258 ? -22.162 24.168  12.521  1.00 78.55 258 B 1 
ATOM 4187 C CG1 . VAL B 2 258 ? -23.425 23.331  12.361  1.00 71.44 258 B 1 
ATOM 4188 C CG2 . VAL B 2 258 ? -22.253 24.856  13.881  1.00 73.24 258 B 1 
ATOM 4189 N N   . THR B 2 259 ? -21.053 21.303  11.021  1.00 82.21 259 B 1 
ATOM 4190 C CA  . THR B 2 259 ? -21.091 20.510  9.793   1.00 80.73 259 B 1 
ATOM 4191 C C   . THR B 2 259 ? -22.518 20.242  9.348   1.00 80.13 259 B 1 
ATOM 4192 O O   . THR B 2 259 ? -23.470 20.375  10.117  1.00 76.41 259 B 1 
ATOM 4193 C CB  . THR B 2 259 ? -20.325 19.192  9.935   1.00 77.83 259 B 1 
ATOM 4194 O OG1 . THR B 2 259 ? -20.805 18.423  11.009  1.00 69.08 259 B 1 
ATOM 4195 C CG2 . THR B 2 259 ? -18.843 19.445  10.180  1.00 67.99 259 B 1 
ATOM 4196 N N   . GLU B 2 260 ? -22.671 19.856  8.098   1.00 77.80 260 B 1 
ATOM 4197 C CA  . GLU B 2 260 ? -23.962 19.432  7.586   1.00 76.13 260 B 1 
ATOM 4198 C C   . GLU B 2 260 ? -24.393 18.110  8.256   1.00 75.87 260 B 1 
ATOM 4199 O O   . GLU B 2 260 ? -23.604 17.160  8.299   1.00 73.08 260 B 1 
ATOM 4200 C CB  . GLU B 2 260 ? -23.907 19.324  6.054   1.00 72.71 260 B 1 
ATOM 4201 C CG  . GLU B 2 260 ? -25.305 19.195  5.437   1.00 66.21 260 B 1 
ATOM 4202 C CD  . GLU B 2 260 ? -25.309 19.349  3.910   1.00 58.75 260 B 1 
ATOM 4203 O OE1 . GLU B 2 260 ? -26.412 19.494  3.359   1.00 50.77 260 B 1 
ATOM 4204 O OE2 . GLU B 2 260 ? -24.214 19.337  3.311   1.00 54.07 260 B 1 
ATOM 4205 N N   . PRO B 2 261 ? -25.617 18.032  8.815   1.00 77.43 261 B 1 
ATOM 4206 C CA  . PRO B 2 261 ? -26.062 16.841  9.510   1.00 75.19 261 B 1 
ATOM 4207 C C   . PRO B 2 261 ? -26.248 15.676  8.532   1.00 76.26 261 B 1 
ATOM 4208 O O   . PRO B 2 261 ? -26.830 15.815  7.456   1.00 72.39 261 B 1 
ATOM 4209 C CB  . PRO B 2 261 ? -27.355 17.239  10.215  1.00 70.85 261 B 1 
ATOM 4210 C CG  . PRO B 2 261 ? -27.902 18.356  9.341   1.00 69.64 261 B 1 
ATOM 4211 C CD  . PRO B 2 261 ? -26.646 19.059  8.836   1.00 71.82 261 B 1 
ATOM 4212 N N   . LEU B 2 262 ? -25.821 14.495  8.962   1.00 75.02 262 B 1 
ATOM 4213 C CA  . LEU B 2 262 ? -26.100 13.258  8.248   1.00 73.81 262 B 1 
ATOM 4214 C C   . LEU B 2 262 ? -27.592 12.902  8.340   1.00 74.07 262 B 1 
ATOM 4215 O O   . LEU B 2 262 ? -28.307 13.333  9.243   1.00 69.84 262 B 1 
ATOM 4216 C CB  . LEU B 2 262 ? -25.205 12.132  8.799   1.00 69.88 262 B 1 
ATOM 4217 C CG  . LEU B 2 262 ? -23.700 12.354  8.590   1.00 64.35 262 B 1 
ATOM 4218 C CD1 . LEU B 2 262 ? -22.913 11.283  9.347   1.00 59.00 262 B 1 
ATOM 4219 C CD2 . LEU B 2 262 ? -23.303 12.280  7.115   1.00 58.55 262 B 1 
ATOM 4220 N N   . SER B 2 263 ? -28.054 12.065  7.431   1.00 70.00 263 B 1 
ATOM 4221 C CA  . SER B 2 263 ? -29.432 11.577  7.459   1.00 69.17 263 B 1 
ATOM 4222 C C   . SER B 2 263 ? -29.766 10.919  8.802   1.00 69.04 263 B 1 
ATOM 4223 O O   . SER B 2 263 ? -29.119 9.951   9.210   1.00 62.77 263 B 1 
ATOM 4224 C CB  . SER B 2 263 ? -29.664 10.592  6.313   1.00 64.19 263 B 1 
ATOM 4225 O OG  . SER B 2 263 ? -31.030 10.215  6.275   1.00 58.04 263 B 1 
ATOM 4226 N N   . GLY B 2 264 ? -30.765 11.459  9.496   1.00 68.68 264 B 1 
ATOM 4227 C CA  . GLY B 2 264 ? -31.194 10.993  10.815  1.00 68.03 264 B 1 
ATOM 4228 C C   . GLY B 2 264 ? -30.351 11.497  11.994  1.00 70.77 264 B 1 
ATOM 4229 O O   . GLY B 2 264 ? -30.689 11.186  13.141  1.00 64.32 264 B 1 
ATOM 4230 N N   . GLN B 2 265 ? -29.306 12.284  11.766  1.00 71.11 265 B 1 
ATOM 4231 C CA  . GLN B 2 265 ? -28.516 12.904  12.830  1.00 72.41 265 B 1 
ATOM 4232 C C   . GLN B 2 265 ? -29.277 14.098  13.423  1.00 73.81 265 B 1 
ATOM 4233 O O   . GLN B 2 265 ? -29.679 14.985  12.670  1.00 70.76 265 B 1 
ATOM 4234 C CB  . GLN B 2 265 ? -27.148 13.306  12.279  1.00 69.47 265 B 1 
ATOM 4235 C CG  . GLN B 2 265 ? -26.161 13.743  13.372  1.00 65.60 265 B 1 
ATOM 4236 C CD  . GLN B 2 265 ? -24.790 14.086  12.797  1.00 62.56 265 B 1 
ATOM 4237 O OE1 . GLN B 2 265 ? -24.611 14.286  11.608  1.00 58.19 265 B 1 
ATOM 4238 N NE2 . GLN B 2 265 ? -23.768 14.179  13.612  1.00 57.93 265 B 1 
ATOM 4239 N N   . PRO B 2 266 ? -29.476 14.176  14.760  1.00 72.60 266 B 1 
ATOM 4240 C CA  . PRO B 2 266 ? -30.058 15.347  15.397  1.00 73.57 266 B 1 
ATOM 4241 C C   . PRO B 2 266 ? -29.206 16.595  15.146  1.00 75.34 266 B 1 
ATOM 4242 O O   . PRO B 2 266 ? -27.977 16.534  15.189  1.00 72.13 266 B 1 
ATOM 4243 C CB  . PRO B 2 266 ? -30.145 15.012  16.896  1.00 69.96 266 B 1 
ATOM 4244 C CG  . PRO B 2 266 ? -30.095 13.490  16.934  1.00 69.32 266 B 1 
ATOM 4245 C CD  . PRO B 2 266 ? -29.219 13.137  15.742  1.00 72.20 266 B 1 
ATOM 4246 N N   . PHE B 2 267 ? -29.858 17.746  14.930  1.00 74.82 267 B 1 
ATOM 4247 C CA  . PHE B 2 267 ? -29.200 19.021  14.682  1.00 76.00 267 B 1 
ATOM 4248 C C   . PHE B 2 267 ? -29.609 20.067  15.723  1.00 76.79 267 B 1 
ATOM 4249 O O   . PHE B 2 267 ? -30.649 19.930  16.361  1.00 72.65 267 B 1 
ATOM 4250 C CB  . PHE B 2 267 ? -29.502 19.475  13.251  1.00 72.20 267 B 1 
ATOM 4251 C CG  . PHE B 2 267 ? -28.589 20.576  12.767  1.00 72.24 267 B 1 
ATOM 4252 C CD1 . PHE B 2 267 ? -29.072 21.886  12.589  1.00 65.99 267 B 1 
ATOM 4253 C CD2 . PHE B 2 267 ? -27.243 20.296  12.495  1.00 64.11 267 B 1 
ATOM 4254 C CE1 . PHE B 2 267 ? -28.222 22.894  12.132  1.00 61.94 267 B 1 
ATOM 4255 C CE2 . PHE B 2 267 ? -26.383 21.312  12.038  1.00 63.68 267 B 1 
ATOM 4256 C CZ  . PHE B 2 267 ? -26.876 22.605  11.854  1.00 67.03 267 B 1 
ATOM 4257 N N   . TYR B 2 268 ? -28.803 21.107  15.897  1.00 75.33 268 B 1 
ATOM 4258 C CA  . TYR B 2 268 ? -29.122 22.202  16.803  1.00 75.16 268 B 1 
ATOM 4259 C C   . TYR B 2 268 ? -30.374 22.946  16.343  1.00 76.14 268 B 1 
ATOM 4260 O O   . TYR B 2 268 ? -30.447 23.424  15.217  1.00 72.73 268 B 1 
ATOM 4261 C CB  . TYR B 2 268 ? -27.950 23.177  16.898  1.00 71.93 268 B 1 
ATOM 4262 C CG  . TYR B 2 268 ? -26.713 22.606  17.531  1.00 74.05 268 B 1 
ATOM 4263 C CD1 . TYR B 2 268 ? -26.676 22.359  18.911  1.00 68.92 268 B 1 
ATOM 4264 C CD2 . TYR B 2 268 ? -25.576 22.324  16.749  1.00 69.18 268 B 1 
ATOM 4265 C CE1 . TYR B 2 268 ? -25.525 21.838  19.513  1.00 66.47 268 B 1 
ATOM 4266 C CE2 . TYR B 2 268 ? -24.419 21.802  17.346  1.00 68.09 268 B 1 
ATOM 4267 C CZ  . TYR B 2 268 ? -24.395 21.561  18.728  1.00 70.66 268 B 1 
ATOM 4268 O OH  . TYR B 2 268 ? -23.273 21.039  19.312  1.00 67.07 268 B 1 
ATOM 4269 N N   . THR B 2 269 ? -31.344 23.118  17.250  1.00 76.00 269 B 1 
ATOM 4270 C CA  . THR B 2 269 ? -32.496 23.994  17.026  1.00 75.03 269 B 1 
ATOM 4271 C C   . THR B 2 269 ? -32.221 25.425  17.473  1.00 76.00 269 B 1 
ATOM 4272 O O   . THR B 2 269 ? -32.756 26.365  16.897  1.00 71.85 269 B 1 
ATOM 4273 C CB  . THR B 2 269 ? -33.729 23.473  17.756  1.00 71.66 269 B 1 
ATOM 4274 O OG1 . THR B 2 269 ? -33.454 23.259  19.122  1.00 65.88 269 B 1 
ATOM 4275 C CG2 . THR B 2 269 ? -34.215 22.149  17.174  1.00 64.40 269 B 1 
ATOM 4276 N N   . THR B 2 270 ? -31.366 25.591  18.487  1.00 77.75 270 B 1 
ATOM 4277 C CA  . THR B 2 270 ? -30.895 26.870  19.012  1.00 77.72 270 B 1 
ATOM 4278 C C   . THR B 2 270 ? -29.384 26.802  19.187  1.00 79.04 270 B 1 
ATOM 4279 O O   . THR B 2 270 ? -28.839 25.731  19.432  1.00 76.48 270 B 1 
ATOM 4280 C CB  . THR B 2 270 ? -31.560 27.222  20.355  1.00 75.06 270 B 1 
ATOM 4281 O OG1 . THR B 2 270 ? -31.391 26.177  21.285  1.00 66.29 270 B 1 
ATOM 4282 C CG2 . THR B 2 270 ? -33.060 27.459  20.207  1.00 65.87 270 B 1 
ATOM 4283 N N   . SER B 2 271 ? -28.714 27.950  19.087  1.00 79.37 271 B 1 
ATOM 4284 C CA  . SER B 2 271 ? -27.276 28.010  19.324  1.00 79.02 271 B 1 
ATOM 4285 C C   . SER B 2 271 ? -26.953 27.644  20.768  1.00 80.75 271 B 1 
ATOM 4286 O O   . SER B 2 271 ? -27.573 28.184  21.681  1.00 77.19 271 B 1 
ATOM 4287 C CB  . SER B 2 271 ? -26.742 29.411  19.027  1.00 75.46 271 B 1 
ATOM 4288 O OG  . SER B 2 271 ? -25.349 29.460  19.227  1.00 70.01 271 B 1 
ATOM 4289 N N   . PRO B 2 272 ? -25.937 26.798  21.009  1.00 80.04 272 B 1 
ATOM 4290 C CA  . PRO B 2 272 ? -25.335 26.710  22.326  1.00 79.40 272 B 1 
ATOM 4291 C C   . PRO B 2 272 ? -24.732 28.062  22.714  1.00 80.89 272 B 1 
ATOM 4292 O O   . PRO B 2 272 ? -24.283 28.847  21.874  1.00 78.36 272 B 1 
ATOM 4293 C CB  . PRO B 2 272 ? -24.289 25.597  22.231  1.00 76.92 272 B 1 
ATOM 4294 C CG  . PRO B 2 272 ? -23.916 25.575  20.758  1.00 77.21 272 B 1 
ATOM 4295 C CD  . PRO B 2 272 ? -25.200 25.996  20.050  1.00 80.56 272 B 1 
ATOM 4296 N N   . THR B 2 273 ? -24.717 28.322  24.032  1.00 82.99 273 B 1 
ATOM 4297 C CA  . THR B 2 273 ? -24.095 29.497  24.626  1.00 82.25 273 B 1 
ATOM 4298 C C   . THR B 2 273 ? -22.876 29.094  25.438  1.00 82.86 273 B 1 
ATOM 4299 O O   . THR B 2 273 ? -22.832 28.005  26.013  1.00 81.13 273 B 1 
ATOM 4300 C CB  . THR B 2 273 ? -25.079 30.311  25.472  1.00 79.94 273 B 1 
ATOM 4301 O OG1 . THR B 2 273 ? -25.624 29.560  26.528  1.00 70.50 273 B 1 
ATOM 4302 C CG2 . THR B 2 273 ? -26.254 30.836  24.639  1.00 71.41 273 B 1 
ATOM 4303 N N   . ILE B 2 274 ? -21.886 29.969  25.498  1.00 80.75 274 B 1 
ATOM 4304 C CA  . ILE B 2 274 ? -20.713 29.829  26.352  1.00 80.64 274 B 1 
ATOM 4305 C C   . ILE B 2 274 ? -20.644 31.020  27.297  1.00 80.26 274 B 1 
ATOM 4306 O O   . ILE B 2 274 ? -20.768 32.163  26.874  1.00 78.46 274 B 1 
ATOM 4307 C CB  . ILE B 2 274 ? -19.426 29.660  25.527  1.00 79.98 274 B 1 
ATOM 4308 C CG1 . ILE B 2 274 ? -19.449 28.274  24.853  1.00 72.18 274 B 1 
ATOM 4309 C CG2 . ILE B 2 274 ? -18.170 29.807  26.398  1.00 70.89 274 B 1 
ATOM 4310 C CD1 . ILE B 2 274 ? -18.247 27.995  23.957  1.00 66.75 274 B 1 
ATOM 4311 N N   . ARG B 2 275 ? -20.439 30.732  28.581  1.00 82.89 275 B 1 
ATOM 4312 C CA  . ARG B 2 275 ? -20.307 31.740  29.632  1.00 82.49 275 B 1 
ATOM 4313 C C   . ARG B 2 275 ? -18.871 31.937  30.104  1.00 83.19 275 B 1 
ATOM 4314 O O   . ARG B 2 275 ? -18.486 33.043  30.469  1.00 78.26 275 B 1 
ATOM 4315 C CB  . ARG B 2 275 ? -21.220 31.329  30.783  1.00 79.30 275 B 1 
ATOM 4316 C CG  . ARG B 2 275 ? -21.445 32.507  31.718  1.00 73.03 275 B 1 
ATOM 4317 C CD  . ARG B 2 275 ? -22.427 32.102  32.812  1.00 71.34 275 B 1 
ATOM 4318 N NE  . ARG B 2 275 ? -22.891 33.286  33.522  1.00 63.23 275 B 1 
ATOM 4319 C CZ  . ARG B 2 275 ? -23.818 33.309  34.448  1.00 58.09 275 B 1 
ATOM 4320 N NH1 . ARG B 2 275 ? -24.348 32.209  34.891  1.00 54.51 275 B 1 
ATOM 4321 N NH2 . ARG B 2 275 ? -24.226 34.440  34.919  1.00 50.66 275 B 1 
ATOM 4322 N N   . SER B 2 276 ? -18.087 30.874  30.106  1.00 84.50 276 B 1 
ATOM 4323 C CA  . SER B 2 276 ? -16.656 30.911  30.358  1.00 84.59 276 B 1 
ATOM 4324 C C   . SER B 2 276 ? -15.945 29.915  29.453  1.00 84.98 276 B 1 
ATOM 4325 O O   . SER B 2 276 ? -16.513 28.899  29.064  1.00 81.14 276 B 1 
ATOM 4326 C CB  . SER B 2 276 ? -16.329 30.652  31.836  1.00 81.19 276 B 1 
ATOM 4327 O OG  . SER B 2 276 ? -16.662 29.343  32.235  1.00 71.55 276 B 1 
ATOM 4328 N N   . ALA B 2 277 ? -14.696 30.234  29.128  1.00 83.51 277 B 1 
ATOM 4329 C CA  . ALA B 2 277 ? -13.835 29.317  28.417  1.00 82.36 277 B 1 
ATOM 4330 C C   . ALA B 2 277 ? -12.393 29.501  28.899  1.00 83.49 277 B 1 
ATOM 4331 O O   . ALA B 2 277 ? -11.886 30.619  28.956  1.00 80.59 277 B 1 
ATOM 4332 C CB  . ALA B 2 277 ? -13.975 29.543  26.911  1.00 79.66 277 B 1 
ATOM 4333 N N   . GLU B 2 278 ? -11.727 28.383  29.213  1.00 83.52 278 B 1 
ATOM 4334 C CA  . GLU B 2 278 ? -10.306 28.330  29.542  1.00 84.04 278 B 1 
ATOM 4335 C C   . GLU B 2 278 ? -9.609  27.319  28.637  1.00 84.78 278 B 1 
ATOM 4336 O O   . GLU B 2 278 ? -10.226 26.385  28.133  1.00 82.57 278 B 1 
ATOM 4337 C CB  . GLU B 2 278 ? -10.098 28.024  31.033  1.00 81.14 278 B 1 
ATOM 4338 C CG  . GLU B 2 278 ? -10.709 29.112  31.933  1.00 73.10 278 B 1 
ATOM 4339 C CD  . GLU B 2 278 ? -10.284 29.036  33.409  1.00 68.00 278 B 1 
ATOM 4340 O OE1 . GLU B 2 278 ? -10.696 29.953  34.165  1.00 57.80 278 B 1 
ATOM 4341 O OE2 . GLU B 2 278 ? -9.492  28.145  33.762  1.00 60.50 278 B 1 
ATOM 4342 N N   . ALA B 2 279 ? -8.320  27.548  28.390  1.00 84.73 279 B 1 
ATOM 4343 C CA  . ALA B 2 279 ? -7.523  26.671  27.561  1.00 83.35 279 B 1 
ATOM 4344 C C   . ALA B 2 279 ? -6.150  26.443  28.192  1.00 84.14 279 B 1 
ATOM 4345 O O   . ALA B 2 279 ? -5.474  27.396  28.596  1.00 80.94 279 B 1 
ATOM 4346 C CB  . ALA B 2 279 ? -7.402  27.264  26.151  1.00 80.39 279 B 1 
ATOM 4347 N N   . TYR B 2 280 ? -5.716  25.199  28.242  1.00 85.86 280 B 1 
ATOM 4348 C CA  . TYR B 2 280 ? -4.417  24.814  28.773  1.00 85.57 280 B 1 
ATOM 4349 C C   . TYR B 2 280 ? -3.881  23.564  28.066  1.00 86.61 280 B 1 
ATOM 4350 O O   . TYR B 2 280 ? -4.626  22.676  27.683  1.00 81.81 280 B 1 
ATOM 4351 C CB  . TYR B 2 280 ? -4.501  24.634  30.297  1.00 81.09 280 B 1 
ATOM 4352 C CG  . TYR B 2 280 ? -5.714  23.886  30.791  1.00 78.90 280 B 1 
ATOM 4353 C CD1 . TYR B 2 280 ? -6.885  24.599  31.146  1.00 72.00 280 B 1 
ATOM 4354 C CD2 . TYR B 2 280 ? -5.711  22.488  30.909  1.00 71.40 280 B 1 
ATOM 4355 C CE1 . TYR B 2 280 ? -8.025  23.917  31.607  1.00 65.38 280 B 1 
ATOM 4356 C CE2 . TYR B 2 280 ? -6.848  21.798  31.364  1.00 67.07 280 B 1 
ATOM 4357 C CZ  . TYR B 2 280 ? -8.005  22.517  31.711  1.00 65.08 280 B 1 
ATOM 4358 O OH  . TYR B 2 280 ? -9.119  21.838  32.151  1.00 64.33 280 B 1 
ATOM 4359 N N   . THR B 2 281 ? -2.566  23.508  27.920  1.00 84.62 281 B 1 
ATOM 4360 C CA  . THR B 2 281 ? -1.892  22.352  27.323  1.00 82.85 281 B 1 
ATOM 4361 C C   . THR B 2 281 ? -1.656  21.285  28.392  1.00 82.64 281 B 1 
ATOM 4362 O O   . THR B 2 281 ? -1.066  21.568  29.427  1.00 80.31 281 B 1 
ATOM 4363 C CB  . THR B 2 281 ? -0.573  22.762  26.670  1.00 80.85 281 B 1 
ATOM 4364 O OG1 . THR B 2 281 ? -0.774  23.840  25.791  1.00 72.90 281 B 1 
ATOM 4365 C CG2 . THR B 2 281 ? 0.024   21.635  25.843  1.00 73.48 281 B 1 
ATOM 4366 N N   . ILE B 2 282 ? -2.091  20.058  28.135  1.00 85.46 282 B 1 
ATOM 4367 C CA  . ILE B 2 282 ? -2.013  18.937  29.078  1.00 83.86 282 B 1 
ATOM 4368 C C   . ILE B 2 282 ? -1.138  17.775  28.598  1.00 83.99 282 B 1 
ATOM 4369 O O   . ILE B 2 282 ? -0.958  16.801  29.327  1.00 78.27 282 B 1 
ATOM 4370 C CB  . ILE B 2 282 ? -3.419  18.439  29.460  1.00 80.87 282 B 1 
ATOM 4371 C CG1 . ILE B 2 282 ? -4.225  17.967  28.233  1.00 74.56 282 B 1 
ATOM 4372 C CG2 . ILE B 2 282 ? -4.165  19.540  30.237  1.00 72.09 282 B 1 
ATOM 4373 C CD1 . ILE B 2 282 ? -5.455  17.139  28.628  1.00 69.20 282 B 1 
ATOM 4374 N N   . GLY B 2 283 ? -0.590  17.860  27.394  1.00 86.36 283 B 1 
ATOM 4375 C CA  . GLY B 2 283 ? 0.239   16.808  26.835  1.00 84.97 283 B 1 
ATOM 4376 C C   . GLY B 2 283 ? 0.774   17.149  25.452  1.00 86.18 283 B 1 
ATOM 4377 O O   . GLY B 2 283 ? 0.608   18.266  24.960  1.00 81.78 283 B 1 
ATOM 4378 N N   . GLY B 2 284 ? 1.418   16.172  24.846  1.00 86.03 284 B 1 
ATOM 4379 C CA  . GLY B 2 284 ? 1.896   16.277  23.474  1.00 84.86 284 B 1 
ATOM 4380 C C   . GLY B 2 284 ? 2.115   14.901  22.858  1.00 86.50 284 B 1 
ATOM 4381 O O   . GLY B 2 284 ? 2.285   13.914  23.568  1.00 82.79 284 B 1 
ATOM 4382 N N   . THR B 2 285 ? 2.114   14.841  21.539  1.00 87.14 285 B 1 
ATOM 4383 C CA  . THR B 2 285 ? 2.244   13.597  20.773  1.00 86.17 285 B 1 
ATOM 4384 C C   . THR B 2 285 ? 3.446   13.683  19.851  1.00 85.95 285 B 1 
ATOM 4385 O O   . THR B 2 285 ? 3.659   14.684  19.189  1.00 83.03 285 B 1 
ATOM 4386 C CB  . THR B 2 285 ? 0.965   13.304  19.977  1.00 83.76 285 B 1 
ATOM 4387 O OG1 . THR B 2 285 ? -0.144  13.267  20.853  1.00 73.74 285 B 1 
ATOM 4388 C CG2 . THR B 2 285 ? 1.010   11.945  19.293  1.00 75.28 285 B 1 
ATOM 4389 N N   . THR B 2 286 ? 4.251   12.621  19.802  1.00 86.20 286 B 1 
ATOM 4390 C CA  . THR B 2 286 ? 5.401   12.519  18.899  1.00 86.05 286 B 1 
ATOM 4391 C C   . THR B 2 286 ? 5.526   11.107  18.342  1.00 85.90 286 B 1 
ATOM 4392 O O   . THR B 2 286 ? 5.087   10.142  18.966  1.00 83.35 286 B 1 
ATOM 4393 C CB  . THR B 2 286 ? 6.687   12.985  19.596  1.00 83.38 286 B 1 
ATOM 4394 O OG1 . THR B 2 286 ? 7.730   13.100  18.654  1.00 75.15 286 B 1 
ATOM 4395 C CG2 . THR B 2 286 ? 7.156   12.051  20.698  1.00 76.19 286 B 1 
ATOM 4396 N N   . GLY B 2 287 ? 6.136   10.979  17.165  1.00 86.21 287 B 1 
ATOM 4397 C CA  . GLY B 2 287 ? 6.432   9.691   16.557  1.00 85.22 287 B 1 
ATOM 4398 C C   . GLY B 2 287 ? 7.514   8.926   17.316  1.00 86.26 287 B 1 
ATOM 4399 O O   . GLY B 2 287 ? 8.505   9.502   17.765  1.00 82.65 287 B 1 
ATOM 4400 N N   . SER B 2 288 ? 7.364   7.615   17.426  1.00 86.47 288 B 1 
ATOM 4401 C CA  . SER B 2 288 ? 8.350   6.703   18.001  1.00 86.02 288 B 1 
ATOM 4402 C C   . SER B 2 288 ? 8.592   5.504   17.085  1.00 86.07 288 B 1 
ATOM 4403 O O   . SER B 2 288 ? 7.753   5.152   16.252  1.00 84.07 288 B 1 
ATOM 4404 C CB  . SER B 2 288 ? 7.931   6.275   19.406  1.00 84.26 288 B 1 
ATOM 4405 O OG  . SER B 2 288 ? 6.823   5.405   19.361  1.00 77.77 288 B 1 
ATOM 4406 N N   . ILE B 2 289 ? 9.756   4.874   17.237  1.00 86.25 289 B 1 
ATOM 4407 C CA  . ILE B 2 289 ? 10.188  3.745   16.423  1.00 85.44 289 B 1 
ATOM 4408 C C   . ILE B 2 289 ? 10.773  2.627   17.289  1.00 84.50 289 B 1 
ATOM 4409 O O   . ILE B 2 289 ? 11.536  2.877   18.214  1.00 82.68 289 B 1 
ATOM 4410 C CB  . ILE B 2 289 ? 11.155  4.227   15.318  1.00 83.57 289 B 1 
ATOM 4411 C CG1 . ILE B 2 289 ? 11.426  3.113   14.304  1.00 75.54 289 B 1 
ATOM 4412 C CG2 . ILE B 2 289 ? 12.468  4.788   15.908  1.00 77.27 289 B 1 
ATOM 4413 C CD1 . ILE B 2 289 ? 12.083  3.612   13.000  1.00 70.75 289 B 1 
ATOM 4414 N N   . HIS B 2 290 ? 10.445  1.375   16.946  1.00 87.04 290 B 1 
ATOM 4415 C CA  . HIS B 2 290 ? 11.065  0.200   17.535  1.00 85.32 290 B 1 
ATOM 4416 C C   . HIS B 2 290 ? 12.368  -0.149  16.804  1.00 84.77 290 B 1 
ATOM 4417 O O   . HIS B 2 290 ? 12.440  -1.082  16.010  1.00 81.07 290 B 1 
ATOM 4418 C CB  . HIS B 2 290 ? 10.071  -0.968  17.566  1.00 83.96 290 B 1 
ATOM 4419 C CG  . HIS B 2 290 ? 10.666  -2.189  18.200  1.00 85.89 290 B 1 
ATOM 4420 N ND1 . HIS B 2 290 ? 11.181  -2.269  19.471  1.00 75.64 290 B 1 
ATOM 4421 C CD2 . HIS B 2 290 ? 10.884  -3.417  17.613  1.00 74.98 290 B 1 
ATOM 4422 C CE1 . HIS B 2 290 ? 11.687  -3.502  19.642  1.00 77.45 290 B 1 
ATOM 4423 N NE2 . HIS B 2 290 ? 11.518  -4.225  18.534  1.00 79.02 290 B 1 
ATOM 4424 N N   . ALA B 2 291 ? 13.415  0.637   17.053  1.00 84.94 291 B 1 
ATOM 4425 C CA  . ALA B 2 291 ? 14.755  0.392   16.540  1.00 83.37 291 B 1 
ATOM 4426 C C   . ALA B 2 291 ? 15.790  1.063   17.450  1.00 84.38 291 B 1 
ATOM 4427 O O   . ALA B 2 291 ? 15.529  2.107   18.035  1.00 80.87 291 B 1 
ATOM 4428 C CB  . ALA B 2 291 ? 14.869  0.934   15.111  1.00 79.31 291 B 1 
ATOM 4429 N N   . GLU B 2 292 ? 16.997  0.487   17.499  1.00 80.67 292 B 1 
ATOM 4430 C CA  . GLU B 2 292 ? 18.143  1.132   18.133  1.00 79.82 292 B 1 
ATOM 4431 C C   . GLU B 2 292 ? 18.828  2.063   17.133  1.00 80.68 292 B 1 
ATOM 4432 O O   . GLU B 2 292 ? 19.115  1.677   16.001  1.00 79.52 292 B 1 
ATOM 4433 C CB  . GLU B 2 292 ? 19.082  0.052   18.676  1.00 77.27 292 B 1 
ATOM 4434 C CG  . GLU B 2 292 ? 20.237  0.644   19.490  1.00 68.24 292 B 1 
ATOM 4435 C CD  . GLU B 2 292 ? 21.143  -0.430  20.104  1.00 64.33 292 B 1 
ATOM 4436 O OE1 . GLU B 2 292 ? 22.166  -0.041  20.693  1.00 55.46 292 B 1 
ATOM 4437 O OE2 . GLU B 2 292 ? 20.811  -1.635  19.995  1.00 58.28 292 B 1 
ATOM 4438 N N   . THR B 2 293 ? 19.086  3.313   17.533  1.00 81.54 293 B 1 
ATOM 4439 C CA  . THR B 2 293 ? 19.791  4.285   16.696  1.00 79.91 293 B 1 
ATOM 4440 C C   . THR B 2 293 ? 21.259  4.333   17.102  1.00 80.56 293 B 1 
ATOM 4441 O O   . THR B 2 293 ? 21.577  4.731   18.217  1.00 77.96 293 B 1 
ATOM 4442 C CB  . THR B 2 293 ? 19.151  5.676   16.779  1.00 76.39 293 B 1 
ATOM 4443 O OG1 . THR B 2 293 ? 17.794  5.592   16.392  1.00 67.95 293 B 1 
ATOM 4444 C CG2 . THR B 2 293 ? 19.807  6.677   15.829  1.00 67.00 293 B 1 
ATOM 4445 N N   . VAL B 2 294 ? 22.142  3.963   16.169  1.00 79.32 294 B 1 
ATOM 4446 C CA  . VAL B 2 294 ? 23.590  4.066   16.352  1.00 78.38 294 B 1 
ATOM 4447 C C   . VAL B 2 294 ? 24.064  5.392   15.767  1.00 79.26 294 B 1 
ATOM 4448 O O   . VAL B 2 294 ? 23.687  5.757   14.653  1.00 78.65 294 B 1 
ATOM 4449 C CB  . VAL B 2 294 ? 24.320  2.871   15.722  1.00 76.47 294 B 1 
ATOM 4450 C CG1 . VAL B 2 294 ? 25.822  2.931   16.008  1.00 70.77 294 B 1 
ATOM 4451 C CG2 . VAL B 2 294 ? 23.780  1.543   16.273  1.00 74.16 294 B 1 
ATOM 4452 N N   . LEU B 2 295 ? 24.887  6.122   16.536  1.00 82.56 295 B 1 
ATOM 4453 C CA  . LEU B 2 295 ? 25.382  7.451   16.181  1.00 81.08 295 B 1 
ATOM 4454 C C   . LEU B 2 295 ? 26.912  7.462   16.134  1.00 80.61 295 B 1 
ATOM 4455 O O   . LEU B 2 295 ? 27.566  6.903   17.005  1.00 77.24 295 B 1 
ATOM 4456 C CB  . LEU B 2 295 ? 24.859  8.497   17.188  1.00 77.70 295 B 1 
ATOM 4457 C CG  . LEU B 2 295 ? 23.335  8.678   17.200  1.00 74.37 295 B 1 
ATOM 4458 C CD1 . LEU B 2 295 ? 22.938  9.627   18.337  1.00 68.64 295 B 1 
ATOM 4459 C CD2 . LEU B 2 295 ? 22.813  9.280   15.892  1.00 69.10 295 B 1 
ATOM 4460 N N   . ASP B 2 296 ? 27.463  8.143   15.118  1.00 83.41 296 B 1 
ATOM 4461 C CA  . ASP B 2 296 ? 28.886  8.447   14.975  1.00 83.32 296 B 1 
ATOM 4462 C C   . ASP B 2 296 ? 29.839  7.234   15.081  1.00 84.82 296 B 1 
ATOM 4463 O O   . ASP B 2 296 ? 30.942  7.342   15.603  1.00 78.72 296 B 1 
ATOM 4464 C CB  . ASP B 2 296 ? 29.273  9.631   15.884  1.00 79.06 296 B 1 
ATOM 4465 C CG  . ASP B 2 296 ? 28.640  10.955  15.446  1.00 74.43 296 B 1 
ATOM 4466 O OD1 . ASP B 2 296 ? 28.715  11.274  14.236  1.00 67.44 296 B 1 
ATOM 4467 O OD2 . ASP B 2 296 ? 28.151  11.708  16.313  1.00 66.54 296 B 1 
ATOM 4468 N N   . GLU B 2 297 ? 29.435  6.069   14.542  1.00 83.80 297 B 1 
ATOM 4469 C CA  . GLU B 2 297 ? 30.282  4.872   14.522  1.00 83.26 297 B 1 
ATOM 4470 C C   . GLU B 2 297 ? 31.481  5.060   13.573  1.00 84.20 297 B 1 
ATOM 4471 O O   . GLU B 2 297 ? 31.292  5.278   12.373  1.00 82.58 297 B 1 
ATOM 4472 C CB  . GLU B 2 297 ? 29.461  3.634   14.131  1.00 81.20 297 B 1 
ATOM 4473 C CG  . GLU B 2 297 ? 30.286  2.344   14.226  1.00 78.31 297 B 1 
ATOM 4474 C CD  . GLU B 2 297 ? 29.464  1.129   13.772  1.00 76.84 297 B 1 
ATOM 4475 O OE1 . GLU B 2 297 ? 29.908  0.426   12.837  1.00 68.15 297 B 1 
ATOM 4476 O OE2 . GLU B 2 297 ? 28.359  0.928   14.314  1.00 71.61 297 B 1 
ATOM 4477 N N   . PRO B 2 298 ? 32.734  4.951   14.065  1.00 83.71 298 B 1 
ATOM 4478 C CA  . PRO B 2 298 ? 33.912  5.029   13.221  1.00 82.06 298 B 1 
ATOM 4479 C C   . PRO B 2 298 ? 34.098  3.728   12.429  1.00 82.28 298 B 1 
ATOM 4480 O O   . PRO B 2 298 ? 34.240  2.651   13.001  1.00 78.85 298 B 1 
ATOM 4481 C CB  . PRO B 2 298 ? 35.068  5.299   14.187  1.00 79.55 298 B 1 
ATOM 4482 C CG  . PRO B 2 298 ? 34.631  4.604   15.471  1.00 78.97 298 B 1 
ATOM 4483 C CD  . PRO B 2 298 ? 33.109  4.759   15.465  1.00 82.71 298 B 1 
ATOM 4484 N N   . LEU B 2 299 ? 34.204  3.836   11.100  1.00 83.82 299 B 1 
ATOM 4485 C CA  . LEU B 2 299 ? 34.385  2.691   10.197  1.00 81.08 299 B 1 
ATOM 4486 C C   . LEU B 2 299 ? 35.834  2.495   9.741   1.00 80.78 299 B 1 
ATOM 4487 O O   . LEU B 2 299 ? 36.161  1.484   9.115   1.00 73.93 299 B 1 
ATOM 4488 C CB  . LEU B 2 299 ? 33.439  2.849   9.003   1.00 78.38 299 B 1 
ATOM 4489 C CG  . LEU B 2 299 ? 31.943  2.818   9.362   1.00 77.73 299 B 1 
ATOM 4490 C CD1 . LEU B 2 299 ? 31.126  3.088   8.103   1.00 71.07 299 B 1 
ATOM 4491 C CD2 . LEU B 2 299 ? 31.515  1.479   9.928   1.00 71.09 299 B 1 
ATOM 4492 N N   . GLY B 2 300 ? 36.710  3.436   10.036  1.00 82.91 300 B 1 
ATOM 4493 C CA  . GLY B 2 300 ? 38.116  3.418   9.661   1.00 81.85 300 B 1 
ATOM 4494 C C   . GLY B 2 300 ? 38.490  4.509   8.661   1.00 83.77 300 B 1 
ATOM 4495 O O   . GLY B 2 300 ? 37.899  5.582   8.642   1.00 79.19 300 B 1 
ATOM 4496 N N   . GLU B 2 301 ? 39.496  4.224   7.842   1.00 81.88 301 B 1 
ATOM 4497 C CA  . GLU B 2 301 ? 40.057  5.179   6.880   1.00 81.94 301 B 1 
ATOM 4498 C C   . GLU B 2 301 ? 39.912  4.686   5.440   1.00 82.19 301 B 1 
ATOM 4499 O O   . GLU B 2 301 ? 39.949  3.482   5.148   1.00 77.38 301 B 1 
ATOM 4500 C CB  . GLU B 2 301 ? 41.531  5.458   7.199   1.00 78.05 301 B 1 
ATOM 4501 C CG  . GLU B 2 301 ? 41.743  6.169   8.545   1.00 70.78 301 B 1 
ATOM 4502 C CD  . GLU B 2 301 ? 43.224  6.440   8.855   1.00 67.98 301 B 1 
ATOM 4503 O OE1 . GLU B 2 301 ? 43.498  6.910   9.980   1.00 58.85 301 B 1 
ATOM 4504 O OE2 . GLU B 2 301 ? 44.086  6.172   7.985   1.00 63.25 301 B 1 
ATOM 4505 N N   . SER B 2 302 ? 39.825  5.624   4.512   1.00 83.48 302 B 1 
ATOM 4506 C CA  . SER B 2 302 ? 39.831  5.324   3.090   1.00 82.26 302 B 1 
ATOM 4507 C C   . SER B 2 302 ? 41.208  4.844   2.631   1.00 83.38 302 B 1 
ATOM 4508 O O   . SER B 2 302 ? 42.242  5.469   2.879   1.00 79.62 302 B 1 
ATOM 4509 C CB  . SER B 2 302 ? 39.396  6.547   2.274   1.00 79.35 302 B 1 
ATOM 4510 O OG  . SER B 2 302 ? 39.426  6.230   0.903   1.00 71.91 302 B 1 
ATOM 4511 N N   . THR B 2 303 ? 41.222  3.751   1.866   1.00 83.16 303 B 1 
ATOM 4512 C CA  . THR B 2 303 ? 42.431  3.267   1.187   1.00 81.07 303 B 1 
ATOM 4513 C C   . THR B 2 303 ? 42.808  4.108   -0.034  1.00 81.24 303 B 1 
ATOM 4514 O O   . THR B 2 303 ? 43.919  3.978   -0.551  1.00 73.70 303 B 1 
ATOM 4515 C CB  . THR B 2 303 ? 42.273  1.804   0.772   1.00 77.91 303 B 1 
ATOM 4516 O OG1 . THR B 2 303 ? 41.198  1.656   -0.123  1.00 71.08 303 B 1 
ATOM 4517 C CG2 . THR B 2 303 ? 42.014  0.880   1.971   1.00 70.18 303 B 1 
ATOM 4518 N N   . GLY B 2 304 ? 41.882  4.961   -0.519  1.00 81.99 304 B 1 
ATOM 4519 C CA  . GLY B 2 304 ? 42.008  5.687   -1.776  1.00 79.67 304 B 1 
ATOM 4520 C C   . GLY B 2 304 ? 41.866  4.809   -3.022  1.00 82.15 304 B 1 
ATOM 4521 O O   . GLY B 2 304 ? 42.164  5.251   -4.127  1.00 76.49 304 B 1 
ATOM 4522 N N   . LEU B 2 305 ? 41.448  3.548   -2.851  1.00 80.31 305 B 1 
ATOM 4523 C CA  . LEU B 2 305 ? 41.208  2.616   -3.945  1.00 79.96 305 B 1 
ATOM 4524 C C   . LEU B 2 305 ? 39.706  2.513   -4.242  1.00 81.01 305 B 1 
ATOM 4525 O O   . LEU B 2 305 ? 38.894  2.536   -3.312  1.00 78.00 305 B 1 
ATOM 4526 C CB  . LEU B 2 305 ? 41.801  1.239   -3.615  1.00 76.85 305 B 1 
ATOM 4527 C CG  . LEU B 2 305 ? 43.334  1.226   -3.458  1.00 72.26 305 B 1 
ATOM 4528 C CD1 . LEU B 2 305 ? 43.788  -0.171  -3.022  1.00 66.47 305 B 1 
ATOM 4529 C CD2 . LEU B 2 305 ? 44.049  1.567   -4.766  1.00 66.10 305 B 1 
ATOM 4530 N N   . PRO B 2 306 ? 39.325  2.345   -5.527  1.00 81.02 306 B 1 
ATOM 4531 C CA  . PRO B 2 306 ? 37.934  2.111   -5.883  1.00 80.12 306 B 1 
ATOM 4532 C C   . PRO B 2 306 ? 37.439  0.760   -5.365  1.00 81.26 306 B 1 
ATOM 4533 O O   . PRO B 2 306 ? 38.201  -0.206  -5.261  1.00 76.71 306 B 1 
ATOM 4534 C CB  . PRO B 2 306 ? 37.902  2.195   -7.416  1.00 76.47 306 B 1 
ATOM 4535 C CG  . PRO B 2 306 ? 39.302  1.769   -7.835  1.00 76.72 306 B 1 
ATOM 4536 C CD  . PRO B 2 306 ? 40.169  2.318   -6.706  1.00 79.86 306 B 1 
ATOM 4537 N N   . GLY B 2 307 ? 36.149  0.687   -5.069  1.00 80.68 307 B 1 
ATOM 4538 C CA  . GLY B 2 307 ? 35.503  -0.540  -4.608  1.00 79.80 307 B 1 
ATOM 4539 C C   . GLY B 2 307 ? 35.882  -0.964  -3.186  1.00 82.76 307 B 1 
ATOM 4540 O O   . GLY B 2 307 ? 35.745  -2.141  -2.850  1.00 77.28 307 B 1 
ATOM 4541 N N   . GLN B 2 308 ? 36.377  -0.036  -2.350  1.00 80.84 308 B 1 
ATOM 4542 C CA  . GLN B 2 308 ? 36.603  -0.318  -0.938  1.00 80.91 308 B 1 
ATOM 4543 C C   . GLN B 2 308 ? 35.304  -0.777  -0.282  1.00 82.64 308 B 1 
ATOM 4544 O O   . GLN B 2 308 ? 34.241  -0.211  -0.520  1.00 80.62 308 B 1 
ATOM 4545 C CB  . GLN B 2 308 ? 37.192  0.913   -0.228  1.00 78.90 308 B 1 
ATOM 4546 C CG  . GLN B 2 308 ? 37.482  0.637   1.258   1.00 76.81 308 B 1 
ATOM 4547 C CD  . GLN B 2 308 ? 38.163  1.800   1.980   1.00 74.78 308 B 1 
ATOM 4548 O OE1 . GLN B 2 308 ? 38.471  2.830   1.418   1.00 69.08 308 B 1 
ATOM 4549 N NE2 . GLN B 2 308 ? 38.440  1.663   3.258   1.00 67.35 308 B 1 
ATOM 4550 N N   . ARG B 2 309 ? 35.397  -1.794  0.573   1.00 82.34 309 B 1 
ATOM 4551 C CA  . ARG B 2 309 ? 34.293  -2.325  1.360   1.00 83.04 309 B 1 
ATOM 4552 C C   . ARG B 2 309 ? 34.583  -2.156  2.847   1.00 83.79 309 B 1 
ATOM 4553 O O   . ARG B 2 309 ? 35.702  -2.412  3.291   1.00 80.64 309 B 1 
ATOM 4554 C CB  . ARG B 2 309 ? 34.028  -3.792  1.010   1.00 80.12 309 B 1 
ATOM 4555 C CG  . ARG B 2 309 ? 33.599  -3.959  -0.462  1.00 76.78 309 B 1 
ATOM 4556 C CD  . ARG B 2 309 ? 33.354  -5.430  -0.751  1.00 74.98 309 B 1 
ATOM 4557 N NE  . ARG B 2 309 ? 32.901  -5.648  -2.127  1.00 67.00 309 B 1 
ATOM 4558 C CZ  . ARG B 2 309 ? 32.092  -6.621  -2.511  1.00 60.76 309 B 1 
ATOM 4559 N NH1 . ARG B 2 309 ? 31.646  -7.519  -1.670  1.00 56.20 309 B 1 
ATOM 4560 N NH2 . ARG B 2 309 ? 31.712  -6.701  -3.743  1.00 53.84 309 B 1 
ATOM 4561 N N   . LEU B 2 310 ? 33.574  -1.735  3.574   1.00 84.17 310 B 1 
ATOM 4562 C CA  . LEU B 2 310 ? 33.576  -1.554  5.013   1.00 82.49 310 B 1 
ATOM 4563 C C   . LEU B 2 310 ? 32.385  -2.306  5.589   1.00 83.46 310 B 1 
ATOM 4564 O O   . LEU B 2 310 ? 31.457  -2.658  4.858   1.00 81.15 310 B 1 
ATOM 4565 C CB  . LEU B 2 310 ? 33.500  -0.051  5.340   1.00 80.05 310 B 1 
ATOM 4566 C CG  . LEU B 2 310 ? 34.694  0.767   4.825   1.00 78.20 310 B 1 
ATOM 4567 C CD1 . LEU B 2 310 ? 34.379  2.253   4.961   1.00 70.64 310 B 1 
ATOM 4568 C CD2 . LEU B 2 310 ? 35.975  0.467   5.601   1.00 71.38 310 B 1 
ATOM 4569 N N   . ARG B 2 311 ? 32.392  -2.559  6.888   1.00 83.79 311 B 1 
ATOM 4570 C CA  . ARG B 2 311 ? 31.297  -3.260  7.552   1.00 84.10 311 B 1 
ATOM 4571 C C   . ARG B 2 311 ? 30.874  -2.490  8.795   1.00 83.89 311 B 1 
ATOM 4572 O O   . ARG B 2 311 ? 31.724  -2.155  9.610   1.00 80.37 311 B 1 
ATOM 4573 C CB  . ARG B 2 311 ? 31.729  -4.700  7.850   1.00 80.40 311 B 1 
ATOM 4574 C CG  . ARG B 2 311 ? 30.544  -5.530  8.343   1.00 73.12 311 B 1 
ATOM 4575 C CD  . ARG B 2 311 ? 30.967  -6.986  8.519   1.00 71.67 311 B 1 
ATOM 4576 N NE  . ARG B 2 311 ? 29.834  -7.775  9.019   1.00 64.00 311 B 1 
ATOM 4577 C CZ  . ARG B 2 311 ? 29.824  -9.078  9.233   1.00 57.13 311 B 1 
ATOM 4578 N NH1 . ARG B 2 311 ? 30.875  -9.822  8.995   1.00 53.54 311 B 1 
ATOM 4579 N NH2 . ARG B 2 311 ? 28.747  -9.635  9.690   1.00 51.38 311 B 1 
ATOM 4580 N N   . LEU B 2 312 ? 29.576  -2.267  8.925   1.00 83.01 312 B 1 
ATOM 4581 C CA  . LEU B 2 312 ? 28.981  -1.740  10.145  1.00 81.46 312 B 1 
ATOM 4582 C C   . LEU B 2 312 ? 29.091  -2.785  11.263  1.00 82.45 312 B 1 
ATOM 4583 O O   . LEU B 2 312 ? 29.013  -3.993  11.007  1.00 79.61 312 B 1 
ATOM 4584 C CB  . LEU B 2 312 ? 27.513  -1.346  9.889   1.00 79.08 312 B 1 
ATOM 4585 C CG  . LEU B 2 312 ? 27.321  -0.222  8.858   1.00 79.82 312 B 1 
ATOM 4586 C CD1 . LEU B 2 312 ? 25.845  -0.048  8.519   1.00 74.50 312 B 1 
ATOM 4587 C CD2 . LEU B 2 312 ? 27.850  1.116   9.365   1.00 75.69 312 B 1 
ATOM 4588 N N   . GLU B 2 313 ? 29.255  -2.327  12.490  1.00 81.61 313 B 1 
ATOM 4589 C CA  . GLU B 2 313 ? 29.346  -3.208  13.660  1.00 80.51 313 B 1 
ATOM 4590 C C   . GLU B 2 313 ? 28.011  -3.901  13.943  1.00 81.49 313 B 1 
ATOM 4591 O O   . GLU B 2 313 ? 27.976  -5.097  14.237  1.00 79.07 313 B 1 
ATOM 4592 C CB  . GLU B 2 313 ? 29.834  -2.381  14.860  1.00 78.03 313 B 1 
ATOM 4593 C CG  . GLU B 2 313 ? 30.108  -3.262  16.092  1.00 70.37 313 B 1 
ATOM 4594 C CD  . GLU B 2 313 ? 30.758  -2.508  17.260  1.00 64.32 313 B 1 
ATOM 4595 O OE1 . GLU B 2 313 ? 30.970  -3.163  18.303  1.00 53.60 313 B 1 
ATOM 4596 O OE2 . GLU B 2 313 ? 31.077  -1.316  17.112  1.00 58.63 313 B 1 
ATOM 4597 N N   . HIS B 2 314 ? 26.910  -3.180  13.783  1.00 80.92 314 B 1 
ATOM 4598 C CA  . HIS B 2 314 ? 25.568  -3.666  14.055  1.00 79.10 314 B 1 
ATOM 4599 C C   . HIS B 2 314 ? 24.832  -4.003  12.763  1.00 78.64 314 B 1 
ATOM 4600 O O   . HIS B 2 314 ? 24.562  -3.143  11.925  1.00 74.46 314 B 1 
ATOM 4601 C CB  . HIS B 2 314 ? 24.816  -2.628  14.900  1.00 76.65 314 B 1 
ATOM 4602 C CG  . HIS B 2 314 ? 25.518  -2.287  16.185  1.00 79.21 314 B 1 
ATOM 4603 N ND1 . HIS B 2 314 ? 26.500  -1.339  16.350  1.00 68.17 314 B 1 
ATOM 4604 C CD2 . HIS B 2 314 ? 25.335  -2.878  17.405  1.00 69.34 314 B 1 
ATOM 4605 C CE1 . HIS B 2 314 ? 26.893  -1.352  17.629  1.00 71.01 314 B 1 
ATOM 4606 N NE2 . HIS B 2 314 ? 26.200  -2.275  18.309  1.00 73.62 314 B 1 
ATOM 4607 N N   . ALA B 2 315 ? 24.460  -5.282  12.627  1.00 80.64 315 B 1 
ATOM 4608 C CA  . ALA B 2 315 ? 23.635  -5.780  11.534  1.00 77.98 315 B 1 
ATOM 4609 C C   . ALA B 2 315 ? 22.528  -6.698  12.094  1.00 78.62 315 B 1 
ATOM 4610 O O   . ALA B 2 315 ? 22.756  -7.365  13.110  1.00 73.57 315 B 1 
ATOM 4611 C CB  . ALA B 2 315 ? 24.527  -6.507  10.525  1.00 73.20 315 B 1 
ATOM 4612 N N   . PRO B 2 316 ? 21.355  -6.794  11.458  1.00 80.51 316 B 1 
ATOM 4613 C CA  . PRO B 2 316 ? 20.950  -6.136  10.224  1.00 79.49 316 B 1 
ATOM 4614 C C   . PRO B 2 316 ? 20.627  -4.651  10.411  1.00 81.19 316 B 1 
ATOM 4615 O O   . PRO B 2 316 ? 20.222  -4.225  11.491  1.00 77.72 316 B 1 
ATOM 4616 C CB  . PRO B 2 316 ? 19.725  -6.923  9.756   1.00 75.06 316 B 1 
ATOM 4617 C CG  . PRO B 2 316 ? 19.092  -7.375  11.064  1.00 74.19 316 B 1 
ATOM 4618 C CD  . PRO B 2 316 ? 20.300  -7.658  11.951  1.00 78.59 316 B 1 
ATOM 4619 N N   . VAL B 2 317 ? 20.769  -3.876  9.344   1.00 79.86 317 B 1 
ATOM 4620 C CA  . VAL B 2 317 ? 20.337  -2.470  9.290   1.00 79.59 317 B 1 
ATOM 4621 C C   . VAL B 2 317 ? 18.859  -2.417  8.932   1.00 79.55 317 B 1 
ATOM 4622 O O   . VAL B 2 317 ? 18.418  -3.067  7.986   1.00 77.69 317 B 1 
ATOM 4623 C CB  . VAL B 2 317 ? 21.173  -1.663  8.283   1.00 78.45 317 B 1 
ATOM 4624 C CG1 . VAL B 2 317 ? 20.747  -0.199  8.243   1.00 74.23 317 B 1 
ATOM 4625 C CG2 . VAL B 2 317 ? 22.667  -1.717  8.639   1.00 77.64 317 B 1 
ATOM 4626 N N   . VAL B 2 318 ? 18.087  -1.624  9.670   1.00 81.40 318 B 1 
ATOM 4627 C CA  . VAL B 2 318 ? 16.653  -1.467  9.451   1.00 79.48 318 B 1 
ATOM 4628 C C   . VAL B 2 318 ? 16.383  -0.703  8.158   1.00 78.77 318 B 1 
ATOM 4629 O O   . VAL B 2 318 ? 16.972  0.345   7.901   1.00 75.26 318 B 1 
ATOM 4630 C CB  . VAL B 2 318 ? 16.003  -0.783  10.664  1.00 76.63 318 B 1 
ATOM 4631 C CG1 . VAL B 2 318 ? 14.545  -0.414  10.430  1.00 71.97 318 B 1 
ATOM 4632 C CG2 . VAL B 2 318 ? 16.049  -1.714  11.878  1.00 75.65 318 B 1 
ATOM 4633 N N   . ALA B 2 319 ? 15.461  -1.218  7.345   1.00 79.28 319 B 1 
ATOM 4634 C CA  . ALA B 2 319 ? 14.999  -0.550  6.137   1.00 75.30 319 B 1 
ATOM 4635 C C   . ALA B 2 319 ? 14.085  0.640   6.454   1.00 75.41 319 B 1 
ATOM 4636 O O   . ALA B 2 319 ? 13.404  0.686   7.474   1.00 69.47 319 B 1 
ATOM 4637 C CB  . ALA B 2 319 ? 14.284  -1.563  5.252   1.00 69.54 319 B 1 
ATOM 4638 N N   . GLY B 2 320 ? 14.017  1.592   5.530   1.00 74.55 320 B 1 
ATOM 4639 C CA  . GLY B 2 320 ? 13.155  2.758   5.598   1.00 72.71 320 B 1 
ATOM 4640 C C   . GLY B 2 320 ? 13.909  4.062   5.811   1.00 74.57 320 B 1 
ATOM 4641 O O   . GLY B 2 320 ? 15.136  4.120   5.750   1.00 69.21 320 B 1 
ATOM 4642 N N   . GLU B 2 321 ? 13.155  5.130   6.035   1.00 72.24 321 B 1 
ATOM 4643 C CA  . GLU B 2 321 ? 13.712  6.460   6.250   1.00 70.27 321 B 1 
ATOM 4644 C C   . GLU B 2 321 ? 13.848  6.784   7.740   1.00 69.96 321 B 1 
ATOM 4645 O O   . GLU B 2 321 ? 12.984  6.419   8.528   1.00 64.58 321 B 1 
ATOM 4646 C CB  . GLU B 2 321 ? 12.873  7.515   5.530   1.00 65.50 321 B 1 
ATOM 4647 C CG  . GLU B 2 321 ? 12.964  7.372   4.005   1.00 59.02 321 B 1 
ATOM 4648 C CD  . GLU B 2 321 ? 12.243  8.484   3.238   1.00 52.39 321 B 1 
ATOM 4649 O OE1 . GLU B 2 321 ? 12.294  8.422   1.993   1.00 45.32 321 B 1 
ATOM 4650 O OE2 . GLU B 2 321 ? 11.657  9.377   3.887   1.00 47.96 321 B 1 
ATOM 4651 N N   . PRO B 2 322 ? 14.917  7.485   8.143   1.00 75.09 322 B 1 
ATOM 4652 C CA  . PRO B 2 322 ? 16.064  7.863   7.329   1.00 74.08 322 B 1 
ATOM 4653 C C   . PRO B 2 322 ? 17.012  6.676   7.072   1.00 75.89 322 B 1 
ATOM 4654 O O   . PRO B 2 322 ? 17.220  5.840   7.948   1.00 70.20 322 B 1 
ATOM 4655 C CB  . PRO B 2 322 ? 16.744  8.977   8.126   1.00 69.08 322 B 1 
ATOM 4656 C CG  . PRO B 2 322 ? 16.448  8.588   9.570   1.00 66.58 322 B 1 
ATOM 4657 C CD  . PRO B 2 322 ? 15.058  7.971   9.498   1.00 69.48 322 B 1 
ATOM 4658 N N   . SER B 2 323 ? 17.613  6.637   5.887   1.00 77.69 323 B 1 
ATOM 4659 C CA  . SER B 2 323 ? 18.622  5.648   5.517   1.00 79.05 323 B 1 
ATOM 4660 C C   . SER B 2 323 ? 19.939  5.857   6.284   1.00 81.81 323 B 1 
ATOM 4661 O O   . SER B 2 323 ? 20.112  6.833   7.021   1.00 77.65 323 B 1 
ATOM 4662 C CB  . SER B 2 323 ? 18.852  5.687   4.002   1.00 72.44 323 B 1 
ATOM 4663 O OG  . SER B 2 323 ? 19.303  6.958   3.588   1.00 64.09 323 B 1 
ATOM 4664 N N   . VAL B 2 324 ? 20.892  4.935   6.094   1.00 77.99 324 B 1 
ATOM 4665 C CA  . VAL B 2 324 ? 22.262  5.094   6.600   1.00 78.95 324 B 1 
ATOM 4666 C C   . VAL B 2 324 ? 22.850  6.398   6.067   1.00 80.80 324 B 1
[truncated: 192,283 more chars]
